# Supplementary material for: Proteome‐wide analysis of phospho‐regulated PDZ domain interactions
Source: Mol Syst Biol. 2018 Aug 20;14(8):e8129. doi: 10.15252/msb.20178129 (PMC6100724; doi:10.15252/msb.20178129)
Supplement: Supplementary file 2 — Table EV1 [file MSB-14-e8129-s002.xlsx]

## Sheet: better_table2
Table EV1. Phosphomimetic ProP-PD library design.
Mimetic Sequence (underscore indicates position of phosphomimetic substitution)	Original Sequence, underscore indicates position of phosphomimetic substitution	Positions in protein sequence. (pred/protein-name indicates predicted phosphorylation site, otherwise only the protein name is given)	Position in phosphomimetic sequence. The first amino-acid has the index '0'. "combi" in case of combinatorial patterns	Phosphorylated Amino Acid	Protein names (for measured phosphorylation sides) or Swissprot identifier (for predicted phosphorylation sides)	Known target of kinase (by experiment)	Predicted target of kinase	In design due to database/experiment	In design due to prediction	in design as a wild-type control	Comments and literature references	Source of evidence (PhosohoElm, PhosphoSite, or prediction within a Swissprot sequence)
E_ETYEETED	E_TTYEETED	SPTLC2: 555, pred/SPTC2_HUMAN:555	1	T	SPTLC2, SPTC2_HUMAN		CKII (predicted)	TRUE	TRUE	FALSE		prediction human swissprot,PhosphoSite
_E_ESSSSDSD	_S_SSSSSDSD	combi	combi	S	PRR13			TRUE	FALSE	FALSE	combination of phosphomimetic residues, from SSSSSSDSD	PhosphoSite
ERLEYE_ETL	ERLEYE_TTL	XKR4: 648	6	T	XKR4			TRUE	FALSE	FALSE		PhosphoSite
TQ_ESDSAYV	TQ_SSDSAYV	pred/CXD2_HUMAN:315	2	S	CXD2_HUMAN		RSK (predicted)	FALSE	TRUE	FALSE		prediction human swissprot
KDY_ETKYRY	KDY_STKYRY	TXNL4A: 137	3	S	TXNL4A			TRUE	FALSE	FALSE		PhosphoSite
SLEEK_EQSN	SLEEK_SQSN	pred/K1C25_HUMAN:447	5	S	K1C25_HUMAN		DNAPK (predicted)	FALSE	TRUE	FALSE		prediction human swissprot
D_EREYEVSI	D_TREYEVSI	SEZ6L2: 903	1	T	SEZ6L2			TRUE	FALSE	FALSE		PhosphoSite
RTRRPQPL_E	RTRRPQPL_T	FGF17: 216	8	T	FGF17			TRUE	FALSE	FALSE		PhosphoSite
TSDTLTT_EH	TSDTLTT_SH	HOXA1: 334	7	S	HOXA1			TRUE	FALSE	FALSE		PhosphoSite
_EYKDRVDYS	_SYKDRVDYS	pred/VGLU2_HUMAN:574	0	S	VGLU2_HUMAN		unsp (predicted)	FALSE	TRUE	FALSE		prediction human swissprot
A_E_EGSLENN	A_T_SGSLENN	combi	combi	T	CDO1			TRUE	FALSE	FALSE	combination of phosphomimetic residues, from ATSGSLENN	PhosphoSite
HSH_EP_EVVS	HSH_SP_SVVS	combi	combi	S	VGLL4			TRUE	FALSE	FALSE	combination of phosphomimetic residues, from HSHSPSVVS	PhosphoSite
TPDQ_EKPEN	TPDQ_SKPEN	OIP5: 225	4	S	OIP5			TRUE	FALSE	FALSE		PhosphoSite
TV_EQTMGER	TV_SQTMGER	pred/AP1S3_HUMAN:148, pred/AP1S3_HUMAN:148	2	S	AP1S3_HUMAN		ATM (predicted), DNAPK (predicted)	FALSE	TRUE	FALSE		prediction human swissprot, prediction human swissprot
_ETIS_ELGPG	_TTIS_TLGPG	combi	combi	T	CCKBR			TRUE	FALSE	FALSE	combination of phosphomimetic residues, from TTISTLGPG	PhosphoSite
QEQR_EQYRP	QEQR_SQYRP	pred/TRHY_HUMAN:1939, pred/TRHY_HUMAN:1939	4	S	TRHY_HUMAN		ATM (predicted), DNAPK (predicted)	FALSE	TRUE	FALSE		prediction human swissprot, prediction human swissprot
_ELPPSLKLP	_SLPPSLKLP	pred/YT011_HUMAN:132	0	S	YT011_HUMAN		cdc2 (predicted)	FALSE	TRUE	FALSE		prediction human swissprot
N_EVPQPGCT	N_SVPQPGCT	pred/ARHG1_HUMAN:905	1	S	ARHG1_HUMAN		cdc2 (predicted)	FALSE	TRUE	FALSE		prediction human swissprot
RDGEESS_EA	RDGEESS_SA	BRE_ISO4: 375	7	S	BRE_ISO4			TRUE	FALSE	FALSE		PhosphoSite
RHNS_EDLPM	RHNS_TDLPM	FRS2: 504	4	T	FRS2			TRUE	FALSE	FALSE		PhosphoSite
A_EPTPLNEV	A_SPTPLNEV	pred/M4A4A_HUMAN:232	1	S	M4A4A_HUMAN		p38MAPK (predicted)	FALSE	TRUE	FALSE		prediction human swissprot
LVL_EALSSS	LVL_SALSSS	IRX3: 496	3	S	IRX3			TRUE	FALSE	FALSE		PhosphoSite
RSPRTP_EEV	RSPRTP_SEV	OR10G3: 311	6	S	OR10G3			TRUE	FALSE	FALSE		PhosphoSite
SAKR_EQQES	SAKR_TQQES	pred/TUT7_HUMAN:1491	4	T	TUT7_HUMAN		PKG (predicted)	FALSE	TRUE	FALSE		prediction human swissprot
P_EPPQSFPQ	P_SPPQSFPQ	pred/B9D1_HUMAN:197	1	S	B9D1_HUMAN		GSK3 (predicted)	FALSE	TRUE	FALSE		prediction human swissprot
RARIN_EDFE	RARIN_TDFE	pred/SPP24_HUMAN:208, pred/SPP24_HUMAN:208	5	T	SPP24_HUMAN		PKB (predicted), PKG (predicted)	FALSE	TRUE	FALSE		prediction human swissprot,prediction human swissprot
AGLP_EPRSE	AGLP_SPRSE	pred/TNFL9_HUMAN:250, pred/TNFL9_HUMAN:250	4	S	TNFL9_HUMAN		cdk5 (predicted), GSK3 (predicted)	FALSE	TRUE	FALSE		prediction human swissprot,prediction human swissprot
YG_ECEEVMF	YG_SCEEVMF	pred/FAT2_HUMAN:4343, pred/FAT2_HUMAN:4343	2	S	FAT2_HUMAN		CKII (predicted), CKI (predicted)	FALSE	TRUE	FALSE		prediction human swissprot, prediction human swissprot
E_ESDDDAWK	E_TSDDDAWK	pred/GPBL1_HUMAN:467	1	T	GPBL1_HUMAN		CKII (predicted)	FALSE	TRUE	FALSE		prediction human swissprot
PP_EPCTD_ES	PP_SPCTD_SS	combi	combi	S	LRP6			TRUE	FALSE	FALSE	combination of phosphomimetic residues, from PPSPCTDSS	PhosphoSite
_ELS_EPNQYQ	_TLS_SPNQYQ	combi	combi	T	CD7			TRUE	FALSE	FALSE	combination of phosphomimetic residues, from TLSSPNQYQ	PhosphoSite
_ENLCRLRSR	_TNLCRLRSR	pred/GIP_HUMAN:145	0	T	GIP_HUMAN		cdc2 (predicted)	FALSE	TRUE	FALSE		prediction human swissprot
TLL_ELTETS	TLL_SLTETS	pred/GFRA1_HUMAN:460	3	S	GFRA1_HUMAN		CKI (predicted)	FALSE	TRUE	FALSE		prediction human swissprot
TSK_EESSQK	TSK_SESSQK	S6: 244, P62753: 244, P62753: 244, P62753: 244	3	S	S6, P62753			TRUE	FALSE	FALSE	PMID: 17287340;PMID: 8440735;PMID: 18669648	phosphoELM,PhosphoSite
_EPISLPVQL	_SPISLPVQL	pred/T150B_HUMAN:225, pred/T150B_HUMAN:225, pred/T150B_HUMAN:225	0	S	T150B_HUMAN		p38MAPK (predicted), cdk5 (predicted), GSK3 (predicted)	FALSE	TRUE	FALSE		prediction human swissprot,prediction human swissprot
_ETISTLGPG	_TTISTLGPG	CCKBR: 439	0	T	CCKBR			TRUE	FALSE	FALSE		PhosphoSite
R_EAE_ESEDD	R_SAE_SSEDD	combi	combi	S	C11ORF57			TRUE	FALSE	FALSE	combination of phosphomimetic residues, from RSAESSEDD	PhosphoSite
PEY_EPIHLS	PEY_TPIHLS	RCAN1: 247	3	T	RCAN1			TRUE	FALSE	FALSE		PhosphoSite
_EDYVAFLEN	_TDYVAFLEN	pred/CSN8_HUMAN:201	0	T	CSN8_HUMAN		PKG (predicted)	FALSE	TRUE	FALSE		prediction human swissprot
SLLSKRLK_E	SLLSKRLK_T	pred/AT2L1_HUMAN:499	8	T	AT2L1_HUMAN		RSK (predicted)	FALSE	TRUE	FALSE		prediction human swissprot
QFD_EPKRGR	QFD_SPKRGR	pred/IRS4_HUMAN:1252	3	S	IRS4_HUMAN		unsp (predicted)	FALSE	TRUE	FALSE		prediction human swissprot
RS_EPHKKAL	RS_SPHKKAL	pred/MAST4_HUMAN:2620, pred/MAST4_HUMAN:2620	2	S	MAST4_HUMAN		RSK (predicted), cdk5 (predicted)	FALSE	TRUE	FALSE		prediction human swissprot, prediction human swissprot
RKKS_ECQLL	RKKS_SCQLL	RAP1B: 180, pred/RAP1B_HUMAN:180, pred/RP1BL_HUMAN:180	4	S	RAP1B_HUMAN, RP1BL_HUMAN, RAP1B		PKA (predicted)	TRUE	TRUE	FALSE		PhosphoSite, prediction human swissprot
AET_E_ETFSP	AET_T_TTFSP	combi	combi	T	CCR7			TRUE	FALSE	FALSE	combination of phosphomimetic residues, from AETTTTFSP	PhosphoSite
Y_EAFSERPL	Y_TAFSERPL	pred/FBX9_HUMAN:440	1	T	FBX9_HUMAN		PKB (predicted)	FALSE	TRUE	FALSE		prediction human swissprot
HLPTF_EQED	HLPTF_SQED	pred/ENPP1_HUMAN:922, pred/ENPP1_HUMAN:922, pred/ENPP1_HUMAN:922	5	S	ENPP1_HUMAN		CKI (predicted), ATM (predicted), DNAPK (predicted)	FALSE	TRUE	FALSE		prediction human swissprot, prediction human swissprot
YPG_EPDSWV	YPG_SPDSWV	PLAKOPHILIN_4: 1187, pred/PKP4_HUMAN:1187, pred/PKP4_HUMAN:1187, pred/PKP4_HUMAN:1187	3	S	PLAKOPHILIN_4, PKP4_HUMAN		p38MAPK (predicted), cdk5 (predicted), GSK3 (predicted)	TRUE	TRUE	FALSE		PhosphoSite, prediction human swissprot
PY_EPRSNIV	PY_SPRSNIV	pred/ZN416_HUMAN:588	2	S	ZN416_HUMAN		p38MAPK (predicted)	FALSE	TRUE	FALSE		prediction human swissprot
EAL_EKHFQD	EAL_TKHFQD	KU70: 604	3	T	KU70			TRUE	FALSE	FALSE		PhosphoSite
QSD_EHLEET	QSD_THLEET	pred/PD1L1_HUMAN:285	3	T	PD1L1_HUMAN		CKII (predicted)	FALSE	TRUE	FALSE		prediction human swissprot
EN_EFMTASK	EN_SFMTASK	pred/COIA1_HUMAN:1748	2	S	COIA1_HUMAN		CKI (predicted)	FALSE	TRUE	FALSE		prediction human swissprot
RP_EMEKPCT	RP_SMEKPCT	pred/ALPK1_HUMAN:1238	2	S	ALPK1_HUMAN		unsp (predicted)	FALSE	TRUE	FALSE		prediction human swissprot
PHL_ELDSAD	PHL_SLDSAD	pred/EME1_HUMAN:565	3	S	EME1_HUMAN		CKI (predicted)	FALSE	TRUE	FALSE		prediction human swissprot
IALLSTG_EK	IALLSTG_SK	SSR3: 184	7	S	SSR3			TRUE	FALSE	FALSE		PhosphoSite
PLH_ELE_E_EL	PLH_SLE_T_SL	combi	combi	S	PMCA1			TRUE	FALSE	FALSE	combination of phosphomimetic residues, from PLHSLETSL	PhosphoSite
_EIRSHFSVA	_SIRSHFSVA	ANP-C: 533, P17342: 533	0	S	ANP-C, P17342			TRUE	FALSE	FALSE	PMID: 17081983	phosphoELM,PhosphoSite
NPCYSFK_EM	NPCYSFK_SM	OR8J3: 314	7	S	OR8J3			TRUE	FALSE	FALSE		PhosphoSite
DS_EIL_ETVV	DS_SIL_STVV	combi	combi	S	LRRC3C			TRUE	FALSE	FALSE	combination of phosphomimetic residues, from DSSILSTVV	PhosphoSite
_EESGSDSDD	_SESGSDSDD	pred/EAF1_HUMAN:260, pred/EAF2_HUMAN:252	0	S	EAF2_HUMAN, EAF1_HUMAN		CKI (predicted)	FALSE	TRUE	FALSE		prediction human swissprot,prediction human swissprot
HLTVSGF_EL	HLTVSGF_SL	MASTL: 878, Q96GX5: 878, pred/GWL_HUMAN:878	7	S	Q96GX5, GWL_HUMAN, MASTL		CKI (predicted)	TRUE	TRUE	FALSE	PMID: 18669648	PhosphoSite, prediction human swissprot, phosphoELM
Y_EQETLVVD	Y_SQETLVVD	pred/APJ_HUMAN:373	1	S	APJ_HUMAN		ATM (predicted)	FALSE	TRUE	FALSE		prediction human swissprot
S_EDPDSDPD	S_SDPDSDPD	RIC8A: 524, Q9NPQ8: 523, pred/RIC8A_HUMAN:524	1	S	RIC8A_HUMAN, Q9NPQ8, RIC8A		cdc2 (predicted)	TRUE	TRUE	FALSE	PMID: 18669648	PhosphoSite, prediction human swissprot, phosphoELM
T_EHRLLP_EP	T_SHRLLP_TP	combi	combi	T	GTF3C2			TRUE	FALSE	FALSE	combination of phosphomimetic residues, from TSHRLLPTP	PhosphoSite
F_ES_EAEEHS	F_SS_SAEEHS	combi	combi	S	SGTB			TRUE	FALSE	FALSE	combination of phosphomimetic residues, from FSSSAEEHS	PhosphoSite
NFINSL_EPK	NFINSL_SPK	pred/TIGD4_HUMAN:510	6	S	TIGD4_HUMAN		GSK3 (predicted)	FALSE	TRUE	FALSE		prediction human swissprot
_EGSYLV_ESV	_SGSYLV_TSV	combi	combi	S	APC			TRUE	FALSE	FALSE	combination of phosphomimetic residues, from SGSYLVTSV	PhosphoSite
YAIFK_EQDF	YAIFK_SQDF	pred/ARV1_HUMAN:268	5	S	ARV1_HUMAN		ATM (predicted)	FALSE	TRUE	FALSE		prediction human swissprot
VRKLPS_E_EL	VRKLPS_T_TL	combi	combi	S	P90RSK			TRUE	FALSE	FALSE	combination of phosphomimetic residues, from VRKLPSTTL	PhosphoSite
QG_EPIQSSD	QG_SPIQSSD	pred/TBRG1_HUMAN:405	2	S	TBRG1_HUMAN		cdk5 (predicted)	FALSE	TRUE	FALSE		prediction human swissprot
GGGYGG_ESF	GGGYGG_SSF	HNRNP_A0: 303	6	S	HNRNP_A0			TRUE	FALSE	FALSE		PhosphoSite
ESR_ETEEGS	ESR_STEEGS	pred/UN13B_HUMAN:1586	3	S	UN13B_HUMAN		unsp (predicted)	FALSE	TRUE	FALSE		prediction human swissprot
PTS_EQGMSQ	PTS_SQGMSQ	pred/ZCH13_HUMAN:161, pred/ZCH13_HUMAN:161	3	S	ZCH13_HUMAN		ATM (predicted), DNAPK (predicted)	FALSE	TRUE	FALSE		prediction human swissprot, prediction human swissprot
K_EKTKCVIM	K_SKTKCVIM	KRAS_ISO2: 181	1	S	KRAS_ISO2			TRUE	FALSE	FALSE		PhosphoSite
QRTH_EVKKS	QRTH_TVKKS	pred/ZNF84_HUMAN:734	4	T	ZNF84_HUMAN		PKC (predicted)	FALSE	TRUE	FALSE		prediction human swissprot
_ERGWTSSSH	_TRGWTSSSH	DENND1A_ISO2: 551	0	T	DENND1A_ISO2			TRUE	FALSE	FALSE		PhosphoSite
GTG_EAVSLE	GTG_SAVSLE	TRAIL-R1: 463, O00220: 463	3	S	TRAIL-R1, O00220			TRUE	FALSE	FALSE	PMID: 17081983	PhosphoSite, phosphoELM
_E_EQDFGEPF	_S_TQDFGEPF	combi	combi	S	PPHLN1_ISO2			TRUE	FALSE	FALSE	combination of phosphomimetic residues, from STQDFGEPF	PhosphoSite
SIR_EPSLSD	SIR_SPSLSD	TAF2: 1194, Q6P1X5: 1194, Q6P1X5: 1194, Q6P1X5: 1194, pred/TAF2_HUMAN:1194, pred/TAF2_HUMAN:1194	3	S	TAF2, TAF2_HUMAN, Q6P1X5		p38MAPK (predicted), GSK3 (predicted)	TRUE	TRUE	FALSE	PMID: 17081983;PMID: 16083285;PMID: 18669648	phosphoELM, prediction human swissprot,PhosphoSite
PGAAGAG_EE	PGAAGAG_SE	TMEM238: 175	7	S	TMEM238			TRUE	FALSE	FALSE		PhosphoSite
KY_ETVQYSK	KY_STVQYSK	DSG1: 1043	2	S	DSG1			TRUE	FALSE	FALSE		PhosphoSite
SQDVTG_EPA	SQDVTG_SPA	GLG1_ISO2: 1201	6	S	GLG1_ISO2			TRUE	FALSE	FALSE		PhosphoSite
RSSNKY_E_ES	RSSNKY_S_SS	combi	combi	S	ETB			TRUE	FALSE	FALSE	combination of phosphomimetic residues, from RSSNKYSSS	PhosphoSite
EEE_EEEEAD	EEE_SEEEAD	EIF4G2: 902, pred/IF4G2_HUMAN:902, pred/IF4G2_HUMAN:902, pred/IF4G2_HUMAN:902	3	S	EIF4G2, IF4G2_HUMAN		CKII (predicted), CKI (predicted), unsp (predicted)	TRUE	TRUE	FALSE		prediction human swissprot,PhosphoSite
K_ETRDTPKP	K_STRDTPKP	pred/ATX10_HUMAN:468	1	S	ATX10_HUMAN		unsp (predicted)	FALSE	TRUE	FALSE		prediction human swissprot
GSISQ_EQVV	GSISQ_SQVV	pred/MARHA_HUMAN:805	5	S	MARHA_HUMAN		ATM (predicted)	FALSE	TRUE	FALSE		prediction human swissprot
AKEVELV_EE	AKEVELV_SE	DYSKERIN: 513, O60832: 513, O60832: 513, O60832: 513, O60832: 513	7	S	O60832, DYSKERIN			TRUE	FALSE	FALSE	PMID: 17081983;PMID: 15302935;PMID: 16964243;PMID: 18669648	PhosphoSite, phosphoELM
TSD_E_ESRMV	TSD_T_SSRMV	combi	combi	S	TMEFF1			TRUE	FALSE	FALSE	combination of phosphomimetic residues, from TSDTSSRMV	PhosphoSite
_ELG_EPMH_EN	_TLG_SPMH_SN	combi	combi	T	2017-10-04			TRUE	FALSE	FALSE	combination of phosphomimetic residues, from TLGSPMHSN	PhosphoSite
LQETH_EAVL	LQETH_SAVL	SLC35F2: 371	5	S	SLC35F2			TRUE	FALSE	FALSE		PhosphoSite
ED_EDDEANT	ED_TDDEANT	XPR1: 690, ENSP00000356562: 690, pred/XPR1_HUMAN:690	2	T	XPR1, XPR1_HUMAN, ENSP00000356562		CKII (predicted)	TRUE	TRUE	FALSE	PMID: 17081983	PhosphoSite, prediction human swissprot, phosphoELM
LRLQSE_E_EV	LRLQSE_T_SV	combi	combi	S	VANGL1			TRUE	FALSE	FALSE	combination of phosphomimetic residues, from LRLQSETSV	PhosphoSite
Q_EIHTKENS	Q_SIHTKENS	pred/ZN655_HUMAN:484	1	S	ZN655_HUMAN		cdc2 (predicted)	FALSE	TRUE	FALSE		prediction human swissprot
_EK_EKEDEEG	_TK_SKEDEEG	combi	combi	T	ADAM20			TRUE	FALSE	FALSE	combination of phosphomimetic residues, from TKSKEDEEG	PhosphoSite
SSDPD_EDPD	SSDPD_SDPD	RIC8A: 528, Q9NPQ8: 527	5	S	Q9NPQ8, RIC8A			TRUE	FALSE	FALSE	PMID: 18669648	phosphoELM,PhosphoSite
K_EEGD_EQSN	K_SEGD_TQSN	combi	combi	S	CROP			TRUE	FALSE	FALSE	combination of phosphomimetic residues, from KSEGDTQSN	PhosphoSite
TLAEAC_EKR	TLAEAC_TKR	DSC3: 894	6	T	DSC3			TRUE	FALSE	FALSE		PhosphoSite
NSY_ELTGYV	NSY_SLTGYV	CLAUDIN_2: 225, pred/CLD2_HUMAN:225	3	S	CLD2_HUMAN, CLAUDIN_2		CKI (predicted)	TRUE	TRUE	FALSE		PhosphoSite, prediction human swissprot
D_EEALDEE_E	D_SEALDEE_S	combi	combi	S	HDGF2			TRUE	FALSE	FALSE	combination of phosphomimetic residues, from DSEALDEES	PhosphoSite
MM_EQAREML	MM_SQAREML	pred/SG196_HUMAN:344	2	S	SG196_HUMAN		DNAPK (predicted)	FALSE	TRUE	FALSE		prediction human swissprot
_EVIANTLHR	_TVIANTLHR	pred/TEX12_HUMAN:115	0	T	TEX12_HUMAN		PKC (predicted)	FALSE	TRUE	FALSE		prediction human swissprot
QDRAR_EAHP	QDRAR_TAHP	pred/PP14A_HUMAN:144	5	T	PP14A_HUMAN		PKG (predicted)	FALSE	TRUE	FALSE		prediction human swissprot
SG_EDPED_EY	SG_SDPED_TY	combi	combi	S	LIG1			TRUE	FALSE	FALSE	combination of phosphomimetic residues, from SGSDPEDTY	PhosphoSite
IDETTEL_E_E	IDETTEL_S_S	combi	combi	T	ITGA2			TRUE	FALSE	FALSE	combination of phosphomimetic residues, from IDETTELSS	PhosphoSite
MKRAF_ETEK	MKRAF_STEK	ACTR10: 414, pred/ARP10_HUMAN:414, pred/ARP10_HUMAN:414	5	S	ARP10_HUMAN, ACTR10		RSK (predicted), unsp (predicted)	TRUE	TRUE	FALSE		PhosphoSite, prediction human swissprot
EV_EVSLGFM	EV_SVSLGFM	C8ORF76_ISO3: 286	2	S	C8ORF76_ISO3			TRUE	FALSE	FALSE		PhosphoSite
PTVGKP_E_ES	PTVGKP_S_SS	combi	combi	S	MTP18			TRUE	FALSE	FALSE	combination of phosphomimetic residues, from PTVGKPSSS	PhosphoSite
RNTL_EVSPS	RNTL_SVSPS	RGL3: 706	4	S	RGL3			TRUE	FALSE	FALSE		PhosphoSite
Q_ETNFALAE	Q_STNFALAE	pred/BAG1_HUMAN:338	1	S	BAG1_HUMAN		RSK (predicted)	FALSE	TRUE	FALSE		prediction human swissprot
F_EFLNTMKP	F_SFLNTMKP	pred/CN16B_HUMAN:481	1	S	CN16B_HUMAN		CKI (predicted)	FALSE	TRUE	FALSE		prediction human swissprot
PD_ERTQVLM	PD_TRTQVLM	SV2C: 721	2	T	SV2C			TRUE	FALSE	FALSE		PhosphoSite
RRQAGRPS_E	RRQAGRPS_S	pred/ANKZ1_HUMAN:726	8	S	ANKZ1_HUMAN		RSK (predicted)	FALSE	TRUE	FALSE		prediction human swissprot
RHSRSR_ERT	RHSRSR_SRT	SF2: 246, pred/SRSF1_HUMAN:246	6	S	SRSF1_HUMAN, SF2		PKA (predicted)	TRUE	TRUE	FALSE		prediction human swissprot,PhosphoSite
EGQ_EKRCKP	EGQ_SKRCKP	pred/CDK10_HUMAN:355	3	S	CDK10_HUMAN		PKC (predicted)	FALSE	TRUE	FALSE		prediction human swissprot
EGL_ESDEEH	EGL_SSDEEH	AAGAB: 310, Q6PD74: 310, Q6PD74: 310, pred/AAGAB_HUMAN:310	3	S	AAGAB_HUMAN, AAGAB, Q6PD74		CKII (predicted)	TRUE	TRUE	FALSE	PMID: 17081983;PMID: 18669648	prediction human swissprot,PhosphoSite, phosphoELM
CQ_EPHLLAA	CQ_TPHLLAA	pred/WDR67_HUMAN:1060, pred/WDR67_HUMAN:1060, pred/WDR67_HUMAN:1060, pred/WDR67_HUMAN:1060	2	T	WDR67_HUMAN		p38MAPK (predicted), RSK (predicted), cdk5 (predicted), PKB (predicted)	FALSE	TRUE	FALSE		prediction human swissprot,prediction human swissprot
WSFRP_EPRQ	WSFRP_TPRQ	pred/NIBL2_HUMAN:694, pred/NIBL2_HUMAN:694, pred/NIBL2_HUMAN:694	5	T	NIBL2_HUMAN		p38MAPK (predicted), cdk5 (predicted), GSK3 (predicted)	FALSE	TRUE	FALSE		prediction human swissprot,prediction human swissprot
_EKEQLNSY_E	_SKEQLNSY_T	combi	combi	S	GPM6B_ISO4			TRUE	FALSE	FALSE	combination of phosphomimetic residues, from SKEQLNSYT	PhosphoSite
NKLE_EPGPS	NKLE_SPGPS	pred/CCD40_HUMAN:1138	4	S	CCD40_HUMAN		GSK3 (predicted)	FALSE	TRUE	FALSE		prediction human swissprot
I_EDLEKSDQ	I_SDLEKSDQ	pred/PLA2R_HUMAN:1456	1	S	PLA2R_HUMAN		CKII (predicted)	FALSE	TRUE	FALSE		prediction human swissprot
PP_EQQ_ESAE	PP_TQQ_SSAE	combi	combi	T	NF-GMB			TRUE	FALSE	FALSE	combination of phosphomimetic residues, from PPTQQSSAE	PhosphoSite
P_EALDRFVR	P_SALDRFVR	pred/WDR46_HUMAN:603	1	S	WDR46_HUMAN		PKG (predicted)	FALSE	TRUE	FALSE		prediction human swissprot
_ESTSKEAYI	_SSTSKEAYI	pred/SC6A1_HUMAN:591	0	S	SC6A1_HUMAN		cdc2 (predicted)	FALSE	TRUE	FALSE		prediction human swissprot
_E_EEA_EDSAS	_S_SEA_SDSAS	combi	combi	S	NAA10			TRUE	FALSE	FALSE	combination of phosphomimetic residues, from SSEASDSAS	PhosphoSite
QL_EQRSGLQ	QL_TQRSGLQ	TXA2-R: 337	2	T	TXA2-R			TRUE	FALSE	FALSE		PhosphoSite
APY_EQGLDN	APY_SQGLDN	pred/EVI5L_HUMAN:789	3	S	EVI5L_HUMAN		ATM (predicted)	FALSE	TRUE	FALSE		prediction human swissprot
PVRAAA_EQD	PVRAAA_SQD	pred/PCOC1_HUMAN:447, pred/PCOC1_HUMAN:447	6	S	PCOC1_HUMAN		ATM (predicted), DNAPK (predicted)	FALSE	TRUE	FALSE		prediction human swissprot, prediction human swissprot
PS_EDSMELS	PS_TDSMELS	CAND2: 1230	2	T	CAND2			TRUE	FALSE	FALSE		PhosphoSite
LLLS_EDDEF	LLLS_SDDEF	TMEM184B: 403, Q9Y519: 403, Q9Y519: 403, pred/T184B_HUMAN:403	4	S	T184B_HUMAN, TMEM184B, Q9Y519		CKII (predicted)	TRUE	TRUE	FALSE	PMID: 17081983;PMID: 18669648	phosphoELM,PhosphoSite, prediction human swissprot
A_ETTSYSPC	A_STTSYSPC	RCOR3_ISO2: 429	1	S	RCOR3_ISO2			TRUE	FALSE	FALSE		PhosphoSite
L_EFSLKTQD	L_SFSLKTQD	ARGLU1: 266	1	S	ARGLU1			TRUE	FALSE	FALSE		PhosphoSite
_ERKAISSVK	_SRKAISSVK	pred/OR4CD_HUMAN:301	0	S	OR4CD_HUMAN		PKC (predicted)	FALSE	TRUE	FALSE		prediction human swissprot
IIE_EPPHRY	IIE_TPPHRY	CLSTN3: 951, pred/CSTN3_HUMAN:951, pred/CSTN3_HUMAN:951	3	T	CLSTN3, CSTN3_HUMAN		cdk5 (predicted), GSK3 (predicted)	TRUE	TRUE	FALSE		PhosphoSite, prediction human swissprot
KA_EQEPPLL	KA_SQEPPLL	pred/ASGR1_HUMAN:285	2	S	ASGR1_HUMAN		ATM (predicted)	FALSE	TRUE	FALSE		prediction human swissprot
SPTPGS_EQN	SPTPGS_SQN	pred/RUSC2_HUMAN:1514, pred/RUSC2_HUMAN:1514	6	S	RUSC2_HUMAN		ATM (predicted), DNAPK (predicted)	FALSE	TRUE	FALSE		prediction human swissprot, prediction human swissprot
TVRSPN_EPF	TVRSPN_SPF	DCAMKL1: 738, pred/DCLK1_HUMAN:738, pred/DCLK1_HUMAN:738	6	S	DCAMKL1, DCLK1_HUMAN		p38MAPK (predicted), GSK3 (predicted)	TRUE	TRUE	FALSE		PhosphoSite, prediction human swissprot
DERAPLIR_E	DERAPLIR_T	SCARB2: 478	8	T	SCARB2			TRUE	FALSE	FALSE		PhosphoSite
_ESP_EEGEAS	_TSP_TEGEAS	combi	combi	T	DNCLI1			TRUE	FALSE	FALSE	combination of phosphomimetic residues, from TSPTEGEAS	PhosphoSite
RSA_EPERMD	RSA_SPERMD	SFRS7: 233, Q16629: 233, Q16629: 233, pred/SRSF7_HUMAN:233, pred/SRSF7_HUMAN:233, pred/SRSF7_HUMAN:233	3	S	SFRS7, Q16629, SRSF7_HUMAN		cdk5 (predicted), unsp (predicted), GSK3 (predicted)	TRUE	TRUE	FALSE	PMID: 17081983;PMID: 15302935	phosphoELM, prediction human swissprot,PhosphoSite
_EGTPNAPPP	_SGTPNAPPP	EPHEXIN-5: 833	0	S	EPHEXIN-5			TRUE	FALSE	FALSE		PhosphoSite
SSAITRV_EQ	SSAITRV_SQ	pred/DMRT2_HUMAN:560, pred/DMRT2_HUMAN:560	7	S	DMRT2_HUMAN		ATM (predicted), DNAPK (predicted)	FALSE	TRUE	FALSE		prediction human swissprot, prediction human swissprot
_ELVASKLAG	_SLVASKLAG	ARPP-19: 104, pred/ARP19_HUMAN:104	0	S	ARP19_HUMAN, ARPP-19		PKG (predicted)	TRUE	TRUE	FALSE		prediction human swissprot,PhosphoSite
EEALTK_ENI	EEALTK_TNI	ANKRD21: 582	6	T	ANKRD21			TRUE	FALSE	FALSE		PhosphoSite
NKTDEEIS_E	NKTDEEIS_S	STXBP1: 594, P61764: 594	8	S	P61764, STXBP1			TRUE	FALSE	FALSE	PMID: 18669648	phosphoELM,PhosphoSite
H_EHSPSVVS	H_SHSPSVVS	VGLL4: 283	1	S	VGLL4			TRUE	FALSE	FALSE		PhosphoSite
DSNHST_EDD	DSNHST_SDD	pred/DSPP_HUMAN:1299	6	S	DSPP_HUMAN		CKII (predicted)	FALSE	TRUE	FALSE		prediction human swissprot
TLA_ESIKEK	TLA_TSIKEK	pred/CLYBL_HUMAN:335	3	T	CLYBL_HUMAN		PKC (predicted)	FALSE	TRUE	FALSE		prediction human swissprot
GRPS_EPLSP	GRPS_TPLSP	pred/VCY1_HUMAN:121, pred/VCY1_HUMAN:121	4	T	VCY1_HUMAN		p38MAPK (predicted), cdk5 (predicted)	FALSE	TRUE	FALSE		prediction human swissprot, prediction human swissprot
SPITT_EPSC	SPITT_SPSC	MKP-1: 364, MKP-2: 391, P28562: 364, pred/DUS4_HUMAN:391	5	S	MKP-2, MKP-1, P28562, DUS4_HUMAN	MAPK3	cdk5 (predicted)	TRUE	TRUE	FALSE	PMID: 10617468	prediction human swissprot, PhosphoSite,PhosphoSite, phosphoELM
_EEEQEGDSP	_SEEQEGDSP	pred/PDE7B_HUMAN:442	0	S	PDE7B_HUMAN		CKII (predicted)	FALSE	TRUE	FALSE		prediction human swissprot
_ETI_E_ELGPG	_TTI_S_TLGPG	combi	combi	T	CCKBR			TRUE	FALSE	FALSE	combination of phosphomimetic residues, from TTISTLGPG	PhosphoSite
LL_ELAEEDY	LL_SLAEEDY	pred/PHKG1_HUMAN:381	2	S	PHKG1_HUMAN		CKII (predicted)	FALSE	TRUE	FALSE		prediction human swissprot
TP_EIYDDIN	TP_SIYDDIN	ATAXIN-7L3: 341	2	S	ATAXIN-7L3			TRUE	FALSE	FALSE		PhosphoSite
C_ESSEPLTL	C_TSSEPLTL	pred/TMM54_HUMAN:215	1	T	TMM54_HUMAN		cdc2 (predicted)	FALSE	TRUE	FALSE		prediction human swissprot
LLSEEETE_E	LLSEEETE_S	HSPC152: 125	8	S	HSPC152			TRUE	FALSE	FALSE		PhosphoSite
PP_EQQS_EAE	PP_TQQS_SAE	combi	combi	T	NF-GMB			TRUE	FALSE	FALSE	combination of phosphomimetic residues, from PPTQQSSAE	PhosphoSite
_EE_EQKTKSK	_TE_SQKTKSK	combi	combi	T	H2AFJ			TRUE	FALSE	FALSE	combination of phosphomimetic residues, from TESQKTKSK	PhosphoSite
_ELTRVLISD	_SLTRVLISD	pred/PPL13_HUMAN:131	0	S	PPL13_HUMAN		PKA (predicted)	FALSE	TRUE	FALSE		prediction human swissprot
_EYKEKKASV	_TYKEKKASV	pred/DHSB_HUMAN:272	0	T	DHSB_HUMAN		PKC (predicted)	FALSE	TRUE	FALSE		prediction human swissprot
NQ_EEFERVF	NQ_TEFERVF	CDK9: 366	2	T	CDK9			TRUE	FALSE	FALSE		PhosphoSite
TSSSS_EQPM	TSSSS_SQPM	pred/MAGB4_HUMAN:343	5	S	MAGB4_HUMAN		DNAPK (predicted)	FALSE	TRUE	FALSE		prediction human swissprot
LLTSF_EEKN	LLTSF_SEKN	FAM82B: 311	5	S	FAM82B			TRUE	FALSE	FALSE		PhosphoSite
KQISA_EPST	KQISA_SPST	pred/DSCR4_HUMAN:115	5	S	DSCR4_HUMAN		cdc2 (predicted)	FALSE	TRUE	FALSE		prediction human swissprot
ASES_EFGKP	ASES_SFGKP	pred/KDM3A_HUMAN:1317	4	S	KDM3A_HUMAN		CKI (predicted)	FALSE	TRUE	FALSE		prediction human swissprot
IIKDHYH_EL	IIKDHYH_SL	RDM1_ISO3: 138	7	S	RDM1_ISO3			TRUE	FALSE	FALSE		PhosphoSite
_EPITT_EPSC	_SPITT_SPSC	combi	combi	S	MKP-1			TRUE	FALSE	FALSE	combination of phosphomimetic residues, from SPITTSPSC	PhosphoSite
SR_EIRKLQC	SR_SIRKLQC	SFRP2: 289, Q96HF1: 289	2	S	Q96HF1, SFRP2			TRUE	FALSE	FALSE	PMID: 17081983	phosphoELM,PhosphoSite
QG_EDVSLTA	QG_SDVSLTA	P30466: 356	2	S	P30466			TRUE	FALSE	FALSE	PMID: 17081983	phosphoELM
SIRSP_ELSD	SIRSP_SLSD	TAF2: 1196, Q6P1X5: 1196, Q6P1X5: 1196, Q6P1X5: 1196	5	S	TAF2, Q6P1X5			TRUE	FALSE	FALSE	PMID: 17081983;PMID: 16083285;PMID: 18669648	phosphoELM,PhosphoSite
STSPR_EQEP	STSPR_SQEP	CTK: 504, P42679: 504, pred/MATK_HUMAN:504	5	S	MATK_HUMAN, P42679, CTK		DNAPK (predicted)	TRUE	TRUE	FALSE	PMID: 17525332	phosphoELM, prediction human swissprot,PhosphoSite
GE_EGQAKRN	GE_SGQAKRN	PDE5A: 869	2	S	PDE5A			TRUE	FALSE	FALSE		PhosphoSite
FQYAKE_EYI	FQYAKE_SYI	pred/TAGAP_HUMAN:729	6	S	TAGAP_HUMAN		PKG (predicted)	FALSE	TRUE	FALSE		prediction human swissprot
SFS_E_E_EIGH	SFS_S_S_SIGH	combi	combi	S	DESMOPLAKIN			TRUE	FALSE	FALSE	combination of phosphomimetic residues, from SFSSSSIGH	PhosphoSite
HNV_EKDNRQ	HNV_SKDNRQ	PIK3CD: 1039, O00329: 1039	3	S	O00329, PIK3CD	PIK3CD		TRUE	FALSE	FALSE	PMID: 10064595	phosphoELM,PhosphoSite
G_EKKQFQKF	G_TKKQFQKF	pred/RS11_HUMAN:151	1	T	RS11_HUMAN		PKC (predicted)	FALSE	TRUE	FALSE		prediction human swissprot
EEDQ_ESGAE	EEDQ_SSGAE	pred/CI043_HUMAN:457	4	S	CI043_HUMAN		CKII (predicted)	FALSE	TRUE	FALSE		prediction human swissprot
DDIIL_ELNE	DDIIL_SLNE	pred/VPRBP_HUMAN:1504	5	S	VPRBP_HUMAN		CKII (predicted)	FALSE	TRUE	FALSE		prediction human swissprot
_ETVQWPDFS	_STVQWPDFS	BICD1_ISO3: 865	0	S	BICD1_ISO3			TRUE	FALSE	FALSE		PhosphoSite
AS_EQDLSPH	AS_TQDLSPH	KLC3: 498	2	T	KLC3			TRUE	FALSE	FALSE		PhosphoSite
QG_EDV_ELTA	QG_SDV_SLTA	combi	combi	S	HLAB_ISO7			TRUE	FALSE	FALSE	combination of phosphomimetic residues, from QGSDVSLTA	PhosphoSite
_ESP_EEGEA_E	_TSP_TEGEA_S	combi	combi	T	DNCLI1			TRUE	FALSE	FALSE	combination of phosphomimetic residues, from TSPTEGEAS	PhosphoSite
D_ET_ETDDMW	D_ST_STDDMW	combi	combi	S	PPPM1A			TRUE	FALSE	FALSE	combination of phosphomimetic residues, from DSTSTDDMW	PhosphoSite
TW_EGHVIS_E	TW_SGHVIS_S	combi	combi	T	CARHSP1			TRUE	FALSE	FALSE	combination of phosphomimetic residues, from TWSGHVISS	PhosphoSite
LKKKLGL_EQ	LKKKLGL_TQ	pred/MPCP_HUMAN:361	7	T	MPCP_HUMAN		ATM (predicted)	FALSE	TRUE	FALSE		prediction human swissprot
E_EPETSGDL	E_TPETSGDL	pred/RL3L_HUMAN:400	1	T	RL3L_HUMAN		p38MAPK (predicted)	FALSE	TRUE	FALSE		prediction human swissprot
EES_EHYIGH	EES_SHYIGH	pred/G2E3_HUMAN:701	3	S	G2E3_HUMAN		cdc2 (predicted)	FALSE	TRUE	FALSE		prediction human swissprot
SS_ERKSFKS	SS_SRKSFKS	pred/K2C5_HUMAN:584	2	S	K2C5_HUMAN		PKC (predicted)	FALSE	TRUE	FALSE		prediction human swissprot
RGLESA_ESL	RGLESA_TSL	RNASEH2A: 297	6	T	RNASEH2A			TRUE	FALSE	FALSE		PhosphoSite
F_ESGQKSSC	F_SSGQKSSC	KRTAP10-9: 285	1	S	KRTAP10-9			TRUE	FALSE	FALSE		PhosphoSite
ASR_EQCCSN	ASR_SQCCSN	pred/RAB5C_HUMAN:211	3	S	RAB5C_HUMAN		ATM (predicted)	FALSE	TRUE	FALSE		prediction human swissprot
KRN_EIKKIV	KRN_SIKKIV	NF1: 2834, NF1_ISO2: 2813	3	S	NF1_ISO2, NF1			TRUE	FALSE	FALSE		PhosphoSite, PhosphoSite
_ELEEKSQSN	_SLEEKSQSN	KRT25: 442, pred/K1C25_HUMAN:442	0	S	K1C25_HUMAN, KRT25		unsp (predicted)	TRUE	TRUE	FALSE		prediction human swissprot,PhosphoSite
Q_ELPRGTKA	Q_SLPRGTKA	AQP2: 264, pred/AQP2_HUMAN:264	1	S	AQP2_HUMAN, AQP2		CKI (predicted)	TRUE	TRUE	FALSE		PhosphoSite, prediction human swissprot
NKVWDQ_ESV	NKVWDQ_SSV	CRIK: 2025	6	S	CRIK			TRUE	FALSE	FALSE		PhosphoSite
AATAMK_EPP	AATAMK_SPP	pred/HIG2B_HUMAN:104	6	S	HIG2B_HUMAN		cdk5 (predicted)	FALSE	TRUE	FALSE		prediction human swissprot
RV_ENSKFY_E	RV_SNSKFY_S	combi	combi	S	PLCG2			TRUE	FALSE	FALSE	combination of phosphomimetic residues, from RVSNSKFYS	PhosphoSite
SSS_ESSDSD	SSS_SSSDSD	pred/PRR13_HUMAN:143	3	S	PRR13_HUMAN		unsp (predicted)	FALSE	TRUE	FALSE		prediction human swissprot
ENP_E_EQASQ	ENP_T_SQASQ	combi	combi	T	LDB1			TRUE	FALSE	FALSE	combination of phosphomimetic residues, from ENPTSQASQ	PhosphoSite
R_EA_EPERMD	R_SA_SPERMD	combi	combi	S	SFRS7			TRUE	FALSE	FALSE	combination of phosphomimetic residues, from RSASPERMD	PhosphoSite
NK_EGKHFK_E	NK_SGKHFK_T	combi	combi	S	TRIM36_ISO2			TRUE	FALSE	FALSE	combination of phosphomimetic residues, from NKSGKHFKT	PhosphoSite
_EE_EVDNEGE	_TE_SVDNEGE	combi	combi	S	HMGN3			TRUE	FALSE	FALSE	combination of phosphomimetic residues, from TESVDNEGE	PhosphoSite
FHREK_EASS	FHREK_SASS	pred/D11L8_HUMAN:904, pred/DDX12_HUMAN:947	5	S	D11L8_HUMAN, DDX12_HUMAN		RSK (predicted)	FALSE	TRUE	FALSE		prediction human swissprot,prediction human swissprot
REACLV_EPN	REACLV_SPN	pred/ZN75D_HUMAN:508	6	S	ZN75D_HUMAN		cdk5 (predicted)	FALSE	TRUE	FALSE		prediction human swissprot
WA_EQD_EGFY	WA_TQD_SGFY	combi	combi	T	EIF3E			TRUE	FALSE	FALSE	combination of phosphomimetic residues, from WATQDSGFY	PhosphoSite
MRHRSSR_EP	MRHRSSR_SP	SRM300: 2751, pred/SRRM2_HUMAN:2751	7	S	SRM300, SRRM2_HUMAN		p38MAPK (predicted)	TRUE	TRUE	FALSE		PhosphoSite, prediction human swissprot
_EES_ESFHSS	_SES_SSFHSS	combi	combi	S	CXCR4			TRUE	FALSE	FALSE	combination of phosphomimetic residues, from SESSSFHSS	PhosphoSite
VSPPQ_EKDQ	VSPPQ_TKDQ	USP9X: 2567	5	T	USP9X			TRUE	FALSE	FALSE		PhosphoSite
LGI_EPVCRM	LGI_TPVCRM	RARS2: 573	3	T	RARS2			TRUE	FALSE	FALSE		PhosphoSite
A_EESSSRPH	A_SESSSRPH	UCK2: 254, Q9BZX2: 254, pred/UCK2_HUMAN:254, pred/UCK2_HUMAN:254, pred/UCK2_HUMAN:254, pred/UCK2_HUMAN:254	1	S	Q9BZX2, UCK2_HUMAN, UCK2		RSK (predicted), PKB (predicted), unsp (predicted), CaM-II (predicted)	TRUE	TRUE	FALSE	PMID: 17081983	phosphoELM, prediction human swissprot,PhosphoSite
SGPQPRR_EQ	SGPQPRR_SQ	pred/TGR3L_HUMAN:315, pred/TGR3L_HUMAN:315, pred/TGR3L_HUMAN:315	7	S	TGR3L_HUMAN		PKG (predicted), ATM (predicted), DNAPK (predicted)	FALSE	TRUE	FALSE		prediction human swissprot,prediction human swissprot
LGRT_ELLSW	LGRT_SLLSW	pred/M4K4_HUMAN:1235	4	S	M4K4_HUMAN		PKA (predicted)	FALSE	TRUE	FALSE		prediction human swissprot
SSES_EDSTS	SSES_SDSTS	pred/NAA11_HUMAN:225	4	S	NAA11_HUMAN		CKI (predicted)	FALSE	TRUE	FALSE		prediction human swissprot
F_ENGIYHQR	F_TNGIYHQR	pred/U2D2L_HUMAN:68	1	T	U2D2L_HUMAN		PKG (predicted)	FALSE	TRUE	FALSE		prediction human swissprot
RS_ENAETLY	RS_SNAETLY	PSME3: 248, pred/PSME3_HUMAN:248	2	S	PSME3_HUMAN, PSME3		PKA (predicted)	TRUE	TRUE	FALSE		PhosphoSite, prediction human swissprot
G_EKASNLTR	G_SKASNLTR	pred/HSPB9_HUMAN:152	1	S	HSPB9_HUMAN		CKI (predicted)	FALSE	TRUE	FALSE		prediction human swissprot
_EQTK_EVRKN	_SQTK_TVRKN	combi	combi	S	C12ORF75			TRUE	FALSE	FALSE	combination of phosphomimetic residues, from SQTKTVRKN	PhosphoSite
SNTSS_EEPA	SNTSS_TEPA	COILIN: 573	5	T	COILIN			TRUE	FALSE	FALSE		PhosphoSite
RL_EGFRKTD	RL_TGFRKTD	pred/TMM40_HUMAN:227	2	T	TMM40_HUMAN		PKC (predicted)	FALSE	TRUE	FALSE		prediction human swissprot
KP_ERISTVV	KP_SRISTVV	pred/IQEC2_HUMAN:1472	2	S	IQEC2_HUMAN		PKG (predicted)	FALSE	TRUE	FALSE		prediction human swissprot
S_EDTSAEAL	S_TDTSAEAL	CNR1: 465	1	T	CNR1			TRUE	FALSE	FALSE		PhosphoSite
QP_EGPAPSS	QP_SGPAPSS	MAGE-G1: 298, Q96MG7: 298	2	S	Q96MG7, MAGE-G1			TRUE	FALSE	FALSE	PMID: 22067460	phosphoELM,PhosphoSite
DYEVKKEG_E	DYEVKKEG_S	RAIG1: 357	8	S	RAIG1			TRUE	FALSE	FALSE		PhosphoSite
VAA_EPDP_ET	VAA_SPDP_TT	combi	combi	S	RCL			TRUE	FALSE	FALSE	combination of phosphomimetic residues, from VAASPDPTT	PhosphoSite
RRS_ERCGTP	RRS_SRCGTP	pred/T2R60_HUMAN:313, pred/T2R60_HUMAN:313, pred/T2R60_HUMAN:313, pred/T2R60_HUMAN:313	3	S	T2R60_HUMAN		RSK (predicted), PKG (predicted), PKA (predicted), unsp (predicted)	FALSE	TRUE	FALSE		prediction human swissprot, prediction human swissprot
_ESLTATGLF	_SSLTATGLF	pred/TMM72_HUMAN:267	0	S	TMM72_HUMAN		cdc2 (predicted)	FALSE	TRUE	FALSE		prediction human swissprot
KECSTDL_EI	KECSTDL_SI	MAGI1: 1490	7	S	MAGI1			TRUE	FALSE	FALSE		PhosphoSite
RS_ELVTKIY	RS_SLVTKIY	pred/INSL6_HUMAN:207	2	S	INSL6_HUMAN		PKA (predicted)	FALSE	TRUE	FALSE		prediction human swissprot
_ETDGVPVLC	_STDGVPVLC	pred/TNC18_HUMAN:2960	0	S	TNC18_HUMAN		CKI (predicted)	FALSE	TRUE	FALSE		prediction human swissprot
YMERIRG_ES	YMERIRG_SS	pred/T132A_HUMAN:1022	7	S	T132A_HUMAN		PKA (predicted)	FALSE	TRUE	FALSE		prediction human swissprot
RQT_EYQGVL	RQT_SYQGVL	pred/CD1D_HUMAN:330	3	S	CD1D_HUMAN		CaM-II (predicted)	FALSE	TRUE	FALSE		prediction human swissprot
RSGSG_EEED	RSGSG_SEED	SMARCA4: 1644, P51532: 1644, pred/SMCA4_HUMAN:1644, pred/SMCA4_HUMAN:1644, pred/SMCA4_HUMAN:1644	5	S	SMCA4_HUMAN, P51532, SMARCA4		CKII (predicted), CKI (predicted), unsp (predicted)	TRUE	TRUE	FALSE	PMID: 18669648	PhosphoSite, prediction human swissprot, phosphoELM
V_EQAIQIHS	V_TQAIQIHS	pred/MEX3C_HUMAN:652	1	T	MEX3C_HUMAN		ATM (predicted)	FALSE	TRUE	FALSE		prediction human swissprot
FLKP_EYAFS	FLKP_SYAFS	pred/BLM_HUMAN:1413	4	S	BLM_HUMAN		PKG (predicted)	FALSE	TRUE	FALSE		prediction human swissprot
ARRKA_EDFF	ARRKA_SDFF	pred/DGC14_HUMAN:473, pred/DGC14_HUMAN:473	5	S	DGC14_HUMAN		RSK (predicted), PKA (predicted)	FALSE	TRUE	FALSE		prediction human swissprot, prediction human swissprot
FLESEE_EWH	FLESEE_SWH	pred/ASCL5_HUMAN:276	6	S	ASCL5_HUMAN		CKI (predicted)	FALSE	TRUE	FALSE		prediction human swissprot
KKVS_E_EKRH	KKVS_S_TKRH	combi	combi	S	CYTOHESIN_1			TRUE	FALSE	FALSE	combination of phosphomimetic residues, from KKVSSTKRH	PhosphoSite
_ESK_EE_E_EQK	_TSK_SE_S_SQK	combi	combi	T	S6			TRUE	FALSE	FALSE	combination of phosphomimetic residues, from TSKSESSQK	PhosphoSite
L_EPEQPTKL	L_SPEQPTKL	pred/TRI50_HUMAN:480, pred/TRI50_HUMAN:480, pred/TRI50_HUMAN:480	1	S	TRI50_HUMAN		p38MAPK (predicted), cdk5 (predicted), GSK3 (predicted)	FALSE	TRUE	FALSE		prediction human swissprot,prediction human swissprot
GF_EKSSKKD	GF_SKSSKKD	pred/ZC21B_HUMAN:216	2	S	ZC21B_HUMAN		PKC (predicted)	FALSE	TRUE	FALSE		prediction human swissprot
SDEDSQA_EG	SDEDSQA_TG	SLC23A2: 649	7	T	SLC23A2			TRUE	FALSE	FALSE		PhosphoSite
S_EN_ESSSSE	S_SN_SSSSSE	combi	combi	S	MEGF10			TRUE	FALSE	FALSE	combination of phosphomimetic residues, from SSNSSSSSE	PhosphoSite
QP_EGPAPS_E	QP_SGPAPS_S	combi	combi	S	Q96MG7, MAGE-G1			TRUE	FALSE	FALSE	combination of phosphomimetic residues, from QPSGPAPSS	phosphoELM,PhosphoSite
QRIDEFE_EM	QRIDEFE_SM	MOESIN: 576	7	S	MOESIN			TRUE	FALSE	FALSE		PhosphoSite
PLNL_ESVTP	PLNL_SSVTP	CDC23: 593, Q9UJX2: 587, Q9UJX2: 587, Q9UJX2: 587, pred/CDC23_HUMAN:593	4	S	CDC23_HUMAN, CDC23, Q9UJX2		cdc2 (predicted)	TRUE	TRUE	FALSE	PMID: 22067460;PMID: 17081983;PMID: 18669648	phosphoELM, prediction human swissprot,PhosphoSite
ILNS_ENIQ_E	ILNS_TNIQ_S	combi	combi	S	PRC1			TRUE	FALSE	FALSE	combination of phosphomimetic residues, from ILNSTNIQS	PhosphoSite
_ESEELVTLR	_SSEELVTLR	GSR: 514	0	S	GSR			TRUE	FALSE	FALSE		PhosphoSite
_EG_EYLV_ESV	_SG_SYLV_TSV	combi	combi	S	APC			TRUE	FALSE	FALSE	combination of phosphomimetic residues, from SGSYLVTSV	PhosphoSite
_EE_E_ESFHSS	_SE_S_SSFHSS	combi	combi	S	CXCR4			TRUE	FALSE	FALSE	combination of phosphomimetic residues, from SESSSFHSS	PhosphoSite
PNYPY_EDEY	PNYPY_SDEY	AKR1C3: 320	5	S	AKR1C3			TRUE	FALSE	FALSE		PhosphoSite
AQFLNEDL_E	AQFLNEDL_S	NCAPG: 1015, Q9BPX3: 1015, Q9BPX3: 1015	8	S	Q9BPX3, NCAPG			TRUE	FALSE	FALSE	PMID: 17081983;PMID: 18669648	PhosphoSite, phosphoELM
RKG_EKGPEG	RKG_SKGPEG	pred/OGG1_HUMAN:340, pred/OGG1_HUMAN:340	3	S	OGG1_HUMAN		PKG (predicted), PKA (predicted)	FALSE	TRUE	FALSE		prediction human swissprot, prediction human swissprot
AET_ETTFSP	AET_TTTFSP	CCR7: 373	3	T	CCR7			TRUE	FALSE	FALSE		PhosphoSite
_EIDEHDAII	_TIDEHDAII	TMEM123: 200, pred/PORIM_HUMAN:200, pred/PORIM_HUMAN:200	0	T	PORIM_HUMAN, TMEM123		cdc2 (predicted), PKG (predicted)	TRUE	TRUE	FALSE		prediction human swissprot,PhosphoSite
ADYSD_EESE	ADYSD_SESE	P13994: 393, pred/CC130_HUMAN:393	5	S	P13994, CC130_HUMAN		CKII (predicted)	TRUE	TRUE	FALSE	PMID: 17081983	prediction human swissprot,phosphoELM
_EGLQSVVHR	_SGLQSVVHR	CK1D: 407	0	S	CK1D			TRUE	FALSE	FALSE		PhosphoSite
R_E_ENAETLY	R_S_SNAETLY	combi	combi	S	PSME3			TRUE	FALSE	FALSE	combination of phosphomimetic residues, from RSSNAETLY	PhosphoSite
_ETGKNTITT	_STGKNTITT	pred/LUZP4_HUMAN:305	0	S	LUZP4_HUMAN		PKC (predicted)	FALSE	TRUE	FALSE		prediction human swissprot
_EE_ESSFH_E_E	_SE_SSSFH_S_S	combi	combi	S	CXCR4			TRUE	FALSE	FALSE	combination of phosphomimetic residues, from SESSSFHSS	PhosphoSite
_EVQLYCVHS	_SVQLYCVHS	pred/LEG12_HUMAN:328	0	S	LEG12_HUMAN		cdc2 (predicted)	FALSE	TRUE	FALSE		prediction human swissprot
HTLYHKK_EY	HTLYHKK_SY	PIST: 461	7	S	PIST			TRUE	FALSE	FALSE		PhosphoSite
A_EPSKATKS	A_SPSKATKS	RNF219: 719, Q5W0B1: 719, pred/RN219_HUMAN:719, pred/RN219_HUMAN:719	1	S	Q5W0B1, RNF219, RN219_HUMAN		p38MAPK (predicted), cdc2 (predicted)	TRUE	TRUE	FALSE	PMID: 18669648	prediction human swissprot,PhosphoSite, phosphoELM
PD_EPNFEVI	PD_SPNFEVI	VISTA: 305, pred/GI24_HUMAN:305	2	S	GI24_HUMAN, VISTA		GSK3 (predicted)	TRUE	TRUE	FALSE		PhosphoSite, prediction human swissprot
R_EQIGKIRD	R_SQIGKIRD	pred/ZRAS1_HUMAN:180	1	S	ZRAS1_HUMAN		ATM (predicted)	FALSE	TRUE	FALSE		prediction human swissprot
PWCPR_EAIF	PWCPR_TAIF	pred/LFNG_HUMAN:376	5	T	LFNG_HUMAN		PKG (predicted)	FALSE	TRUE	FALSE		prediction human swissprot
QNAFSL_EQK	QNAFSL_TQK	GTF2H5: 69, Q6ZYL4: 69	6	T	GTF2H5, Q6ZYL4			TRUE	FALSE	FALSE	PMID: 17525332	phosphoELM,PhosphoSite
S_EGRAWGRH	S_SGRAWGRH	pred/MA1C1_HUMAN:623	1	S	MA1C1_HUMAN		PKC (predicted)	FALSE	TRUE	FALSE		prediction human swissprot
F_ESQYSQKD	F_SSQYSQKD	C2CD3: 2346	1	S	C2CD3			TRUE	FALSE	FALSE		PhosphoSite
GSSS_ENPFL	GSSS_TNPFL	RIP: 558	4	T	RIP			TRUE	FALSE	FALSE		PhosphoSite
KK_EKKK_EDS	KK_SKKK_SDS	combi	combi	S	ADD1			TRUE	FALSE	FALSE	combination of phosphomimetic residues, from KKSKKKSDS	PhosphoSite
TS_EDSECDI	TS_SDSECDI	pred/SIX6_HUMAN:240	2	S	SIX6_HUMAN		CKII (predicted)	FALSE	TRUE	FALSE		prediction human swissprot
LNRN_EMMNW	LNRN_SMMNW	pred/TNIK_HUMAN:1356	4	S	TNIK_HUMAN		PKA (predicted)	FALSE	TRUE	FALSE		prediction human swissprot
P_EVRCS_EM_E	P_SVRCS_SM_S	combi	combi	S	SMAD2			TRUE	FALSE	FALSE	combination of phosphomimetic residues, from PSVRCSSMS	PhosphoSite
SRQR_EQTV_E	SRQR_SQTV_T	combi	combi	S	TPCN1			TRUE	FALSE	FALSE	combination of phosphomimetic residues, from SRQRSQTVT	PhosphoSite
LLTWASF_EF	LLTWASF_SF	pred/P12LL_HUMAN:896	7	S	P12LL_HUMAN		CKI (predicted)	FALSE	TRUE	FALSE		prediction human swissprot
SQS_EQRYSR	SQS_SQRYSR	pred/K2C3_HUMAN:623	3	S	K2C3_HUMAN		DNAPK (predicted)	FALSE	TRUE	FALSE		prediction human swissprot
RQKE_EVKKK	RQKE_SVKKK	pred/PPR3A_HUMAN:1118	4	S	PPR3A_HUMAN		PKC (predicted)	FALSE	TRUE	FALSE		prediction human swissprot
RATKK_EQAD	RATKK_SQAD	pred/YQ013_HUMAN:150, pred/YQ013_HUMAN:150	5	S	YQ013_HUMAN		PKG (predicted), ATM (predicted)	FALSE	TRUE	FALSE		prediction human swissprot, prediction human swissprot
LG_EPTADLA	LG_SPTADLA	pred/SIPA1_HUMAN:1036	2	S	SIPA1_HUMAN		p38MAPK (predicted)	FALSE	TRUE	FALSE		prediction human swissprot
AWS_E_EDEEG	AWS_S_SDEEG	combi	combi	S	ERCC8			TRUE	FALSE	FALSE	combination of phosphomimetic residues, from AWSSSDEEG	PhosphoSite
IRRLS_ERRR	IRRLS_TRRR	PLM: 89, pred/PLM_HUMAN:89	5	T	PLM_HUMAN, PLM		PKC (predicted)	TRUE	TRUE	FALSE		PhosphoSite, prediction human swissprot
STYP_EHQYQ	STYP_SHQYQ	BLVRB: 202	4	S	BLVRB			TRUE	FALSE	FALSE		PhosphoSite
R_EGSG_EEED	R_SGSG_SEED	combi	combi	S	SMARCA4			TRUE	FALSE	FALSE	combination of phosphomimetic residues, from RSGSGSEED	PhosphoSite
LSSEFD_EDD	LSSEFD_SDD	pred/CK042_HUMAN:331	6	S	CK042_HUMAN		CKII (predicted)	FALSE	TRUE	FALSE		prediction human swissprot
EGDS_ESEED	EGDS_SSEED	PELO: 381, Q9BRX2: 381, Q9BRX2: 381, Q9BRX2: 381, pred/PELO_HUMAN:381	4	S	PELO_HUMAN, Q9BRX2, PELO		CKII (predicted)	TRUE	TRUE	FALSE	PMID: 17081983;PMID: 18088087;PMID: 18669648	PhosphoSite, prediction human swissprot, phosphoELM
N_EQIIGHSI	N_SQIIGHSI	pred/NR2C1_HUMAN:596	1	S	NR2C1_HUMAN		ATM (predicted)	FALSE	TRUE	FALSE		prediction human swissprot
KYVDAET_EL	KYVDAET_SL	SLC4A7: 1213, Q9Y6M7: 1213, Q9Y6M7: 1213	7	S	Q9Y6M7, SLC4A7			TRUE	FALSE	FALSE	PMID: 15144186;PMID: 18669648	phosphoELM,PhosphoSite
C_EPHGPGTQ	C_SPHGPGTQ	pred/CR015_HUMAN:174, pred/CR015_HUMAN:174	1	S	CR015_HUMAN		cdk5 (predicted), GSK3 (predicted)	FALSE	TRUE	FALSE		prediction human swissprot,prediction human swissprot
HILERA_ESQ	HILERA_SSQ	R3HDM: 968	6	S	R3HDM			TRUE	FALSE	FALSE		PhosphoSite
_E_EIS_ELGPG	_T_TIS_TLGPG	combi	combi	T	CCKBR			TRUE	FALSE	FALSE	combination of phosphomimetic residues, from TTISTLGPG	PhosphoSite
_ESHRLLP_EP	_TSHRLLP_TP	combi	combi	T	GTF3C2			TRUE	FALSE	FALSE	combination of phosphomimetic residues, from TSHRLLPTP	PhosphoSite
V_EKER_E_ESR	V_SKER_S_SSR	combi	combi	S	JMJD6			TRUE	FALSE	FALSE	combination of phosphomimetic residues, from VSKERSSSR	PhosphoSite
A_ELKEHSYP	A_TLKEHSYP	pred/CV045_HUMAN:152	1	T	CV045_HUMAN		PKC (predicted)	FALSE	TRUE	FALSE		prediction human swissprot
DVSL_EACKV	DVSL_TACKV	HLAA: 361	4	T	HLAA			TRUE	FALSE	FALSE		PhosphoSite
SHSGR_EVVI	SHSGR_SVVI	ILDR1: 543	5	S	ILDR1			TRUE	FALSE	FALSE		PhosphoSite
D_EWALVLQV	D_SWALVLQV	pred/YH006_HUMAN:201	1	S	YH006_HUMAN		PKA (predicted)	FALSE	TRUE	FALSE		prediction human swissprot
DKPGAD_EGR	DKPGAD_TGR	MRPL53: 110	6	T	MRPL53			TRUE	FALSE	FALSE		PhosphoSite
SEDLKS_EVG	SEDLKS_SVG	C9ORF5_ISO2: 877	6	S	C9ORF5_ISO2			TRUE	FALSE	FALSE		PhosphoSite
RS_ENKY_E_ES	RS_SNKY_S_SS	combi	combi	S	ETB			TRUE	FALSE	FALSE	combination of phosphomimetic residues, from RSSNKYSSS	PhosphoSite
PVMT_EPSQH	PVMT_SPSQH	pred/PROM1_HUMAN:861	4	S	PROM1_HUMAN		cdk5 (predicted)	FALSE	TRUE	FALSE		prediction human swissprot
RF_ELFGKKK	RF_SLFGKKK	SPTBN1: 2358, pred/SPTB2_HUMAN:2358	2	S	SPTB2_HUMAN, SPTBN1		CKI (predicted)	TRUE	TRUE	FALSE		PhosphoSite, prediction human swissprot
LA_EPPPAPT	LA_TPPPAPT	pred/ZN205_HUMAN:548	2	T	ZN205_HUMAN		p38MAPK (predicted)	FALSE	TRUE	FALSE		prediction human swissprot
PPG_ENPNLS	PPG_SNPNLS	pred/PRCA1_HUMAN:359	3	S	PRCA1_HUMAN		GSK3 (predicted)	FALSE	TRUE	FALSE		prediction human swissprot
PCI_EPCFER	PCI_TPCFER	CCNJ: 367	3	T	CCNJ			TRUE	FALSE	FALSE		PhosphoSite
SDVCRL_EPA	SDVCRL_TPA	TBC1D15: 689, Q8TC07: 689, pred/TBC15_HUMAN:689	6	T	TBC1D15, TBC15_HUMAN, Q8TC07		p38MAPK (predicted)	TRUE	TRUE	FALSE	PMID: 18669648	PhosphoSite, prediction human swissprot, phosphoELM
EDSDS_ENED	EDSDS_SNED	pred/CHD9_HUMAN:2894	5	S	CHD9_HUMAN		unsp (predicted)	FALSE	TRUE	FALSE		prediction human swissprot
GEAPQEPQ_E	GEAPQEPQ_S	14-3-3_SIGMA: 248, P31947: 248, P31947: 248	8	S	P31947, 14-3-3_SIGMA			TRUE	FALSE	FALSE	PMID: 16964243;PMID: 18669648	phosphoELM,PhosphoSite
AG_ERKQAHP	AG_TRKQAHP	pred/DPYS_HUMAN:513	2	T	DPYS_HUMAN		PKC (predicted)	FALSE	TRUE	FALSE		prediction human swissprot
RPWSN_ERGL	RPWSN_SRGL	SPEC1: 76	5	S	SPEC1			TRUE	FALSE	FALSE		PhosphoSite
G_EPFKVKVP	G_SPFKVKVP	FLNC: 2718, pred/FLNC_HUMAN:2718, pred/FLNC_HUMAN:2718, pred/FLNC_HUMAN:2718	1	S	FLNC, FLNC_HUMAN		p38MAPK (predicted), cdk5 (predicted), GSK3 (predicted)	TRUE	TRUE	FALSE		PhosphoSite, prediction human swissprot
LKGRK_ELSH	LKGRK_SLSH	MRPL34: 89, pred/RM34_HUMAN:89, pred/RM34_HUMAN:89	5	S	MRPL34, RM34_HUMAN		RSK (predicted), PKA (predicted)	TRUE	TRUE	FALSE		prediction human swissprot,PhosphoSite
A_EGNTYTAV	A_TGNTYTAV	RFX3: 742	1	T	RFX3			TRUE	FALSE	FALSE		PhosphoSite
ASSRL_ELRR	ASSRL_SLRR	pred/MFS2B_HUMAN:494	5	S	MFS2B_HUMAN		PKC (predicted)	FALSE	TRUE	FALSE		prediction human swissprot
DST_ETDDMW	DST_STDDMW	PPPM1A: 377, pred/PPM1A_HUMAN:377	3	S	PPM1A_HUMAN, PPPM1A		CKII (predicted)	TRUE	TRUE	FALSE		PhosphoSite, prediction human swissprot
EMY_ERLKKL	EMY_SRLKKL	CDC25A: 519	3	S	CDC25A			TRUE	FALSE	FALSE		PhosphoSite
S_ES_EPGTRT	S_SS_SPGTRT	combi	combi	S	TGFBRAP1			TRUE	FALSE	FALSE	combination of phosphomimetic residues, from SSSSPGTRT	PhosphoSite
RRITF_EQPS	RRITF_TQPS	pred/SMC5_HUMAN:1098	5	T	SMC5_HUMAN		DNAPK (predicted)	FALSE	TRUE	FALSE		prediction human swissprot
TQVLRVP_EK	TQVLRVP_TK	C2ORF39: 739, pred/CC164_HUMAN:739	7	T	C2ORF39, CC164_HUMAN		PKG (predicted)	TRUE	TRUE	FALSE		prediction human swissprot,PhosphoSite
GPK_EMEVSC	GPK_SMEVSC	NDRG1: 389	3	S	NDRG1			TRUE	FALSE	FALSE		PhosphoSite
RTAPWKKR_E	RTAPWKKR_T	pred/AN33B_HUMAN:494	8	T	AN33B_HUMAN		PKG (predicted)	FALSE	TRUE	FALSE		prediction human swissprot
SFSS_E_EIGH	SFSS_S_SIGH	combi	combi	S	DESMOPLAKIN			TRUE	FALSE	FALSE	combination of phosphomimetic residues, from SFSSSSIGH	PhosphoSite
_EGGYGSRRF	_SGGYGSRRF	HNRNP_A3: 370	0	S	HNRNP_A3			TRUE	FALSE	FALSE		PhosphoSite
S_ELK_E_EITY	S_SLK_T_SITY	combi	combi	S	KRT78			TRUE	FALSE	FALSE	combination of phosphomimetic residues, from SSLKTSITY	PhosphoSite
RS_ENKYSS_E	RS_SNKYSS_S	combi	combi	S	ETB			TRUE	FALSE	FALSE	combination of phosphomimetic residues, from RSSNKYSSS	PhosphoSite
KASAESC_EC	KASAESC_SC	RAB7: 206	7	S	RAB7			TRUE	FALSE	FALSE		PhosphoSite
MT_EPGLTPS	MT_SPGLTPS	pred/RUN3B_HUMAN:467, pred/RUN3B_HUMAN:467, pred/RUN3B_HUMAN:467	2	S	RUN3B_HUMAN		p38MAPK (predicted), cdk5 (predicted), GSK3 (predicted)	FALSE	TRUE	FALSE		prediction human swissprot, prediction human swissprot
T_ERRKERGT	T_SRRKERGT	IGHMBP2: 986, pred/SMBP2_HUMAN:986	1	S	IGHMBP2, SMBP2_HUMAN		unsp (predicted)	TRUE	TRUE	FALSE		PhosphoSite, prediction human swissprot
Q_EIDVGKTS	Q_SIDVGKTS	pred/ADX_HUMAN:177	1	S	ADX_HUMAN		cdc2 (predicted)	FALSE	TRUE	FALSE		prediction human swissprot
PG_EP_ER_EAV	PG_TP_TR_TAV	combi	combi	T	MEK2			TRUE	FALSE	FALSE	combination of phosphomimetic residues, from PGTPTRTAV	PhosphoSite
GLMKRR_ESV	GLMKRR_SSV	KCNK3: 392	6	S	KCNK3			TRUE	FALSE	FALSE		PhosphoSite
Q_ESRVKMGD	Q_TSRVKMGD	pred/VATO_HUMAN:198	1	T	VATO_HUMAN		PKC (predicted)	FALSE	TRUE	FALSE		prediction human swissprot
ET_EYEETED	ET_TYEETED	pred/SPTC2_HUMAN:556, pred/SPTC2_HUMAN:556	2	T	SPTC2_HUMAN		CKII (predicted), CKI (predicted)	FALSE	TRUE	FALSE		prediction human swissprot,prediction human swissprot
LPFF_EARAG	LPFF_SARAG	TRAPPC1: 141	4	S	TRAPPC1			TRUE	FALSE	FALSE		PhosphoSite
YETL_ED_EDD	YETL_SD_SDD	combi	combi	T	N-COR1			TRUE	FALSE	FALSE	combination of phosphomimetic residues, from YETLSDSDD	PhosphoSite
_E_EDPD_EDPD	_S_SDPD_SDPD	combi	combi	S	RIC8A			TRUE	FALSE	FALSE	combination of phosphomimetic residues, from SSDPDSDPD	PhosphoSite
PLNLS_EV_EP	PLNLS_SV_TP	combi	combi	S	CDC23_HUMAN, CDC23, Q9UJX2		cdc2 (predicted)	TRUE	FALSE	FALSE	combination of phosphomimetic residues, from PLNLSSVTP	phosphoELM,PhosphoSite, prediction human swissprot
_EPPQLEDMA	_SPPQLEDMA	pred/VSX2_HUMAN:353, pred/VSX2_HUMAN:353	0	S	VSX2_HUMAN		cdk5 (predicted), GSK3 (predicted)	FALSE	TRUE	FALSE		prediction human swissprot, prediction human swissprot
SQ_EQVETEA	SQ_SQVETEA	FKBP4: 453, Q02790: 453, Q02790: 453, pred/FKBP4_HUMAN:453	2	S	FKBP4, Q02790, FKBP4_HUMAN		ATM (predicted)	TRUE	TRUE	FALSE	PMID: 17525332;PMID: 18669648	prediction human swissprot,PhosphoSite, phosphoELM
AMSTA_ESTY	AMSTA_SSTY	PPP4R1: 947	5	S	PPP4R1			TRUE	FALSE	FALSE		PhosphoSite
SQRQQKP_EA	SQRQQKP_SA	NSMCE4A: 384, Q9NXX6: 384, pred/NSE4A_HUMAN:384	7	S	NSE4A_HUMAN, NSMCE4A, Q9NXX6		PKG (predicted)	TRUE	TRUE	FALSE	PMID: 22067460	phosphoELM, prediction human swissprot,PhosphoSite
CDSTGQ_ES_E	CDSTGQ_TS_T	combi	combi	S	XTP3TPA			TRUE	FALSE	FALSE	combination of phosphomimetic residues, from CDSTGQTST	PhosphoSite
SI_EDEDSNV	SI_TDEDSNV	LIPRIN_BETA_1: 1005	2	T	LIPRIN_BETA_1			TRUE	FALSE	FALSE		PhosphoSite
KPN_EQATPP	KPN_TQATPP	P05362: 527, pred/ICAM1_HUMAN:527	3	T	ICAM1_HUMAN, P05362		DNAPK (predicted)	TRUE	TRUE	FALSE	PMID: 18669648	phosphoELM, prediction human swissprot
_E_EKSE_ESQK	_T_SKSE_SSQK	combi	combi	T	S6			TRUE	FALSE	FALSE	combination of phosphomimetic residues, from TSKSESSQK	PhosphoSite
_EFERQNRSE	_SFERQNRSE	pred/CNG1O_HUMAN:73	0	S	CNG1O_HUMAN		cdc2 (predicted)	FALSE	TRUE	FALSE		prediction human swissprot
ELTMKK_EL_E	ELTMKK_TL_T	combi	combi	T	GCOM1			TRUE	FALSE	FALSE	combination of phosphomimetic residues, from ELTMKKTLT	PhosphoSite
P_ETDSMEL_E	P_STDSMEL_S	combi	combi	S	CAND2			TRUE	FALSE	FALSE	combination of phosphomimetic residues, from PSTDSMELS	PhosphoSite
LSHCIQ_ELK	LSHCIQ_SLK	pred/ARH38_HUMAN:217	6	S	ARH38_HUMAN		PKC (predicted)	FALSE	TRUE	FALSE		prediction human swissprot
THYK_EAVKA	THYK_SAVKA	ASNS: 557	4	S	ASNS			TRUE	FALSE	FALSE		PhosphoSite
LMQVVPQE_E	LMQVVPQE_T	SLC7A5: 507, Q01650: 507	8	T	Q01650, SLC7A5			TRUE	FALSE	FALSE	PMID: 16097034	PhosphoSite, phosphoELM
PRPD_E_EGSH	PRPD_S_SGSH	combi	combi	S	TTYH3			TRUE	FALSE	FALSE	combination of phosphomimetic residues, from PRPDSSGSH	PhosphoSite
_EEMEELPSV	_SEMEELPSV	pred/VCX3_HUMAN:178, pred/VCX3B_HUMAN:208, pred/VCX1_HUMAN:198	0	S	VCX3_HUMAN, VCX3B_HUMAN, VCX1_HUMAN		CKII (predicted)	FALSE	TRUE	FALSE		prediction human swissprot, prediction human swissprot
ISSL_EFL_EV	ISSL_TFL_SV	combi	combi	T	CD300LG_ISO2			TRUE	FALSE	FALSE	combination of phosphomimetic residues, from ISSLTFLSV	PhosphoSite
ASAPNL_EPI	ASAPNL_TPI	pred/CXB3_HUMAN:268	6	T	CXB3_HUMAN		p38MAPK (predicted)	FALSE	TRUE	FALSE		prediction human swissprot
PSREPQE_EP	PSREPQE_TP	pred/KCP_HUMAN:1502	7	T	KCP_HUMAN		GSK3 (predicted)	FALSE	TRUE	FALSE		prediction human swissprot
_EGVKSEGST	_TGVKSEGST	pred/DOK1_HUMAN:473	0	T	DOK1_HUMAN		cdc2 (predicted)	FALSE	TRUE	FALSE		prediction human swissprot
_EEDSDLEID	_SEDSDLEID	PHLP: 293, Q13371: 293	0	S	PHLP, Q13371			TRUE	FALSE	FALSE	PMID: 18669648	PhosphoSite, phosphoELM
_E_EDDEKKDF	_T_SDDEKKDF	combi	combi	T	SLIRP			TRUE	FALSE	FALSE	combination of phosphomimetic residues, from TSDDEKKDF	PhosphoSite
LPKIKE_ETV	LPKIKE_TTV	pred/FRPD4_HUMAN:1320	6	T	FRPD4_HUMAN		PKG (predicted)	FALSE	TRUE	FALSE		prediction human swissprot
T_EPFQAKTQ	T_TPFQAKTQ	HPGD: 259, pred/PGDH_HUMAN:259	1	T	PGDH_HUMAN, HPGD		p38MAPK (predicted)	TRUE	TRUE	FALSE		PhosphoSite, prediction human swissprot
_EKKYKEFKF	_SKKYKEFKF	SF3B2: 887, pred/SF3B2_HUMAN:887	0	S	SF3B2_HUMAN, SF3B2		PKC (predicted)	TRUE	TRUE	FALSE		prediction human swissprot,PhosphoSite
HKRGRFP_ES	HKRGRFP_SS	pred/CRBB3_HUMAN:210, pred/CRBB3_HUMAN:210	7	S	CRBB3_HUMAN		RSK (predicted), PKB (predicted)	FALSE	TRUE	FALSE		prediction human swissprot, prediction human swissprot
GEQPA_EYVS	GEQPA_SYVS	pred/AKIR2_HUMAN:200	5	S	AKIR2_HUMAN		cdc2 (predicted)	FALSE	TRUE	FALSE		prediction human swissprot
RVSNSKFY_E	RVSNSKFY_S	PLCG2: 1265	8	S	PLCG2			TRUE	FALSE	FALSE		PhosphoSite
IAEKF_EQRG	IAEKF_SQRG	pred/SCG1_HUMAN:674	5	S	SCG1_HUMAN		ATM (predicted)	FALSE	TRUE	FALSE		prediction human swissprot
EDDSG_EEE_E	EDDSG_TEE_S	combi	combi	S	CDC34			TRUE	FALSE	FALSE	combination of phosphomimetic residues, from EDDSGTEES	PhosphoSite
QRRC_ESHEA	QRRC_SSHEA	pred/KIAS1_HUMAN:177, pred/KIAS1_HUMAN:177, pred/KIAS1_HUMAN:177	4	S	KIAS1_HUMAN		RSK (predicted), PKG (predicted), unsp (predicted)	FALSE	TRUE	FALSE		prediction human swissprot,prediction human swissprot
KGGTE_ELDP	KGGTE_SLDP	CAF-1B: 556	5	S	CAF-1B			TRUE	FALSE	FALSE		PhosphoSite
GTTIF_ESDE	GTTIF_SSDE	pred/MCMD2_HUMAN:678	5	S	MCMD2_HUMAN		CKII (predicted)	FALSE	TRUE	FALSE		prediction human swissprot
QKS_EH_EQYN	QKS_SH_SQYN	combi	combi	S	CDV-3			TRUE	FALSE	FALSE	combination of phosphomimetic residues, from QKSSHSQYN	PhosphoSite
P_EEDSFVRS	P_SEDSFVRS	SLCO3A1_ISO2: 685	1	S	SLCO3A1_ISO2			TRUE	FALSE	FALSE		PhosphoSite
SP_EASESRN	SP_TASESRN	pred/FLCN_HUMAN:573	2	T	FLCN_HUMAN		PKG (predicted)	FALSE	TRUE	FALSE		prediction human swissprot
GHPPAE_ELP	GHPPAE_TLP	MTG1: 332	6	T	MTG1			TRUE	FALSE	FALSE		PhosphoSite
GTFVQ_EHKK	GTFVQ_THKK	pred/TEAN2_HUMAN:205	5	T	TEAN2_HUMAN		PKC (predicted)	FALSE	TRUE	FALSE		prediction human swissprot
LVHVEYC_EK	LVHVEYC_SK	CEP55: 463	7	S	CEP55			TRUE	FALSE	FALSE		PhosphoSite
_EPSLEQANQ	_SPSLEQANQ	pred/CD040_HUMAN:211	0	S	CD040_HUMAN		GSK3 (predicted)	FALSE	TRUE	FALSE		prediction human swissprot
NLRN_EPKNC	NLRN_SPKNC	pred/COR2B_HUMAN:476	4	S	COR2B_HUMAN		unsp (predicted)	FALSE	TRUE	FALSE		prediction human swissprot
_EQHSRSVSS	_SQHSRSVSS	pred/HRH4_HUMAN:382	0	S	HRH4_HUMAN		ATM (predicted)	FALSE	TRUE	FALSE		prediction human swissprot
RDGCQ_EPNN	RDGCQ_TPNN	SHQ1: 574, pred/SHQ1_HUMAN:574, pred/SHQ1_HUMAN:574	5	T	SHQ1_HUMAN, SHQ1		p38MAPK (predicted), cdk5 (predicted)	TRUE	TRUE	FALSE		PhosphoSite, prediction human swissprot
A_ED_EEATET	A_TD_TEATET	combi	combi	T	MRPS16			TRUE	FALSE	FALSE	combination of phosphomimetic residues, from ATDTEATET	PhosphoSite
RD_EEEEMLA	RD_SEEEMLA	PWP2H: 913, Q15269: 913, pred/PWP2_HUMAN:913, pred/PWP2_HUMAN:913	2	S	PWP2_HUMAN, Q15269, PWP2H		CKII (predicted), unsp (predicted)	TRUE	TRUE	FALSE	PMID: 18669648	prediction human swissprot,PhosphoSite, phosphoELM
AMSTAS_ETY	AMSTAS_STY	PPP4R1: 948	6	S	PPP4R1			TRUE	FALSE	FALSE		PhosphoSite
_EQNS_EY_EQS	_SQNS_SY_SQS	combi	combi	S	CCNC			TRUE	FALSE	FALSE	combination of phosphomimetic residues, from SQNSSYSQS	PhosphoSite
_EGGGCCSSG	_SGGGCCSSG	pred/RAB21_HUMAN:217	0	S	RAB21_HUMAN		CKI (predicted)	FALSE	TRUE	FALSE		prediction human swissprot
_E_EKSES_EQK	_T_SKSES_SQK	combi	combi	T	S6			TRUE	FALSE	FALSE	combination of phosphomimetic residues, from TSKSESSQK	PhosphoSite
YPMPTGY_EQ	YPMPTGY_SQ	pred/DDX5_HUMAN:613	7	S	DDX5_HUMAN		ATM (predicted)	FALSE	TRUE	FALSE		prediction human swissprot
SE_EEAEEGD	SE_SEAEEGD	BZW1: 413, Q7L1Q6: 413, pred/BZW1_HUMAN:413	2	S	BZW1, Q7L1Q6, BZW1_HUMAN		CKII (predicted)	TRUE	TRUE	FALSE	PMID: 18669648	phosphoELM, prediction human swissprot,PhosphoSite
_ETPPPP_ESR	_STPPPP_SSR	combi	combi	S	MGC45438_ISO2			TRUE	FALSE	FALSE	combination of phosphomimetic residues, from STPPPPSSR	PhosphoSite
_ES_ESPGTRT	_SS_SSPGTRT	combi	combi	S	TGFBRAP1			TRUE	FALSE	FALSE	combination of phosphomimetic residues, from SSSSPGTRT	PhosphoSite
ASAVPF_EQE	ASAVPF_TQE	pred/F71E1_HUMAN:245	6	T	F71E1_HUMAN		ATM (predicted)	FALSE	TRUE	FALSE		prediction human swissprot
LI_ERRAVYV	LI_SRRAVYV	NECTIN_2_ISO2: 473	2	S	NECTIN_2_ISO2			TRUE	FALSE	FALSE		PhosphoSite
NTQSTY_EEA	NTQSTY_SEA	NRP1: 921	6	S	NRP1			TRUE	FALSE	FALSE		PhosphoSite
REK_EPAKQK	REK_SPAKQK	pred/CWC22_HUMAN:903, pred/CWC22_HUMAN:903, pred/CWC22_HUMAN:903, pred/CWC22_HUMAN:903	3	S	CWC22_HUMAN		RSK (predicted), PKB (predicted), unsp (predicted), GSK3 (predicted)	FALSE	TRUE	FALSE		prediction human swissprot,prediction human swissprot
YGNSPYW_EN	YGNSPYW_TN	UBAP2: 1118	7	T	UBAP2			TRUE	FALSE	FALSE		PhosphoSite
_ELPMCESLV	_SLPMCESLV	pred/RASFA_HUMAN:499	0	S	RASFA_HUMAN		cdc2 (predicted)	FALSE	TRUE	FALSE		prediction human swissprot
YSINL_ESRR	YSINL_TSRR	pred/MIPT3_HUMAN:688	5	T	MIPT3_HUMAN		PKC (predicted)	FALSE	TRUE	FALSE		prediction human swissprot
A_EQQNSEEM	A_SQQNSEEM	BCL-7A: 203, Q4VC05: 203, pred/BCL7A_HUMAN:203	1	S	BCL-7A, BCL7A_HUMAN, Q4VC05		DNAPK (predicted)	TRUE	TRUE	FALSE	PMID: 17525332	prediction human swissprot,PhosphoSite, phosphoELM
T_EKSESSQK	T_SKSESSQK	S6: 242, P62753: 242, P62753: 242	1	S	S6, P62753			TRUE	FALSE	FALSE	PMID: N.N.;PMID: 18669648	phosphoELM,PhosphoSite
VLHLLRSQ_E	VLHLLRSQ_S	DDX10: 875	8	S	DDX10			TRUE	FALSE	FALSE		PhosphoSite
ISSL_EFLSV	ISSL_TFLSV	CD300LG_ISO2: 229	4	T	CD300LG_ISO2			TRUE	FALSE	FALSE		PhosphoSite
SL_EQSNVAS	SL_SQSNVAS	pred/ADCY2_HUMAN:1085, pred/ADCY2_HUMAN:1085	2	S	ADCY2_HUMAN		RSK (predicted), DNAPK (predicted)	FALSE	TRUE	FALSE		prediction human swissprot, prediction human swissprot
_ECKNSSKPV	_SCKNSSKPV	pred/LCORL_HUMAN:594	0	S	LCORL_HUMAN		PKC (predicted)	FALSE	TRUE	FALSE		prediction human swissprot
_EAEGSGLSF	_SAEGSGLSF	pred/ORAV1_HUMAN:129	0	S	ORAV1_HUMAN		PKG (predicted)	FALSE	TRUE	FALSE		prediction human swissprot
PDLKRQ_ELL	PDLKRQ_SLL	pred/ZBTB6_HUMAN:422	6	S	ZBTB6_HUMAN		PKA (predicted)	FALSE	TRUE	FALSE		prediction human swissprot
_ENGFYSYFK	_SNGFYSYFK	HELZ: 1934, pred/HELZ_HUMAN:1934	0	S	HELZ_HUMAN, HELZ		cdc2 (predicted)	TRUE	TRUE	FALSE		PhosphoSite, prediction human swissprot
LLSPGPEA_E	LLSPGPEA_T	RELB: 579	8	T	RELB			TRUE	FALSE	FALSE		PhosphoSite
FNRATVL_EQ	FNRATVL_SQ	pred/OR1J4_HUMAN:312	7	S	OR1J4_HUMAN		ATM (predicted)	FALSE	TRUE	FALSE		prediction human swissprot
KEAIKNS_ER	KEAIKNS_SR	PAK3: 558	7	S	PAK3			TRUE	FALSE	FALSE		PhosphoSite
N_ETNMES_EL	N_STNMES_SL	combi	combi	S	PTGDR			TRUE	FALSE	FALSE	combination of phosphomimetic residues, from NSTNMESSL	PhosphoSite
EEGKKQ_EQC	EEGKKQ_SQC	pred/GAG13_HUMAN:115, pred/GAG2E_HUMAN:114, pred/GG12J_HUMAN:115	6	S	GAG2E_HUMAN, GG12J_HUMAN, GAG13_HUMAN		ATM (predicted)	FALSE	TRUE	FALSE		prediction human swissprot,prediction human swissprot
PSDQPTPK_E	PSDQPTPK_S	ITPRIP: 547, Q8IWB1: 547	8	S	ITPRIP, Q8IWB1			TRUE	FALSE	FALSE	PMID: 18669648	PhosphoSite, phosphoELM
_EPEDPGAEV	_SPEDPGAEV	TSSC4: 321, Q9Y5U2: 321, pred/TSSC4_HUMAN:321	0	S	Q9Y5U2, TSSC4_HUMAN, TSSC4		unsp (predicted)	TRUE	TRUE	FALSE	PMID: 15302935	prediction human swissprot,PhosphoSite, phosphoELM
CGG_ELSEES	CGG_SLSEES	NHSL1: 1605	3	S	NHSL1			TRUE	FALSE	FALSE		PhosphoSite
_ECRPSCSGL	_TCRPSCSGL	pred/KR261_HUMAN:202	0	T	KR261_HUMAN		PKC (predicted)	FALSE	TRUE	FALSE		prediction human swissprot
DRANNVEL_E	DRANNVEL_T	BLES03: 251	8	T	BLES03			TRUE	FALSE	FALSE		PhosphoSite
IIY_EEVKKQ	IIY_SEVKKQ	CEACAM1: 521	3	S	CEACAM1			TRUE	FALSE	FALSE		PhosphoSite
YPPEDKK_EQ	YPPEDKK_TQ	WBP2: 260	7	T	WBP2			TRUE	FALSE	FALSE		PhosphoSite
PPTQQ_E_EAE	PPTQQ_S_SAE	combi	combi	T	NF-GMB			TRUE	FALSE	FALSE	combination of phosphomimetic residues, from PPTQQSSAE	PhosphoSite
STS_ESFLEV	STS_SSFLEV	ATP2C1: 914, P98194: 914	3	S	P98194, ATP2C1			TRUE	FALSE	FALSE	PMID: 18669648	phosphoELM,PhosphoSite
PMTLCSP_ES	PMTLCSP_SS	TRIM5: 492	7	S	TRIM5			TRUE	FALSE	FALSE		PhosphoSite
VQQ_EPVASS	VQQ_SPVASS	DYRK1A: 758, pred/DYR1A_HUMAN:758	3	S	DYR1A_HUMAN, DYRK1A		cdk5 (predicted)	TRUE	TRUE	FALSE		prediction human swissprot,PhosphoSite
GPADG_ELYI	GPADG_SLYI	pred/TM2D3_HUMAN:244	5	S	TM2D3_HUMAN		DNAPK (predicted)	FALSE	TRUE	FALSE		prediction human swissprot
WHHEYQ_ERY	WHHEYQ_TRY	LRBA: 2861	6	T	LRBA			TRUE	FALSE	FALSE		PhosphoSite
NRPWPKD_EY	NRPWPKD_SY	pred/CACB3_HUMAN:483	7	S	CACB3_HUMAN		PKG (predicted)	FALSE	TRUE	FALSE		prediction human swissprot
MGP_EDTDDD	MGP_SDTDDD	Q92917: 471	3	S	Q92917			TRUE	FALSE	FALSE	PMID: 17081983	phosphoELM
_EQEEDDDQR	_TQEEDDDQR	SMC6L1: 1083	0	T	SMC6L1			TRUE	FALSE	FALSE		PhosphoSite
LSR_EGRDLS	LSR_SGRDLS	pred/HAUS8_HUMAN:405	3	S	HAUS8_HUMAN		unsp (predicted)	FALSE	TRUE	FALSE		prediction human swissprot
HCD_ENKKKK	HCD_TNKKKK	pred/TEX26_HUMAN:284	3	T	TEX26_HUMAN		PKC (predicted)	FALSE	TRUE	FALSE		prediction human swissprot
R_ERRPQPLT	R_TRRPQPLT	pred/FGF17_HUMAN:209, pred/FGF17_HUMAN:209	1	T	FGF17_HUMAN		PKC (predicted), PKG (predicted)	FALSE	TRUE	FALSE		prediction human swissprot,prediction human swissprot
DA_EQIHIAY	DA_TQIHIAY	pred/F159B_HUMAN:154	2	T	F159B_HUMAN		ATM (predicted)	FALSE	TRUE	FALSE		prediction human swissprot
S_ESDTNKSA	S_SSDTNKSA	pred/BT3A2_HUMAN:327	1	S	BT3A2_HUMAN		CKI (predicted)	FALSE	TRUE	FALSE		prediction human swissprot
D_EEALDEES	D_SEALDEES	HDGF2: 664, ENSP00000301284: 669, pred/HDGR2_HUMAN:664	1	S	ENSP00000301284, HDGF2, HDGR2_HUMAN		PKB (predicted)	TRUE	TRUE	FALSE	PMID: 17081983	prediction human swissprot,PhosphoSite, phosphoELM
KETSA_EQGH	KETSA_SQGH	pred/MSRB1_HUMAN:113, pred/MSRB1_HUMAN:113	5	S	MSRB1_HUMAN		ATM (predicted), DNAPK (predicted)	FALSE	TRUE	FALSE		prediction human swissprot,prediction human swissprot
LRR_ELICFL	LRR_TLICFL	pred/NKG2F_HUMAN:153	3	T	NKG2F_HUMAN		PKG (predicted)	FALSE	TRUE	FALSE		prediction human swissprot
WDAH_ESVKF	WDAH_SSVKF	pred/OR4F4_HUMAN:301	4	S	OR4F4_HUMAN		cdc2 (predicted)	FALSE	TRUE	FALSE		prediction human swissprot
HCRGS_EPRC	HCRGS_TPRC	pred/PA2GA_HUMAN:141	5	T	PA2GA_HUMAN		cdk5 (predicted)	FALSE	TRUE	FALSE		prediction human swissprot
K_EVP_EDVD_E	K_TVP_SDVD_S	combi	combi	T	REEP4			TRUE	FALSE	FALSE	combination of phosphomimetic residues, from KTVPSDVDS	PhosphoSite
TV_ERKVALG	TV_SRKVALG	pred/CO6A1_HUMAN:1022	2	S	CO6A1_HUMAN		PKC (predicted)	FALSE	TRUE	FALSE		prediction human swissprot
FAD_EDADGD	FAD_SDADGD	SEMA4D: 857	3	S	SEMA4D			TRUE	FALSE	FALSE		PhosphoSite
ST_E_EFDEQN	ST_S_SFDEQN	combi	combi	T	PRR11			TRUE	FALSE	FALSE	combination of phosphomimetic residues, from STSSFDEQN	PhosphoSite
EAYKKLDA_E	EAYKKLDA_S	CENPQ: 268	8	S	CENPQ			TRUE	FALSE	FALSE		PhosphoSite
MKK_EFRVKK	MKK_SFRVKK	HP1BP3: 548, pred/HP1B3_HUMAN:548	3	S	HP1BP3, HP1B3_HUMAN		PKC (predicted)	TRUE	TRUE	FALSE		PhosphoSite, prediction human swissprot
_EES_E_EFH_E_E	_SES_S_SFH_S_S	combi	combi	S	CXCR4			TRUE	FALSE	FALSE	combination of phosphomimetic residues, from SESSSFHSS	PhosphoSite
MVSTLL_EQD	MVSTLL_SQD	METTL8: 405	6	S	METTL8			TRUE	FALSE	FALSE		PhosphoSite
EHTPRN_EPV	EHTPRN_SPV	pred/LRRC9_HUMAN:1451	6	S	LRRC9_HUMAN		cdk5 (predicted)	FALSE	TRUE	FALSE		prediction human swissprot
_EFTLLWPSR	_SFTLLWPSR	MYO1G: 1010, pred/MYO1G_HUMAN:1010	0	S	MYO1G_HUMAN, MYO1G		PKA (predicted)	TRUE	TRUE	FALSE		PhosphoSite, prediction human swissprot
II_ESVPKKV	II_TSVPKKV	pred/CTF8_HUMAN:115	2	T	CTF8_HUMAN		PKG (predicted)	FALSE	TRUE	FALSE		prediction human swissprot
_EPVLKPAKV	_SPVLKPAKV	pred/Z324B_HUMAN:536	0	S	Z324B_HUMAN		cdk5 (predicted)	FALSE	TRUE	FALSE		prediction human swissprot
S_EDLPPVSF	S_SDLPPVSF	pred/CCD17_HUMAN:615	1	S	CCD17_HUMAN		cdc2 (predicted)	FALSE	TRUE	FALSE		prediction human swissprot
RC_EMKKASH	RC_TMKKASH	pred/ZN157_HUMAN:500	2	T	ZN157_HUMAN		PKC (predicted)	FALSE	TRUE	FALSE		prediction human swissprot
DDD_EGNEES	DDD_SGNEES	UBC3B: 233, Q712K3: 233, Q712K3: 233, pred/UB2R2_HUMAN:233	3	S	UBC3B, Q712K3, UB2R2_HUMAN	CK2_ALPHA	CKII (predicted)	TRUE	TRUE	FALSE	PMID: 12037680;PMID: 18669648	phosphoELM,PhosphoSite, prediction human swissprot
AF_EDYANFK	AF_SDYANFK	PTPRA: 796	2	S	PTPRA			TRUE	FALSE	FALSE		PhosphoSite
HL_EAPF_ERE	HL_SAPF_SRE	combi	combi	S	FAM71D			TRUE	FALSE	FALSE	combination of phosphomimetic residues, from HLSAPFSRE	PhosphoSite
H_EDTRKETG	H_SDTRKETG	DHX40: 772	1	S	DHX40			TRUE	FALSE	FALSE		PhosphoSite
EEGEKQ_EQC	EEGEKQ_SQC	pred/GAG2A_HUMAN:114, pred/GAG2B_HUMAN:114, pred/GAGE3_HUMAN:116, pred/GAGE5_HUMAN:115, pred/GAGE6_HUMAN:115, pred/GAGE7_HUMAN:115, pred/GG12C_HUMAN:115, pred/GG12F_HUMAN:115, pred/GG12G_HUMAN:115, pred/GG12H_HUMAN:115, pred/GG12I_HUMAN:115, pred/GGE2D_HUMAN:114, pred/GAG10_HUMAN:114	6	S	GAGE7_HUMAN, GAGE5_HUMAN, GG12G_HUMAN, GGE2D_HUMAN, GG12F_HUMAN, GAG2A_HUMAN, GAG10_HUMAN, GAGE3_HUMAN, GAGE6_HUMAN, GG12I_HUMAN, GAG2B_HUMAN, GG12C_HUMAN, GG12H_HUMAN		ATM (predicted)	FALSE	TRUE	FALSE		prediction human swissprot,prediction human swissprot
G_EAGAQYAI	G_SAGAQYAI	SORCS1: 1161, pred/SORC1_HUMAN:1161	1	S	SORC1_HUMAN, SORCS1		PKA (predicted)	TRUE	TRUE	FALSE		prediction human swissprot,PhosphoSite
RHSRSRSR_E	RHSRSRSR_T	SF2: 248, pred/SRSF1_HUMAN:248	8	T	SRSF1_HUMAN, SF2		PKB (predicted)	TRUE	TRUE	FALSE		PhosphoSite, prediction human swissprot
PDPD_EVPDS	PDPD_TVPDS	MRPL10: 257	4	T	MRPL10			TRUE	FALSE	FALSE		PhosphoSite
L_EPLEMSST	L_SPLEMSST	pred/MDC1_HUMAN:2082	1	S	MDC1_HUMAN		p38MAPK (predicted)	FALSE	TRUE	FALSE		prediction human swissprot
VNAIMEL_EV	VNAIMEL_TV	NACA2: 214	7	T	NACA2			TRUE	FALSE	FALSE		PhosphoSite
IN_EVKHQMK	IN_TVKHQMK	C12ORF69: 219	2	T	C12ORF69			TRUE	FALSE	FALSE		PhosphoSite
IF_EDYANFK	IF_SDYANFK	PTPRE: 694	2	S	PTPRE			TRUE	FALSE	FALSE		PhosphoSite
P_EQSSAERS	P_SQSSAERS	pred/EMSY_HUMAN:1315, pred/EMSY_HUMAN:1315	1	S	EMSY_HUMAN		cdc2 (predicted), DNAPK (predicted)	FALSE	TRUE	FALSE		prediction human swissprot, prediction human swissprot
QN_ELLYDLD	QN_SLLYDLD	KTU: 831	2	S	KTU			TRUE	FALSE	FALSE		PhosphoSite
I_EPFMLMIL	I_SPFMLMIL	pred/NU2M_HUMAN:340	1	S	NU2M_HUMAN		GSK3 (predicted)	FALSE	TRUE	FALSE		prediction human swissprot
F_EVHQSSHA	F_SVHQSSHA	ZNF585A: 762, ZNF585B: 762	1	S	ZNF585A, ZNF585B			TRUE	FALSE	FALSE		PhosphoSite, PhosphoSite
SSGRLSAS_E	SSGRLSAS_S	FLJ12988: 125	8	S	FLJ12988			TRUE	FALSE	FALSE		PhosphoSite
RTN_EFLEAP	RTN_TFLEAP	NIP30: 249	3	T	NIP30			TRUE	FALSE	FALSE		PhosphoSite
R_EAAASNYV	R_SAAASNYV	CLAUDIN_4: 202	1	S	CLAUDIN_4			TRUE	FALSE	FALSE		PhosphoSite
F_EETDSKDL	F_SETDSKDL	pred/ZN852_HUMAN:502	1	S	ZN852_HUMAN		CKI (predicted)	FALSE	TRUE	FALSE		prediction human swissprot
KTKKDRR_ER	KTKKDRR_SR	pred/ING2_HUMAN:279, pred/ING2_HUMAN:279	7	S	ING2_HUMAN		PKG (predicted), PKA (predicted)	FALSE	TRUE	FALSE		prediction human swissprot, prediction human swissprot
TIME_ELKMK	TIME_TLKMK	pred/GNTK_HUMAN:183	4	T	GNTK_HUMAN		PKC (predicted)	FALSE	TRUE	FALSE		prediction human swissprot
SD_ESDSDSG	SD_TSDSDSG	BRD2: 795	2	T	BRD2			TRUE	FALSE	FALSE		PhosphoSite
KGLVK_EKKK	KGLVK_TKKK	pred/SMTL1_HUMAN:454	5	T	SMTL1_HUMAN		PKC (predicted)	FALSE	TRUE	FALSE		prediction human swissprot
G_ELTTVFHS	G_SLTTVFHS	pred/CC168_HUMAN:2445	1	S	CC168_HUMAN		cdc2 (predicted)	FALSE	TRUE	FALSE		prediction human swissprot
PEEEGAVS_E	PEEEGAVS_S	SFRS2: 221, Q01130: 221	8	S	Q01130, SFRS2			TRUE	FALSE	FALSE	PMID: 18669648	phosphoELM,PhosphoSite
VKK_EPKGSC	VKK_SPKGSC	pred/GSC2_HUMAN:200	3	S	GSC2_HUMAN		GSK3 (predicted)	FALSE	TRUE	FALSE		prediction human swissprot
G_ERPTSYVS	G_TRPTSYVS	pred/AKIR1_HUMAN:185	1	T	AKIR1_HUMAN		PKG (predicted)	FALSE	TRUE	FALSE		prediction human swissprot
VARKL_ERPL	VARKL_SRPL	pred/NNMT_HUMAN:261, pred/NNMT_HUMAN:261	5	S	NNMT_HUMAN		PKG (predicted), PKA (predicted)	FALSE	TRUE	FALSE		prediction human swissprot, prediction human swissprot
KSNS_EKEYV	KSNS_SKEYV	CLAUDIN_7: 207	4	S	CLAUDIN_7			TRUE	FALSE	FALSE		PhosphoSite
PE_EA_ED_ED_E	PE_SA_SD_SD_T	combi	combi	S	RRP15			TRUE	FALSE	FALSE	combination of phosphomimetic residues, from PESASDSDT	PhosphoSite
ALGERV_EIL	ALGERV_SIL	PKD1: 910, Q15139: 910, Q15139: 910, Q15139: 910, Q15139: 910, Q15139: 910	6	S	Q15139, PKD1	PKD1		TRUE	FALSE	FALSE	PMID: 16563698;PMID: 11741879;PMID: 10867018;PMID: 10473617;PMID: 14607845	PhosphoSite, phosphoELM
S_EAVG_ED_ED	S_SAVG_SD_SD	combi	combi	S	INTS3			TRUE	FALSE	FALSE	combination of phosphomimetic residues, from SSAVGSDSD	PhosphoSite
SPPK_EPSPK	SPPK_TPSPK	pred/DOM3Z_HUMAN:392, pred/DOM3Z_HUMAN:392	4	T	DOM3Z_HUMAN		cdk5 (predicted), GSK3 (predicted)	FALSE	TRUE	FALSE		prediction human swissprot, prediction human swissprot
_ELGDSDNES	_TLGDSDNES	FERRITIN_H: 175, pred/FRIH_HUMAN:175	0	T	FERRITIN_H, FRIH_HUMAN		CKI (predicted)	TRUE	TRUE	FALSE		PhosphoSite, prediction human swissprot
WKPSSPV_EQ	WKPSSPV_SQ	pred/BPIB1_HUMAN:483	7	S	BPIB1_HUMAN		ATM (predicted)	FALSE	TRUE	FALSE		prediction human swissprot
EEPDH_E_EEV	EEPDH_S_TEV	combi	combi	S	CCRL2			TRUE	FALSE	FALSE	combination of phosphomimetic residues, from EEPDHSTEV	PhosphoSite
E_EPTYENFT	E_SPTYENFT	CD229: 648	1	S	CD229			TRUE	FALSE	FALSE		PhosphoSite
MIVGNG_ELS	MIVGNG_SLS	pred/GPAT3_HUMAN:432	6	S	GPAT3_HUMAN		DNAPK (predicted)	FALSE	TRUE	FALSE		prediction human swissprot
VSKER_E_E_ER	VSKER_S_S_SR	combi	combi	S	JMJD6			TRUE	FALSE	FALSE	combination of phosphomimetic residues, from VSKERSSSR	PhosphoSite
MD_EDEDDDY	MD_SDEDDDY	PDCD5: 119, O14737: 119, O14737: 119, pred/PDCD5_HUMAN:119, pred/PDCD5_HUMAN:119	2	S	O14737, PDCD5_HUMAN, PDCD5		CKII (predicted), unsp (predicted)	TRUE	TRUE	FALSE	PMID: 17081983;PMID: 15302935	phosphoELM, prediction human swissprot,PhosphoSite
_ESSSTCTKA	_SSSSTCTKA	pred/HNF6_HUMAN:457	0	S	HNF6_HUMAN		cdc2 (predicted)	FALSE	TRUE	FALSE		prediction human swissprot
KWTD_EFKVS	KWTD_TFKVS	pred/BAZ2B_HUMAN:2164	4	T	BAZ2B_HUMAN		PKC (predicted)	FALSE	TRUE	FALSE		prediction human swissprot
LR_EISSNAL	LR_SISSNAL	MTMR14: 644	2	S	MTMR14			TRUE	FALSE	FALSE		PhosphoSite
HGLSQYN_EL	HGLSQYN_SL	KIAA0802_ISO4: 975	7	S	KIAA0802_ISO4			TRUE	FALSE	FALSE		PhosphoSite
WSSYF_EC_EG	WSSYF_SC_SG	combi	combi	S	HRASLS5_ISO3			TRUE	FALSE	FALSE	combination of phosphomimetic residues, from WSSYFSCSG	PhosphoSite
QG_EGHSAMT	QG_SGHSAMT	pred/ANR16_HUMAN:355	2	S	ANR16_HUMAN		cdc2 (predicted)	FALSE	TRUE	FALSE		prediction human swissprot
SGNKPS_EYS	SGNKPS_SYS	COPS3: 421	6	S	COPS3			TRUE	FALSE	FALSE		PhosphoSite
SDED_EQATG	SDED_SQATG	SLC23A2: 646, pred/S23A2_HUMAN:646	4	S	SLC23A2, S23A2_HUMAN		DNAPK (predicted)	TRUE	TRUE	FALSE		PhosphoSite, prediction human swissprot
R_EAGQPTTL	R_SAGQPTTL	pred/LIMC1_HUMAN:1076	1	S	LIMC1_HUMAN		PKA (predicted)	FALSE	TRUE	FALSE		prediction human swissprot
ALRA_EESGI	ALRA_SESGI	CD97: 831, P48960: 831	4	S	CD97, P48960			TRUE	FALSE	FALSE	PMID: 18669648	phosphoELM,PhosphoSite
IQ_EIRRIQQ	IQ_SIRRIQQ	pred/CRBA1_HUMAN:209	2	S	CRBA1_HUMAN		PKC (predicted)	FALSE	TRUE	FALSE		prediction human swissprot
TEETDE_EET	TEETDE_SET	pred/CK049_HUMAN:329	6	S	CK049_HUMAN		CKI (predicted)	FALSE	TRUE	FALSE		prediction human swissprot
D_EPGNPAAP	D_TPGNPAAP	pred/BAG3_HUMAN:568	1	T	BAG3_HUMAN		cdk5 (predicted)	FALSE	TRUE	FALSE		prediction human swissprot
KLFSKRIS_E	KLFSKRIS_S	pred/OR1A2_HUMAN:309	8	S	OR1A2_HUMAN		RSK (predicted)	FALSE	TRUE	FALSE		prediction human swissprot
S_ESG_EEAES	S_SSG_SEAES	combi	combi	S	ELG			TRUE	FALSE	FALSE	combination of phosphomimetic residues, from SSSGSEAES	PhosphoSite
_EALRIPPED	_SALRIPPED	APH1A: 257	0	S	APH1A			TRUE	FALSE	FALSE		PhosphoSite
ILNSTNIQ_E	ILNSTNIQ_S	PRC1: 620	8	S	PRC1			TRUE	FALSE	FALSE		PhosphoSite
NS_ENME_E_EL	NS_TNME_S_SL	combi	combi	S	PTGDR			TRUE	FALSE	FALSE	combination of phosphomimetic residues, from NSTNMESSL	PhosphoSite
_ERQR_EQ_EVT	_SRQR_SQ_TVT	combi	combi	S	TPCN1			TRUE	FALSE	FALSE	combination of phosphomimetic residues, from SRQRSQTVT	PhosphoSite
FSV_EFKANP	FSV_SFKANP	pred/ALLC_HUMAN:405	3	S	ALLC_HUMAN		PKC (predicted)	FALSE	TRUE	FALSE		prediction human swissprot
_ENAAFDP_EP	_TNAAFDP_SP	combi	combi	T	SELP			TRUE	FALSE	FALSE	combination of phosphomimetic residues, from TNAAFDPSP	PhosphoSite
P_EIRC_E_EV_E	P_SIRC_S_SV_S	combi	combi	S	SMAD3			TRUE	FALSE	FALSE	combination of phosphomimetic residues, from PSIRCSSVS	PhosphoSite
RIF_ESVPKR	RIF_TSVPKR	pred/BOLA3_HUMAN:102	3	T	BOLA3_HUMAN		PKG (predicted)	FALSE	TRUE	FALSE		prediction human swissprot
SES_ESFHS_E	SES_SSFHS_S	combi	combi	S	CXCR4			TRUE	FALSE	FALSE	combination of phosphomimetic residues, from SESSSFHSS	PhosphoSite
CQGE_EEDVL	CQGE_TEDVL	PTH2R: 546, pred/PTH2R_HUMAN:546	4	T	PTH2R, PTH2R_HUMAN		CKII (predicted)	TRUE	TRUE	FALSE		prediction human swissprot,PhosphoSite
Y_EPSMTMSV	Y_SPSMTMSV	SSBP3: 381, Q9BWW4: 381, pred/SSBP2_HUMAN:354	1	S	SSBP3, Q9BWW4, SSBP2_HUMAN		GSK3 (predicted)	TRUE	TRUE	FALSE	PMID: 18669648	phosphoELM, prediction human swissprot,PhosphoSite
TLGDSDNE_E	TLGDSDNE_S	FERRITIN_H: 183	8	S	FERRITIN_H			TRUE	FALSE	FALSE		PhosphoSite
NDSP_ENVQQ	NDSP_TNVQQ	FNTA: 375	4	T	FNTA			TRUE	FALSE	FALSE		PhosphoSite
RKVLEL_EGK	RKVLEL_TGK	C21ORF33: 266	6	T	C21ORF33			TRUE	FALSE	FALSE		PhosphoSite
AYM_EQNGHG	AYM_SQNGHG	pred/SYN1L_HUMAN:233	3	S	SYN1L_HUMAN		DNAPK (predicted)	FALSE	TRUE	FALSE		prediction human swissprot
NEE_EEKEDA	NEE_SEKEDA	MRPL1: 320, pred/RM01_HUMAN:320	3	S	MRPL1, RM01_HUMAN		CKII (predicted)	TRUE	TRUE	FALSE		PhosphoSite, prediction human swissprot
TG_EPQLNNR	TG_SPQLNNR	ARRB1: 412, P49407: 412, P49407: 412, pred/ARRB1_HUMAN:412	2	S	ARRB1, ARRB1_HUMAN, P49407		p38MAPK (predicted)	TRUE	TRUE	FALSE	PMID: 9388255;PMID: 10347142	phosphoELM, prediction human swissprot,PhosphoSite
_ELKSILNKN	_SLKSILNKN	pred/NEC2_HUMAN:630	0	S	NEC2_HUMAN		CKI (predicted)	FALSE	TRUE	FALSE		prediction human swissprot
MDQTRL_EQS	MDQTRL_TQS	pred/PIGG_HUMAN:981, pred/PIGG_HUMAN:981	6	T	PIGG_HUMAN		ATM (predicted), DNAPK (predicted)	FALSE	TRUE	FALSE		prediction human swissprot, prediction human swissprot
GLMKRR_E_EV	GLMKRR_S_SV	combi	combi	S	KCNK3			TRUE	FALSE	FALSE	combination of phosphomimetic residues, from GLMKRRSSV	PhosphoSite
_EQN_E_EYSQ_E	_SQN_S_SYSQ_S	combi	combi	S	CCNC			TRUE	FALSE	FALSE	combination of phosphomimetic residues, from SQNSSYSQS	PhosphoSite
AHPA_EPPEP	AHPA_TPPEP	pred/CX067_HUMAN:499, pred/CX067_HUMAN:499, pred/CX067_HUMAN:499	4	T	CX067_HUMAN		p38MAPK (predicted), cdk5 (predicted), GSK3 (predicted)	FALSE	TRUE	FALSE		prediction human swissprot,prediction human swissprot
LLQWMEE_EE	LLQWMEE_TE	IL20: 175	7	T	IL20			TRUE	FALSE	FALSE		PhosphoSite
_ELGISQEEQ	_SLGISQEEQ	pred/SPG21_HUMAN:300	0	S	SPG21_HUMAN		CKI (predicted)	FALSE	TRUE	FALSE		prediction human swissprot
LQQQKG_ESS	LQQQKG_SSS	pred/SENP7_HUMAN:1048	6	S	SENP7_HUMAN		cdc2 (predicted)	FALSE	TRUE	FALSE		prediction human swissprot
GPKSMEV_EC	GPKSMEV_SC	NDRG1: 393	7	S	NDRG1			TRUE	FALSE	FALSE		PhosphoSite
KDY_E_ED_EEH	KDY_T_TD_SEH	combi	combi	T	C7ORF25			TRUE	FALSE	FALSE	combination of phosphomimetic residues, from KDYTTDSEH	PhosphoSite
GGKS_EISFY	GGKS_SISFY	HN1L: 186	4	S	HN1L			TRUE	FALSE	FALSE		PhosphoSite
EE_ELYSSKH	EE_TLYSSKH	CPD: 1374, pred/CBPD_HUMAN:1374	2	T	CBPD_HUMAN, CPD		CKI (predicted)	TRUE	TRUE	FALSE		prediction human swissprot,PhosphoSite
RLT_ELYKGG	RLT_SLYKGG	pred/DJB14_HUMAN:374	3	S	DJB14_HUMAN		RSK (predicted)	FALSE	TRUE	FALSE		prediction human swissprot
WNGNS_EQQM	WNGNS_TQQM	pred/UBXN4_HUMAN:505	5	T	UBXN4_HUMAN		DNAPK (predicted)	FALSE	TRUE	FALSE		prediction human swissprot
_EG_EYLV_E_EV	_SG_SYLV_T_SV	combi	combi	S	APC			TRUE	FALSE	FALSE	combination of phosphomimetic residues, from SGSYLVTSV	PhosphoSite
HALNDM_E_EI	HALNDM_T_SI	combi	combi	T	TPM1			TRUE	FALSE	FALSE	combination of phosphomimetic residues, from HALNDMTSI	PhosphoSite
S_EHVPAAGI	S_SHVPAAGI	pred/KI2LA_HUMAN:368, pred/KI2LB_HUMAN:368	1	S	KI2LA_HUMAN, KI2LB_HUMAN		cdc2 (predicted)	FALSE	TRUE	FALSE		prediction human swissprot,prediction human swissprot
PDDGFV_E_EF	PDDGFV_S_TF	combi	combi	S	ACOT12			TRUE	FALSE	FALSE	combination of phosphomimetic residues, from PDDGFVSTF	PhosphoSite
WA_EQDSGFY	WA_TQDSGFY	EIF3E: 439, pred/EIF3E_HUMAN:439	2	T	EIF3E_HUMAN, EIF3E		DNAPK (predicted)	TRUE	TRUE	FALSE		prediction human swissprot,PhosphoSite
A_ENSAFEAD	A_TNSAFEAD	C8ORF46: 200	1	T	C8ORF46			TRUE	FALSE	FALSE		PhosphoSite
RS_ENKY_ESS	RS_SNKY_SSS	combi	combi	S	ETB			TRUE	FALSE	FALSE	combination of phosphomimetic residues, from RSSNKYSSS	PhosphoSite
LS_EFKESWK	LS_TFKESWK	pred/ZMYNB_HUMAN:148, pred/ZMYNB_HUMAN:148	2	T	ZMYNB_HUMAN		PKC (predicted), CKI (predicted)	FALSE	TRUE	FALSE		prediction human swissprot,prediction human swissprot
AE_E_ET_EF_EP	AE_T_TT_TF_SP	combi	combi	T	CCR7			TRUE	FALSE	FALSE	combination of phosphomimetic residues, from AETTTTFSP	PhosphoSite
P_ETDSMELS	P_STDSMELS	CAND2: 1229	1	S	CAND2			TRUE	FALSE	FALSE		PhosphoSite
AMPLLPVP_E	AMPLLPVP_S	PIH1D1: 290	8	S	PIH1D1			TRUE	FALSE	FALSE		PhosphoSite
L_ESPGPQAS	L_SSPGPQAS	pred/IL21R_HUMAN:531	1	S	IL21R_HUMAN		cdc2 (predicted)	FALSE	TRUE	FALSE		prediction human swissprot
RSR_EVDSGN	RSR_SVDSGN	pred/SRSF5_HUMAN:267	3	S	SRSF5_HUMAN		PKB (predicted)	FALSE	TRUE	FALSE		prediction human swissprot
LEQLGS_EGS	LEQLGS_SGS	pred/NLRX1_HUMAN:973	6	S	NLRX1_HUMAN		cdc2 (predicted)	FALSE	TRUE	FALSE		prediction human swissprot
AAP_EPRPAT	AAP_SPRPAT	pred/TMM83_HUMAN:131	3	S	TMM83_HUMAN		p38MAPK (predicted)	FALSE	TRUE	FALSE		prediction human swissprot
RLH_EGEKQV	RLH_TGEKQV	ZNF761: 741	3	T	ZNF761			TRUE	FALSE	FALSE		PhosphoSite
Q_EE_ESTHSI	Q_SE_TSTHSI	combi	combi	S	RASA3			TRUE	FALSE	FALSE	combination of phosphomimetic residues, from QSETSTHSI	PhosphoSite
_EKKESCVGL	_SKKESCVGL	pred/CHLE_HUMAN:594	0	S	CHLE_HUMAN		unsp (predicted)	FALSE	TRUE	FALSE		prediction human swissprot
V_EGAQIQFM	V_SGAQIQFM	PICALM: 645	1	S	PICALM			TRUE	FALSE	FALSE		PhosphoSite
MEN_EECYQR	MEN_SECYQR	MFSD4: 509	3	S	MFSD4			TRUE	FALSE	FALSE		PhosphoSite
FPSPSI_EPR	FPSPSI_SPR	MTUS1: 1268, Q9ULD2: 1268, Q9ULD2: 1268, pred/MTUS1_HUMAN:1268, pred/MTUS1_HUMAN:1268	6	S	MTUS1_HUMAN, Q9ULD2, MTUS1		cdk5 (predicted), GSK3 (predicted)	TRUE	TRUE	FALSE	PMID: 17081983;PMID: 18669648	PhosphoSite, prediction human swissprot, phosphoELM
D_EPHDLDSD	D_SPHDLDSD	SLC7A6OS: 302, Q96CW6: 302, Q96CW6: 302, pred/S7A6O_HUMAN:302, pred/S7A6O_HUMAN:302	1	S	SLC7A6OS, Q96CW6, S7A6O_HUMAN		unsp (predicted), GSK3 (predicted)	TRUE	TRUE	FALSE	PMID: 17081983;PMID: 18669648	PhosphoSite, prediction human swissprot, phosphoELM
WIRE_EMKRN	WIRE_TMKRN	pred/KLK15_HUMAN:252	4	T	KLK15_HUMAN		PKC (predicted)	FALSE	TRUE	FALSE		prediction human swissprot
RNP_EQFKSN	RNP_SQFKSN	NEU3: 423, pred/NEUR3_HUMAN:423	3	S	NEUR3_HUMAN, NEU3		ATM (predicted)	TRUE	TRUE	FALSE		prediction human swissprot,PhosphoSite
NY_EPTIVKE	NY_SPTIVKE	pred/BUP1_HUMAN:378, pred/BUP1_HUMAN:378	2	S	BUP1_HUMAN		p38MAPK (predicted), CKI (predicted)	FALSE	TRUE	FALSE		prediction human swissprot, prediction human swissprot
_EVSTVCTAV	_TVSTVCTAV	pred/CSMD2_HUMAN:3479	0	T	CSMD2_HUMAN		CKI (predicted)	FALSE	TRUE	FALSE		prediction human swissprot
AW_E_ESDEEG	AW_S_SSDEEG	combi	combi	S	ERCC8			TRUE	FALSE	FALSE	combination of phosphomimetic residues, from AWSSSDEEG	PhosphoSite
LEHVQPW_EV	LEHVQPW_SV	PFKP: 783, Q01813: 783, Q01813: 783	7	S	Q01813, PFKP			TRUE	FALSE	FALSE	PMID: 15302935;PMID: 18669648	phosphoELM,PhosphoSite
GGRRP_EEAS	GGRRP_TEAS	pred/DEDD2_HUMAN:323	5	T	DEDD2_HUMAN		PKA (predicted)	FALSE	TRUE	FALSE		prediction human swissprot
SPSQ_EQEPS	SPSQ_SQEPS	pred/HXD1_HUMAN:324, pred/HXD1_HUMAN:324	4	S	HXD1_HUMAN		ATM (predicted), DNAPK (predicted)	FALSE	TRUE	FALSE		prediction human swissprot,prediction human swissprot
GW_ERTPALK	GW_SRTPALK	pred/NANGN_HUMAN:182	2	S	NANGN_HUMAN		cdc2 (predicted)	FALSE	TRUE	FALSE		prediction human swissprot
LL_EEEELDE	LL_SEEELDE	pred/GON4L_HUMAN:2235, pred/GON4L_HUMAN:2235	2	S	GON4L_HUMAN		CKII (predicted), CKI (predicted)	FALSE	TRUE	FALSE		prediction human swissprot,prediction human swissprot
SE_E_E_EFH_ES	SE_S_S_SFH_SS	combi	combi	S	CXCR4			TRUE	FALSE	FALSE	combination of phosphomimetic residues, from SESSSFHSS	PhosphoSite
SLPAA_EPVT	SLPAA_SPVT	pred/ATS14_HUMAN:1220	5	S	ATS14_HUMAN		cdk5 (predicted)	FALSE	TRUE	FALSE		prediction human swissprot
L_ES_EPLGAS	L_TS_SPLGAS	combi	combi	T	CAF-1A			TRUE	FALSE	FALSE	combination of phosphomimetic residues, from LTSSPLGAS	PhosphoSite
PS_EEDFVFL	PS_SEDFVFL	pred/ATG4D_HUMAN:468	2	S	ATG4D_HUMAN		RSK (predicted)	FALSE	TRUE	FALSE		prediction human swissprot
KK_EKKKSDS	KK_SKKKSDS	ADD1: 731, pred/ADDA_HUMAN:731	2	S	ADDA_HUMAN, ADD1		PKG (predicted)	TRUE	TRUE	FALSE		prediction human swissprot,PhosphoSite
P_EIRC_ESV_E	P_SIRC_SSV_S	combi	combi	S	SMAD3			TRUE	FALSE	FALSE	combination of phosphomimetic residues, from PSIRCSSVS	PhosphoSite
EEA_ERPAPQ	EEA_SRPAPQ	LKB1_ISO2: 399	3	S	LKB1_ISO2			TRUE	FALSE	FALSE		PhosphoSite
ELNQRLS_EQ	ELNQRLS_SQ	pred/TTC37_HUMAN:1563, pred/TTC37_HUMAN:1563	7	S	TTC37_HUMAN		RSK (predicted), ATM (predicted)	FALSE	TRUE	FALSE		prediction human swissprot,prediction human swissprot
SSGRL_EAS_E	SSGRL_SAS_S	combi	combi	S	FLJ12988			TRUE	FALSE	FALSE	combination of phosphomimetic residues, from SSGRLSASS	PhosphoSite
S_EGGDDFWF	S_SGGDDFWF	pred/KCNV1_HUMAN:493	1	S	KCNV1_HUMAN		unsp (predicted)	FALSE	TRUE	FALSE		prediction human swissprot
R_EPPRPVSS	R_TPPRPVSS	pred/MADD_HUMAN:1640, pred/MADD_HUMAN:1640, pred/MADD_HUMAN:1640	1	T	MADD_HUMAN		p38MAPK (predicted), cdk5 (predicted), GSK3 (predicted)	FALSE	TRUE	FALSE		prediction human swissprot, prediction human swissprot
DPPAEW_ERV	DPPAEW_TRV	BDP1: 458	6	T	BDP1			TRUE	FALSE	FALSE		PhosphoSite
DEEVPE_EE_E	DEEVPE_SE_S	combi	combi	S	RAD1			TRUE	FALSE	FALSE	combination of phosphomimetic residues, from DEEVPESES	PhosphoSite
HRVHVYV_EP	HRVHVYV_SP	pred/SUOX_HUMAN:544	7	S	SUOX_HUMAN		cdk5 (predicted)	FALSE	TRUE	FALSE		prediction human swissprot
L_EYSDEQQL	L_SYSDEQQL	pred/KDM5D_HUMAN:1532	1	S	KDM5D_HUMAN		cdc2 (predicted)	FALSE	TRUE	FALSE		prediction human swissprot
P_EEDDHDEL	P_TEDDHDEL	pred/GLU2B_HUMAN:521	1	T	GLU2B_HUMAN		CKII (predicted)	FALSE	TRUE	FALSE		prediction human swissprot
_ELMAGMEQS	_SLMAGMEQS	pred/GCP5_HUMAN:1016	0	S	GCP5_HUMAN		CKI (predicted)	FALSE	TRUE	FALSE		prediction human swissprot
VGSW_EPAFW	VGSW_SPAFW	pred/NKX31_HUMAN:230	4	S	NKX31_HUMAN		p38MAPK (predicted)	FALSE	TRUE	FALSE		prediction human swissprot
SSN_EDNDTK	SSN_SDNDTK	pred/PDCL2_HUMAN:236	3	S	PDCL2_HUMAN		unsp (predicted)	FALSE	TRUE	FALSE		prediction human swissprot
LSRS_ETHLI	LSRS_TTHLI	ECT2: 910	4	T	ECT2			TRUE	FALSE	FALSE		PhosphoSite
S_EVNVSSNL	S_SVNVSSNL	pred/CXCR1_HUMAN:343	1	S	CXCR1_HUMAN		cdc2 (predicted)	FALSE	TRUE	FALSE		prediction human swissprot
L_EDSLEENS	L_TDSLEENS	pred/PO6F2_HUMAN:684	1	T	PO6F2_HUMAN		CKII (predicted)	FALSE	TRUE	FALSE		prediction human swissprot
YHARP_ELAF	YHARP_SLAF	pred/MET10_HUMAN:288	5	S	MET10_HUMAN		PKA (predicted)	FALSE	TRUE	FALSE		prediction human swissprot
SR_EPNRQHQ	SR_SPNRQHQ	BTBD9: 606, pred/BTBD9_HUMAN:606, pred/BTBD9_HUMAN:606	2	S	BTBD9_HUMAN, BTBD9		cdk5 (predicted), GSK3 (predicted)	TRUE	TRUE	FALSE		PhosphoSite, prediction human swissprot
EEN_EDSDSD	EEN_SDSDSD	pred/CKLF3_HUMAN:177, pred/CKLF3_HUMAN:177	3	S	CKLF3_HUMAN		CKII (predicted), unsp (predicted)	FALSE	TRUE	FALSE		prediction human swissprot,prediction human swissprot
IALL_E_EGSK	IALL_S_TGSK	combi	combi	S	SSR3			TRUE	FALSE	FALSE	combination of phosphomimetic residues, from IALLSTGSK	PhosphoSite
DET_EFELED	DET_SFELED	pred/SPTC3_HUMAN:547	3	S	SPTC3_HUMAN		CKI (predicted)	FALSE	TRUE	FALSE		prediction human swissprot
P_E_EFSD_EER	P_S_SFSD_SER	combi	combi	S	LEMD2			TRUE	FALSE	FALSE	combination of phosphomimetic residues, from PSSFSDSER	PhosphoSite
_EPQNGGPGH	_SPQNGGPGH	pred/INSRR_HUMAN:1289	0	S	INSRR_HUMAN		cdk5 (predicted)	FALSE	TRUE	FALSE		prediction human swissprot
_EKISQYSYL	_TKISQYSYL	HIPK1: 1202	0	T	HIPK1			TRUE	FALSE	FALSE		PhosphoSite
TVPQTA_EES	TVPQTA_SES	BCL7B: 200	6	S	BCL7B			TRUE	FALSE	FALSE		PhosphoSite
T_EQTSLPGH	T_SQTSLPGH	METTL1: 269, pred/TRMB_HUMAN:269	1	S	METTL1, TRMB_HUMAN		DNAPK (predicted)	TRUE	TRUE	FALSE		PhosphoSite, prediction human swissprot
A_ETQDLSPH	A_STQDLSPH	KLC3: 497	1	S	KLC3			TRUE	FALSE	FALSE		PhosphoSite
CKR_EMQEWV	CKR_SMQEWV	pred/MMP16_HUMAN:602	3	S	MMP16_HUMAN		PKG (predicted)	FALSE	TRUE	FALSE		prediction human swissprot
AEG_EAQGPH	AEG_SAQGPH	pred/SPAG4_HUMAN:432	3	S	SPAG4_HUMAN		CKI (predicted)	FALSE	TRUE	FALSE		prediction human swissprot
RHQ_EMEV_EC	RHQ_TMEV_SC	combi	combi	T	NDRG3			TRUE	FALSE	FALSE	combination of phosphomimetic residues, from RHQTMEVSC	PhosphoSite
TLGD_EDNES	TLGD_SDNES	FERRITIN_H: 179, P02794: 179, P02794: 179, P02794: 179, pred/FRIH_HUMAN:179	4	S	FERRITIN_H, FRIH_HUMAN, P02794		CKII (predicted)	TRUE	TRUE	FALSE	PMID: 17287340;PMID: 15302935;PMID: 16964243	phosphoELM,PhosphoSite, prediction human swissprot
K_ECHNLAVL	K_SCHNLAVL	pred/REM1_HUMAN:291, pred/REM1_HUMAN:291, pred/REM1_HUMAN:291	1	S	REM1_HUMAN		RSK (predicted), PKG (predicted), PKA (predicted)	FALSE	TRUE	FALSE		prediction human swissprot, prediction human swissprot
ETR_ETEESA	ETR_STEESA	pred/UN13C_HUMAN:2209	3	S	UN13C_HUMAN		unsp (predicted)	FALSE	TRUE	FALSE		prediction human swissprot
SR_ERKRVQK	SR_TRKRVQK	Q99986: 390, pred/VRK1_HUMAN:390	2	T	Q99986, VRK1_HUMAN		PKG (predicted)	TRUE	TRUE	FALSE	PMID: 11883897	phosphoELM, prediction human swissprot
NRL_EKNKRL	NRL_SKNKRL	pred/RM54_HUMAN:133	3	S	RM54_HUMAN		PKC (predicted)	FALSE	TRUE	FALSE		prediction human swissprot
PS_ENIFGRY	PS_TNIFGRY	pred/MED12_HUMAN:2171	2	T	MED12_HUMAN		cdc2 (predicted)	FALSE	TRUE	FALSE		prediction human swissprot
EGPA_EPGSQ	EGPA_SPGSQ	pred/PP6R1_HUMAN:877, pred/PP6R1_HUMAN:877, pred/PP6R1_HUMAN:877	4	S	PP6R1_HUMAN		p38MAPK (predicted), cdk5 (predicted), GSK3 (predicted)	FALSE	TRUE	FALSE		prediction human swissprot, prediction human swissprot
WVLQTD_EQQ	WVLQTD_SQQ	pred/LRC59_HUMAN:305, pred/LRC59_HUMAN:305	6	S	LRC59_HUMAN		ATM (predicted), DNAPK (predicted)	FALSE	TRUE	FALSE		prediction human swissprot,prediction human swissprot
AP_EPVSPTG	AP_TPVSPTG	pred/DB126_HUMAN:105, pred/DB126_HUMAN:105	2	T	DB126_HUMAN		cdk5 (predicted), GSK3 (predicted)	FALSE	TRUE	FALSE		prediction human swissprot, prediction human swissprot
KR_ERSGCCA	KR_TRSGCCA	pred/RAB20_HUMAN:228	2	T	RAB20_HUMAN		PKG (predicted)	FALSE	TRUE	FALSE		prediction human swissprot
_ER_EPNRQHQ	_SR_SPNRQHQ	combi	combi	S	BTBD9			TRUE	FALSE	FALSE	combination of phosphomimetic residues, from SRSPNRQHQ	PhosphoSite
HHGVQ_EPVQ	HHGVQ_TPVQ	OCT7: 440, pred/PO3F2_HUMAN:440	5	T	OCT7, PO3F2_HUMAN		p38MAPK (predicted)	TRUE	TRUE	FALSE		PhosphoSite, prediction human swissprot
IPIRNG_EKS	IPIRNG_TKS	pred/ADPPT_HUMAN:307	6	T	ADPPT_HUMAN		PKG (predicted)	FALSE	TRUE	FALSE		prediction human swissprot
_EPQTFSNIK	_TPQTFSNIK	pred/ZNF43_HUMAN:801, pred/ZNF43_HUMAN:801	0	T	ZNF43_HUMAN		p38MAPK (predicted), cdk5 (predicted)	FALSE	TRUE	FALSE		prediction human swissprot,prediction human swissprot
EG_EPPAHPQ	EG_SPPAHPQ	MYH14: 1989, pred/MYH14_HUMAN:1989	2	S	MYH14, MYH14_HUMAN		GSK3 (predicted)	TRUE	TRUE	FALSE		prediction human swissprot,PhosphoSite
NTSTTS_EAA	NTSTTS_SAA	RNF123: 1312	6	S	RNF123			TRUE	FALSE	FALSE		PhosphoSite
S_ESNPQM_E_E	S_SSNPQM_S_S	combi	combi	S	CCHCR1			TRUE	FALSE	FALSE	combination of phosphomimetic residues, from SSSNPQMSS	PhosphoSite
SIRYSGH_EL	SIRYSGH_SL	GPIBA: 625, P07359: 625	7	S	GPIBA, P07359			TRUE	FALSE	FALSE	PMID: 10559231	PhosphoSite, phosphoELM
S_EQMSVHMV	S_SQMSVHMV	pred/TBX15_HUMAN:595	1	S	TBX15_HUMAN		DNAPK (predicted)	FALSE	TRUE	FALSE		prediction human swissprot
VIYS_EVKKS	VIYS_SVKKS	pred/FCRL2_HUMAN:504	4	S	FCRL2_HUMAN		PKC (predicted)	FALSE	TRUE	FALSE		prediction human swissprot
SLFTACY_EY	SLFTACY_TY	ALDOB: 363	7	T	ALDOB			TRUE	FALSE	FALSE		PhosphoSite
FSY_EASIRE	FSY_SASIRE	AKT2: 476	3	S	AKT2			TRUE	FALSE	FALSE		PhosphoSite
KR_ESCCSFM	KR_SSCCSFM	pred/RAB37_HUMAN:217	2	S	RAB37_HUMAN		PKG (predicted)	FALSE	TRUE	FALSE		prediction human swissprot
AGES_ETGGP	AGES_STGGP	pred/RAGE_HUMAN:400	4	S	RAGE_HUMAN		CKI (predicted)	FALSE	TRUE	FALSE		prediction human swissprot
QS_ESLCWDY	QS_SSLCWDY	pred/CEP57_HUMAN:494	2	S	CEP57_HUMAN		cdc2 (predicted)	FALSE	TRUE	FALSE		prediction human swissprot
_EEDERLTPL	_TEDERLTPL	pred/TMM27_HUMAN:214	0	T	TMM27_HUMAN		CKII (predicted)	FALSE	TRUE	FALSE		prediction human swissprot
V_EFVHIL_ED	V_SFVHIL_SD	combi	combi	S	DDEF1			TRUE	FALSE	FALSE	combination of phosphomimetic residues, from VSFVHILSD	PhosphoSite
TIT_EKKKKK	TIT_SKKKKK	RSPH10B: 865, RSPH10B2: 865, pred/R10B1_HUMAN:865, pred/R10B2_HUMAN:865	3	S	RSPH10B2, R10B2_HUMAN, RSPH10B, R10B1_HUMAN		PKC (predicted)	TRUE	TRUE	FALSE		prediction human swissprot, PhosphoSite,PhosphoSite
QLQELTK_EP	QLQELTK_TP	AF-4: 1209	7	T	AF-4			TRUE	FALSE	FALSE		PhosphoSite
KRMKY_EAVH	KRMKY_SAVH	pred/PO4F3_HUMAN:335	5	S	PO4F3_HUMAN		PKG (predicted)	FALSE	TRUE	FALSE		prediction human swissprot
K_EL_ELSPGK	K_SL_SLSPGK	combi	combi	S	IGHG1			TRUE	FALSE	FALSE	combination of phosphomimetic residues, from KSLSLSPGK	PhosphoSite
GK_EFHKIAV	GK_SFHKIAV	pred/OR5M1_HUMAN:309	2	S	OR5M1_HUMAN		RSK (predicted)	FALSE	TRUE	FALSE		prediction human swissprot
VISTGFP_EQ	VISTGFP_SQ	pred/NXRD1_HUMAN:358	7	S	NXRD1_HUMAN		ATM (predicted)	FALSE	TRUE	FALSE		prediction human swissprot
KPKED_EELE	KPKED_TELE	SETD2: 2561, pred/SETD2_HUMAN:2561	5	T	SETD2_HUMAN, SETD2		CKII (predicted)	TRUE	TRUE	FALSE		PhosphoSite, prediction human swissprot
EMIL_EMMDR	EMIL_SMMDR	CTCF: 723	4	S	CTCF			TRUE	FALSE	FALSE		PhosphoSite
V_EENNDVK_E	V_TENNDVK_S	combi	combi	T	TLR6			TRUE	FALSE	FALSE	combination of phosphomimetic residues, from VTENNDVKS	PhosphoSite
KIRRKK_ELS	KIRRKK_SLS	TBN: 308, pred/TAF8_HUMAN:308, pred/TAF8_HUMAN:308, pred/TAF8_HUMAN:308	6	S	TAF8_HUMAN, TBN		RSK (predicted), PKG (predicted), PKA (predicted)	TRUE	TRUE	FALSE		PhosphoSite, prediction human swissprot
S_EKSASSSS	S_SKSASSSS	pred/JARD2_HUMAN:1239	1	S	JARD2_HUMAN		cdc2 (predicted)	FALSE	TRUE	FALSE		prediction human swissprot
SIPARKA_ER	SIPARKA_TR	pred/K2C74_HUMAN:528	7	T	K2C74_HUMAN		PKG (predicted)	FALSE	TRUE	FALSE		prediction human swissprot
WGGP_ESPFN	WGGP_SSPFN	LOC646603: 198, pred/CD051_HUMAN:198	4	S	LOC646603, CD051_HUMAN		cdc2 (predicted)	TRUE	TRUE	FALSE		prediction human swissprot,PhosphoSite
W_EDMPQIIK	W_SDMPQIIK	C2ORF55: 955	1	S	C2ORF55			TRUE	FALSE	FALSE		PhosphoSite
_EHRIKHEEL	_SHRIKHEEL	FAM172A: 408, pred/F172A_HUMAN:408	0	S	F172A_HUMAN, FAM172A		PKC (predicted)	TRUE	TRUE	FALSE		prediction human swissprot,PhosphoSite
VEAEGDEG_E	VEAEGDEG_S	pred/ARRC_HUMAN:388	8	S	ARRC_HUMAN		CKI (predicted)	FALSE	TRUE	FALSE		prediction human swissprot
S_ETSRALIL	S_STSRALIL	pred/MYBA_HUMAN:745	1	S	MYBA_HUMAN		cdc2 (predicted)	FALSE	TRUE	FALSE		prediction human swissprot
ISQSSSN_EQ	ISQSSSN_SQ	PNPT1: 782, Q8TCS8: 782, pred/PNPT1_HUMAN:782, pred/PNPT1_HUMAN:782	7	S	Q8TCS8, PNPT1, PNPT1_HUMAN		ATM (predicted), DNAPK (predicted)	TRUE	TRUE	FALSE	PMID: 17525332	phosphoELM, prediction human swissprot,PhosphoSite
QSETSTH_EI	QSETSTH_SI	RASA3: 833	7	S	RASA3			TRUE	FALSE	FALSE		PhosphoSite
EISLK_ESLM	EISLK_SSLM	FPGT: 591	5	S	FPGT			TRUE	FALSE	FALSE		PhosphoSite
_EITTREKKQ	_TITTREKKQ	GIT1: 753	0	T	GIT1			TRUE	FALSE	FALSE		PhosphoSite
EE_ESTFGLE	EE_TSTFGLE	pred/HECW1_HUMAN:1600, pred/HECW2_HUMAN:1566	2	T	HECW1_HUMAN, HECW2_HUMAN		CKI (predicted)	FALSE	TRUE	FALSE		prediction human swissprot,prediction human swissprot
YDI_EEDEED	YDI_SEDEED	PCYT1A: 362, P49585: 362, P49585: 362, P49585: 362, pred/PCY1A_HUMAN:362	3	S	P49585, PCY1A_HUMAN, PCYT1A		CKII (predicted)	TRUE	TRUE	FALSE	PMID: 17081983;PMID: 16964243;PMID: 18669648	PhosphoSite, prediction human swissprot, phosphoELM
RLKL_EKYNE	RLKL_SKYNE	pred/RPC2_HUMAN:1129	4	S	RPC2_HUMAN		PKA (predicted)	FALSE	TRUE	FALSE		prediction human swissprot
LC_EGKKSSC	LC_SGKKSSC	pred/KR10B_HUMAN:292	2	S	KR10B_HUMAN		PKC (predicted)	FALSE	TRUE	FALSE		prediction human swissprot
E_EDKDEIHF	E_SDKDEIHF	pred/KCNH5_HUMAN:981	1	S	KCNH5_HUMAN		unsp (predicted)	FALSE	TRUE	FALSE		prediction human swissprot
P_EPSAQVQQ	P_SPSAQVQQ	JNK3_ISO2: 415	1	S	JNK3_ISO2			TRUE	FALSE	FALSE		PhosphoSite
_ELQLTPLNG	_SLQLTPLNG	pred/AHSA2_HUMAN:291	0	S	AHSA2_HUMAN		PKA (predicted)	FALSE	TRUE	FALSE		prediction human swissprot
PESASD_ED_E	PESASD_SD_T	combi	combi	S	RRP15			TRUE	FALSE	FALSE	combination of phosphomimetic residues, from PESASDSDT	PhosphoSite
_EI_ESKKKKK	_TI_TSKKKKK	combi	combi	T	RSPH10B			TRUE	FALSE	FALSE	combination of phosphomimetic residues, from TITSKKKKK	PhosphoSite
DH_EMNYQYR	DH_SMNYQYR	NFAT90: 888	2	S	NFAT90			TRUE	FALSE	FALSE		PhosphoSite
QKHSRN_EQG	QKHSRN_SQG	pred/SLIB_HUMAN:106, pred/SLIB_HUMAN:106	6	S	SLIB_HUMAN		ATM (predicted), DNAPK (predicted)	FALSE	TRUE	FALSE		prediction human swissprot,prediction human swissprot
N_EPNKKFYQ	N_SPNKKFYQ	HADHA: 756, P40939: 756	1	S	P40939, HADHA			TRUE	FALSE	FALSE	PMID: 17081983	phosphoELM,PhosphoSite
VGP_EYMRVS	VGP_TYMRVS	IL4R: 820	3	T	IL4R			TRUE	FALSE	FALSE		PhosphoSite
E_EGDEALEP	E_SGDEALEP	pred/BEST4_HUMAN:466, pred/BEST4_HUMAN:466	1	S	BEST4_HUMAN		CKII (predicted), CKI (predicted)	FALSE	TRUE	FALSE		prediction human swissprot, prediction human swissprot
IPTSEPG_EQ	IPTSEPG_SQ	DOCK5: 1869, Q9H7D0: 1869, pred/DOCK5_HUMAN:1869, pred/DOCK5_HUMAN:1869	7	S	Q9H7D0, DOCK5, DOCK5_HUMAN		ATM (predicted), DNAPK (predicted)	TRUE	TRUE	FALSE	PMID: 18669648	PhosphoSite, prediction human swissprot, phosphoELM
DKVT_EP_EKV	DKVT_SP_TKV	combi	combi	S	CALDESMON			TRUE	FALSE	FALSE	combination of phosphomimetic residues, from DKVTSPTKV	PhosphoSite
SKQVT_EQEP	SKQVT_SQEP	pred/UBE2C_HUMAN:176	5	S	UBE2C_HUMAN		DNAPK (predicted)	FALSE	TRUE	FALSE		prediction human swissprot
LRE_EQGKPG	LRE_SQGKPG	pred/RASF5_HUMAN:413, pred/RASF5_HUMAN:413	3	S	RASF5_HUMAN		ATM (predicted), DNAPK (predicted)	FALSE	TRUE	FALSE		prediction human swissprot,prediction human swissprot
_E_EPPPP_ESR	_S_TPPPP_SSR	combi	combi	S	MGC45438_ISO2			TRUE	FALSE	FALSE	combination of phosphomimetic residues, from STPPPPSSR	PhosphoSite
RGH_EYAPDN	RGH_SYAPDN	pred/K1239_HUMAN:1737	3	S	K1239_HUMAN		PKA (predicted)	FALSE	TRUE	FALSE		prediction human swissprot
YNAKHLKR_E	YNAKHLKR_T	pred/ZBTB1_HUMAN:713	8	T	ZBTB1_HUMAN		PKG (predicted)	FALSE	TRUE	FALSE		prediction human swissprot
_EPASAEQNE	_TPASAEQNE	pred/MRP_HUMAN:187, pred/MRP_HUMAN:187	0	T	MRP_HUMAN		p38MAPK (predicted), cdk5 (predicted)	FALSE	TRUE	FALSE		prediction human swissprot, prediction human swissprot
KEN_EPLNVS	KEN_SPLNVS	F3: 290, P13726: 290, P13726: 290	3	S	F3, P13726	PKC_GROUP		TRUE	FALSE	FALSE	PMID: 12920028;PMID: 15039423	PhosphoSite, phosphoELM
RKG_ERTGAS	RKG_SRTGAS	pred/B4GN4_HUMAN:1034, pred/B4GN4_HUMAN:1034, pred/B4GN4_HUMAN:1034	3	S	B4GN4_HUMAN		RSK (predicted), PKB (predicted), PKG (predicted)	FALSE	TRUE	FALSE		prediction human swissprot, prediction human swissprot
SLQDRYG_EY	SLQDRYG_SY	pred/ARFG2_HUMAN:520	7	S	ARFG2_HUMAN		RSK (predicted)	FALSE	TRUE	FALSE		prediction human swissprot
SDY_EVIRKT	SDY_SVIRKT	MAIR-I: 294	3	S	MAIR-I			TRUE	FALSE	FALSE		PhosphoSite
RRI_EFTQPS	RRI_TFTQPS	SMC5: 1096, pred/SMC5_HUMAN:1096, pred/SMC5_HUMAN:1096, pred/SMC5_HUMAN:1096, pred/SMC5_HUMAN:1096	3	T	SMC5_HUMAN, SMC5		RSK (predicted), PKB (predicted), PKG (predicted), PKA (predicted)	TRUE	TRUE	FALSE		PhosphoSite, prediction human swissprot
MRRK_ESKWD	MRRK_TSKWD	pred/CF162_HUMAN:93	4	T	CF162_HUMAN		PKG (predicted)	FALSE	TRUE	FALSE		prediction human swissprot
F_E_EQYSQKD	F_S_SQYSQKD	combi	combi	S	C2CD3			TRUE	FALSE	FALSE	combination of phosphomimetic residues, from FSSQYSQKD	PhosphoSite
FSY_EA_EG_EA	FSY_SA_SG_TA	combi	combi	S	AKT1			TRUE	FALSE	FALSE	combination of phosphomimetic residues, from FSYSASGTA	PhosphoSite
YPGSPD_EWV	YPGSPD_SWV	PLAKOPHILIN_4: 1190	6	S	PLAKOPHILIN_4			TRUE	FALSE	FALSE		PhosphoSite
FTSARG_ELS	FTSARG_SLS	pred/STA5A_HUMAN:792	6	S	STA5A_HUMAN		PKA (predicted)	FALSE	TRUE	FALSE		prediction human swissprot
_EE_E_ESFH_ES	_SE_S_SSFH_SS	combi	combi	S	CXCR4			TRUE	FALSE	FALSE	combination of phosphomimetic residues, from SESSSFHSS	PhosphoSite
LYRVLVK_EQ	LYRVLVK_SQ	pred/MIRO2_HUMAN:617	7	S	MIRO2_HUMAN		ATM (predicted)	FALSE	TRUE	FALSE		prediction human swissprot
EISLKS_ELM	EISLKS_SLM	FPGT: 592	6	S	FPGT			TRUE	FALSE	FALSE		PhosphoSite
EISLK_E_ELM	EISLK_S_SLM	combi	combi	S	FPGT			TRUE	FALSE	FALSE	combination of phosphomimetic residues, from EISLKSSLM	PhosphoSite
D_EANGEDD_E	D_SANGEDD_S	combi	combi	S	HNRNP_C1/C2			TRUE	FALSE	FALSE	combination of phosphomimetic residues, from DSANGEDDS	PhosphoSite
SLQ_ELETSV	SLQ_SLETSV	pred/AT2B4_HUMAN:1236	3	S	AT2B4_HUMAN		CKI (predicted)	FALSE	TRUE	FALSE		prediction human swissprot
TKL_EQYPYM	TKL_SQYPYM	pred/HIPK3_HUMAN:1210, pred/HIPK3_HUMAN:1210, pred/HIPK3_HUMAN:1210	3	S	HIPK3_HUMAN		PKG (predicted), ATM (predicted), DNAPK (predicted)	FALSE	TRUE	FALSE		prediction human swissprot,prediction human swissprot
GPIS_EPMLL	GPIS_TPMLL	LOC285941: 165	4	T	LOC285941			TRUE	FALSE	FALSE		PhosphoSite
Q_EET_ETHSI	Q_SET_STHSI	combi	combi	S	RASA3			TRUE	FALSE	FALSE	combination of phosphomimetic residues, from QSETSTHSI	PhosphoSite
FHCPGQG_EQ	FHCPGQG_SQ	pred/OR5C1_HUMAN:319, pred/OR5C1_HUMAN:319	7	S	OR5C1_HUMAN		ATM (predicted), DNAPK (predicted)	FALSE	TRUE	FALSE		prediction human swissprot,prediction human swissprot
KYDSD_EDDD	KYDSD_SDDD	TXNDC9: 223, pred/TXND9_HUMAN:223	5	S	TXNDC9, TXND9_HUMAN		CKII (predicted)	TRUE	TRUE	FALSE		prediction human swissprot,PhosphoSite
SLATKAS_EQ	SLATKAS_SQ	pred/ITPK1_HUMAN:413	7	S	ITPK1_HUMAN		DNAPK (predicted)	FALSE	TRUE	FALSE		prediction human swissprot
PNGLSLS_ED	PNGLSLS_SD	SLC26A2: 738	7	S	SLC26A2			TRUE	FALSE	FALSE		PhosphoSite
_ESESSDSTS	_SSESSDSTS	pred/NAA11_HUMAN:221	0	S	NAA11_HUMAN		unsp (predicted)	FALSE	TRUE	FALSE		prediction human swissprot
_EDTQMLDEL	_TDTQMLDEL	ENAC-GAMMA: 641	0	T	ENAC-GAMMA			TRUE	FALSE	FALSE		PhosphoSite
EGA_EPLDFD	EGA_SPLDFD	pred/NSF_HUMAN:739	3	S	NSF_HUMAN		unsp (predicted)	FALSE	TRUE	FALSE		prediction human swissprot
YI_EWGTQEQ	YI_SWGTQEQ	pred/TBG1_HUMAN:445	2	S	TBG1_HUMAN		CKI (predicted)	FALSE	TRUE	FALSE		prediction human swissprot
DEEEDM_ELD	DEEEDM_SLD	ADRM1: 405, Q16186: 405, Q16186: 405	6	S	ADRM1, Q16186			TRUE	FALSE	FALSE	PMID: 17081983;PMID: 18669648	PhosphoSite, phosphoELM
PS_EEK_EQLH	PS_SEK_SQLH	combi	combi	S	HIVEP2			TRUE	FALSE	FALSE	combination of phosphomimetic residues, from PSSEKSQLH	PhosphoSite
K_ELLRKPRL	K_TLLRKPRL	pred/CHST2_HUMAN:523	1	T	CHST2_HUMAN		cdc2 (predicted)	FALSE	TRUE	FALSE		prediction human swissprot
SVWKKTKN_E	SVWKKTKN_S	pred/PROS_HUMAN:676, pred/PROS_HUMAN:676	8	S	PROS_HUMAN		PKG (predicted), PKA (predicted)	FALSE	TRUE	FALSE		prediction human swissprot, prediction human swissprot
EEEEEESD_E	EEEEEESD_S	SNAPC5: 98, O75971: 98	8	S	SNAPC5, O75971			TRUE	FALSE	FALSE	PMID: 18669648	PhosphoSite, phosphoELM
RIYV_EQYPF	RIYV_SQYPF	pred/FBLN5_HUMAN:444, pred/FBLN5_HUMAN:444	4	S	FBLN5_HUMAN		ATM (predicted), DNAPK (predicted)	FALSE	TRUE	FALSE		prediction human swissprot,prediction human swissprot
VY_EHLPDLL	VY_SHLPDLL	DR6: 649	2	S	DR6			TRUE	FALSE	FALSE		PhosphoSite
MKRAFS_EEK	MKRAFS_TEK	ACTR10: 415	6	T	ACTR10			TRUE	FALSE	FALSE		PhosphoSite
RLLRPQLP_E	RLLRPQLP_S	VPS13C: 3753	8	S	VPS13C			TRUE	FALSE	FALSE		PhosphoSite
R_ELGSSPVK	R_SLGSSPVK	C12ORF35: 1740, pred/K1551_HUMAN:1740	1	S	C12ORF35, K1551_HUMAN		PKA (predicted)	TRUE	TRUE	FALSE		prediction human swissprot,PhosphoSite
TFSDE_ENVL	TFSDE_SNVL	ATP11C: 1129	5	S	ATP11C			TRUE	FALSE	FALSE		PhosphoSite
_ENPSDRWRH	_SNPSDRWRH	RBMX2: 314, pred/RBMX2_HUMAN:314	0	S	RBMX2, RBMX2_HUMAN		PKB (predicted)	TRUE	TRUE	FALSE		prediction human swissprot,PhosphoSite
P_EEPKRSCC	P_SEPKRSCC	pred/RB22A_HUMAN:187	1	S	RB22A_HUMAN		RSK (predicted)	FALSE	TRUE	FALSE		prediction human swissprot
QD_EQIVLPS	QD_SQIVLPS	pred/CAR17_HUMAN:104	2	S	CAR17_HUMAN		ATM (predicted)	FALSE	TRUE	FALSE		prediction human swissprot
R_ERVRTFLS	R_SRVRTFLS	pred/BIRC7_HUMAN:291	1	S	BIRC7_HUMAN		PKG (predicted)	FALSE	TRUE	FALSE		prediction human swissprot
LR_ER_EV_ERQ	LR_SR_TV_SRQ	combi	combi	S	BCL-10			TRUE	FALSE	FALSE	combination of phosphomimetic residues, from LRSRTVSRQ	PhosphoSite
_EHLFPFEQL	_SHLFPFEQL	pred/XPC_HUMAN:932	0	S	XPC_HUMAN		cdc2 (predicted)	FALSE	TRUE	FALSE		prediction human swissprot
C_ETLVK_EAG	C_TTLVK_TAG	combi	combi	T	MID1_ISO3			TRUE	FALSE	FALSE	combination of phosphomimetic residues, from CTTLVKTAG	PhosphoSite
EDNDMDN_EE	EDNDMDN_SE	ZAK_ISO2: 454	7	S	ZAK_ISO2			TRUE	FALSE	FALSE		PhosphoSite
_ELARPRAQR	_SLARPRAQR	pred/EX3L2_HUMAN:401	0	S	EX3L2_HUMAN		PKB (predicted)	FALSE	TRUE	FALSE		prediction human swissprot
EL_EFTSAPF	EL_SFTSAPF	pred/GDF5O_HUMAN:244, pred/GDF5O_HUMAN:244, pred/GDF5O_HUMAN:244	2	S	GDF5O_HUMAN		RSK (predicted), PKG (predicted), CKI (predicted)	FALSE	TRUE	FALSE		prediction human swissprot,prediction human swissprot
YSR_ELLNAS	YSR_SLLNAS	pred/FOXA3_HUMAN:345	3	S	FOXA3_HUMAN		cdc2 (predicted)	FALSE	TRUE	FALSE		prediction human swissprot
_EPDKPVSVK	_SPDKPVSVK	SLC4A7_ISO3: 1010	0	S	SLC4A7_ISO3			TRUE	FALSE	FALSE		PhosphoSite
SDHSAP_ESK	SDHSAP_SSK	pred/ACHB2_HUMAN:500	6	S	ACHB2_HUMAN		PKC (predicted)	FALSE	TRUE	FALSE		prediction human swissprot
_E_EPNAGKSA	_T_TPNAGKSA	combi	combi	T	GPATC2			TRUE	FALSE	FALSE	combination of phosphomimetic residues, from TTPNAGKSA	PhosphoSite
KSLSL_EPGK	KSLSL_SPGK	IGHG1: 327, IGHG2: 323, pred/IGHG1_HUMAN:327, pred/IGHG2_HUMAN:323, pred/IGHG1_HUMAN:327, pred/IGHG2_HUMAN:323, pred/IGHG3_HUMAN:374	5	S	IGHG1, IGHG2, IGHG1_HUMAN, IGHG3_HUMAN, IGHG2_HUMAN		cdk5 (predicted), GSK3 (predicted)	TRUE	TRUE	FALSE		prediction human swissprot, PhosphoSite,PhosphoSite
GLEDA_EPTH	GLEDA_SPTH	PGBD5: 452, Q8N414: 551	5	S	PGBD5, Q8N414			TRUE	FALSE	FALSE	PMID: 18669648	PhosphoSite, phosphoELM
KATQA_EQEY	KATQA_SQEY	H2AX: 140, P16104: 140, P16104: 140, pred/H2AX_HUMAN:140, pred/H2AX_HUMAN:140	5	S	H2AX_HUMAN, H2AX, P16104	ATM	ATM (predicted), DNAPK (predicted)	TRUE	TRUE	FALSE	PMID: 17525332;PMID: 11571274	phosphoELM,PhosphoSite, prediction human swissprot
REC_EIEA_EA	REC_TIEA_TA	combi	combi	T	ZNF9			TRUE	FALSE	FALSE	combination of phosphomimetic residues, from RECTIEATA	PhosphoSite
_EAKEDEEED	_TAKEDEEED	DPP6: 857, DPP6_ISO3: 793	0	T	DPP6_ISO3, DPP6			TRUE	FALSE	FALSE		PhosphoSite, PhosphoSite
PL_E_ELLPFL	PL_T_SLLPFL	combi	combi	T	C2CD4C			TRUE	FALSE	FALSE	combination of phosphomimetic residues, from PLTSLLPFL	PhosphoSite
EVPEMDT_ET	EVPEMDT_ST	O00488: 115	7	S	O00488			TRUE	FALSE	FALSE	PMID: 18669648	phosphoELM
GRQ_EPDRKA	GRQ_TPDRKA	CXORF38: 314, Q8TB03: 314, Q8TB03: 314, pred/CX038_HUMAN:314	3	T	CXORF38, CX038_HUMAN, Q8TB03		cdk5 (predicted)	TRUE	TRUE	FALSE	PMID: 17081983;PMID: 18669648	prediction human swissprot,PhosphoSite, phosphoELM
K_ETNSSEPE	K_TTNSSEPE	GLUR_KA1: 949	1	T	GLUR_KA1			TRUE	FALSE	FALSE		PhosphoSite
YN_EQALEQQ	YN_TQALEQQ	pred/LAMC2_HUMAN:1187, pred/LAMC2_HUMAN:1187	2	T	LAMC2_HUMAN		ATM (predicted), DNAPK (predicted)	FALSE	TRUE	FALSE		prediction human swissprot, prediction human swissprot
_ETTYSGVTR	_STTYSGVTR	K1: 636	0	S	K1			TRUE	FALSE	FALSE		PhosphoSite
KRK_ELQRHK	KRK_SLQRHK	CK1G2: 410, pred/KC1G2_HUMAN:410, pred/KC1G2_HUMAN:410	3	S	KC1G2_HUMAN, CK1G2		PKC (predicted), unsp (predicted)	TRUE	TRUE	FALSE		PhosphoSite, prediction human swissprot
P_ECWCSRPT	P_SCWCSRPT	pred/YA043_HUMAN:211	1	S	YA043_HUMAN		GSK3 (predicted)	FALSE	TRUE	FALSE		prediction human swissprot
VYG_EESIKI	VYG_TESIKI	GLUR4_ISO4: 879	3	T	GLUR4_ISO4			TRUE	FALSE	FALSE		PhosphoSite
SAD_ESSPGA	SAD_SSSPGA	pred/ZNRF3_HUMAN:931	3	S	ZNRF3_HUMAN		cdc2 (predicted)	FALSE	TRUE	FALSE		prediction human swissprot
PQ_EQSSAPS	PQ_SQSSAPS	pred/TMM82_HUMAN:337	2	S	TMM82_HUMAN		DNAPK (predicted)	FALSE	TRUE	FALSE		prediction human swissprot
F_EY_EASG_EA	F_SY_SASG_TA	combi	combi	S	AKT1			TRUE	FALSE	FALSE	combination of phosphomimetic residues, from FSYSASGTA	PhosphoSite
PLNPIS_EV_E	PLNPIS_SV_S	combi	combi	S	SMAD5			TRUE	FALSE	FALSE	combination of phosphomimetic residues, from PLNPISSVS	PhosphoSite
R_ESNMAGAK	R_SSNMAGAK	pred/RN169_HUMAN:701	1	S	RN169_HUMAN		cdc2 (predicted)	FALSE	TRUE	FALSE		prediction human swissprot
RSLGS_EPVK	RSLGS_SPVK	C12ORF35: 1744, pred/K1551_HUMAN:1744, pred/K1551_HUMAN:1744	5	S	C12ORF35, K1551_HUMAN		cdk5 (predicted), GSK3 (predicted)	TRUE	TRUE	FALSE		PhosphoSite, prediction human swissprot
NKVYFH_EKK	NKVYFH_TKK	pred/OR5T2_HUMAN:357	6	T	OR5T2_HUMAN		PKC (predicted)	FALSE	TRUE	FALSE		prediction human swissprot
EQMLT_EPTQ	EQMLT_SPTQ	pred/AGK_HUMAN:419	5	S	AGK_HUMAN		p38MAPK (predicted)	FALSE	TRUE	FALSE		prediction human swissprot
PLNPI_ESVS	PLNPI_SSVS	SMAD5: 462	5	S	SMAD5			TRUE	FALSE	FALSE		PhosphoSite
RECTIEA_EA	RECTIEA_TA	ZNF9: 176	7	T	ZNF9			TRUE	FALSE	FALSE		PhosphoSite
AW_E_E_EDEEG	AW_S_S_SDEEG	combi	combi	S	ERCC8			TRUE	FALSE	FALSE	combination of phosphomimetic residues, from AWSSSDEEG	PhosphoSite
YMRCY_EARA	YMRCY_SARA	C1ORF96: 267	5	S	C1ORF96			TRUE	FALSE	FALSE		PhosphoSite
RSGIYE_ERC	RSGIYE_TRC	AP2M1: 433	6	T	AP2M1			TRUE	FALSE	FALSE		PhosphoSite
PSPKPPS_EP	PSPKPPS_TP	pred/SYT10_HUMAN:522, pred/SYT10_HUMAN:522	7	T	SYT10_HUMAN		cdk5 (predicted), GSK3 (predicted)	FALSE	TRUE	FALSE		prediction human swissprot, prediction human swissprot
AAS_ETMMKT	AAS_STMMKT	pred/EXOC2_HUMAN:919	3	S	EXOC2_HUMAN		cdc2 (predicted)	FALSE	TRUE	FALSE		prediction human swissprot
Q_ERALPPWR	Q_SRALPPWR	pred/TAOK2_HUMAN:1228	1	S	TAOK2_HUMAN		PKA (predicted)	FALSE	TRUE	FALSE		prediction human swissprot
K_EE_EHHKTK	K_TE_SHHKTK	combi	combi	T	H2AE			TRUE	FALSE	FALSE	combination of phosphomimetic residues, from KTESHHKTK	PhosphoSite
KPKRRKI_ER	KPKRRKI_SR	pred/MBD5_HUMAN:1493, pred/MBD5_HUMAN:1493, pred/MBD5_HUMAN:1493	7	S	MBD5_HUMAN		RSK (predicted), PKG (predicted), PKA (predicted)	FALSE	TRUE	FALSE		prediction human swissprot,prediction human swissprot
AYNARMD_E_E	AYNARMD_T_S	combi	combi	T	THOC4			TRUE	FALSE	FALSE	combination of phosphomimetic residues, from AYNARMDTS	PhosphoSite
_ESQESAEED	_SSQESAEED	HMGA2: 101, pred/HMGA2_HUMAN:101, pred/HMGA2_HUMAN:101	0	S	HMGA2_HUMAN, HMGA2		CKII (predicted), CKI (predicted)	TRUE	TRUE	FALSE		PhosphoSite, prediction human swissprot
RD_ELIDSLT	RD_SLIDSLT	EIF6: 239, P56537: 239, pred/IF6_HUMAN:239, pred/IF6_HUMAN:239, pred/IF6_HUMAN:239	2	S	EIF6, IF6_HUMAN, P56537		PKA (predicted), CKI (predicted), unsp (predicted)	TRUE	TRUE	FALSE	PMID: 18669648	PhosphoSite, prediction human swissprot, phosphoELM
MRIN_ELSFL	MRIN_SLSFL	pred/PIGL_HUMAN:248, pred/PIGL_HUMAN:248, pred/PIGL_HUMAN:248	4	S	PIGL_HUMAN		RSK (predicted), PKA (predicted), DNAPK (predicted)	FALSE	TRUE	FALSE		prediction human swissprot,prediction human swissprot
KHIRF_EEYD	KHIRF_SEYD	LARP7: 579, pred/LARP7_HUMAN:579	5	S	LARP7, LARP7_HUMAN		unsp (predicted)	TRUE	TRUE	FALSE		prediction human swissprot,PhosphoSite
IGE_EGVEFC	IGE_SGVEFC	pred/XRCC2_HUMAN:275	3	S	XRCC2_HUMAN		CKII (predicted)	FALSE	TRUE	FALSE		prediction human swissprot
_E_EPTHAAGV	_S_TPTHAAGV	combi	combi	S	MEK1			TRUE	FALSE	FALSE	combination of phosphomimetic residues, from STPTHAAGV	PhosphoSite
_ESCPTGSSG	_SSCPTGSSG	pred/IBP6_HUMAN:232	0	S	IBP6_HUMAN		cdc2 (predicted)	FALSE	TRUE	FALSE		prediction human swissprot
DAAKSPT_EQ	DAAKSPT_SQ	TNNI1: 186	7	S	TNNI1			TRUE	FALSE	FALSE		PhosphoSite
LL_EQGPSCA	LL_SQGPSCA	pred/GPX1_HUMAN:197	2	S	GPX1_HUMAN		ATM (predicted)	FALSE	TRUE	FALSE		prediction human swissprot
N_EPEDDMQL	N_SPEDDMQL	pred/TRPM6_HUMAN:2015	1	S	TRPM6_HUMAN		unsp (predicted)	FALSE	TRUE	FALSE		prediction human swissprot
SQELP_EQRA	SQELP_SQRA	FAM108A1: 307, FAM108A2: 307, FAM108A5: 305, FAM108A6: 296	5	S	FAM108A1, FAM108A6, FAM108A2, FAM108A5			TRUE	FALSE	FALSE		PhosphoSite, PhosphoSite
GKTADNT_EP	GKTADNT_SP	pred/CU118_HUMAN:129	7	S	CU118_HUMAN		cdk5 (predicted)	FALSE	TRUE	FALSE		prediction human swissprot
L_EVLKFTKS	L_SVLKFTKS	pred/HEMK2_HUMAN:207	1	S	HEMK2_HUMAN		cdc2 (predicted)	FALSE	TRUE	FALSE		prediction human swissprot
A_EQSFSTFR	A_TQSFSTFR	pred/CUL7_HUMAN:1691	1	T	CUL7_HUMAN		DNAPK (predicted)	FALSE	TRUE	FALSE		prediction human swissprot
TENTCP_EQA	TENTCP_SQA	pred/RBAS1_HUMAN:100, pred/RBAS1_HUMAN:100	6	S	RBAS1_HUMAN		ATM (predicted), DNAPK (predicted)	FALSE	TRUE	FALSE		prediction human swissprot, prediction human swissprot
S_ESSSSDSD	S_SSSSSDSD	PRR13: 141	1	S	PRR13			TRUE	FALSE	FALSE		PhosphoSite
P_ESLEMSAL	P_SSLEMSAL	pred/NOS2_HUMAN:1146	1	S	NOS2_HUMAN		cdc2 (predicted)	FALSE	TRUE	FALSE		prediction human swissprot
VESIMHY_ED	VESIMHY_TD	ABI-1: 507	7	T	ABI-1			TRUE	FALSE	FALSE		PhosphoSite
EN_ELSPSSN	EN_SLSPSSN	CD2: 345	2	S	CD2			TRUE	FALSE	FALSE		PhosphoSite
APATL_ESRA	APATL_SSRA	pred/PDLI2_HUMAN:349	5	S	PDLI2_HUMAN		PKC (predicted)	FALSE	TRUE	FALSE		prediction human swissprot
N_EQSSSSPS	N_SQSSSSPS	pred/WBP1L_HUMAN:335, pred/WBP1L_HUMAN:335	1	S	WBP1L_HUMAN		cdc2 (predicted), DNAPK (predicted)	FALSE	TRUE	FALSE		prediction human swissprot, prediction human swissprot
_EDEEIQVDD	_SDEEIQVDD	pred/LBX2_HUMAN:190	0	S	LBX2_HUMAN		CKII (predicted)	FALSE	TRUE	FALSE		prediction human swissprot
YD_EYA_EHNE	YD_SYA_THNE	combi	combi	S	CIRBP			TRUE	FALSE	FALSE	combination of phosphomimetic residues, from YDSYATHNE	PhosphoSite
RRCP_EQSKY	RRCP_SQSKY	pred/KIF1B_HUMAN:1812, pred/KIF1B_HUMAN:1812	4	S	KIF1B_HUMAN		RSK (predicted), DNAPK (predicted)	FALSE	TRUE	FALSE		prediction human swissprot, prediction human swissprot
PLNPIS_EVS	PLNPIS_SVS	SMAD5: 463, Q99717: 463	6	S	SMAD5, Q99717			TRUE	FALSE	FALSE	PMID: 17081983	phosphoELM,PhosphoSite
N_E_ENMESSL	N_S_TNMESSL	combi	combi	S	PTGDR			TRUE	FALSE	FALSE	combination of phosphomimetic residues, from NSTNMESSL	PhosphoSite
_EGDGNYKSG	_TGDGNYKSG	SCD: 351	0	T	SCD			TRUE	FALSE	FALSE		PhosphoSite
SPSESSRY_E	SPSESSRY_S	NKTR: 1462	8	S	NKTR			TRUE	FALSE	FALSE		PhosphoSite
AEM_EQTCNT	AEM_SQTCNT	pred/SRPX_HUMAN:459	3	S	SRPX_HUMAN		DNAPK (predicted)	FALSE	TRUE	FALSE		prediction human swissprot
_ESAVMTPFV	_SSAVMTPFV	pred/TBX20_HUMAN:439	0	S	TBX20_HUMAN		PKA (predicted)	FALSE	TRUE	FALSE		prediction human swissprot
EDNEMSC_EP	EDNEMSC_SP	FTSJ1: 328, Q9UET6: 328	7	S	Q9UET6, FTSJ1			TRUE	FALSE	FALSE	PMID: 18669648	phosphoELM,PhosphoSite
RKRVFLS_EE	RKRVFLS_TE	IMP4: 290	7	T	IMP4			TRUE	FALSE	FALSE		PhosphoSite
EGGAGGR_EP	EGGAGGR_SP	pred/CK083_HUMAN:92	7	S	CK083_HUMAN		GSK3 (predicted)	FALSE	TRUE	FALSE		prediction human swissprot
ELPEL_ESTS	ELPEL_TSTS	pred/ACRO_HUMAN:418	5	T	ACRO_HUMAN		CKI (predicted)	FALSE	TRUE	FALSE		prediction human swissprot
GANEE_ELET	GANEE_TLET	pred/KLHL7_HUMAN:583	5	T	KLHL7_HUMAN		CKI (predicted)	FALSE	TRUE	FALSE		prediction human swissprot
_EDGVQNVNQ	_SDGVQNVNQ	SLC19A1: 583, P41440: 583	0	S	P41440, SLC19A1			TRUE	FALSE	FALSE	PMID: 18669648	PhosphoSite, phosphoELM
_ETYFERCLK	_STYFERCLK	pred/UBC12_HUMAN:175	0	S	UBC12_HUMAN		cdc2 (predicted)	FALSE	TRUE	FALSE		prediction human swissprot
_EPPKTPSPK	_SPPKTPSPK	pred/DOM3Z_HUMAN:388, pred/DOM3Z_HUMAN:388, pred/DOM3Z_HUMAN:388	0	S	DOM3Z_HUMAN		p38MAPK (predicted), cdk5 (predicted), GSK3 (predicted)	FALSE	TRUE	FALSE		prediction human swissprot, prediction human swissprot
R_ELGS_EPVK	R_SLGS_SPVK	combi	combi	S	C12ORF35, K1551_HUMAN		PKA (predicted)	TRUE	FALSE	FALSE	combination of phosphomimetic residues, from RSLGSSPVK	prediction human swissprot,PhosphoSite
_EFLERHT_EC	_TFLERHT_SC	combi	combi	T	SLC4A4			TRUE	FALSE	FALSE	combination of phosphomimetic residues, from TFLERHTSC	PhosphoSite
LISIL_EPRR	LISIL_SPRR	pred/MDGA2_HUMAN:953	5	S	MDGA2_HUMAN		p38MAPK (predicted)	FALSE	TRUE	FALSE		prediction human swissprot
PSSEK_EQLH	PSSEK_SQLH	HIVEP2: 2443, pred/ZEP2_HUMAN:2443	5	S	ZEP2_HUMAN, HIVEP2		ATM (predicted)	TRUE	TRUE	FALSE		prediction human swissprot,PhosphoSite
C_EQREKEAM	C_SQREKEAM	pred/TTC9A_HUMAN:215, pred/TTC9A_HUMAN:215	1	S	TTC9A_HUMAN		unsp (predicted), ATM (predicted)	FALSE	TRUE	FALSE		prediction human swissprot, prediction human swissprot
GK_EP_EQGST	GK_SP_TQGST	combi	combi	S	MZT2A			TRUE	FALSE	FALSE	combination of phosphomimetic residues, from GKSPTQGST	PhosphoSite
E_ERQDGEDG	E_TRQDGEDG	pred/GRP3_HUMAN:683	1	T	GRP3_HUMAN		CKII (predicted)	FALSE	TRUE	FALSE		prediction human swissprot
RVPS_EQIEC	RVPS_SQIEC	KLHL11: 704	4	S	KLHL11			TRUE	FALSE	FALSE		PhosphoSite
HGPPVAT_EP	HGPPVAT_SP	pred/RAIN_HUMAN:962, pred/RAIN_HUMAN:962	7	S	RAIN_HUMAN		cdk5 (predicted), GSK3 (predicted)	FALSE	TRUE	FALSE		prediction human swissprot,prediction human swissprot
PGTPTR_EAV	PGTPTR_TAV	MEK2: 398	6	T	MEK2			TRUE	FALSE	FALSE		PhosphoSite
NNSFQRL_EP	NNSFQRL_SP	MTX3: 311	7	S	MTX3			TRUE	FALSE	FALSE		PhosphoSite
SSSNPQM_ES	SSSNPQM_SS	CCHCR1: 781	7	S	CCHCR1			TRUE	FALSE	FALSE		PhosphoSite
RW_ESSFCSL	RW_SSSFCSL	pred/ZN777_HUMAN:754	2	S	ZN777_HUMAN		cdc2 (predicted)	FALSE	TRUE	FALSE		prediction human swissprot
_ETRASTRLI	_TTRASTRLI	pred/TEFF2_HUMAN:366	0	T	TEFF2_HUMAN		PKC (predicted)	FALSE	TRUE	FALSE		prediction human swissprot
_EADGVPILC	_TADGVPILC	pred/BAHC1_HUMAN:2600	0	T	BAHC1_HUMAN		CKI (predicted)	FALSE	TRUE	FALSE		prediction human swissprot
PAA_EQQDSM	PAA_SQQDSM	pred/NRK2_HUMAN:225	3	S	NRK2_HUMAN		DNAPK (predicted)	FALSE	TRUE	FALSE		prediction human swissprot
F_ESSAEEH_E	F_SSSAEEH_S	combi	combi	S	SGTB			TRUE	FALSE	FALSE	combination of phosphomimetic residues, from FSSSAEEHS	PhosphoSite
LQRCS_ETAS	LQRCS_STAS	pred/RUFY1_HUMAN:705	5	S	RUFY1_HUMAN		RSK (predicted)	FALSE	TRUE	FALSE		prediction human swissprot
_EG_EYLVTSV	_SG_SYLVTSV	combi	combi	S	APC			TRUE	FALSE	FALSE	combination of phosphomimetic residues, from SGSYLVTSV	PhosphoSite
AV_ECRGYLN	AV_TCRGYLN	SUV39H2: 404	2	T	SUV39H2			TRUE	FALSE	FALSE		PhosphoSite
PE_EASD_EDT	PE_SASD_SDT	combi	combi	S	RRP15			TRUE	FALSE	FALSE	combination of phosphomimetic residues, from PESASDSDT	PhosphoSite
_EGNYFFLDD	_SGNYFFLDD	ABCE1: 591	0	S	ABCE1			TRUE	FALSE	FALSE		PhosphoSite
_ESIQIPGEL	_SSIQIPGEL	pred/GFRAL_HUMAN:386	0	S	GFRAL_HUMAN		PKG (predicted)	FALSE	TRUE	FALSE		prediction human swissprot
GLCDL_E_ERY	GLCDL_S_SRY	combi	combi	S	MC4R			TRUE	FALSE	FALSE	combination of phosphomimetic residues, from GLCDLSSRY	PhosphoSite
KFRPTAKP_E	KFRPTAKP_S	pred/DDX56_HUMAN:547	8	S	DDX56_HUMAN		PKG (predicted)	FALSE	TRUE	FALSE		prediction human swissprot
SV_ESDEIWL	SV_SSDEIWL	pred/TMM25_HUMAN:360	2	S	TMM25_HUMAN		CKII (predicted)	FALSE	TRUE	FALSE		prediction human swissprot
_ESKSESSQK	_TSKSESSQK	S6: 241, P62753: 241	0	T	S6, P62753			TRUE	FALSE	FALSE	PMID: 18669648	phosphoELM,PhosphoSite
S_EN_ESSS_EE	S_SN_SSSS_SE	combi	combi	S	MEGF10			TRUE	FALSE	FALSE	combination of phosphomimetic residues, from SSNSSSSSE	PhosphoSite
SSSG_EEAE_E	SSSG_SEAE_S	combi	combi	S	ELG			TRUE	FALSE	FALSE	combination of phosphomimetic residues, from SSSGSEAES	PhosphoSite
RRR_EIAVKP	RRR_SIAVKP	pred/COHA1_HUMAN:1492, pred/COHA1_HUMAN:1492, pred/COHA1_HUMAN:1492, pred/COHA1_HUMAN:1492	3	S	COHA1_HUMAN		RSK (predicted), PKB (predicted), PKG (predicted), PKA (predicted)	FALSE	TRUE	FALSE		prediction human swissprot,prediction human swissprot
_ECIPCPLPS	_TCIPCPLPS	UBLE1A_ISO3: 291	0	T	UBLE1A_ISO3			TRUE	FALSE	FALSE		PhosphoSite
PDPDTVPD_E	PDPDTVPD_S	MRPL10: 261	8	S	MRPL10			TRUE	FALSE	FALSE		PhosphoSite
QALK_EMKQH	QALK_TMKQH	pred/FACE1_HUMAN:471	4	T	FACE1_HUMAN		PKC (predicted)	FALSE	TRUE	FALSE		prediction human swissprot
G_ERS_ESKKK	G_SRS_SSKKK	combi	combi	S	ZNF265			TRUE	FALSE	FALSE	combination of phosphomimetic residues, from GSRSSSKKK	PhosphoSite
SGSYLV_ESV	SGSYLV_TSV	APC: 2841	6	T	APC			TRUE	FALSE	FALSE		PhosphoSite
DGVDRT_E_EI	DGVDRT_S_TI	combi	combi	S	SAMD4			TRUE	FALSE	FALSE	combination of phosphomimetic residues, from DGVDRTSTI	PhosphoSite
H_EAKRCGCI	H_SAKRCGCI	pred/GDNF_HUMAN:204	1	S	GDNF_HUMAN		PKG (predicted)	FALSE	TRUE	FALSE		prediction human swissprot
EVSV_ELGFM	EVSV_SLGFM	C8ORF76_ISO3: 288	4	S	C8ORF76_ISO3			TRUE	FALSE	FALSE		PhosphoSite
Q_EKNGPVPV	Q_SKNGPVPV	EPHA3: 976	1	S	EPHA3			TRUE	FALSE	FALSE		PhosphoSite
SRSS_ENSSR	SRSS_SNSSR	pred/RNPS1_HUMAN:301, pred/RNPS1_HUMAN:301	4	S	RNPS1_HUMAN		RSK (predicted), PKB (predicted)	FALSE	TRUE	FALSE		prediction human swissprot,prediction human swissprot
DMRPRCM_EC	DMRPRCM_TC	pred/ARRD2_HUMAN:406	7	T	ARRD2_HUMAN		PKB (predicted)	FALSE	TRUE	FALSE		prediction human swissprot
GWG_ETGKKG	GWG_TTGKKG	pred/PRS46_HUMAN:169	3	T	PRS46_HUMAN		PKC (predicted)	FALSE	TRUE	FALSE		prediction human swissprot
_EEFKAMDSF	_SEFKAMDSF	CTNNA2: 945	0	S	CTNNA2			TRUE	FALSE	FALSE		PhosphoSite
CQ_ESGYQRI	CQ_SSGYQRI	pred/LAMP3_HUMAN:410	2	S	LAMP3_HUMAN		PKB (predicted)	FALSE	TRUE	FALSE		prediction human swissprot
S_EQDFGEPF	S_TQDFGEPF	PPHLN1_ISO2: 367	1	T	PPHLN1_ISO2			TRUE	FALSE	FALSE		PhosphoSite
AYGLPV_ELR	AYGLPV_SLR	SEPARASE: 2118	6	S	SEPARASE			TRUE	FALSE	FALSE		PhosphoSite
NPETVNL_EI	NPETVNL_SI	KIAA1524: 904, Q8TCG1: 904	7	S	KIAA1524, Q8TCG1			TRUE	FALSE	FALSE	PMID: 16964243	PhosphoSite, phosphoELM
_EPDLPQTRV	_TPDLPQTRV	pred/KLD7A_HUMAN:769, pred/KLD7A_HUMAN:769	0	T	KLD7A_HUMAN		p38MAPK (predicted), cdk5 (predicted)	FALSE	TRUE	FALSE		prediction human swissprot,prediction human swissprot
LTS_EPLGAS	LTS_SPLGAS	CAF-1A: 951	3	S	CAF-1A			TRUE	FALSE	FALSE		PhosphoSite
QP_EWKPLMN	QP_SWKPLMN	XBP1: 255	2	S	XBP1			TRUE	FALSE	FALSE		PhosphoSite
_ECTSRITTL	_TCTSRITTL	SSTR1: 383	0	T	SSTR1			TRUE	FALSE	FALSE		PhosphoSite
SSQFG_ELEF	SSQFG_SLEF	CDC26: 82, Q8NHZ8: 82, Q8NHZ8: 82	5	S	CDC26, Q8NHZ8			TRUE	FALSE	FALSE	PMID: 17525332;PMID: 22067460	phosphoELM,PhosphoSite
S_ES_EFDEQN	S_TS_SFDEQN	combi	combi	T	PRR11			TRUE	FALSE	FALSE	combination of phosphomimetic residues, from STSSFDEQN	PhosphoSite
GP_EQSSSEA	GP_SQSSSEA	pred/RGS19_HUMAN:211	2	S	RGS19_HUMAN		cdc2 (predicted)	FALSE	TRUE	FALSE		prediction human swissprot
GAAS_ETPIY	GAAS_TTPIY	AP4S1_ISO2: 155	4	T	AP4S1_ISO2			TRUE	FALSE	FALSE		PhosphoSite
PE_EQAPPRS	PE_TQAPPRS	pred/PPM1F_HUMAN:448	2	T	PPM1F_HUMAN		DNAPK (predicted)	FALSE	TRUE	FALSE		prediction human swissprot
VNSIKFD_EE	VNSIKFD_SE	NOLC1: 698, Q14978: 698, Q14978: 698, Q14978: 698	7	S	NOLC1, Q14978			TRUE	FALSE	FALSE	PMID: 17081983;PMID: 15302935;PMID: 16964243	phosphoELM,PhosphoSite
NPGMERLI_E	NPGMERLI_S	pred/KPCT_HUMAN:706	8	S	KPCT_HUMAN		RSK (predicted)	FALSE	TRUE	FALSE		prediction human swissprot
V_E_ENSVSNS	V_S_SNSVSNS	combi	combi	S	FABP12			TRUE	FALSE	FALSE	combination of phosphomimetic residues, from VSSNSVSNS	PhosphoSite
PL_EPGSHYA	PL_TPGSHYA	ORAI1: 295, Q96D31: 295, pred/CRCM1_HUMAN:295, pred/CRCM1_HUMAN:295, pred/CRCM1_HUMAN:295	2	T	ORAI1, CRCM1_HUMAN, Q96D31		p38MAPK (predicted), cdk5 (predicted), GSK3 (predicted)	TRUE	TRUE	FALSE	PMID: 18669648	PhosphoSite, prediction human swissprot, phosphoELM
DL_EPKQRLR	DL_SPKQRLR	pred/YQ024_HUMAN:311	2	S	YQ024_HUMAN		p38MAPK (predicted)	FALSE	TRUE	FALSE		prediction human swissprot
_EEVTGMGTL	_SEVTGMGTL	pred/PCBP3_HUMAN:363	0	S	PCBP3_HUMAN		RSK (predicted)	FALSE	TRUE	FALSE		prediction human swissprot
_ET_EPRLPVF	_TT_SPRLPVF	combi	combi	T	RAF1			TRUE	FALSE	FALSE	combination of phosphomimetic residues, from TTSPRLPVF	PhosphoSite
LGVQPD_EED	LGVQPD_TED	pred/ETS2_HUMAN:467	6	T	ETS2_HUMAN		CKII (predicted)	FALSE	TRUE	FALSE		prediction human swissprot
VTEEAES_EP	VTEEAES_TP	pred/M4A13_HUMAN:151	7	T	M4A13_HUMAN		CKI (predicted)	FALSE	TRUE	FALSE		prediction human swissprot
PAPTAAS_EP	PAPTAAS_SP	pred/CASZ1_HUMAN:1758	7	S	CASZ1_HUMAN		cdk5 (predicted)	FALSE	TRUE	FALSE		prediction human swissprot
AE_ET_E_EF_EP	AE_TT_T_TF_SP	combi	combi	T	CCR7			TRUE	FALSE	FALSE	combination of phosphomimetic residues, from AETTTTFSP	PhosphoSite
TVGAFFA_EK	TVGAFFA_SK	BCL2L2: 192	7	S	BCL2L2			TRUE	FALSE	FALSE		PhosphoSite
PARVST_EPR	PARVST_TPR	MTUS2: 1367, pred/MTUS2_HUMAN:1367	6	T	MTUS2_HUMAN, MTUS2		p38MAPK (predicted)	TRUE	TRUE	FALSE		PhosphoSite, prediction human swissprot
RPCSS_EPED	RPCSS_SPED	pred/P4HA3_HUMAN:541	5	S	P4HA3_HUMAN		unsp (predicted)	FALSE	TRUE	FALSE		prediction human swissprot
E_ESEENGKL	E_SSEENGKL	pred/PLCL1_HUMAN:1088, pred/PLCL1_HUMAN:1088	1	S	PLCL1_HUMAN		CKII (predicted), unsp (predicted)	FALSE	TRUE	FALSE		prediction human swissprot, prediction human swissprot
T_EAHHATFV	T_SAHHATFV	pred/RGS12_HUMAN:1440	1	S	RGS12_HUMAN		PKG (predicted)	FALSE	TRUE	FALSE		prediction human swissprot
MKRAF_E_EEK	MKRAF_S_TEK	combi	combi	S	ARP10_HUMAN, ACTR10		RSK (predicted), unsp (predicted)	TRUE	FALSE	FALSE	combination of phosphomimetic residues, from MKRAFSTEK	PhosphoSite, prediction human swissprot
_ESKSIGLKP	_SSKSIGLKP	pred/IFT80_HUMAN:769	0	S	IFT80_HUMAN		PKC (predicted)	FALSE	TRUE	FALSE		prediction human swissprot
KYD_ED_EDDD	KYD_SD_SDDD	combi	combi	S	TXNDC9			TRUE	FALSE	FALSE	combination of phosphomimetic residues, from KYDSDSDDD	PhosphoSite
ERR_EQQGPP	ERR_SQQGPP	pred/MP2K5_HUMAN:443, pred/MP2K5_HUMAN:443	3	S	MP2K5_HUMAN		ATM (predicted), DNAPK (predicted)	FALSE	TRUE	FALSE		prediction human swissprot,prediction human swissprot
SCRVL_ELNC	SCRVL_SLNC	pred/ASIP_HUMAN:129	5	S	ASIP_HUMAN		RSK (predicted)	FALSE	TRUE	FALSE		prediction human swissprot
_ESQFG_ELEF	_SSQFG_SLEF	combi	combi	S	CDC26			TRUE	FALSE	FALSE	combination of phosphomimetic residues, from SSQFGSLEF	PhosphoSite
RS_EHKDSMN	RS_SHKDSMN	EDNRA: 421, pred/EDNRA_HUMAN:421	2	S	EDNRA, EDNRA_HUMAN		unsp (predicted)	TRUE	TRUE	FALSE		PhosphoSite, prediction human swissprot
L_EQQEGIKM	L_SQQEGIKM	pred/TGFR1_HUMAN:496	1	S	TGFR1_HUMAN		DNAPK (predicted)	FALSE	TRUE	FALSE		prediction human swissprot
_EDEDSQATG	_SDEDSQATG	pred/S23A2_HUMAN:642	0	S	S23A2_HUMAN		unsp (predicted)	FALSE	TRUE	FALSE		prediction human swissprot
RHSR_ERSRT	RHSR_SRSRT	SF2: 244	4	S	SF2			TRUE	FALSE	FALSE		PhosphoSite
SKEQLN_EY_E	SKEQLN_SY_T	combi	combi	S	GPM6B_ISO4			TRUE	FALSE	FALSE	combination of phosphomimetic residues, from SKEQLNSYT	PhosphoSite
EKSPIQ_EQI	EKSPIQ_SQI	pred/SCN7A_HUMAN:1680	6	S	SCN7A_HUMAN		DNAPK (predicted)	FALSE	TRUE	FALSE		prediction human swissprot
_EQESEDTYL	_SQESEDTYL	TBC1D10A: 500, pred/TB10A_HUMAN:500	0	S	TBC1D10A, TB10A_HUMAN		CKI (predicted)	TRUE	TRUE	FALSE		prediction human swissprot,PhosphoSite
PPS_EPMPGP	PPS_SPMPGP	pred/PGCB_HUMAN:906	3	S	PGCB_HUMAN		GSK3 (predicted)	FALSE	TRUE	FALSE		prediction human swissprot
MQM_ELKDLL	MQM_SLKDLL	GLA: 424	3	S	GLA			TRUE	FALSE	FALSE		PhosphoSite
STQ_EQSSSN	STQ_TQSSSN	pred/ADA32_HUMAN:782	3	T	ADA32_HUMAN		DNAPK (predicted)	FALSE	TRUE	FALSE		prediction human swissprot
SEE_EPNQFI	SEE_TPNQFI	pred/CM033_HUMAN:298, pred/CM033_HUMAN:298	3	T	CM033_HUMAN		p38MAPK (predicted), CKI (predicted)	FALSE	TRUE	FALSE		prediction human swissprot, prediction human swissprot
_ERSRSHSRS	_SRSRSHSRS	pred/SRSF4_HUMAN:486	0	S	SRSF4_HUMAN		GSK3 (predicted)	FALSE	TRUE	FALSE		prediction human swissprot
_E_EPSVENSI	_S_SPSVENSI	combi	combi	S	PIP3-E			TRUE	FALSE	FALSE	combination of phosphomimetic residues, from SSPSVENSI	PhosphoSite
RSS_EWSYSL	RSS_SWSYSL	pred/S4A5_HUMAN:1132, pred/S4A5_HUMAN:1132	3	S	S4A5_HUMAN		RSK (predicted), PKB (predicted)	FALSE	TRUE	FALSE		prediction human swissprot,prediction human swissprot
Q_ERLATLRS	Q_SRLATLRS	pred/CHMP3_HUMAN:215	1	S	CHMP3_HUMAN		cdc2 (predicted)	FALSE	TRUE	FALSE		prediction human swissprot
VTGK_EKKRN	VTGK_SKKRN	pred/KTAP2_HUMAN:158	4	S	KTAP2_HUMAN		PKC (predicted)	FALSE	TRUE	FALSE		prediction human swissprot
PEILA_EQQL	PEILA_SQQL	pred/NPT2C_HUMAN:596	5	S	NPT2C_HUMAN		ATM (predicted)	FALSE	TRUE	FALSE		prediction human swissprot
LQE_EHSAVL	LQE_THSAVL	SLC35F2: 369	3	T	SLC35F2			TRUE	FALSE	FALSE		PhosphoSite
_E_EEASDSAS	_S_SEASDSAS	combi	combi	S	NAA10			TRUE	FALSE	FALSE	combination of phosphomimetic residues, from SSEASDSAS	PhosphoSite
S_EDTMDYRQ	S_SDTMDYRQ	pred/PLCE1_HUMAN:2295	1	S	PLCE1_HUMAN		cdc2 (predicted)	FALSE	TRUE	FALSE		prediction human swissprot
_EEKDAKHRK	_SEKDAKHRK	pred/AP2E_HUMAN:434	0	S	AP2E_HUMAN		unsp (predicted)	FALSE	TRUE	FALSE		prediction human swissprot
TD_EQLQSSV	TD_SQLQSSV	pred/SO4A1_HUMAN:716	2	S	SO4A1_HUMAN		ATM (predicted)	FALSE	TRUE	FALSE		prediction human swissprot
SKEQLNSY_E	SKEQLNSY_T	GPM6B_ISO4: 328	8	T	GPM6B_ISO4			TRUE	FALSE	FALSE		PhosphoSite
_ERRRKVALR	_SRRRKVALR	pred/YB011_HUMAN:508	0	S	YB011_HUMAN		unsp (predicted)	FALSE	TRUE	FALSE		prediction human swissprot
AAPVP_EDNH	AAPVP_SDNH	APOE: 314	5	S	APOE			TRUE	FALSE	FALSE		PhosphoSite
SKSKKG_ESK	SKSKKG_TSK	pred/CCD27_HUMAN:654	6	T	CCD27_HUMAN		PKC (predicted)	FALSE	TRUE	FALSE		prediction human swissprot
KR_EKRKKVT	KR_TKRKKVT	pred/SIR7_HUMAN:394	2	T	SIR7_HUMAN		PKC (predicted)	FALSE	TRUE	FALSE		prediction human swissprot
D_EE_EGGGKD	D_SE_SGGGKD	combi	combi	S	ITGAL			TRUE	FALSE	FALSE	combination of phosphomimetic residues, from DSESGGGKD	PhosphoSite
NKVWDQS_EV	NKVWDQS_SV	CRIK: 2026	7	S	CRIK			TRUE	FALSE	FALSE		PhosphoSite
KRMKY_EAGI	KRMKY_SAGI	pred/PO4F2_HUMAN:406	5	S	PO4F2_HUMAN		PKG (predicted)	FALSE	TRUE	FALSE		prediction human swissprot
EEPL_EEDLE	EEPL_SEDLE	pred/FOXP2_HUMAN:711	4	S	FOXP2_HUMAN		CKII (predicted)	FALSE	TRUE	FALSE		prediction human swissprot
_EQN_E_EYSQS	_SQN_S_SYSQS	combi	combi	S	CCNC			TRUE	FALSE	FALSE	combination of phosphomimetic residues, from SQNSSYSQS	PhosphoSite
QKRSVG_EDE	QKRSVG_SDE	SSR1: 284	6	S	SSR1			TRUE	FALSE	FALSE		PhosphoSite
QQAVKR_EAH	QQAVKR_TAH	pred/RPN2_HUMAN:629	6	T	RPN2_HUMAN		PKG (predicted)	FALSE	TRUE	FALSE		prediction human swissprot
WS_EYF_ECSG	WS_SYF_SCSG	combi	combi	S	HRASLS5_ISO3			TRUE	FALSE	FALSE	combination of phosphomimetic residues, from WSSYFSCSG	PhosphoSite
_ELNRMEYIV	_SLNRMEYIV	pred/JAG1_HUMAN:1210	0	S	JAG1_HUMAN		cdc2 (predicted)	FALSE	TRUE	FALSE		prediction human swissprot
KA_EQA_EQEY	KA_TQA_SQEY	combi	combi	T	H2AX			TRUE	FALSE	FALSE	combination of phosphomimetic residues, from KATQASQEY	PhosphoSite
_EPIMEEHPL	_SPIMEEHPL	pred/PC11X_HUMAN:1339, pred/PC11X_HUMAN:1339, pred/PC11X_HUMAN:1339	0	S	PC11X_HUMAN		cdk5 (predicted), unsp (predicted), GSK3 (predicted)	FALSE	TRUE	FALSE		prediction human swissprot,prediction human swissprot
TEFN_EQPRN	TEFN_SQPRN	pred/VITRN_HUMAN:674	4	S	VITRN_HUMAN		DNAPK (predicted)	FALSE	TRUE	FALSE		prediction human swissprot
EDD_EGTEES	EDD_SGTEES	CDC34: 231, P49427: 231, P49427: 231, P49427: 231, P49427: 231, pred/UB2R1_HUMAN:231	3	S	P49427, UB2R1_HUMAN, CDC34	CK2_GROUP, CK2_ALPHA	CKII (predicted)	TRUE	TRUE	FALSE	PMID: 12037680;PMID: 11546811	phosphoELM,PhosphoSite, prediction human swissprot
ND_EPTNVQQ	ND_SPTNVQQ	FNTA: 373, P49354: 373, pred/FNTA_HUMAN:373	2	S	FNTA_HUMAN, FNTA, P49354		p38MAPK (predicted)	TRUE	TRUE	FALSE	PMID: 18669648	prediction human swissprot,PhosphoSite, phosphoELM
ILDVMDEE_E	ILDVMDEE_S	BTK: 659	8	S	BTK			TRUE	FALSE	FALSE		PhosphoSite
QEEPPMP_E_E	QEEPPMP_T_T	combi	combi	T	ISYNA1			TRUE	FALSE	FALSE	combination of phosphomimetic residues, from QEEPPMPTT	PhosphoSite
_EVRILATRH	_TVRILATRH	SLC47A2: 594	0	T	SLC47A2			TRUE	FALSE	FALSE		PhosphoSite
KRERR_EQSI	KRERR_SQSI	pred/CX048_HUMAN:261, pred/CX048_HUMAN:261, pred/CX048_HUMAN:261	5	S	CX048_HUMAN		PKA (predicted), ATM (predicted), DNAPK (predicted)	FALSE	TRUE	FALSE		prediction human swissprot,prediction human swissprot
SRRK_EEFLE	SRRK_SEFLE	pred/PCDBF_HUMAN:783, pred/PCDBF_HUMAN:783	4	S	PCDBF_HUMAN		RSK (predicted), PKA (predicted)	FALSE	TRUE	FALSE		prediction human swissprot,prediction human swissprot
_EKGDSFAQH	_SKGDSFAQH	pred/MYO3B_HUMAN:1333	0	S	MYO3B_HUMAN		CKI (predicted)	FALSE	TRUE	FALSE		prediction human swissprot
KKRPGST_EP	KKRPGST_SP	WDR74: 384, pred/WDR74_HUMAN:384, pred/WDR74_HUMAN:384	7	S	WDR74, WDR74_HUMAN		cdk5 (predicted), GSK3 (predicted)	TRUE	TRUE	FALSE		prediction human swissprot,PhosphoSite
_EAEEEENFV	_SAEEEENFV	pred/FSTL3_HUMAN:255	0	S	FSTL3_HUMAN		CKII (predicted)	FALSE	TRUE	FALSE		prediction human swissprot
R_ERSPHYRH	R_SRSPHYRH	pred/CLASR_HUMAN:667, pred/CLASR_HUMAN:667, pred/CLASR_HUMAN:667	1	S	CLASR_HUMAN		PKB (predicted), PKG (predicted), unsp (predicted)	FALSE	TRUE	FALSE		prediction human swissprot,prediction human swissprot
IC_ESIRTHK	IC_SSIRTHK	BOREALIN: 274, pred/BOREA_HUMAN:274	2	S	BOREA_HUMAN, BOREALIN		cdc2 (predicted)	TRUE	TRUE	FALSE		prediction human swissprot,PhosphoSite
VASDR_EQPE	VASDR_TQPE	pred/ARC_HUMAN:393, pred/ARC_HUMAN:393	5	T	ARC_HUMAN		ATM (predicted), DNAPK (predicted)	FALSE	TRUE	FALSE		prediction human swissprot,prediction human swissprot
SS_ENPQM_ES	SS_SNPQM_SS	combi	combi	S	CCHCR1			TRUE	FALSE	FALSE	combination of phosphomimetic residues, from SSSNPQMSS	PhosphoSite
_EKCEEQDRP	_SKCEEQDRP	pred/SESQ2_HUMAN:251	0	S	SESQ2_HUMAN		CKII (predicted)	FALSE	TRUE	FALSE		prediction human swissprot
PEPRRNG_EK	PEPRRNG_SK	pred/CL050_HUMAN:413, pred/CL050_HUMAN:413	7	S	CL050_HUMAN		PKG (predicted), PKA (predicted)	FALSE	TRUE	FALSE		prediction human swissprot,prediction human swissprot
EEHVP_EDNS	EEHVP_SDNS	YPEL5: 118	5	S	YPEL5			TRUE	FALSE	FALSE		PhosphoSite
AGAC_EPPCT	AGAC_TPPCT	NSUN5: 462	4	T	NSUN5			TRUE	FALSE	FALSE		PhosphoSite
PNVLPRTG_E	PNVLPRTG_S	pred/CD15L_HUMAN:281	8	S	CD15L_HUMAN		RSK (predicted)	FALSE	TRUE	FALSE		prediction human swissprot
G_EEGDGD_ED	G_SEGDGD_TD	combi	combi	S	PUS1			TRUE	FALSE	FALSE	combination of phosphomimetic residues, from GSEGDGDTD	PhosphoSite
AYL_EYFRDK	AYL_TYFRDK	pred/PCMD1_HUMAN:352	3	T	PCMD1_HUMAN		PKC (predicted)	FALSE	TRUE	FALSE		prediction human swissprot
SF_ESPWVIT	SF_SSPWVIT	pred/MFSD7_HUMAN:554	2	S	MFSD7_HUMAN		CKI (predicted)	FALSE	TRUE	FALSE		prediction human swissprot
NATPA_EPEA	NATPA_TPEA	pred/S26A5_HUMAN:741, pred/S26A5_HUMAN:741	5	T	S26A5_HUMAN		p38MAPK (predicted), GSK3 (predicted)	FALSE	TRUE	FALSE		prediction human swissprot, prediction human swissprot
RD_ELIDSL_E	RD_SLIDSL_T	combi	combi	S	EIF6, IF6_HUMAN, P56537		PKA (predicted), CKI (predicted), unsp (predicted)	TRUE	FALSE	FALSE	combination of phosphomimetic residues, from RDSLIDSLT	PhosphoSite, prediction human swissprot, phosphoELM
S_ELK_ESITY	S_SLK_TSITY	combi	combi	S	KRT78			TRUE	FALSE	FALSE	combination of phosphomimetic residues, from SSLKTSITY	PhosphoSite
G_EYECRRAY	G_SYECRRAY	pred/CK053_HUMAN:229	1	S	CK053_HUMAN		DNAPK (predicted)	FALSE	TRUE	FALSE		prediction human swissprot
RSP_EHENSI	RSP_SHENSI	pred/RIF1_HUMAN:2467, pred/RIF1_HUMAN:2467	3	S	RIF1_HUMAN		RSK (predicted), PKB (predicted)	FALSE	TRUE	FALSE		prediction human swissprot,prediction human swissprot
ETKPK_EPC_E	ETKPK_SPC_T	combi	combi	S	BUB3			TRUE	FALSE	FALSE	combination of phosphomimetic residues, from ETKPKSPCT	PhosphoSite
HVI_ETSGDP	HVI_STSGDP	pred/NOE2_HUMAN:449	3	S	NOE2_HUMAN		CKI (predicted)	FALSE	TRUE	FALSE		prediction human swissprot
TLS_EPASHQ	TLS_SPASHQ	pred/CJ108_HUMAN:216	3	S	CJ108_HUMAN		p38MAPK (predicted)	FALSE	TRUE	FALSE		prediction human swissprot
_EIYAPLAIH	_SIYAPLAIH	pred/LIRB5_HUMAN:582	0	S	LIRB5_HUMAN		cdc2 (predicted)	FALSE	TRUE	FALSE		prediction human swissprot
_EFKQKIFMS	_TFKQKIFMS	pred/XIAP_HUMAN:489	0	T	XIAP_HUMAN		PKC (predicted)	FALSE	TRUE	FALSE		prediction human swissprot
LT_E_EPLGAS	LT_S_SPLGAS	combi	combi	T	CAF-1A			TRUE	FALSE	FALSE	combination of phosphomimetic residues, from LTSSPLGAS	PhosphoSite
LWSPAYA_EH	LWSPAYA_SH	NUP210: 1886, Q8TEM1: 1886	7	S	Q8TEM1, NUP210			TRUE	FALSE	FALSE	PMID: 18669648	PhosphoSite, phosphoELM
R_E_EHKDSMN	R_S_SHKDSMN	combi	combi	S	EDNRA			TRUE	FALSE	FALSE	combination of phosphomimetic residues, from RSSHKDSMN	PhosphoSite
Q_EET_E_EH_EI	Q_SET_S_TH_SI	combi	combi	S	RASA3			TRUE	FALSE	FALSE	combination of phosphomimetic residues, from QSETSTHSI	PhosphoSite
SQNS_EY_EQ_E	SQNS_SY_SQ_S	combi	combi	S	CCNC			TRUE	FALSE	FALSE	combination of phosphomimetic residues, from SQNSSYSQS	PhosphoSite
EP_EETTAKS	EP_SETTAKS	pred/CA031_HUMAN:119	2	S	CA031_HUMAN		CKI (predicted)	FALSE	TRUE	FALSE		prediction human swissprot
_EVSS_E_EYNA	_TVSS_S_SYNA	combi	combi	T	PGD			TRUE	FALSE	FALSE	combination of phosphomimetic residues, from TVSSSSYNA	PhosphoSite
ALTS_EKPAL	ALTS_TKPAL	TMC4: 708	4	T	TMC4			TRUE	FALSE	FALSE		PhosphoSite
HSH_EP_EVV_E	HSH_SP_SVV_S	combi	combi	S	VGLL4			TRUE	FALSE	FALSE	combination of phosphomimetic residues, from HSHSPSVVS	PhosphoSite
_EPVKASRFW	_SPVKASRFW	pred/MOBP_HUMAN:175, pred/MOBP_HUMAN:175	0	S	MOBP_HUMAN		RSK (predicted), cdk5 (predicted)	FALSE	TRUE	FALSE		prediction human swissprot, prediction human swissprot
F_ELNFWKGQ	F_SLNFWKGQ	pred/OR6Q1_HUMAN:310	1	S	OR6Q1_HUMAN		CKI (predicted)	FALSE	TRUE	FALSE		prediction human swissprot
SNT_ES_EEPA	SNT_SS_TEPA	combi	combi	S	COILIN			TRUE	FALSE	FALSE	combination of phosphomimetic residues, from SNTSSTEPA	PhosphoSite
VLKAIKV_ES	VLKAIKV_SS	pred/FHL19_HUMAN:200	7	S	FHL19_HUMAN		PKG (predicted)	FALSE	TRUE	FALSE		prediction human swissprot
TE_EHKAKSK	TE_SHKAKSK	HIST2H2AC: 123, pred/H2A2C_HUMAN:123	2	S	HIST2H2AC, H2A2C_HUMAN		PKC (predicted)	TRUE	TRUE	FALSE		PhosphoSite, prediction human swissprot
TGDEKDV_EV	TGDEKDV_SV	CDC37: 377, Q16543: 377	7	S	Q16543, CDC37			TRUE	FALSE	FALSE	PMID: 18669648	phosphoELM,PhosphoSite
LDLPSLCI_E	LDLPSLCI_T	C16ORF91_ISO3: 356	8	T	C16ORF91_ISO3			TRUE	FALSE	FALSE		PhosphoSite
TLHYRQK_ET	TLHYRQK_ST	pred/WDR48_HUMAN:676	7	S	WDR48_HUMAN		RSK (predicted)	FALSE	TRUE	FALSE		prediction human swissprot
RTAHL_EDDD	RTAHL_SDDD	pred/TMM44_HUMAN:472	5	S	TMM44_HUMAN		CKII (predicted)	FALSE	TRUE	FALSE		prediction human swissprot
YRRCY_ESCY	YRRCY_SSCY	KRTAP21-2: 80, pred/KR212_HUMAN:80	5	S	KRTAP21-2, KR212_HUMAN		PKA (predicted)	TRUE	TRUE	FALSE		PhosphoSite, prediction human swissprot
RC_ELSVAQE	RC_SLSVAQE	pred/LEAP2_HUMAN:71, pred/LEAP2_HUMAN:71, pred/LEAP2_HUMAN:71	2	S	LEAP2_HUMAN		RSK (predicted), PKB (predicted), PKA (predicted)	FALSE	TRUE	FALSE		prediction human swissprot,prediction human swissprot
_EPENRKHCP	_TPENRKHCP	pred/KITM_HUMAN:257, pred/KITM_HUMAN:257, pred/KITM_HUMAN:257, pred/KITM_HUMAN:257	0	T	KITM_HUMAN		p38MAPK (predicted), cdk5 (predicted), PKB (predicted), GSK3 (predicted)	FALSE	TRUE	FALSE		prediction human swissprot,prediction human swissprot
S_E_ETVKTSY	S_S_TTVKTSY	combi	combi	S	F2RL1			TRUE	FALSE	FALSE	combination of phosphomimetic residues, from SSTTVKTSY	PhosphoSite
ETTV_EESGC	ETTV_SESGC	pred/ZNF76_HUMAN:566	4	S	ZNF76_HUMAN		CKI (predicted)	FALSE	TRUE	FALSE		prediction human swissprot
SQN_E_EY_EQS	SQN_S_SY_SQS	combi	combi	S	CCNC			TRUE	FALSE	FALSE	combination of phosphomimetic residues, from SQNSSYSQS	PhosphoSite
_EESHKAKSK	_TESHKAKSK	HIST2H2AC: 121	0	T	HIST2H2AC			TRUE	FALSE	FALSE		PhosphoSite
EE_EDKRESE	EE_SDKRESE	pred/MCCA_HUMAN:719	2	S	MCCA_HUMAN		CKII (predicted)	FALSE	TRUE	FALSE		prediction human swissprot
FEELEN_EDD	FEELEN_TDD	MIER1: 510, pred/MIER1_HUMAN:510	6	T	MIER1_HUMAN, MIER1		CKII (predicted)	TRUE	TRUE	FALSE		prediction human swissprot,PhosphoSite
SA_ENRLKAS	SA_SNRLKAS	PLK1: 597, pred/PLK1_HUMAN:597	2	S	PLK1, PLK1_HUMAN		RSK (predicted)	TRUE	TRUE	FALSE		PhosphoSite, prediction human swissprot
ERLRVE_EDV	ERLRVE_TDV	pred/ARHGG_HUMAN:707	6	T	ARHGG_HUMAN		PKB (predicted)	FALSE	TRUE	FALSE		prediction human swissprot
_EDNFVSPAN	_TDNFVSPAN	pred/CCNI2_HUMAN:361	0	T	CCNI2_HUMAN		cdc2 (predicted)	FALSE	TRUE	FALSE		prediction human swissprot
SGSTS_ESRI	SGSTS_SSRI	Q9Y653: 690	5	S	Q9Y653			TRUE	FALSE	FALSE	PMID: 17081983	phosphoELM
P_EQTALTHN	P_SQTALTHN	pred/DB125_HUMAN:149	1	S	DB125_HUMAN		DNAPK (predicted)	FALSE	TRUE	FALSE		prediction human swissprot
EL_ESNFNFT	EL_TSNFNFT	pred/HXC10_HUMAN:336	2	T	HXC10_HUMAN		PKB (predicted)	FALSE	TRUE	FALSE		prediction human swissprot
F_ELG_EKPRN	F_SLG_SKPRN	combi	combi	S	ZNF74			TRUE	FALSE	FALSE	combination of phosphomimetic residues, from FSLGSKPRN	PhosphoSite
_ELGLGPTQI	_SLGLGPTQI	pred/CU136_HUMAN:294	0	S	CU136_HUMAN		PKA (predicted)	FALSE	TRUE	FALSE		prediction human swissprot
PRLA_EKAEP	PRLA_SKAEP	pred/SH3L2_HUMAN:103	4	S	SH3L2_HUMAN		PKA (predicted)	FALSE	TRUE	FALSE		prediction human swissprot
VTL_EQPASP	VTL_SQPASP	pred/CK086_HUMAN:110, pred/CK086_HUMAN:110	3	S	CK086_HUMAN		ATM (predicted), DNAPK (predicted)	FALSE	TRUE	FALSE		prediction human swissprot, prediction human swissprot
KTG_ESGPLQ	KTG_SSGPLQ	CEACAM1_ISO2: 459	3	S	CEACAM1_ISO2			TRUE	FALSE	FALSE		PhosphoSite
VT_EERETNI	VT_SERETNI	SLC16A7: 472	2	S	SLC16A7			TRUE	FALSE	FALSE		PhosphoSite
PDR_ER_EA_EP	PDR_SR_SA_SP	combi	combi	S	TBX3			TRUE	FALSE	FALSE	combination of phosphomimetic residues, from PDRSRSASP	PhosphoSite
SES_ESFHSS	SES_SSFHSS	CXCR4: 347, P61073: 347	3	S	CXCR4, P61073			TRUE	FALSE	FALSE	PMID: 20048153	PhosphoSite, phosphoELM
N_E_ENME_ESL	N_S_TNME_SSL	combi	combi	S	PTGDR			TRUE	FALSE	FALSE	combination of phosphomimetic residues, from NSTNMESSL	PhosphoSite
SSR_ETRRKK	SSR_TTRRKK	pred/LMF2_HUMAN:702	3	T	LMF2_HUMAN		PKC (predicted)	FALSE	TRUE	FALSE		prediction human swissprot
HLRMH_ESPS	HLRMH_TSPS	HIC2: 612	5	T	HIC2			TRUE	FALSE	FALSE		PhosphoSite
PIH_ELETSL	PIH_SLETSL	ATP2B2: 1238, Q01814: 1238	3	S	ATP2B2, Q01814			TRUE	FALSE	FALSE	PMID: 18669648	phosphoELM,PhosphoSite
SSSGSEAE_E	SSSGSEAE_S	ELG: 620, ENSP00000373657: 620	8	S	ELG, ENSP00000373657			TRUE	FALSE	FALSE	PMID: 17081983	phosphoELM,PhosphoSite
SQTK_EVRKN	SQTK_TVRKN	C12ORF75: 59, pred/OCC1_HUMAN:59	4	T	C12ORF75, OCC1_HUMAN		PKC (predicted)	TRUE	TRUE	FALSE		prediction human swissprot,PhosphoSite
I_EQGFCVVT	I_TQGFCVVT	pred/RHOD_HUMAN:203	1	T	RHOD_HUMAN		PKA (predicted)	FALSE	TRUE	FALSE		prediction human swissprot
EIMEEE_EEQ	EIMEEE_SEQ	pred/UBP14_HUMAN:492	6	S	UBP14_HUMAN		CKII (predicted)	FALSE	TRUE	FALSE		prediction human swissprot
_EVRQFTALK	_TVRQFTALK	pred/CEP63_HUMAN:695	0	T	CEP63_HUMAN		PKC (predicted)	FALSE	TRUE	FALSE		prediction human swissprot
YRRCYS_ECY	YRRCYS_SCY	KRTAP21-2: 81	6	S	KRTAP21-2			TRUE	FALSE	FALSE		PhosphoSite
HLHIST_EPC	HLHIST_SPC	pred/CCG7_HUMAN:273	6	S	CCG7_HUMAN		GSK3 (predicted)	FALSE	TRUE	FALSE		prediction human swissprot
GAEK_ERVPR	GAEK_TRVPR	SH3TC2_ISO3: 121	4	T	SH3TC2_ISO3			TRUE	FALSE	FALSE		PhosphoSite
GTLK_ELHYD	GTLK_SLHYD	RABL3: 232	4	S	RABL3			TRUE	FALSE	FALSE		PhosphoSite
KTMQSNN_EF	KTMQSNN_SF	pred/RGS13_HUMAN:158	7	S	RGS13_HUMAN		CKI (predicted)	FALSE	TRUE	FALSE		prediction human swissprot
EE_ED_EEDDD	EE_SD_SEDDD	combi	combi	S	MRTO4			TRUE	FALSE	FALSE	combination of phosphomimetic residues, from EESDSEDDD	PhosphoSite
HILERAS_EQ	HILERAS_SQ	R3HDM: 969, pred/R3HD1_HUMAN:1098, pred/R3HD1_HUMAN:1098	7	S	R3HDM, R3HD1_HUMAN		RSK (predicted), DNAPK (predicted)	TRUE	TRUE	FALSE		PhosphoSite, prediction human swissprot
AA_EQAALGL	AA_SQAALGL	ALBUMIN: 603, pred/ALBU_HUMAN:603	2	S	ALBUMIN, ALBU_HUMAN		DNAPK (predicted)	TRUE	TRUE	FALSE		prediction human swissprot,PhosphoSite
V_EKER_ES_ER	V_SKER_SS_SR	combi	combi	S	JMJD6			TRUE	FALSE	FALSE	combination of phosphomimetic residues, from VSKERSSSR	PhosphoSite
AL_ER_EKKKL	AL_SR_TKKKL	combi	combi	S	STK33			TRUE	FALSE	FALSE	combination of phosphomimetic residues, from ALSRTKKKL	PhosphoSite
GGAMS_EQDG	GGAMS_SQDG	pred/PRRP_HUMAN:84, pred/PRRP_HUMAN:84	5	S	PRRP_HUMAN		ATM (predicted), DNAPK (predicted)	FALSE	TRUE	FALSE		prediction human swissprot,prediction human swissprot
HP_EDSESFE	HP_TDSESFE	pred/ANGL3_HUMAN:454, pred/ANGL3_HUMAN:454	2	T	ANGL3_HUMAN		CKII (predicted), PKG (predicted)	FALSE	TRUE	FALSE		prediction human swissprot,prediction human swissprot
SESSSFH_E_E	SESSSFH_S_S	combi	combi	S	CXCR4			TRUE	FALSE	FALSE	combination of phosphomimetic residues, from SESSSFHSS	PhosphoSite
ELHR_EPSLL	ELHR_SPSLL	pred/AGAP3_HUMAN:871	4	S	AGAP3_HUMAN		GSK3 (predicted)	FALSE	TRUE	FALSE		prediction human swissprot
_E_EK_EE_ESQK	_T_SK_SE_SSQK	combi	combi	T	S6, P62753			TRUE	FALSE	FALSE	combination of phosphomimetic residues, from TSKSESSQK	PhosphoSite, phosphoELM
RVL_ENYERP	RVL_SNYERP	pred/IGSF6_HUMAN:236	3	S	IGSF6_HUMAN		PKG (predicted)	FALSE	TRUE	FALSE		prediction human swissprot
NADVQK_EDN	NADVQK_TDN	NAA50: 167	6	T	NAA50			TRUE	FALSE	FALSE		PhosphoSite
RKKKRHC_EQ	RKKKRHC_SQ	pred/FA22F_HUMAN:755, pred/FA22G_HUMAN:740	7	S	FA22G_HUMAN, FA22F_HUMAN		RSK (predicted)	FALSE	TRUE	FALSE		prediction human swissprot, prediction human swissprot
SGSTSS_ERI	SGSTSS_SRI	Q9Y653: 691	6	S	Q9Y653			TRUE	FALSE	FALSE	PMID: 17081983	phosphoELM
LL_ERADSCP	LL_SRADSCP	pred/OR7D4_HUMAN:306	2	S	OR7D4_HUMAN		RSK (predicted)	FALSE	TRUE	FALSE		prediction human swissprot
L_ESGLTAAR	L_SSGLTAAR	CK2A2: 343	1	S	CK2A2			TRUE	FALSE	FALSE		PhosphoSite
SPS_EPEFFL	SPS_SPEFFL	MAFB: 318, pred/MAFB_HUMAN:318, pred/MAFB_HUMAN:318	3	S	MAFB, MAFB_HUMAN		p38MAPK (predicted), cdk5 (predicted)	TRUE	TRUE	FALSE		prediction human swissprot,PhosphoSite
PQGELLD_EP	PQGELLD_SP	pred/CDSN_HUMAN:528	7	S	CDSN_HUMAN		GSK3 (predicted)	FALSE	TRUE	FALSE		prediction human swissprot
QL_ELEHRDS	QL_SLEHRDS	ERF: 542	2	S	ERF			TRUE	FALSE	FALSE		PhosphoSite
LW_EHEQTHN	LW_SHEQTHN	pred/ZN295_HUMAN:1060	2	S	ZN295_HUMAN		CKI (predicted)	FALSE	TRUE	FALSE		prediction human swissprot
_EQGTGTAQD	_SQGTGTAQD	pred/CO7A1_HUMAN:2936	0	S	CO7A1_HUMAN		DNAPK (predicted)	FALSE	TRUE	FALSE		prediction human swissprot
_EMAKDAGLV	_SMAKDAGLV	ABCC1: 1523	0	S	ABCC1			TRUE	FALSE	FALSE		PhosphoSite
_EYP_EKHDYV	_SYP_SKHDYV	combi	combi	S	CLAUDIN_18			TRUE	FALSE	FALSE	combination of phosphomimetic residues, from SYPSKHDYV	PhosphoSite
LQ_EPQGAEV	LQ_SPQGAEV	pred/CP011_HUMAN:565	2	S	CP011_HUMAN		p38MAPK (predicted)	FALSE	TRUE	FALSE		prediction human swissprot
ITVDIG_EPS	ITVDIG_TPS	pred/B4GT1_HUMAN:396	6	T	B4GT1_HUMAN		GSK3 (predicted)	FALSE	TRUE	FALSE		prediction human swissprot
PLH_ELET_EL	PLH_SLET_SL	combi	combi	S	PMCA1			TRUE	FALSE	FALSE	combination of phosphomimetic residues, from PLHSLETSL	PhosphoSite
KRKF_EDMED	KRKF_TDMED	GINS3: 212, pred/PSF3_HUMAN:212, pred/PSF3_HUMAN:212	4	T	PSF3_HUMAN, GINS3		PKG (predicted), PKA (predicted)	TRUE	TRUE	FALSE		prediction human swissprot,PhosphoSite
MPPGSK_EPF	MPPGSK_SPF	pred/DYDC2_HUMAN:175	6	S	DYDC2_HUMAN		cdk5 (predicted)	FALSE	TRUE	FALSE		prediction human swissprot
_ELKDDLSKM	_SLKDDLSKM	pred/CB043_HUMAN:317	0	S	CB043_HUMAN		unsp (predicted)	FALSE	TRUE	FALSE		prediction human swissprot
RNRL_ENSRG	RNRL_SNSRG	pred/OSTN_HUMAN:129	4	S	OSTN_HUMAN		cdc2 (predicted)	FALSE	TRUE	FALSE		prediction human swissprot
AHW_EDLLET	AHW_TDLLET	pred/SLX1_HUMAN:270	3	T	SLX1_HUMAN		CKII (predicted)	FALSE	TRUE	FALSE		prediction human swissprot
LSS_EEGDIP	LSS_SEGDIP	pred/WBP1_HUMAN:264	3	S	WBP1_HUMAN		CKI (predicted)	FALSE	TRUE	FALSE		prediction human swissprot
ISF_EQT_EQF	ISF_TQT_SQF	combi	combi	S	SLC1A1			TRUE	FALSE	FALSE	combination of phosphomimetic residues, from ISFTQTSQF	PhosphoSite
RAPGN_EPCA	RAPGN_SPCA	pred/ANKS6_HUMAN:868	5	S	ANKS6_HUMAN		GSK3 (predicted)	FALSE	TRUE	FALSE		prediction human swissprot
CPFCD_EPVF	CPFCD_SPVF	pred/TF3C4_HUMAN:819, pred/TF3C4_HUMAN:819	5	S	TF3C4_HUMAN		p38MAPK (predicted), cdk5 (predicted)	FALSE	TRUE	FALSE		prediction human swissprot, prediction human swissprot
KSFFT_EQQL	KSFFT_SQQL	pred/HEMH_HUMAN:420	5	S	HEMH_HUMAN		ATM (predicted)	FALSE	TRUE	FALSE		prediction human swissprot
AKYGRR_EGT	AKYGRR_SGT	pred/FJX1_HUMAN:435	6	S	FJX1_HUMAN		PKA (predicted)	FALSE	TRUE	FALSE		prediction human swissprot
GN_EKKNKSR	GN_SKKNKSR	KLRAQ1: 774, pred/PPR21_HUMAN:774	2	S	PPR21_HUMAN, KLRAQ1		PKC (predicted)	TRUE	TRUE	FALSE		prediction human swissprot,PhosphoSite
RKPDRTN_EN	RKPDRTN_SN	pred/LFA3_HUMAN:249	7	S	LFA3_HUMAN		RSK (predicted)	FALSE	TRUE	FALSE		prediction human swissprot
EVAHI_EGGE	EVAHI_SGGE	ZBTB11: 1050, O95625: 1050, pred/ZBT11_HUMAN:1050	5	S	ZBTB11, O95625, ZBT11_HUMAN		CKI (predicted)	TRUE	TRUE	FALSE	PMID: 18669648	phosphoELM, prediction human swissprot,PhosphoSite
DSEALDEE_E	DSEALDEE_S	HDGF2: 671	8	S	HDGF2			TRUE	FALSE	FALSE		PhosphoSite
DSE_EGGGKD	DSE_SGGGKD	ITGAL: 1165, pred/ITAL_HUMAN:1165	3	S	ITGAL, ITAL_HUMAN		CKI (predicted)	TRUE	TRUE	FALSE		prediction human swissprot,PhosphoSite
RRQAGRP_ES	RRQAGRP_SS	pred/ANKZ1_HUMAN:725	7	S	ANKZ1_HUMAN		PKA (predicted)	FALSE	TRUE	FALSE		prediction human swissprot
SKVD_EPVLW	SKVD_SPVLW	pred/OSBL6_HUMAN:930	4	S	OSBL6_HUMAN		p38MAPK (predicted)	FALSE	TRUE	FALSE		prediction human swissprot
NLVKED_EEV	NLVKED_SEV	LRP2: 4653	6	S	LRP2			TRUE	FALSE	FALSE		PhosphoSite
_ELAYSLKKH	_SLAYSLKKH	INCENP: 910	0	S	INCENP			TRUE	FALSE	FALSE		PhosphoSite
RIYA_EEEDD	RIYA_SEEDD	C19ORF21: 675, Q8IVT2: 675, Q8IVT2: 675, pred/CS021_HUMAN:675	4	S	C19ORF21, CS021_HUMAN, Q8IVT2		unsp (predicted)	TRUE	TRUE	FALSE	PMID: 17081983;PMID: 18669648	PhosphoSite, prediction human swissprot, phosphoELM
LRLQ_EETSV	LRLQ_SETSV	VANGL1: 520	4	S	VANGL1			TRUE	FALSE	FALSE		PhosphoSite
GLMKRRS_EV	GLMKRRS_SV	KCNK3: 393, pred/KCNK3_HUMAN:393, pred/KCNK3_HUMAN:393	7	S	KCNK3_HUMAN, KCNK3		RSK (predicted), PKA (predicted)	TRUE	TRUE	FALSE		prediction human swissprot,PhosphoSite
LD_ESLESTL	LD_SSLESTL	pred/NAV2_HUMAN:2482	2	S	NAV2_HUMAN		CKII (predicted)	FALSE	TRUE	FALSE		prediction human swissprot
_E_EPPPPSSR	_S_TPPPPSSR	combi	combi	S	MGC45438_ISO2			TRUE	FALSE	FALSE	combination of phosphomimetic residues, from STPPPPSSR	PhosphoSite
PDRSR_EA_EP	PDRSR_SA_SP	combi	combi	S	TBX3			TRUE	FALSE	FALSE	combination of phosphomimetic residues, from PDRSRSASP	PhosphoSite
_E_EK_EES_EQK	_T_SK_SES_SQK	combi	combi	T	S6, P62753			TRUE	FALSE	FALSE	combination of phosphomimetic residues, from TSKSESSQK	PhosphoSite, phosphoELM
VRKLPST_EL	VRKLPST_TL	P90RSK: 734	7	T	P90RSK			TRUE	FALSE	FALSE		PhosphoSite
RD_EKTSQKV	RD_SKTSQKV	pred/DDX31_HUMAN:845	2	S	DDX31_HUMAN		unsp (predicted)	FALSE	TRUE	FALSE		prediction human swissprot
MRLQ_EET_EV	MRLQ_SET_SV	combi	combi	S	VANGL2			TRUE	FALSE	FALSE	combination of phosphomimetic residues, from MRLQSETSV	PhosphoSite
KGV_EAQQKL	KGV_SAQQKL	ELFN2: 815	3	S	ELFN2			TRUE	FALSE	FALSE		PhosphoSite
G_EPGELPS_E	G_TPGELPS_T	combi	combi	T	GPR157			TRUE	FALSE	FALSE	combination of phosphomimetic residues, from GTPGELPST	PhosphoSite
_EHSSSLVSR	_SHSSSLVSR	pred/S14L5_HUMAN:688	0	S	S14L5_HUMAN		cdc2 (predicted)	FALSE	TRUE	FALSE		prediction human swissprot
K_EQQKGARE	K_SQQKGARE	pred/PKHS1_HUMAN:455	1	S	PKHS1_HUMAN		PKG (predicted)	FALSE	TRUE	FALSE		prediction human swissprot
A_EPAALACP	A_SPAALACP	pred/GOR_HUMAN:668, pred/GORL_HUMAN:576	1	S	GOR_HUMAN, GORL_HUMAN		RSK (predicted)	FALSE	TRUE	FALSE		prediction human swissprot,prediction human swissprot
GYRAF_ELSF	GYRAF_SLSF	THOC6: 338	5	S	THOC6			TRUE	FALSE	FALSE		PhosphoSite
AN_ESKTCWC	AN_SSKTCWC	pred/RAB15_HUMAN:206	2	S	RAB15_HUMAN		CKI (predicted)	FALSE	TRUE	FALSE		prediction human swissprot
MRLD_EWTLK	MRLD_TWTLK	MEF2D: 517, pred/MEF2D_HUMAN:517	4	T	MEF2D, MEF2D_HUMAN		PKB (predicted)	TRUE	TRUE	FALSE		PhosphoSite, prediction human swissprot
_EHCLEVTVQ	_SHCLEVTVQ	pred/MYO1A_HUMAN:1035	0	S	MYO1A_HUMAN		PKA (predicted)	FALSE	TRUE	FALSE		prediction human swissprot
RG_EPGLRTH	RG_TPGLRTH	pred/CQ082_HUMAN:245, pred/CQ082_HUMAN:245	2	T	CQ082_HUMAN		p38MAPK (predicted), GSK3 (predicted)	FALSE	TRUE	FALSE		prediction human swissprot,prediction human swissprot
MSIRR_EALM	MSIRR_SALM	pred/RFA1_HUMAN:613	5	S	RFA1_HUMAN		PKA (predicted)	FALSE	TRUE	FALSE		prediction human swissprot
KK_EKKKSD_E	KK_SKKKSD_S	combi	combi	S	ADDA_HUMAN, ADD1		PKG (predicted)	TRUE	FALSE	FALSE	combination of phosphomimetic residues, from KKSKKKSDS	PhosphoSite, prediction human swissprot
GLD_ETPKPH	GLD_TTPKPH	ARHGAP4: 941, P98171: 941	3	T	ARHGAP4, P98171			TRUE	FALSE	FALSE	PMID: 18669648	PhosphoSite, phosphoELM
LVKRQRP_EP	LVKRQRP_SP	pred/O10P1_HUMAN:312	7	S	O10P1_HUMAN		GSK3 (predicted)	FALSE	TRUE	FALSE		prediction human swissprot
_ECQLEPENP	_SCQLEPENP	RGL4: 465	0	S	RGL4			TRUE	FALSE	FALSE		PhosphoSite
LAED_EEGEG	LAED_SEGEG	RAD9: 387, Q99638: 387, Q99638: 387, Q99638: 387, pred/RAD9A_HUMAN:387	4	S	Q99638, RAD9A_HUMAN, RAD9		CKII (predicted)	TRUE	TRUE	FALSE	PMID: 17081983;PMID: 12709442;PMID: 18669648	PhosphoSite, prediction human swissprot, phosphoELM
T_EPCFIPYH	T_TPCFIPYH	pred/NGN1_HUMAN:230	1	T	NGN1_HUMAN		GSK3 (predicted)	FALSE	TRUE	FALSE		prediction human swissprot
_EAAIEETVD	_SAAIEETVD	WHSC1L1_ISO3: 637	0	S	WHSC1L1_ISO3			TRUE	FALSE	FALSE		PhosphoSite
RTRLL_ERDI	RTRLL_SRDI	TMEM77: 263, Q6UX65: 263, pred/DRAM2_HUMAN:263, pred/DRAM2_HUMAN:263	5	S	DRAM2_HUMAN, Q6UX65, TMEM77		RSK (predicted), PKB (predicted)	TRUE	TRUE	FALSE	PMID: 18669648	prediction human swissprot,PhosphoSite, phosphoELM
TNLDRG_EPG	TNLDRG_TPG	pred/RL3R2_HUMAN:372	6	T	RL3R2_HUMAN		CKI (predicted)	FALSE	TRUE	FALSE		prediction human swissprot
_EPNPLSHSL	_SPNPLSHSL	pred/ZN619_HUMAN:552	0	S	ZN619_HUMAN		cdk5 (predicted)	FALSE	TRUE	FALSE		prediction human swissprot
PT_EPDHSPA	PT_SPDHSPA	DOS: 719, Q8N350: 719, Q8N350: 719, pred/DOS_HUMAN:719, pred/DOS_HUMAN:719, pred/DOS_HUMAN:719	2	S	Q8N350, DOS_HUMAN, DOS		p38MAPK (predicted), cdk5 (predicted), GSK3 (predicted)	TRUE	TRUE	FALSE	PMID: 17081983;PMID: 18669648	PhosphoSite, prediction human swissprot, phosphoELM
DSHTL_EPQV	DSHTL_SPQV	ZNF592: 1264, Q92610: 1264, pred/ZN592_HUMAN:1264, pred/ZN592_HUMAN:1264	5	S	ZNF592, Q92610, ZN592_HUMAN		cdk5 (predicted), GSK3 (predicted)	TRUE	TRUE	FALSE	PMID: 17525332	phosphoELM,PhosphoSite, prediction human swissprot
F_EPLQPGEF	F_SPLQPGEF	DLG7: 839, Q15398: 839, Q15398: 839, pred/DLGP5_HUMAN:839	1	S	DLG7, DLGP5_HUMAN, Q15398		cdk5 (predicted)	TRUE	TRUE	FALSE	PMID: 17081983;PMID: 18220336	prediction human swissprot,PhosphoSite, phosphoELM
LDT_EHGTSI	LDT_SHGTSI	pred/GRID1_HUMAN:1004	3	S	GRID1_HUMAN		CKI (predicted)	FALSE	TRUE	FALSE		prediction human swissprot
VL_EIKKESE	VL_TIKKESE	pred/NRIP1_HUMAN:1152	2	T	NRIP1_HUMAN		PKC (predicted)	FALSE	TRUE	FALSE		prediction human swissprot
RSPR_EP_EEV	RSPR_TP_SEV	combi	combi	T	OR10G3			TRUE	FALSE	FALSE	combination of phosphomimetic residues, from RSPRTPSEV	PhosphoSite
E_EHWSRTRL	E_SHWSRTRL	pred/TM219_HUMAN:233	1	S	TM219_HUMAN		PKA (predicted)	FALSE	TRUE	FALSE		prediction human swissprot
C_EGKSKKPV	C_SGKSKKPV	pred/CXB2_HUMAN:219	1	S	CXB2_HUMAN		PKC (predicted)	FALSE	TRUE	FALSE		prediction human swissprot
PSIRCS_EV_E	PSIRCS_SV_S	combi	combi	S	SMAD3			TRUE	FALSE	FALSE	combination of phosphomimetic residues, from PSIRCSSVS	PhosphoSite
_EEDSDSDLQ	_SEDSDSDLQ	pred/F90A2_HUMAN:455	0	S	F90A2_HUMAN		cdc2 (predicted)	FALSE	TRUE	FALSE		prediction human swissprot
AKTEQTK_EP	AKTEQTK_TP	pred/CL061_HUMAN:130	7	T	CL061_HUMAN		p38MAPK (predicted)	FALSE	TRUE	FALSE		prediction human swissprot
_EALKVMTMV	_TALKVMTMV	DACT2: 766	0	T	DACT2			TRUE	FALSE	FALSE		PhosphoSite
KDKRPEI_EP	KDKRPEI_SP	pred/ETV7_HUMAN:340	7	S	ETV7_HUMAN		GSK3 (predicted)	FALSE	TRUE	FALSE		prediction human swissprot
TEQ_EEDNNE	TEQ_SEDNNE	pred/ANK2_HUMAN:3952	3	S	ANK2_HUMAN		CKII (predicted)	FALSE	TRUE	FALSE		prediction human swissprot
EDDSGTEE_E	EDDSGTEE_S	CDC34: 236, P49427: 236	8	S	P49427, CDC34	CK2_GROUP		TRUE	FALSE	FALSE	PMID: 11546811	PhosphoSite, phosphoELM
_EEDSDSDLE	_SEDSDSDLE	pred/F90A5_HUMAN:456, pred/F90A7_HUMAN:456, pred/F90A8_HUMAN:456, pred/F90A9_HUMAN:456, pred/F90AA_HUMAN:456, pred/F90AC_HUMAN:456, pred/F90AD_HUMAN:456, pred/F90AE_HUMAN:456, pred/F90AG_HUMAN:456, pred/F90AI_HUMAN:456, pred/F90AJ_HUMAN:456, pred/F90AK_HUMAN:456, pred/F90AM_HUMAN:456, pred/F90AN_HUMAN:456, pred/F90AO_HUMAN:456	0	S	F90AO_HUMAN, F90AN_HUMAN, F90AK_HUMAN, F90A9_HUMAN, F90AD_HUMAN, F90A5_HUMAN, F90AC_HUMAN, F90A7_HUMAN, F90AI_HUMAN, F90AG_HUMAN, F90A8_HUMAN, F90AE_HUMAN, F90AA_HUMAN, F90AJ_HUMAN, F90AM_HUMAN		cdc2 (predicted)	FALSE	TRUE	FALSE		prediction human swissprot, prediction human swissprot
KPATSQA_EP	KPATSQA_TP	pred/CAH5B_HUMAN:316	7	T	CAH5B_HUMAN		p38MAPK (predicted)	FALSE	TRUE	FALSE		prediction human swissprot
EE_EDEDDLF	EE_SDEDDLF	TOP2A: 1525, P11388: 1525, P11388: 1525, P11388: 1525, P11388: 1525, P11388: 1525, P11388: 1525, pred/TOP2A_HUMAN:1525	2	S	TOP2A_HUMAN, P11388, TOP2A	CK2_GROUP, CK2_ALPHA	unsp (predicted)	TRUE	TRUE	FALSE	PMID: 17081983;PMID: 9761967;PMID: 16964243;PMID: 18669648;PMID: 7961967	PhosphoSite, prediction human swissprot, phosphoELM
RSAES_EEDD	RSAES_SEDD	C11ORF57: 289, pred/CK057_HUMAN:289, pred/CK057_HUMAN:289	5	S	C11ORF57, CK057_HUMAN		CKII (predicted), CKI (predicted)	TRUE	TRUE	FALSE		prediction human swissprot,PhosphoSite
HRIH_EGEKP	HRIH_TGEKP	ZNF611: 701	4	T	ZNF611			TRUE	FALSE	FALSE		PhosphoSite
SVECKKRM_E	SVECKKRM_S	pred/TES_HUMAN:421	8	S	TES_HUMAN		PKA (predicted)	FALSE	TRUE	FALSE		prediction human swissprot
PNG_EPRVLL	PNG_TPRVLL	pred/RRAGD_HUMAN:395	3	T	RRAGD_HUMAN		p38MAPK (predicted)	FALSE	TRUE	FALSE		prediction human swissprot
KA_EAESC_EC	KA_SAESC_SC	combi	combi	S	RAB7			TRUE	FALSE	FALSE	combination of phosphomimetic residues, from KASAESCSC	PhosphoSite
ALHLLW_EYN	ALHLLW_TYN	RECK: 969	6	T	RECK			TRUE	FALSE	FALSE		PhosphoSite
KPIIPNF_EP	KPIIPNF_SP	pred/PCDBG_HUMAN:775	7	S	PCDBG_HUMAN		GSK3 (predicted)	FALSE	TRUE	FALSE		prediction human swissprot
QHQARQAA_E	QHQARQAA_S	NDUFV1: 464	8	S	NDUFV1			TRUE	FALSE	FALSE		PhosphoSite
EGLS_EDEEH	EGLS_SDEEH	AAGAB: 311, Q6PD74: 311, Q6PD74: 311, pred/AAGAB_HUMAN:311, pred/AAGAB_HUMAN:311	4	S	AAGAB_HUMAN, AAGAB, Q6PD74		CKII (predicted), unsp (predicted)	TRUE	TRUE	FALSE	PMID: 17081983;PMID: 18669648	phosphoELM, prediction human swissprot,PhosphoSite
AT_EGSLENN	AT_SGSLENN	CDO1: 194	2	S	CDO1			TRUE	FALSE	FALSE		PhosphoSite
PSLW_EPGPP	PSLW_TPGPP	pred/CU058_HUMAN:318	4	T	CU058_HUMAN		p38MAPK (predicted)	FALSE	TRUE	FALSE		prediction human swissprot
_E_EISTLGPG	_T_TISTLGPG	combi	combi	T	CCKBR			TRUE	FALSE	FALSE	combination of phosphomimetic residues, from TTISTLGPG	PhosphoSite
KGSS_EPVKN	KGSS_TPVKN	DYNACTIN_6: 186	4	T	DYNACTIN_6			TRUE	FALSE	FALSE		PhosphoSite
I_EPGSATTC	I_TPGSATTC	pred/FXYD4_HUMAN:82	1	T	FXYD4_HUMAN		cdk5 (predicted)	FALSE	TRUE	FALSE		prediction human swissprot
LSY_E_ELKNV	LSY_S_SLKNV	combi	combi	S	IL1RAP			TRUE	FALSE	FALSE	combination of phosphomimetic residues, from LSYSSLKNV	PhosphoSite
E_EQPVSFIL	E_SQPVSFIL	pred/ARRD4_HUMAN:411, pred/ARRD4_HUMAN:411	1	S	ARRD4_HUMAN		ATM (predicted), DNAPK (predicted)	FALSE	TRUE	FALSE		prediction human swissprot,prediction human swissprot
LSQ_EQRRLS	LSQ_SQRRLS	pred/RGS8_HUMAN:175	3	S	RGS8_HUMAN		ATM (predicted)	FALSE	TRUE	FALSE		prediction human swissprot
SS_EGSEAE_E	SS_SGSEAE_S	combi	combi	S	ELG			TRUE	FALSE	FALSE	combination of phosphomimetic residues, from SSSGSEAES	PhosphoSite
V_EENNDVKS	V_TENNDVKS	TLR6: 789	1	T	TLR6			TRUE	FALSE	FALSE		PhosphoSite
_ETPPPPS_ER	_STPPPPS_SR	combi	combi	S	MGC45438_ISO2			TRUE	FALSE	FALSE	combination of phosphomimetic residues, from STPPPPSSR	PhosphoSite
KSEGDTQ_EN	KSEGDTQ_SN	CROP: 431, O95232: 431	7	S	CROP, O95232			TRUE	FALSE	FALSE	PMID: 18669648	phosphoELM,PhosphoSite
MLTST_EEDE	MLTST_TEDE	CDS2: 442, pred/CDS2_HUMAN:442	5	T	CDS2, CDS2_HUMAN		CKII (predicted)	TRUE	TRUE	FALSE		prediction human swissprot,PhosphoSite
M_EHERNANV	M_SHERNANV	SYCP2: 1523	1	S	SYCP2			TRUE	FALSE	FALSE		PhosphoSite
FKSPVK_EIR	FKSPVK_TIR	CK2-B: 232	6	T	CK2-B			TRUE	FALSE	FALSE		PhosphoSite
FEDKRK_ERT	FEDKRK_SRT	pred/TMED5_HUMAN:227	6	S	TMED5_HUMAN		PKA (predicted)	FALSE	TRUE	FALSE		prediction human swissprot
DGND_EDEFM	DGND_SDEFM	CCDC25: 204, Q86WR0: 204, Q86WR0: 204, pred/CCD25_HUMAN:204	4	S	CCDC25, CCD25_HUMAN, Q86WR0		CKII (predicted)	TRUE	TRUE	FALSE	PMID: 17081983;PMID: 18669648	prediction human swissprot,PhosphoSite, phosphoELM
AIL_EQRPRK	AIL_SQRPRK	pred/MEP1A_HUMAN:741, pred/MEP1A_HUMAN:741	3	S	MEP1A_HUMAN		PKC (predicted), DNAPK (predicted)	FALSE	TRUE	FALSE		prediction human swissprot,prediction human swissprot
TW_EGHVI_ES	TW_SGHVI_SS	combi	combi	T	CARHSP1			TRUE	FALSE	FALSE	combination of phosphomimetic residues, from TWSGHVISS	PhosphoSite
TWAIS_EQKN	TWAIS_SQKN	pred/CI100_HUMAN:332, pred/CI100_HUMAN:332	5	S	CI100_HUMAN		ATM (predicted), DNAPK (predicted)	FALSE	TRUE	FALSE		prediction human swissprot, prediction human swissprot
_ETSPRLPVF	_TTSPRLPVF	RAF1: 640	0	T	RAF1			TRUE	FALSE	FALSE		PhosphoSite
Q_EE_E_E_EHSI	Q_SE_T_S_THSI	combi	combi	S	RASA3			TRUE	FALSE	FALSE	combination of phosphomimetic residues, from QSETSTHSI	PhosphoSite
DP_EASPFCQ	DP_TASPFCQ	pred/ZC3H4_HUMAN:1297	2	T	ZC3H4_HUMAN		PKG (predicted)	FALSE	TRUE	FALSE		prediction human swissprot
LTLA_ELPRP	LTLA_SLPRP	ABCF2_ISO3: 630	4	S	ABCF2_ISO3			TRUE	FALSE	FALSE		PhosphoSite
F_ESDDGDEL	F_SSDDGDEL	pred/TFEC_HUMAN:340, pred/TFEC_HUMAN:340	1	S	TFEC_HUMAN		CKI (predicted), unsp (predicted)	FALSE	TRUE	FALSE		prediction human swissprot,prediction human swissprot
PG_EPTRTAV	PG_TPTRTAV	MEK2: 394, P36507: 394, P36507: 394, P36507: 394, P36507: 394, P36507: 394, pred/MP2K2_HUMAN:394	2	T	MP2K2_HUMAN, MEK2, P36507		p38MAPK (predicted)	TRUE	TRUE	FALSE	PMID: 17081983;PMID: 15302935;PMID: 18088087;PMID: 17192257;PMID: 18669648	PhosphoSite, prediction human swissprot, phosphoELM
TVV_EVRRKS	TVV_SVRRKS	pred/MYO1H_HUMAN:1027	3	S	MYO1H_HUMAN		PKC (predicted)	FALSE	TRUE	FALSE		prediction human swissprot
NKNEQRVS_E	NKNEQRVS_S	pred/K1C27_HUMAN:459	8	S	K1C27_HUMAN		RSK (predicted)	FALSE	TRUE	FALSE		prediction human swissprot
LSHKE_ELVY	LSHKE_SLVY	FARP1: 1042	5	S	FARP1			TRUE	FALSE	FALSE		PhosphoSite
R_EQGPSLGP	R_SQGPSLGP	pred/PTH_HUMAN:207, pred/PTH_HUMAN:207	1	S	PTH_HUMAN		ATM (predicted), DNAPK (predicted)	FALSE	TRUE	FALSE		prediction human swissprot, prediction human swissprot
SE_E_ESFHS_E	SE_S_SSFHS_S	combi	combi	S	CXCR4			TRUE	FALSE	FALSE	combination of phosphomimetic residues, from SESSSFHSS	PhosphoSite
GP_ELA_EDKS	GP_SLA_TDKS	combi	combi	S	TXNDC1			TRUE	FALSE	FALSE	combination of phosphomimetic residues, from GPSLATDKS	PhosphoSite
LTDKHSDK_E	LTDKHSDK_S	ARHGEF12: 1544	8	S	ARHGEF12			TRUE	FALSE	FALSE		PhosphoSite
GS_E_E_ENPFL	GS_S_S_TNPFL	combi	combi	S	RIP			TRUE	FALSE	FALSE	combination of phosphomimetic residues, from GSSSTNPFL	PhosphoSite
PRKL_EFDFQ	PRKL_SFDFQ	WARS: 467, P23381: 467, P23381: 467, pred/SYWC_HUMAN:467, pred/SYWC_HUMAN:467, pred/SYWC_HUMAN:467	4	S	SYWC_HUMAN, WARS, P23381		RSK (predicted), PKG (predicted), PKA (predicted)	TRUE	TRUE	FALSE	PMID: 16083285;PMID: 18669648	prediction human swissprot,PhosphoSite, phosphoELM
_EHLRTAELP	_SHLRTAELP	pred/CP070_HUMAN:414	0	S	CP070_HUMAN		cdc2 (predicted)	FALSE	TRUE	FALSE		prediction human swissprot
LTRGLFGG_E	LTRGLFGG_S	pred/YBEY_HUMAN:167	8	S	YBEY_HUMAN		cdc2 (predicted)	FALSE	TRUE	FALSE		prediction human swissprot
K_EKRLRNRK	K_SKRLRNRK	FBXO28: 361	1	S	FBXO28			TRUE	FALSE	FALSE		PhosphoSite
DADEFGY_ER	DADEFGY_SR	SND1: 909	7	S	SND1			TRUE	FALSE	FALSE		PhosphoSite
PMTLC_EPS_E	PMTLC_SPS_S	combi	combi	S	TRIM5			TRUE	FALSE	FALSE	combination of phosphomimetic residues, from PMTLCSPSS	PhosphoSite
Q_ELPRG_EKA	Q_SLPRG_TKA	combi	combi	S	AQP2_HUMAN, AQP2		CKI (predicted)	TRUE	FALSE	FALSE	combination of phosphomimetic residues, from QSLPRGTKA	prediction human swissprot,PhosphoSite
TLEK_EIHEE	TLEK_TIHEE	pred/T126B_HUMAN:226	4	T	T126B_HUMAN		CKII (predicted)	FALSE	TRUE	FALSE		prediction human swissprot
R_EAKRRQQT	R_SAKRRQQT	LIN7C: 190	1	S	LIN7C			TRUE	FALSE	FALSE		PhosphoSite
EKPRFA_ENL	EKPRFA_SNL	pred/HCN1_HUMAN:888	6	S	HCN1_HUMAN		PKA (predicted)	FALSE	TRUE	FALSE		prediction human swissprot
IC_ESIR_EHK	IC_SSIR_THK	combi	combi	S	BOREA_HUMAN, BOREALIN		cdc2 (predicted)	TRUE	FALSE	FALSE	combination of phosphomimetic residues, from ICSSIRTHK	PhosphoSite, prediction human swissprot
_EDQTVTVKE	_SDQTVTVKE	BASP1: 219, P80723: 219	0	S	P80723, BASP1			TRUE	FALSE	FALSE	PMID: 18669648	PhosphoSite, phosphoELM
_ELKD_ETLDN	_SLKD_STLDN	combi	combi	S	LEDGF			TRUE	FALSE	FALSE	combination of phosphomimetic residues, from SLKDSTLDN	PhosphoSite
DSTASP_E_EE	DSTASP_S_SE	combi	combi	S	MEOX1			TRUE	FALSE	FALSE	combination of phosphomimetic residues, from DSTASPSSE	PhosphoSite
QD_EQEVTCT	QD_SQEVTCT	pred/HSPB8_HUMAN:190	2	S	HSPB8_HUMAN		ATM (predicted)	FALSE	TRUE	FALSE		prediction human swissprot
ALP_ELPGKI	ALP_SLPGKI	pred/TOM22_HUMAN:137	3	S	TOM22_HUMAN		CKI (predicted)	FALSE	TRUE	FALSE		prediction human swissprot
RNTLSVSP_E	RNTLSVSP_S	RGL3: 710	8	S	RGL3			TRUE	FALSE	FALSE		PhosphoSite
SRQR_EQ_EV_E	SRQR_SQ_TV_T	combi	combi	S	TPCN1			TRUE	FALSE	FALSE	combination of phosphomimetic residues, from SRQRSQTVT	PhosphoSite
S_E_EGSEAES	S_S_SGSEAES	combi	combi	S	ELG			TRUE	FALSE	FALSE	combination of phosphomimetic residues, from SSSGSEAES	PhosphoSite
R_EAES_EEDD	R_SAES_SEDD	combi	combi	S	C11ORF57			TRUE	FALSE	FALSE	combination of phosphomimetic residues, from RSAESSEDD	PhosphoSite
TSD_ESSRMV	TSD_TSSRMV	TMEFF1: 375	3	T	TMEFF1			TRUE	FALSE	FALSE		PhosphoSite
L_ER_E_ETHLI	L_SR_S_TTHLI	combi	combi	S	ECT2			TRUE	FALSE	FALSE	combination of phosphomimetic residues, from LSRSTTHLI	PhosphoSite
EPQ_ELDGVD	EPQ_SLDGVD	pred/NADE_HUMAN:701	3	S	NADE_HUMAN		CKI (predicted)	FALSE	TRUE	FALSE		prediction human swissprot
_EPVAPSDCG	_TPVAPSDCG	pred/KCNN1_HUMAN:535	0	T	KCNN1_HUMAN		cdk5 (predicted)	FALSE	TRUE	FALSE		prediction human swissprot
L_EEGGSSTR	L_SEGGSSTR	pred/ZN234_HUMAN:693	1	S	ZN234_HUMAN		CKI (predicted)	FALSE	TRUE	FALSE		prediction human swissprot
QYQKRQG_ES	QYQKRQG_SS	pred/TAK1L_HUMAN:241, pred/TAK1L_HUMAN:241, pred/TAK1L_HUMAN:241	7	S	TAK1L_HUMAN		RSK (predicted), PKG (predicted), PKA (predicted)	FALSE	TRUE	FALSE		prediction human swissprot,prediction human swissprot
TFLERH_ESC	TFLERH_TSC	SLC4A4: 1077	6	T	SLC4A4			TRUE	FALSE	FALSE		PhosphoSite
KKRPGS_E_EP	KKRPGS_T_SP	combi	combi	T	WDR74			TRUE	FALSE	FALSE	combination of phosphomimetic residues, from KKRPGSTSP	PhosphoSite
SKERSKR_EP	SKERSKR_SP	pred/CXL10_HUMAN:97	7	S	CXL10_HUMAN		p38MAPK (predicted)	FALSE	TRUE	FALSE		prediction human swissprot
RSG_EGSEED	RSG_SGSEED	SMARCA4: 1642, P51532: 1642, pred/SMCA4_HUMAN:1642, pred/SMCA4_HUMAN:1642	3	S	SMCA4_HUMAN, P51532, SMARCA4		CKII (predicted), unsp (predicted)	TRUE	TRUE	FALSE	PMID: 18669648	PhosphoSite, prediction human swissprot, phosphoELM
GGGE_EDKD_E	GGGE_SDKD_S	combi	combi	S	CDH10			TRUE	FALSE	FALSE	combination of phosphomimetic residues, from GGGESDKDS	PhosphoSite
STNYLG_ERR	STNYLG_TRR	pred/LTMD1_HUMAN:358	6	T	LTMD1_HUMAN		PKC (predicted)	FALSE	TRUE	FALSE		prediction human swissprot
DPRVEV_EQF	DPRVEV_TQF	pred/S22A9_HUMAN:551	6	T	S22A9_HUMAN		ATM (predicted)	FALSE	TRUE	FALSE		prediction human swissprot
LRKE_ERKPP	LRKE_TRKPP	pred/OSGI1_HUMAN:556	4	T	OSGI1_HUMAN		PKG (predicted)	FALSE	TRUE	FALSE		prediction human swissprot
FSEQKRAS_E	FSEQKRAS_S	pred/GCSP_HUMAN:1020	8	S	GCSP_HUMAN		RSK (predicted)	FALSE	TRUE	FALSE		prediction human swissprot
VV_EIGGGKG	VV_SIGGGKG	pred/DOPO_HUMAN:611	2	S	DOPO_HUMAN		CKI (predicted)	FALSE	TRUE	FALSE		prediction human swissprot
NI_EPGAVQF	NI_SPGAVQF	NUDCD3: 355	2	S	NUDCD3			TRUE	FALSE	FALSE		PhosphoSite
RC_EQERKKK	RC_SQERKKK	pred/ING4_HUMAN:243	2	S	ING4_HUMAN		DNAPK (predicted)	FALSE	TRUE	FALSE		prediction human swissprot
G_ESAGRKHS	G_SSAGRKHS	pred/SEH1_HUMAN:353	1	S	SEH1_HUMAN		cdc2 (predicted)	FALSE	TRUE	FALSE		prediction human swissprot
PIPG_EPHPR	PIPG_TPHPR	pred/BARH2_HUMAN:383, pred/BARH2_HUMAN:383, pred/BARH2_HUMAN:383	4	T	BARH2_HUMAN		p38MAPK (predicted), cdk5 (predicted), GSK3 (predicted)	FALSE	TRUE	FALSE		prediction human swissprot, prediction human swissprot
_ERTYTYISR	_SRTYTYISR	pred/FBW1A_HUMAN:597, pred/FBW1A_HUMAN:597	0	S	FBW1A_HUMAN		PKG (predicted), PKA (predicted)	FALSE	TRUE	FALSE		prediction human swissprot,prediction human swissprot
NI_EPEQPQH	NI_SPEQPQH	pred/S23IP_HUMAN:994	2	S	S23IP_HUMAN		GSK3 (predicted)	FALSE	TRUE	FALSE		prediction human swissprot
RTARV_EQPS	RTARV_SQPS	pred/TPSNR_HUMAN:465, pred/TPSNR_HUMAN:465	5	S	TPSNR_HUMAN		ATM (predicted), DNAPK (predicted)	FALSE	TRUE	FALSE		prediction human swissprot, prediction human swissprot
GTRS_EQKNL	GTRS_SQKNL	pred/CU049_HUMAN:75, pred/CU049_HUMAN:75	4	S	CU049_HUMAN		ATM (predicted), DNAPK (predicted)	FALSE	TRUE	FALSE		prediction human swissprot, prediction human swissprot
VEPSL_EPES	VEPSL_TPES	pred/ARRD1_HUMAN:430	5	T	ARRD1_HUMAN		p38MAPK (predicted)	FALSE	TRUE	FALSE		prediction human swissprot
DHFKS_EDAE	DHFKS_TDAE	pred/RFA2_HUMAN:267	5	T	RFA2_HUMAN		CKII (predicted)	FALSE	TRUE	FALSE		prediction human swissprot
EDGHC_EWPL	EDGHC_SWPL	PDCD1: 285	5	S	PDCD1			TRUE	FALSE	FALSE		PhosphoSite
HCRGQ_EPGC	HCRGQ_TPGC	pred/PA2GD_HUMAN:142	5	T	PA2GD_HUMAN		cdk5 (predicted)	FALSE	TRUE	FALSE		prediction human swissprot
_EQRRKAKTS	_TQRRKAKTS	pred/ARAID_HUMAN:221	0	T	ARAID_HUMAN		DNAPK (predicted)	FALSE	TRUE	FALSE		prediction human swissprot
CFSTAQHA_E	CFSTAQHA_S	HNRNP_L: 589	8	S	HNRNP_L			TRUE	FALSE	FALSE		PhosphoSite
G_ELIKGVDV	G_SLIKGVDV	pred/DEN5B_HUMAN:1267	1	S	DEN5B_HUMAN		CKI (predicted)	FALSE	TRUE	FALSE		prediction human swissprot
LFSEEVE_ED	LFSEEVE_TD	pred/TAAR9_HUMAN:347	7	T	TAAR9_HUMAN		CKII (predicted)	FALSE	TRUE	FALSE		prediction human swissprot
_EDDVPMVIA	_SDDVPMVIA	SORL1: 2206	0	S	SORL1			TRUE	FALSE	FALSE		PhosphoSite
LG_ELPPVNT	LG_SLPPVNT	EHMT2: 1227	2	S	EHMT2			TRUE	FALSE	FALSE		PhosphoSite
_EPGTASREP	_TPGTASREP	pred/VWA1_HUMAN:437	0	T	VWA1_HUMAN		cdk5 (predicted)	FALSE	TRUE	FALSE		prediction human swissprot
_E_EP_EEGEAS	_T_SP_TEGEAS	combi	combi	T	DNCLI1			TRUE	FALSE	FALSE	combination of phosphomimetic residues, from TSPTEGEAS	PhosphoSite
PIAGFS_EFV	PIAGFS_SFV	SDK2: 2170	6	S	SDK2			TRUE	FALSE	FALSE		PhosphoSite
WSSYFSC_EG	WSSYFSC_SG	HRASLS5_ISO3: 252	7	S	HRASLS5_ISO3			TRUE	FALSE	FALSE		PhosphoSite
QFMGFRKT_E	QFMGFRKT_T	pred/OR4FL_HUMAN:273	8	T	OR4FL_HUMAN		PKG (predicted)	FALSE	TRUE	FALSE		prediction human swissprot
STPPPP_ESR	STPPPP_SSR	MGC45438_ISO2: 359	6	S	MGC45438_ISO2			TRUE	FALSE	FALSE		PhosphoSite
TS_EPVPSSI	TS_TPVPSSI	pred/HXA4_HUMAN:314	2	T	HXA4_HUMAN		cdk5 (predicted)	FALSE	TRUE	FALSE		prediction human swissprot
DLDSVGD_EV	DLDSVGD_SV	DCAMKL1_ISO5: 362	7	S	DCAMKL1_ISO5			TRUE	FALSE	FALSE		PhosphoSite
SS_ESPGTRT	SS_SSPGTRT	TGFBRAP1: 854	2	S	TGFBRAP1			TRUE	FALSE	FALSE		PhosphoSite
MKKRT_ETGL	MKKRT_STGL	pred/KS6A6_HUMAN:742	5	S	KS6A6_HUMAN		PKA (predicted)	FALSE	TRUE	FALSE		prediction human swissprot
RPYRRG_EEI	RPYRRG_SEI	pred/IRK18_HUMAN:431, pred/IRK18_HUMAN:431, pred/IRK18_HUMAN:431	6	S	IRK18_HUMAN		RSK (predicted), PKG (predicted), PKA (predicted)	FALSE	TRUE	FALSE		prediction human swissprot, prediction human swissprot
KG_EVQQADE	KG_TVQQADE	RPL9: 186	2	T	RPL9			TRUE	FALSE	FALSE		PhosphoSite
_EESS_EFHSS	_SESS_SFHSS	combi	combi	S	CXCR4			TRUE	FALSE	FALSE	combination of phosphomimetic residues, from SESSSFHSS	PhosphoSite
_E_EQFGSLEF	_S_SQFGSLEF	combi	combi	S	CDC26			TRUE	FALSE	FALSE	combination of phosphomimetic residues, from SSQFGSLEF	PhosphoSite
KTVP_EDVDS	KTVP_SDVDS	REEP4: 253, Q9H6H4: 253	4	S	Q9H6H4, REEP4			TRUE	FALSE	FALSE	PMID: 18669648	PhosphoSite, phosphoELM
SRSRSH_ERS	SRSRSH_SRS	pred/SRSF4_HUMAN:492, pred/SRSF4_HUMAN:492	6	S	SRSF4_HUMAN		RSK (predicted), PKB (predicted)	FALSE	TRUE	FALSE		prediction human swissprot, prediction human swissprot
EDGWT_EVRR	EDGWT_TVRR	EIF3-THETA: 1379	5	T	EIF3-THETA			TRUE	FALSE	FALSE		PhosphoSite
LIRRPA_EET	LIRRPA_SET	pred/TGS1_HUMAN:851	6	S	TGS1_HUMAN		RSK (predicted)	FALSE	TRUE	FALSE		prediction human swissprot
PRN_EAKAKK	PRN_SAKAKK	PPP1CA: 325, pred/PP1A_HUMAN:325	3	S	PP1A_HUMAN, PPP1CA		PKC (predicted)	TRUE	TRUE	FALSE		prediction human swissprot,PhosphoSite
PQEK_EPGYS	PQEK_SPGYS	C14ORF118: 478, pred/CN118_HUMAN:478	4	S	C14ORF118, CN118_HUMAN		GSK3 (predicted)	TRUE	TRUE	FALSE		prediction human swissprot,PhosphoSite
E_E_ESKGPRY	E_S_SSKGPRY	combi	combi	S	K10			TRUE	FALSE	FALSE	combination of phosphomimetic residues, from ESSSKGPRY	PhosphoSite
TRGRR_E_EHT	TRGRR_S_SHT	combi	combi	S	GCP3			TRUE	FALSE	FALSE	combination of phosphomimetic residues, from TRGRRSSHT	PhosphoSite
_EPVSRSDLI	_SPVSRSDLI	pred/IGFL4_HUMAN:116, pred/IGFL4_HUMAN:116, pred/IGFL4_HUMAN:116	0	S	IGFL4_HUMAN		p38MAPK (predicted), cdk5 (predicted), GSK3 (predicted)	FALSE	TRUE	FALSE		prediction human swissprot,prediction human swissprot
H_EH_EPSVV_E	H_SH_SPSVV_S	combi	combi	S	VGLL4			TRUE	FALSE	FALSE	combination of phosphomimetic residues, from HSHSPSVVS	PhosphoSite
_EKIKRNCKS	_TKIKRNCKS	pred/OR2W1_HUMAN:312	0	T	OR2W1_HUMAN		PKC (predicted)	FALSE	TRUE	FALSE		prediction human swissprot
STVL_ESKYR	STVL_TSKYR	pred/HBA_HUMAN:138	4	T	HBA_HUMAN		PKC (predicted)	FALSE	TRUE	FALSE		prediction human swissprot
RP_EPSEPGT	RP_SPSEPGT	pred/PPR1B_HUMAN:198, pred/PPR1B_HUMAN:198, pred/PPR1B_HUMAN:198	2	S	PPR1B_HUMAN		cdk5 (predicted), unsp (predicted), GSK3 (predicted)	FALSE	TRUE	FALSE		prediction human swissprot,prediction human swissprot
RI_ERSQSEL	RI_SRSQSEL	pred/CC134_HUMAN:223	2	S	CC134_HUMAN		PKA (predicted)	FALSE	TRUE	FALSE		prediction human swissprot
TQAPAVAT_E	TQAPAVAT_T	RPS2: 293, P15880: 293	8	T	P15880, RPS2			TRUE	FALSE	FALSE	PMID: 16964243	PhosphoSite, phosphoELM
VIGEN_EKQP	VIGEN_TKQP	ZNF265_ISO3: 317	5	T	ZNF265_ISO3			TRUE	FALSE	FALSE		PhosphoSite
_EGP_EIEEVD	_SGP_TIEEVD	combi	combi	S	HSP70			TRUE	FALSE	FALSE	combination of phosphomimetic residues, from SGPTIEEVD	PhosphoSite
IVLC_EEPPM	IVLC_SEPPM	CALB2: 267	4	S	CALB2			TRUE	FALSE	FALSE		PhosphoSite
ELN_ELDLEE	ELN_TLDLEE	pred/ZC3HF_HUMAN:421	3	T	ZC3HF_HUMAN		CKII (predicted)	FALSE	TRUE	FALSE		prediction human swissprot
GAIW_EEVWE	GAIW_TEVWE	PCDH1: 1056	4	T	PCDH1			TRUE	FALSE	FALSE		PhosphoSite
_EKETSSDDV	_TKETSSDDV	SLC22A14: 586	0	T	SLC22A14			TRUE	FALSE	FALSE		PhosphoSite
DLRQSV_EGT	DLRQSV_SGT	LIN9_ISO5: 544	6	S	LIN9_ISO5			TRUE	FALSE	FALSE		PhosphoSite
_ESGRVPTII	_SSGRVPTII	CENTG2: 849	0	S	CENTG2			TRUE	FALSE	FALSE		PhosphoSite
RG_ELQSYLD	RG_TLQSYLD	pred/GATM_HUMAN:417	2	T	GATM_HUMAN		PKA (predicted)	FALSE	TRUE	FALSE		prediction human swissprot
QPY_EQKALL	QPY_SQKALL	pred/STAM1_HUMAN:535	3	S	STAM1_HUMAN		ATM (predicted)	FALSE	TRUE	FALSE		prediction human swissprot
D_EYKRRKKQ	D_SYKRRKKQ	WDR89: 380, pred/WDR89_HUMAN:380	1	S	WDR89_HUMAN, WDR89		PKC (predicted)	TRUE	TRUE	FALSE		PhosphoSite, prediction human swissprot
_EIIKAFPDS	_SIIKAFPDS	MYCT1: 227	0	S	MYCT1			TRUE	FALSE	FALSE		PhosphoSite
LSRS_E_EHLI	LSRS_T_THLI	combi	combi	S	ECT2			TRUE	FALSE	FALSE	combination of phosphomimetic residues, from LSRSTTHLI	PhosphoSite
DYMFFER_ER	DYMFFER_TR	PLSCR2: 223	7	T	PLSCR2			TRUE	FALSE	FALSE		PhosphoSite
R_EG_EGSEED	R_SG_SGSEED	combi	combi	S	SMARCA4			TRUE	FALSE	FALSE	combination of phosphomimetic residues, from RSGSGSEED	PhosphoSite
QSET_E_EH_EI	QSET_S_TH_SI	combi	combi	S	RASA3			TRUE	FALSE	FALSE	combination of phosphomimetic residues, from QSETSTHSI	PhosphoSite
SE_ESDVLPK	SE_SSDVLPK	P05787: 477	2	S	P05787			TRUE	FALSE	FALSE	PMID: 18669648	phosphoELM
AWI_EVSKRY	AWI_TVSKRY	pred/CP20A_HUMAN:457	3	T	CP20A_HUMAN		cdc2 (predicted)	FALSE	TRUE	FALSE		prediction human swissprot
KF_EEPKEHI	KF_SEPKEHI	pred/HORM1_HUMAN:388, pred/HORM1_HUMAN:388	2	S	HORM1_HUMAN		RSK (predicted), PKG (predicted)	FALSE	TRUE	FALSE		prediction human swissprot,prediction human swissprot
QMAQNG_EFQ	QMAQNG_SFQ	CARS: 746, P49589: 746	6	S	CARS, P49589			TRUE	FALSE	FALSE	PMID: 18669648	phosphoELM,PhosphoSite
EDSASG_EDE	EDSASG_SDE	pred/SSRP1_HUMAN:707	6	S	SSRP1_HUMAN		CKII (predicted)	FALSE	TRUE	FALSE		prediction human swissprot
DQ_EQVPEAG	DQ_SQVPEAG	pred/SMIM2_HUMAN:79	2	S	SMIM2_HUMAN		DNAPK (predicted)	FALSE	TRUE	FALSE		prediction human swissprot
LL_EPEKKVL	LL_SPEKKVL	pred/CP058_HUMAN:462	2	S	CP058_HUMAN		p38MAPK (predicted)	FALSE	TRUE	FALSE		prediction human swissprot
NNL_EASKVL	NNL_SASKVL	K19: 395	3	S	K19			TRUE	FALSE	FALSE		PhosphoSite
_EEPTRRSTK	_SEPTRRSTK	TCERG1: 1090	0	S	TCERG1			TRUE	FALSE	FALSE		PhosphoSite
S_ELIYVSQN	S_SLIYVSQN	pred/RIPK1_HUMAN:664	1	S	RIPK1_HUMAN		cdc2 (predicted)	FALSE	TRUE	FALSE		prediction human swissprot
_EE_ES_EFHS_E	_SE_SS_SFHS_S	combi	combi	S	CXCR4			TRUE	FALSE	FALSE	combination of phosphomimetic residues, from SESSSFHSS	PhosphoSite
Q_ESDG_ETSS	Q_SSDG_TTSS	combi	combi	S	PKIG			TRUE	FALSE	FALSE	combination of phosphomimetic residues, from QSSDGTTSS	PhosphoSite
HAKEKPS_EL	HAKEKPS_SL	ZNF425: 751	7	S	ZNF425			TRUE	FALSE	FALSE		PhosphoSite
_EE_ES_EFHSS	_SE_SS_SFHSS	combi	combi	S	CXCR4			TRUE	FALSE	FALSE	combination of phosphomimetic residues, from SESSSFHSS	PhosphoSite
GLPGR_EPDT	GLPGR_SPDT	PARP10: 1022	5	S	PARP10			TRUE	FALSE	FALSE		PhosphoSite
_EE_ESDVLPK	_SE_SSDVLPK	combi	combi	S	K8			TRUE	FALSE	FALSE	combination of phosphomimetic residues, from SESSDVLPK	PhosphoSite
S_EP_EHAAGV	S_TP_THAAGV	combi	combi	S	MEK1			TRUE	FALSE	FALSE	combination of phosphomimetic residues, from STPTHAAGV	PhosphoSite
LM_EWLR_ES_E	LM_SWLR_SS_S	combi	combi	S	GOLGA4_ISO3			TRUE	FALSE	FALSE	combination of phosphomimetic residues, from LMSWLRSSS	PhosphoSite
QREI_ENEAF	QREI_SNEAF	pred/CF195_HUMAN:123	4	S	CF195_HUMAN		PKB (predicted)	FALSE	TRUE	FALSE		prediction human swissprot
_ESKAIGGGP	_TSKAIGGGP	SLC25A13: 667, pred/CMC2_HUMAN:667	0	T	CMC2_HUMAN, SLC25A13		PKC (predicted)	TRUE	TRUE	FALSE		prediction human swissprot,PhosphoSite
PGP_E_EADHD	PGP_T_SADHD	combi	combi	T	CCDC75			TRUE	FALSE	FALSE	combination of phosphomimetic residues, from PGPTSADHD	PhosphoSite
HSDTRKE_EG	HSDTRKE_TG	pred/DHX40_HUMAN:778	7	T	DHX40_HUMAN		PKG (predicted)	FALSE	TRUE	FALSE		prediction human swissprot
RSSHKD_EMN	RSSHKD_SMN	EDNRA: 425	6	S	EDNRA			TRUE	FALSE	FALSE		PhosphoSite
RES_EGEEEE	RES_SGEEEE	pred/OAZ1_HUMAN:223, pred/OAZ1_HUMAN:223	3	S	OAZ1_HUMAN		CKII (predicted), unsp (predicted)	FALSE	TRUE	FALSE		prediction human swissprot, prediction human swissprot
_EQLHDRW_EF	_SQLHDRW_TF	combi	combi	S	ZNF364			TRUE	FALSE	FALSE	combination of phosphomimetic residues, from SQLHDRWTF	PhosphoSite
E_EEGEEEED	E_TEGEEEED	pred/TM190_HUMAN:170, pred/TM190_HUMAN:170	1	T	TM190_HUMAN		CKII (predicted), CKI (predicted)	FALSE	TRUE	FALSE		prediction human swissprot,prediction human swissprot
PVAKRPY_EQ	PVAKRPY_SQ	pred/CC037_HUMAN:353, pred/CC037_HUMAN:353	7	S	CC037_HUMAN		RSK (predicted), ATM (predicted)	FALSE	TRUE	FALSE		prediction human swissprot, prediction human swissprot
QLMP_EERNS	QLMP_TERNS	KRIT1: 732	4	T	KRIT1			TRUE	FALSE	FALSE		PhosphoSite
GLQHL_EQAR	GLQHL_SQAR	pred/TTC31_HUMAN:516, pred/TTC31_HUMAN:516	5	S	TTC31_HUMAN		ATM (predicted), DNAPK (predicted)	FALSE	TRUE	FALSE		prediction human swissprot, prediction human swissprot
QN_ELLNKSF	QN_TLLNKSF	SSA2_ISO3: 519	2	T	SSA2_ISO3			TRUE	FALSE	FALSE		PhosphoSite
YSE_EDDDWC	YSE_SDDDWC	pred/CAC1A_HUMAN:2500	3	S	CAC1A_HUMAN		CKII (predicted)	FALSE	TRUE	FALSE		prediction human swissprot
APENYLL_EQ	APENYLL_SQ	pred/MCPH1_HUMAN:834	7	S	MCPH1_HUMAN		ATM (predicted)	FALSE	TRUE	FALSE		prediction human swissprot
_EHGKGNMFL	_SHGKGNMFL	pred/K1704_HUMAN:332	0	S	K1704_HUMAN		CKI (predicted)	FALSE	TRUE	FALSE		prediction human swissprot
VKRER_EG_EE	VKRER_SG_TE	combi	combi	S	RELL1			TRUE	FALSE	FALSE	combination of phosphomimetic residues, from VKRERSGTE	PhosphoSite
QSE_ES_EHSI	QSE_TS_THSI	combi	combi	S	RASA3			TRUE	FALSE	FALSE	combination of phosphomimetic residues, from QSETSTHSI	PhosphoSite
AKV_ERKPSI	AKV_SRKPSI	pred/TPH1_HUMAN:439	3	S	TPH1_HUMAN		PKG (predicted)	FALSE	TRUE	FALSE		prediction human swissprot
_EPRTPGPKR	_SPRTPGPKR	ACF7: 7380	0	S	ACF7			TRUE	FALSE	FALSE		PhosphoSite
DAP_EWLEEQ	DAP_SWLEEQ	pred/ARFP1_HUMAN:368	3	S	ARFP1_HUMAN		CKII (predicted)	FALSE	TRUE	FALSE		prediction human swissprot
RS_ENKYS_ES	RS_SNKYS_SS	combi	combi	S	ETB			TRUE	FALSE	FALSE	combination of phosphomimetic residues, from RSSNKYSSS	PhosphoSite
EQTTSHE_EQ	EQTTSHE_SQ	MAPKAPK5: 472, pred/MAPK5_HUMAN:472	7	S	MAPKAPK5, MAPK5_HUMAN		ATM (predicted)	TRUE	TRUE	FALSE		PhosphoSite, prediction human swissprot
_ESGLQQPPR	_SSGLQQPPR	pred/NPAS2_HUMAN:816	0	S	NPAS2_HUMAN		cdc2 (predicted)	FALSE	TRUE	FALSE		prediction human swissprot
DDRLCRSV_E	DDRLCRSV_S	pred/IGFL1_HUMAN:110	8	S	IGFL1_HUMAN		RSK (predicted)	FALSE	TRUE	FALSE		prediction human swissprot
ELLMN_EVKI	ELLMN_SVKI	DTWD2: 295	5	S	DTWD2			TRUE	FALSE	FALSE		PhosphoSite
GEDEE_EE_ED	GEDEE_SE_SD	combi	combi	S	SLC18A2			TRUE	FALSE	FALSE	combination of phosphomimetic residues, from GEDEESESD	PhosphoSite
_EQTKTVRKN	_SQTKTVRKN	C12ORF75: 55, pred/OCC1_HUMAN:55	0	S	C12ORF75, OCC1_HUMAN		DNAPK (predicted)	TRUE	TRUE	FALSE		prediction human swissprot,PhosphoSite
SGSTS_E_ERI	SGSTS_S_SRI	combi	combi	S	GPR56			TRUE	FALSE	FALSE	combination of phosphomimetic residues, from SGSTSSSRI	PhosphoSite
HSL_EPGPSK	HSL_SPGPSK	pred/PIM1_HUMAN:399	3	S	PIM1_HUMAN		GSK3 (predicted)	FALSE	TRUE	FALSE		prediction human swissprot
_ETNFFGFLS	_STNFFGFLS	pred/DGKA_HUMAN:727	0	S	DGKA_HUMAN		cdc2 (predicted)	FALSE	TRUE	FALSE		prediction human swissprot
L_EHRIEPRV	L_SHRIEPRV	RAPGEF5: 723	1	S	RAPGEF5			TRUE	FALSE	FALSE		PhosphoSite
GAHGPG_ERK	GAHGPG_SRK	pred/ZFY26_HUMAN:2537	6	S	ZFY26_HUMAN		PKC (predicted)	FALSE	TRUE	FALSE		prediction human swissprot
LM_EWLRS_E_E	LM_SWLRS_S_S	combi	combi	S	GOLGA4_ISO3			TRUE	FALSE	FALSE	combination of phosphomimetic residues, from LMSWLRSSS	PhosphoSite
LHPARC_ELM	LHPARC_SLM	pred/RSLAA_HUMAN:201	6	S	RSLAA_HUMAN		PKA (predicted)	FALSE	TRUE	FALSE		prediction human swissprot
ETKPKSPC_E	ETKPKSPC_T	BUB3: 328	8	T	BUB3			TRUE	FALSE	FALSE		PhosphoSite
CDSTGQ_E_ET	CDSTGQ_T_ST	combi	combi	S	XTP3TPA			TRUE	FALSE	FALSE	combination of phosphomimetic residues, from CDSTGQTST	PhosphoSite
MQKLRP_ERD	MQKLRP_SRD	pred/ZN767_HUMAN:153	6	S	ZN767_HUMAN		PKA (predicted)	FALSE	TRUE	FALSE		prediction human swissprot
L_E_E_EPLGAS	L_T_S_SPLGAS	combi	combi	T	CAF-1A			TRUE	FALSE	FALSE	combination of phosphomimetic residues, from LTSSPLGAS	PhosphoSite
VIRYKRR_EK	VIRYKRR_SK	pred/CP51A_HUMAN:502	7	S	CP51A_HUMAN		PKA (predicted)	FALSE	TRUE	FALSE		prediction human swissprot
EE_ELY_E_EKH	EE_TLY_S_SKH	combi	combi	T	CBPD_HUMAN, CPD		CKI (predicted)	TRUE	FALSE	FALSE	combination of phosphomimetic residues, from EETLYSSKH	PhosphoSite, prediction human swissprot
LSFSLK_EQD	LSFSLK_TQD	ARGLU1: 271	6	T	ARGLU1			TRUE	FALSE	FALSE		PhosphoSite
HSH_EPSVVS	HSH_SPSVVS	VGLL4: 285, pred/VGLL4_HUMAN:285, pred/VGLL4_HUMAN:285	3	S	VGLL4_HUMAN, VGLL4		cdk5 (predicted), GSK3 (predicted)	TRUE	TRUE	FALSE		PhosphoSite, prediction human swissprot
SGLQ_EVVHR	SGLQ_SVVHR	CK1D: 411	4	S	CK1D			TRUE	FALSE	FALSE		PhosphoSite
GPSLATDK_E	GPSLATDK_S	TXNDC1: 280, Q9H3N1: 280	8	S	TXNDC1, Q9H3N1			TRUE	FALSE	FALSE	PMID: 18669648	PhosphoSite, phosphoELM
KVLKVL_EKL	KVLKVL_TKL	ARMCX1: 451	6	T	ARMCX1			TRUE	FALSE	FALSE		PhosphoSite
PGTP_ERTAV	PGTP_TRTAV	MEK2: 396, P36507: 396, P36507: 396, P36507: 396	4	T	MEK2, P36507			TRUE	FALSE	FALSE	PMID: 18088087;PMID: 16964243;PMID: 18669648	PhosphoSite, phosphoELM
_EQNS_EYSQ_E	_SQNS_SYSQ_S	combi	combi	S	CCNC			TRUE	FALSE	FALSE	combination of phosphomimetic residues, from SQNSSYSQS	PhosphoSite
SF_E_EYENPT	SF_T_SYENPT	combi	combi	T	BRK			TRUE	FALSE	FALSE	combination of phosphomimetic residues, from SFTSYENPT	PhosphoSite
AET_E_E_EFSP	AET_T_T_TFSP	combi	combi	T	CCR7			TRUE	FALSE	FALSE	combination of phosphomimetic residues, from AETTTTFSP	PhosphoSite
ATAGTA_EPP	ATAGTA_SPP	MGLL: 301, pred/MGLL_HUMAN:301	6	S	MGLL, MGLL_HUMAN		cdk5 (predicted)	TRUE	TRUE	FALSE		PhosphoSite, prediction human swissprot
TSDT_ESRMV	TSDT_SSRMV	TMEFF1: 376	4	S	TMEFF1			TRUE	FALSE	FALSE		PhosphoSite
_EREGTPGAW	_SREGTPGAW	pred/ZDH19_HUMAN:301	0	S	ZDH19_HUMAN		CKI (predicted)	FALSE	TRUE	FALSE		prediction human swissprot
R_ESHKD_EMN	R_SSHKD_SMN	combi	combi	S	EDNRA			TRUE	FALSE	FALSE	combination of phosphomimetic residues, from RSSHKDSMN	PhosphoSite
MLTGRR_ELA	MLTGRR_SLA	pred/OR3A1_HUMAN:313	6	S	OR3A1_HUMAN		PKA (predicted)	FALSE	TRUE	FALSE		prediction human swissprot
EEDQS_EGAE	EEDQS_SGAE	pred/CI043_HUMAN:458	5	S	CI043_HUMAN		CKII (predicted)	FALSE	TRUE	FALSE		prediction human swissprot
GKSP_EQGST	GKSP_TQGST	MZT2A: 154	4	T	MZT2A			TRUE	FALSE	FALSE		PhosphoSite
K_EPTSQSYR	K_TPTSQSYR	ZNF281: 888, pred/ZN281_HUMAN:888	1	T	ZNF281, ZN281_HUMAN		cdk5 (predicted)	TRUE	TRUE	FALSE		prediction human swissprot,PhosphoSite
SEEVA_EPHS	SEEVA_SPHS	pred/RBL2A_HUMAN:225	5	S	RBL2A_HUMAN		p38MAPK (predicted)	FALSE	TRUE	FALSE		prediction human swissprot
QADRED_ERE	QADRED_SRE	FN1: 2384	6	S	FN1			TRUE	FALSE	FALSE		PhosphoSite
RNHLKI_EVI	RNHLKI_SVI	pred/ZN664_HUMAN:259	6	S	ZN664_HUMAN		cdc2 (predicted)	FALSE	TRUE	FALSE		prediction human swissprot
IALL_ETG_EK	IALL_STG_SK	combi	combi	S	SSR3			TRUE	FALSE	FALSE	combination of phosphomimetic residues, from IALLSTGSK	PhosphoSite
_EKEEKTVAT	_SKEEKTVAT	pred/AKTIP_HUMAN:284	0	S	AKTIP_HUMAN		unsp (predicted)	FALSE	TRUE	FALSE		prediction human swissprot
S_ENVPAAGI	S_SNVPAAGI	pred/KI2L4_HUMAN:370	1	S	KI2L4_HUMAN		cdc2 (predicted)	FALSE	TRUE	FALSE		prediction human swissprot
SLSSCG_EQG	SLSSCG_SQG	pred/NCK5L_HUMAN:1328, pred/NCK5L_HUMAN:1328, pred/NCK5L_HUMAN:1328	6	S	NCK5L_HUMAN		CKI (predicted), ATM (predicted), DNAPK (predicted)	FALSE	TRUE	FALSE		prediction human swissprot, prediction human swissprot
DEA_EKNEAN	DEA_SKNEAN	BTF3L4: 153, Q96K17: 153, pred/BT3L4_HUMAN:153, pred/BTF3_HUMAN:201	3	S	BT3L4_HUMAN, BTF3L4, BTF3_HUMAN, Q96K17		CKII (predicted)	TRUE	TRUE	FALSE	PMID: 18669648	PhosphoSite, prediction human swissprot, phosphoELM
CP_EHKKKPP	CP_SHKKKPP	pred/TTY10_HUMAN:62	2	S	TTY10_HUMAN		PKC (predicted)	FALSE	TRUE	FALSE		prediction human swissprot
_EGLQ_EVVHR	_SGLQ_SVVHR	combi	combi	S	CK1D			TRUE	FALSE	FALSE	combination of phosphomimetic residues, from SGLQSVVHR	PhosphoSite
EQ_EPPPYSP	EQ_SPPPYSP	pred/MAR1_HUMAN:112	2	S	MAR1_HUMAN		cdk5 (predicted)	FALSE	TRUE	FALSE		prediction human swissprot
YISWG_EQEQ	YISWG_TQEQ	pred/TBG2_HUMAN:448, pred/TBG1_HUMAN:448, pred/TBG1_HUMAN:448, pred/TBG2_HUMAN:448	5	T	TBG1_HUMAN, TBG2_HUMAN		ATM (predicted), DNAPK (predicted)	FALSE	TRUE	FALSE		prediction human swissprot,prediction human swissprot
H_ERKRRRLV	H_TRKRRRLV	pred/SNPC4_HUMAN:1462	1	T	SNPC4_HUMAN		PKC (predicted)	FALSE	TRUE	FALSE		prediction human swissprot
LQR_EPPEFQ	LQR_SPPEFQ	ATAXIN-7L3B: 92	3	S	ATAXIN-7L3B			TRUE	FALSE	FALSE		PhosphoSite
LQHRGRPL_E	LQHRGRPL_T	pred/F104A_HUMAN:186	8	T	F104A_HUMAN		PKB (predicted)	FALSE	TRUE	FALSE		prediction human swissprot
_EGKARHSGE	_TGKARHSGE	pred/NOL12_HUMAN:205, pred/NOL12_HUMAN:205	0	T	NOL12_HUMAN		PKC (predicted), PKG (predicted)	FALSE	TRUE	FALSE		prediction human swissprot,prediction human swissprot
AEIRRF_ESV	AEIRRF_SSV	pred/WDR54_HUMAN:332, pred/WDR54_HUMAN:332	6	S	WDR54_HUMAN		RSK (predicted), PKA (predicted)	FALSE	TRUE	FALSE		prediction human swissprot,prediction human swissprot
VMQQL_EQNC	VMQQL_SQNC	pred/RFC4_HUMAN:360, pred/RFC4_HUMAN:360	5	S	RFC4_HUMAN		ATM (predicted), DNAPK (predicted)	FALSE	TRUE	FALSE		prediction human swissprot,prediction human swissprot
_EDDEEM_EGE	_TDDEEM_TGE	combi	combi	T	C19ORF50			TRUE	FALSE	FALSE	combination of phosphomimetic residues, from TDDEEMTGE	PhosphoSite
RSRVR_EFLS	RSRVR_TFLS	pred/BIRC7_HUMAN:295, pred/BIRC7_HUMAN:295	5	T	BIRC7_HUMAN		PKB (predicted), PKG (predicted)	FALSE	TRUE	FALSE		prediction human swissprot,prediction human swissprot
LTLPR_ENPS	LTLPR_SNPS	pred/INSR_HUMAN:1379	5	S	INSR_HUMAN		GSK3 (predicted)	FALSE	TRUE	FALSE		prediction human swissprot
GLVCAGD_EQ	GLVCAGD_SQ	pred/CU128_HUMAN:161	7	S	CU128_HUMAN		ATM (predicted)	FALSE	TRUE	FALSE		prediction human swissprot
_EAKSELTES	_SAKSELTES	pred/AKA12_HUMAN:1774	0	S	AKA12_HUMAN		unsp (predicted)	FALSE	TRUE	FALSE		prediction human swissprot
_EEGQYQQQP	_TEGQYQQQP	LYN: 504	0	T	LYN			TRUE	FALSE	FALSE		PhosphoSite
PA_EPLHTHI	PA_SPLHTHI	pred/CPNE5_HUMAN:587, pred/CPNE5_HUMAN:587	2	S	CPNE5_HUMAN		cdk5 (predicted), GSK3 (predicted)	FALSE	TRUE	FALSE		prediction human swissprot,prediction human swissprot
LM_EWLRSSS	LM_SWLRSSS	GOLGA4_ISO3: 2237	2	S	GOLGA4_ISO3			TRUE	FALSE	FALSE		PhosphoSite
TSPTEGEA_E	TSPTEGEA_S	DNCLI1: 523, Q9Y6G9: 523	8	S	Q9Y6G9, DNCLI1			TRUE	FALSE	FALSE	PMID: 18669648	phosphoELM,PhosphoSite
LQYL_EQSLH	LQYL_SQSLH	pred/KTI12_HUMAN:350	4	S	KTI12_HUMAN		DNAPK (predicted)	FALSE	TRUE	FALSE		prediction human swissprot
_EACK_ERKQK	_SACK_TRKQK	combi	combi	S	ZNF200			TRUE	FALSE	FALSE	combination of phosphomimetic residues, from SACKTRKQK	PhosphoSite
K_EGSSGPLQ	K_TGSSGPLQ	CEACAM1_ISO2: 457	1	T	CEACAM1_ISO2			TRUE	FALSE	FALSE		PhosphoSite
SPT_ESSAEE	SPT_SSSAEE	pred/KANK2_HUMAN:846	3	S	KANK2_HUMAN		CKII (predicted)	FALSE	TRUE	FALSE		prediction human swissprot
PYSYDC_EKY	PYSYDC_TKY	FOXC2: 499	6	T	FOXC2			TRUE	FALSE	FALSE		PhosphoSite
_E_EHRLLP_EP	_T_SHRLLP_TP	combi	combi	T	GTF3C2			TRUE	FALSE	FALSE	combination of phosphomimetic residues, from TSHRLLPTP	PhosphoSite
_ESSKEGTSV	_SSSKEGTSV	pred/RRBP1_HUMAN:1402	0	S	RRBP1_HUMAN		cdc2 (predicted)	FALSE	TRUE	FALSE		prediction human swissprot
_E_ELAKDTSS	_S_SLAKDTSS	combi	combi	S	AVPR2			TRUE	FALSE	FALSE	combination of phosphomimetic residues, from SSLAKDTSS	PhosphoSite
RH_ER_ER_ERT	RH_SR_SR_SRT	combi	combi	S	SF2			TRUE	FALSE	FALSE	combination of phosphomimetic residues, from RHSRSRSRT	PhosphoSite
EAYR_ENAED	EAYR_TNAED	pred/VIAAT_HUMAN:521	4	T	VIAAT_HUMAN		CKII (predicted)	FALSE	TRUE	FALSE		prediction human swissprot
PLDE_EDNDF	PLDE_SDNDF	CLUAP1: 409	4	S	CLUAP1			TRUE	FALSE	FALSE		PhosphoSite
PAPPPY_EEV	PAPPPY_SEV	LAPTM5: 260	6	S	LAPTM5			TRUE	FALSE	FALSE		PhosphoSite
_EKGISITSI	_TKGISITSI	pred/GNRR2_HUMAN:284	0	T	GNRR2_HUMAN		CKI (predicted)	FALSE	TRUE	FALSE		prediction human swissprot
_E_EPGALLFQ	_T_SPGALLFQ	combi	combi	T	BUBR1			TRUE	FALSE	FALSE	combination of phosphomimetic residues, from TSPGALLFQ	PhosphoSite
KPAT_EQATP	KPAT_SQATP	pred/CAH5B_HUMAN:313, pred/CAH5B_HUMAN:313	4	S	CAH5B_HUMAN		ATM (predicted), DNAPK (predicted)	FALSE	TRUE	FALSE		prediction human swissprot, prediction human swissprot
PTLA_EPASD	PTLA_SPASD	TFPT: 249, pred/TFPT_HUMAN:249	4	S	TFPT, TFPT_HUMAN		p38MAPK (predicted)	TRUE	TRUE	FALSE		PhosphoSite, prediction human swissprot
TKR_ELAKYC	TKR_SLAKYC	pred/REL1_HUMAN:180	3	S	REL1_HUMAN		PKG (predicted)	FALSE	TRUE	FALSE		prediction human swissprot
LCHRN_ENGL	LCHRN_SNGL	GRK3: 685, pred/ARBK2_HUMAN:685	5	S	ARBK2_HUMAN, GRK3		PKA (predicted)	TRUE	TRUE	FALSE		PhosphoSite, prediction human swissprot
TSK_EE_ESQK	TSK_SE_SSQK	combi	combi	T	S6, P62753			TRUE	FALSE	FALSE	combination of phosphomimetic residues, from TSKSESSQK	phosphoELM,PhosphoSite
P_EIRCSSVS	P_SIRCSSVS	SMAD3: 418	1	S	SMAD3			TRUE	FALSE	FALSE		PhosphoSite
SGLT_EKLGT	SGLT_SKLGT	OR2F2: 313	4	S	OR2F2			TRUE	FALSE	FALSE		PhosphoSite
_EHPTSGQRR	_SHPTSGQRR	pred/CT62_HUMAN:128, pred/CT62_HUMAN:128	0	S	CT62_HUMAN		CKI (predicted), GSK3 (predicted)	FALSE	TRUE	FALSE		prediction human swissprot, prediction human swissprot
LLRF_EQDNA	LLRF_SQDNA	pred/AMPL_HUMAN:515, pred/AMPL_HUMAN:515, pred/AMPL_HUMAN:515	4	S	AMPL_HUMAN		cdc2 (predicted), ATM (predicted), DNAPK (predicted)	FALSE	TRUE	FALSE		prediction human swissprot, prediction human swissprot
QTP_EPPSEK	QTP_SPPSEK	ITGAX: 1158, pred/ITAX_HUMAN:1158, pred/ITAX_HUMAN:1158	3	S	ITGAX, ITAX_HUMAN		cdk5 (predicted), GSK3 (predicted)	TRUE	TRUE	FALSE		prediction human swissprot,PhosphoSite
GRRI_ELDQQ	GRRI_SLDQQ	RCHY1: 257, Q96PM5: 257, pred/ZN363_HUMAN:257, pred/ZN363_HUMAN:257	4	S	Q96PM5, ZN363_HUMAN, RCHY1		RSK (predicted), PKA (predicted)	TRUE	TRUE	FALSE	PMID: 18088087	phosphoELM, prediction human swissprot,PhosphoSite
RFLRLSQ_EP	RFLRLSQ_SP	SFRS7_ISO4: 136	7	S	SFRS7_ISO4			TRUE	FALSE	FALSE		PhosphoSite
LMSWLRSS_E	LMSWLRSS_S	GOLGA4_ISO3: 2243	8	S	GOLGA4_ISO3			TRUE	FALSE	FALSE		PhosphoSite
ELEASVN_EL	ELEASVN_SL	pred/GLTL5_HUMAN:442	7	S	GLTL5_HUMAN		CKI (predicted)	FALSE	TRUE	FALSE		prediction human swissprot
E_EFDEGSSH	E_SFDEGSSH	EPS8: 815, Q12929: 815, pred/EPS8_HUMAN:815	1	S	EPS8_HUMAN, EPS8, Q12929		CKII (predicted)	TRUE	TRUE	FALSE	PMID: 17081983	phosphoELM, prediction human swissprot,PhosphoSite
RR_ESDVRRP	RR_TSDVRRP	K13: 452	2	T	K13			TRUE	FALSE	FALSE		PhosphoSite
_EDGIHIILK	_SDGIHIILK	pred/UBIP1_HUMAN:532	0	S	UBIP1_HUMAN		CKI (predicted)	FALSE	TRUE	FALSE		prediction human swissprot
LRKLE_ELRR	LRKLE_SLRR	pred/MMGT1_HUMAN:128	5	S	MMGT1_HUMAN		PKC (predicted)	FALSE	TRUE	FALSE		prediction human swissprot
PTSSQGM_EQ	PTSSQGM_SQ	pred/ZCH13_HUMAN:165	7	S	ZCH13_HUMAN		ATM (predicted)	FALSE	TRUE	FALSE		prediction human swissprot
PLSAP_EDH_E	PLSAP_SDH_S	combi	combi	S	KLHL9			TRUE	FALSE	FALSE	combination of phosphomimetic residues, from PLSAPSDHS	PhosphoSite
KTKPA_EP_EL	KTKPA_TP_SL	combi	combi	T	BICD2			TRUE	FALSE	FALSE	combination of phosphomimetic residues, from KTKPATPSL	PhosphoSite
RVVKA_EFRA	RVVKA_SFRA	pred/CAH7_HUMAN:261	5	S	CAH7_HUMAN		PKC (predicted)	FALSE	TRUE	FALSE		prediction human swissprot
SSF_EQGQSS	SSF_SQGQSS	pred/K1C16_HUMAN:468	3	S	K1C16_HUMAN		ATM (predicted)	FALSE	TRUE	FALSE		prediction human swissprot
ETTSGAL_EL	ETTSGAL_SL	CCR9: 368, pred/CCR9_HUMAN:368	7	S	CCR9_HUMAN, CCR9		CKI (predicted)	TRUE	TRUE	FALSE		PhosphoSite, prediction human swissprot
ASPS_EPPAP	ASPS_SPPAP	pred/FGF11_HUMAN:221, pred/FGF11_HUMAN:221, pred/FGF11_HUMAN:221	4	S	FGF11_HUMAN		p38MAPK (predicted), cdk5 (predicted), GSK3 (predicted)	FALSE	TRUE	FALSE		prediction human swissprot, prediction human swissprot
QVTQACG_EW	QVTQACG_TW	WTX_ISO2: 803	7	T	WTX_ISO2			TRUE	FALSE	FALSE		PhosphoSite
Q_EQPPVTPS	Q_SQPPVTPS	pred/ADA29_HUMAN:813	1	S	ADA29_HUMAN		DNAPK (predicted)	FALSE	TRUE	FALSE		prediction human swissprot
SE_EQSINGL	SE_SQSINGL	pred/DPH5_HUMAN:279, pred/DPH5_HUMAN:279	2	S	DPH5_HUMAN		ATM (predicted), DNAPK (predicted)	FALSE	TRUE	FALSE		prediction human swissprot, prediction human swissprot
PLNLS_EVTP	PLNLS_SVTP	CDC23: 594, Q9UJX2: 588, Q9UJX2: 588	5	S	CDC23, Q9UJX2			TRUE	FALSE	FALSE	PMID: 22067460;PMID: 18669648	phosphoELM,PhosphoSite
A_ETQDL_EPH	A_STQDL_SPH	combi	combi	S	KLC3			TRUE	FALSE	FALSE	combination of phosphomimetic residues, from ASTQDLSPH	PhosphoSite
EGEGAP_EPN	EGEGAP_TPN	PTDSS2: 485	6	T	PTDSS2			TRUE	FALSE	FALSE		PhosphoSite
KSLRLP_ED_E	KSLRLP_SD_S	combi	combi	S	PDE8B			TRUE	FALSE	FALSE	combination of phosphomimetic residues, from KSLRLPSDS	PhosphoSite
NKKRHRH_EE	NKKRHRH_SE	pred/NSE2_HUMAN:246	7	S	NSE2_HUMAN		PKA (predicted)	FALSE	TRUE	FALSE		prediction human swissprot
FKTEGPD_ED	FKTEGPD_SD	P53: 392, P04637: 392, P04637: 392, P04637: 392, P04637: 392	7	S	P04637, P53	CDK7		TRUE	FALSE	FALSE	PMID: 9315650;PMID: 16083285;PMID: 10747897;PMID: 10348343	phosphoELM,PhosphoSite
ERSFRI_EFD	ERSFRI_TFD	NUP62: 520	6	T	NUP62			TRUE	FALSE	FALSE		PhosphoSite
NKAN_EPKGT	NKAN_SPKGT	pred/KCNK5_HUMAN:495	4	S	KCNK5_HUMAN		unsp (predicted)	FALSE	TRUE	FALSE		prediction human swissprot
TSK_EES_EQK	TSK_SES_SQK	combi	combi	T	S6, P62753			TRUE	FALSE	FALSE	combination of phosphomimetic residues, from TSKSESSQK	PhosphoSite, phosphoELM
HERAK_E_EVM	HERAK_S_TVM	combi	combi	S	LOC284422			TRUE	FALSE	FALSE	combination of phosphomimetic residues, from HERAKSTVM	PhosphoSite
F_EQTTQAGS	F_SQTTQAGS	pred/LYSM4_HUMAN:289, pred/LYSM4_HUMAN:289	1	S	LYSM4_HUMAN		CKI (predicted), DNAPK (predicted)	FALSE	TRUE	FALSE		prediction human swissprot,prediction human swissprot
QSE_E_E_EHSI	QSE_T_S_THSI	combi	combi	S	RASA3			TRUE	FALSE	FALSE	combination of phosphomimetic residues, from QSETSTHSI	PhosphoSite
ARQA_EPAWK	ARQA_SPAWK	MEA1: 181, pred/MEA1_HUMAN:181	4	S	MEA1, MEA1_HUMAN		GSK3 (predicted)	TRUE	TRUE	FALSE		prediction human swissprot,PhosphoSite
GNKKTLG_EP	GNKKTLG_TP	pred/BOLA1_HUMAN:136	7	T	BOLA1_HUMAN		p38MAPK (predicted)	FALSE	TRUE	FALSE		prediction human swissprot
LAAGAY_EPQ	LAAGAY_SPQ	pred/TAF5_HUMAN:798	6	S	TAF5_HUMAN		GSK3 (predicted)	FALSE	TRUE	FALSE		prediction human swissprot
ISYRRE_EAI	ISYRRE_SAI	pred/IRK4_HUMAN:443, pred/IRK4_HUMAN:443, pred/IRK4_HUMAN:443	6	S	IRK4_HUMAN		RSK (predicted), PKG (predicted), PKA (predicted)	FALSE	TRUE	FALSE		prediction human swissprot,prediction human swissprot
_EQAQQGAAG	_SQAQQGAAG	pred/NBPFL_HUMAN:590	0	S	NBPFL_HUMAN		DNAPK (predicted)	FALSE	TRUE	FALSE		prediction human swissprot
_EKLNVSKSV	_TKLNVSKSV	pred/ADCY9_HUMAN:1345	0	T	ADCY9_HUMAN		CKI (predicted)	FALSE	TRUE	FALSE		prediction human swissprot
_EEKNVSESL	_SEKNVSESL	pred/HDX_HUMAN:682	0	S	HDX_HUMAN		CKI (predicted)	FALSE	TRUE	FALSE		prediction human swissprot
KLI_ESD_EED	KLI_SSD_SED	combi	combi	S	TRF1			TRUE	FALSE	FALSE	combination of phosphomimetic residues, from KLISSDSED	PhosphoSite
RRKI_ELSPG	RRKI_SLSPG	pred/OR8D4_HUMAN:310, pred/OR8D4_HUMAN:310	4	S	OR8D4_HUMAN		PKG (predicted), PKA (predicted)	FALSE	TRUE	FALSE		prediction human swissprot,prediction human swissprot
_E_EPPPPS_ER	_S_TPPPPS_SR	combi	combi	S	MGC45438_ISO2			TRUE	FALSE	FALSE	combination of phosphomimetic residues, from STPPPPSSR	PhosphoSite
Q_ERRLMKKT	Q_SRRLMKKT	pred/TF2H1_HUMAN:541	1	S	TF2H1_HUMAN		PKC (predicted)	FALSE	TRUE	FALSE		prediction human swissprot
EGLMRKE_EA	EGLMRKE_TA	pred/CA140_HUMAN:123	7	T	CA140_HUMAN		PKG (predicted)	FALSE	TRUE	FALSE		prediction human swissprot
HSHSP_EVVS	HSHSP_SVVS	VGLL4: 287	5	S	VGLL4			TRUE	FALSE	FALSE		PhosphoSite
_EA_ENDDQQE	_SA_SNDDQQE	combi	combi	S	SGTA			TRUE	FALSE	FALSE	combination of phosphomimetic residues, from SASNDDQQE	PhosphoSite
ESNKRQR_EY	ESNKRQR_TY	pred/RBM45_HUMAN:475	7	T	RBM45_HUMAN		PKG (predicted)	FALSE	TRUE	FALSE		prediction human swissprot
LA_EPLIGRS	LA_SPLIGRS	CCNB2: 392, pred/CCNB2_HUMAN:392	2	S	CCNB2, CCNB2_HUMAN		p38MAPK (predicted)	TRUE	TRUE	FALSE		PhosphoSite, prediction human swissprot
LND_EDSETY	LND_SDSETY	pred/ANR28_HUMAN:1048	3	S	ANR28_HUMAN		CKII (predicted)	FALSE	TRUE	FALSE		prediction human swissprot
TSSAF_EGLG	TSSAF_TGLG	pred/MYO19_HUMAN:967	5	T	MYO19_HUMAN		CKI (predicted)	FALSE	TRUE	FALSE		prediction human swissprot
CSL_ENGGAE	CSL_SNGGAE	LLGL2: 1015, Q6P1M3: 1015	3	S	Q6P1M3, LLGL2			TRUE	FALSE	FALSE	PMID: 18669648	PhosphoSite, phosphoELM
RKRAN_ECSI	RKRAN_SCSI	pred/GPR52_HUMAN:358, pred/GPR52_HUMAN:358	5	S	GPR52_HUMAN		RSK (predicted), PKB (predicted)	FALSE	TRUE	FALSE		prediction human swissprot,prediction human swissprot
SSGRLSA_ES	SSGRLSA_SS	FLJ12988: 124	7	S	FLJ12988			TRUE	FALSE	FALSE		PhosphoSite
K_ENSSKEYV	K_SNSSKEYV	CLAUDIN_7: 204, pred/CLD7_HUMAN:204	1	S	CLAUDIN_7, CLD7_HUMAN		GSK3 (predicted)	TRUE	TRUE	FALSE		PhosphoSite, prediction human swissprot
VLWRGRD_EG	VLWRGRD_SG	pred/OR2Y1_HUMAN:310	7	S	OR2Y1_HUMAN		PKA (predicted)	FALSE	TRUE	FALSE		prediction human swissprot
LD_EA_E_EEVN	LD_SA_S_SEVN	combi	combi	S	OSTEOPONTIN			TRUE	FALSE	FALSE	combination of phosphomimetic residues, from LDSASSEVN	PhosphoSite
MRLQSE_E_EV	MRLQSE_T_SV	combi	combi	S	VANGL2			TRUE	FALSE	FALSE	combination of phosphomimetic residues, from MRLQSETSV	PhosphoSite
Q_EE_ESTH_EI	Q_SE_TSTH_SI	combi	combi	S	RASA3			TRUE	FALSE	FALSE	combination of phosphomimetic residues, from QSETSTHSI	PhosphoSite
P_EVRCSSMS	P_SVRCSSMS	SMAD2: 460	1	S	SMAD2			TRUE	FALSE	FALSE		PhosphoSite
QV_EQQEELK	QV_SQQEELK	C12ORF73: 65	2	S	C12ORF73			TRUE	FALSE	FALSE		PhosphoSite
PEEEGAV_ES	PEEEGAV_SS	SFRS2: 220, Q01130: 220	7	S	Q01130, SFRS2			TRUE	FALSE	FALSE	PMID: 18669648	phosphoELM,PhosphoSite
K_EPTKPPCQ	K_TPTKPPCQ	P400: 3152, pred/EP400_HUMAN:3152, pred/EP400_HUMAN:3152, pred/EP400_HUMAN:3152	1	T	P400, EP400_HUMAN		p38MAPK (predicted), RSK (predicted), cdk5 (predicted)	TRUE	TRUE	FALSE		PhosphoSite, prediction human swissprot
S_EFSMEEE_E	S_SFSMEEE_S	combi	combi	S	TFE3			TRUE	FALSE	FALSE	combination of phosphomimetic residues, from SSFSMEEES	PhosphoSite
EGDSS_EEED	EGDSS_SEED	PELO: 382, Q9BRX2: 382, Q9BRX2: 382, Q9BRX2: 382, pred/PELO_HUMAN:382	5	S	PELO_HUMAN, Q9BRX2, PELO		CKI (predicted)	TRUE	TRUE	FALSE	PMID: 17081983;PMID: 18088087;PMID: 18669648	prediction human swissprot,PhosphoSite, phosphoELM
SSSS_ESESD	SSSS_SSESD	pred/MED4_HUMAN:266	4	S	MED4_HUMAN		CKI (predicted)	FALSE	TRUE	FALSE		prediction human swissprot
Y_EQPGPGYR	Y_TQPGPGYR	TFG: 393	1	T	TFG			TRUE	FALSE	FALSE		PhosphoSite
SDSES_EFSD	SDSES_SFSD	pred/CCD53_HUMAN:191	5	S	CCD53_HUMAN		CKI (predicted)	FALSE	TRUE	FALSE		prediction human swissprot
ADYSD_EE_EE	ADYSD_SE_SE	combi	combi	S	P13994, CC130_HUMAN		CKII (predicted)	TRUE	FALSE	FALSE	combination of phosphomimetic residues, from ADYSDSESE	phosphoELM, prediction human swissprot
W_EQFIPELQ	W_SQFIPELQ	pred/FOXM1_HUMAN:756	1	S	FOXM1_HUMAN		ATM (predicted)	FALSE	TRUE	FALSE		prediction human swissprot
TPVPKGK_EP	TPVPKGK_SP	pred/DB130_HUMAN:78, pred/DB130_HUMAN:78	7	S	DB130_HUMAN		cdk5 (predicted), GSK3 (predicted)	FALSE	TRUE	FALSE		prediction human swissprot, prediction human swissprot
YSSC_EQSQC	YSSC_SQSQC	pred/DSE_HUMAN:954	4	S	DSE_HUMAN		DNAPK (predicted)	FALSE	TRUE	FALSE		prediction human swissprot
_EVKTSSQRY	_TVKTSSQRY	KRT79: 527, pred/K2C79_HUMAN:527	0	T	KRT79, K2C79_HUMAN		PKC (predicted)	TRUE	TRUE	FALSE		PhosphoSite, prediction human swissprot
_EQQISKIYV	_SQQISKIYV	pred/VAS1L_HUMAN:216	0	S	VAS1L_HUMAN		ATM (predicted)	FALSE	TRUE	FALSE		prediction human swissprot
VNRKI_ESSS	VNRKI_TSSS	pred/OR1M1_HUMAN:310	5	T	OR1M1_HUMAN		PKG (predicted)	FALSE	TRUE	FALSE		prediction human swissprot
_ERLYAMNNI	_TRLYAMNNI	UBE2N: 144	0	T	UBE2N			TRUE	FALSE	FALSE		PhosphoSite
SETPHPRP_E	SETPHPRP_S	pred/ST2B1_HUMAN:365	8	S	ST2B1_HUMAN		PKG (predicted)	FALSE	TRUE	FALSE		prediction human swissprot
_ESFSQGQSS	_SSFSQGQSS	pred/K1C16_HUMAN:465	0	S	K1C16_HUMAN		cdc2 (predicted)	FALSE	TRUE	FALSE		prediction human swissprot
R_EPNRAAGE	R_SPNRAAGE	pred/YB047_HUMAN:114	1	S	YB047_HUMAN		p38MAPK (predicted)	FALSE	TRUE	FALSE		prediction human swissprot
LEKPDRAA_E	LEKPDRAA_S	pred/K2026_HUMAN:2103	8	S	K2026_HUMAN		RSK (predicted)	FALSE	TRUE	FALSE		prediction human swissprot
LQ_EIRKRHR	LQ_SIRKRHR	pred/FES_HUMAN:816	2	S	FES_HUMAN		PKC (predicted)	FALSE	TRUE	FALSE		prediction human swissprot
K_EKGSLKRK	K_SKGSLKRK	SHP-1: 588	1	S	SHP-1			TRUE	FALSE	FALSE		PhosphoSite
R_EGSGSEED	R_SGSGSEED	SMARCA4: 1640, P51532: 1640	1	S	P51532, SMARCA4			TRUE	FALSE	FALSE	PMID: 18669648	PhosphoSite, phosphoELM
AGNPV_EPTS	AGNPV_SPTS	pred/ANRE_HUMAN:118	5	S	ANRE_HUMAN		GSK3 (predicted)	FALSE	TRUE	FALSE		prediction human swissprot
PSIRC_ESVS	PSIRC_SSVS	SMAD3: 422, P84022: 422	5	S	SMAD3, P84022			TRUE	FALSE	FALSE	PMID: 9380693	PhosphoSite, phosphoELM
TGFLLFS_EQ	TGFLLFS_SQ	pred/C1T9B_HUMAN:332	7	S	C1T9B_HUMAN		DNAPK (predicted)	FALSE	TRUE	FALSE		prediction human swissprot
TPE_EQCPQQ	TPE_TQCPQQ	CCDC99: 600	3	T	CCDC99			TRUE	FALSE	FALSE		PhosphoSite
_E_EI_E_ELGPG	_T_TI_S_TLGPG	combi	combi	T	CCKBR			TRUE	FALSE	FALSE	combination of phosphomimetic residues, from TTISTLGPG	PhosphoSite
KLFSKRI_ES	KLFSKRI_SS	OR1A2: 308, pred/OR1A2_HUMAN:308	7	S	OR1A2_HUMAN, OR1A2		PKA (predicted)	TRUE	TRUE	FALSE		prediction human swissprot,PhosphoSite
FGQGRHY_ES	FGQGRHY_TS	FAM98A: 518	7	T	FAM98A			TRUE	FALSE	FALSE		PhosphoSite
V_EYLRQQNL	V_SYLRQQNL	pred/CARD8_HUMAN:424	1	S	CARD8_HUMAN		cdc2 (predicted)	FALSE	TRUE	FALSE		prediction human swissprot
C_E_ELVKTAG	C_T_TLVKTAG	combi	combi	T	MID1_ISO3			TRUE	FALSE	FALSE	combination of phosphomimetic residues, from CTTLVKTAG	PhosphoSite
SES_ESFH_ES	SES_SSFH_SS	combi	combi	S	CXCR4			TRUE	FALSE	FALSE	combination of phosphomimetic residues, from SESSSFHSS	PhosphoSite
PS_EYVEEDE	PS_TYVEEDE	pred/VAV3_HUMAN:841	2	T	VAV3_HUMAN		CKII (predicted)	FALSE	TRUE	FALSE		prediction human swissprot
LLAVTL_EFY	LLAVTL_TFY	FMO6: 537	6	T	FMO6			TRUE	FALSE	FALSE		PhosphoSite
QEEPPMPT_E	QEEPPMPT_T	ISYNA1: 558	8	T	ISYNA1			TRUE	FALSE	FALSE		PhosphoSite
IKGTS_EQSG	IKGTS_TQSG	pred/TMM89_HUMAN:156	5	T	TMM89_HUMAN		DNAPK (predicted)	FALSE	TRUE	FALSE		prediction human swissprot
_EET_EQVAPA	_TET_SQVAPA	combi	combi	T	P08100			TRUE	FALSE	FALSE	combination of phosphomimetic residues, from TETSQVAPA	phosphoELM
RAPL_EKFGD	RAPL_SKFGD	HEXIM1: 355	4	S	HEXIM1			TRUE	FALSE	FALSE		PhosphoSite
_ETQTQSSSN	_STQTQSSSN	pred/ADA32_HUMAN:779	0	S	ADA32_HUMAN		cdc2 (predicted)	FALSE	TRUE	FALSE		prediction human swissprot
SQPLP_EQPW	SQPLP_SQPW	pred/MAZ_HUMAN:474	5	S	MAZ_HUMAN		ATM (predicted)	FALSE	TRUE	FALSE		prediction human swissprot
SSSED_EDSD	SSSED_SDSD	pred/F90AR_HUMAN:456	5	S	F90AR_HUMAN		CKI (predicted)	FALSE	TRUE	FALSE		prediction human swissprot
PL_EPALGDK	PL_SPALGDK	pred/TCF23_HUMAN:208	2	S	TCF23_HUMAN		p38MAPK (predicted)	FALSE	TRUE	FALSE		prediction human swissprot
Q_EE_ES_EH_EI	Q_SE_TS_TH_SI	combi	combi	S	RASA3			TRUE	FALSE	FALSE	combination of phosphomimetic residues, from QSETSTHSI	PhosphoSite
RR_EDVRITG	RR_TDVRITG	SCAND1: 173, pred/SCND1_HUMAN:173	2	T	SCND1_HUMAN, SCAND1		PKB (predicted)	TRUE	TRUE	FALSE		prediction human swissprot,PhosphoSite
DLI_ETLAKK	DLI_TTLAKK	pred/SENP8_HUMAN:207	3	T	SENP8_HUMAN		PKC (predicted)	FALSE	TRUE	FALSE		prediction human swissprot
TEA_EGFDAP	TEA_SGFDAP	LAIR-2: 147	3	S	LAIR-2			TRUE	FALSE	FALSE		PhosphoSite
ESA_E_EPSC_E	ESA_T_SPSC_S	combi	combi	T	RIMS3			TRUE	FALSE	FALSE	combination of phosphomimetic residues, from ESATSPSCS	PhosphoSite
RSHALNT_EQ	RSHALNT_SQ	pred/THNS2_HUMAN:483, pred/THNS2_HUMAN:483	7	S	THNS2_HUMAN		ATM (predicted), DNAPK (predicted)	FALSE	TRUE	FALSE		prediction human swissprot, prediction human swissprot
ML_E_ET_EEDE	ML_T_ST_TEDE	combi	combi	T	CDS2			TRUE	FALSE	FALSE	combination of phosphomimetic residues, from MLTSTTEDE	PhosphoSite
SESG_EDSDD	SESG_SDSDD	pred/EAF1_HUMAN:264, pred/EAF2_HUMAN:256	4	S	EAF2_HUMAN, EAF1_HUMAN		CKII (predicted)	FALSE	TRUE	FALSE		prediction human swissprot,prediction human swissprot
_EPPLGPSLG	_SPPLGPSLG	CHD-3_ISO4: 375	0	S	CHD-3_ISO4			TRUE	FALSE	FALSE		PhosphoSite
_EHGKKKHAK	_SHGKKKHAK	pred/ANKR7_HUMAN:246	0	S	ANKR7_HUMAN		PKC (predicted)	FALSE	TRUE	FALSE		prediction human swissprot
_EW_EGHVIS_E	_TW_SGHVIS_S	combi	combi	T	CARHSP1			TRUE	FALSE	FALSE	combination of phosphomimetic residues, from TWSGHVISS	PhosphoSite
S_ESSRFLEV	S_SSSRFLEV	pred/SPPL3_HUMAN:378	1	S	SPPL3_HUMAN		cdc2 (predicted)	FALSE	TRUE	FALSE		prediction human swissprot
NN_EFQRL_EP	NN_SFQRL_SP	combi	combi	S	MTX3			TRUE	FALSE	FALSE	combination of phosphomimetic residues, from NNSFQRLSP	PhosphoSite
RRLR_EKTAK	RRLR_TKTAK	pred/KI20B_HUMAN:1816, pred/KI20B_HUMAN:1816	4	T	KI20B_HUMAN		PKC (predicted), PKG (predicted)	FALSE	TRUE	FALSE		prediction human swissprot, prediction human swissprot
_EPPSGPPEK	_SPPSGPPEK	pred/CROCC_HUMAN:2009, pred/CROCC_HUMAN:2009, pred/CROCC_HUMAN:2009	0	S	CROCC_HUMAN		p38MAPK (predicted), cdk5 (predicted), GSK3 (predicted)	FALSE	TRUE	FALSE		prediction human swissprot, prediction human swissprot
FQYSK_EPSL	FQYSK_SPSL	CCDC45: 818	5	S	CCDC45			TRUE	FALSE	FALSE		PhosphoSite
VKVKKERD_E	VKVKKERD_S	pred/I2BP2_HUMAN:587	8	S	I2BP2_HUMAN		PKA (predicted)	FALSE	TRUE	FALSE		prediction human swissprot
DQQDP_EPS_E	DQQDP_SPS_S	combi	combi	S	EML4			TRUE	FALSE	FALSE	combination of phosphomimetic residues, from DQQDPSPSS	PhosphoSite
_EKKQAHLSH	_SKKQAHLSH	ZNF452: 1317, pred/SCND3_HUMAN:1317	0	S	SCND3_HUMAN, ZNF452		PKC (predicted)	TRUE	TRUE	FALSE		PhosphoSite, prediction human swissprot
FEEDVE_EKE	FEEDVE_SKE	pred/CA228_HUMAN:438	6	S	CA228_HUMAN		CKI (predicted)	FALSE	TRUE	FALSE		prediction human swissprot
_EESS_EFH_E_E	_SESS_SFH_S_S	combi	combi	S	CXCR4			TRUE	FALSE	FALSE	combination of phosphomimetic residues, from SESSSFHSS	PhosphoSite
TSRN_EFPFS	TSRN_SFPFS	pred/PCDB6_HUMAN:790	4	S	PCDB6_HUMAN		CKI (predicted)	FALSE	TRUE	FALSE		prediction human swissprot
PSIRCS_EVS	PSIRCS_SVS	SMAD3: 423, P84022: 423, pred/SMAD3_HUMAN:423	6	S	SMAD3_HUMAN, SMAD3, P84022		RSK (predicted)	TRUE	TRUE	FALSE	PMID: 9380693	phosphoELM,PhosphoSite, prediction human swissprot
QYETL_ED_EE	QYETL_SD_SE	combi	combi	S	SMRT			TRUE	FALSE	FALSE	combination of phosphomimetic residues, from QYETLSDSE	PhosphoSite
RSAE_E_EEDD	RSAE_S_SEDD	combi	combi	S	C11ORF57			TRUE	FALSE	FALSE	combination of phosphomimetic residues, from RSAESSEDD	PhosphoSite
FFSVFYL_EP	FFSVFYL_TP	pred/YG045_HUMAN:136	7	T	YG045_HUMAN		p38MAPK (predicted)	FALSE	TRUE	FALSE		prediction human swissprot
E_EDSEGDAI	E_SDSEGDAI	pred/SCNNB_HUMAN:633	1	S	SCNNB_HUMAN		CKII (predicted)	FALSE	TRUE	FALSE		prediction human swissprot
G_EQTLLNIR	G_SQTLLNIR	pred/ZN727_HUMAN:492, pred/ZN727_HUMAN:492	1	S	ZN727_HUMAN		ATM (predicted), DNAPK (predicted)	FALSE	TRUE	FALSE		prediction human swissprot,prediction human swissprot
ATD_EEATET	ATD_TEATET	MRPS16: 132	3	T	MRPS16			TRUE	FALSE	FALSE		PhosphoSite
_EFFIHFQQQ	_TFFIHFQQQ	pred/MA2B2_HUMAN:1001	0	T	MA2B2_HUMAN		PKG (predicted)	FALSE	TRUE	FALSE		prediction human swissprot
PDR_ERSASP	PDR_SRSASP	TBX3: 738, O15119: 738	3	S	TBX3, O15119			TRUE	FALSE	FALSE	PMID: 18669648	PhosphoSite, phosphoELM
PAH_EPGDLG	PAH_SPGDLG	LAFORIN_ISO4: 147	3	S	LAFORIN_ISO4			TRUE	FALSE	FALSE		PhosphoSite
RRA_ERGYKN	RRA_SRGYKN	pred/RL18_HUMAN:183, pred/RL18_HUMAN:183, pred/RL18_HUMAN:183	3	S	RL18_HUMAN		RSK (predicted), PKB (predicted), PKA (predicted)	FALSE	TRUE	FALSE		prediction human swissprot, prediction human swissprot
SMEE_EEHTC	SMEE_TEHTC	pred/MITF_HUMAN:522	4	T	MITF_HUMAN		CKI (predicted)	FALSE	TRUE	FALSE		prediction human swissprot
AETTTTF_EP	AETTTTF_SP	CCR7: 377	7	S	CCR7			TRUE	FALSE	FALSE		PhosphoSite
P_EPACRGAE	P_TPACRGAE	pred/RENBP_HUMAN:420, pred/RENBP_HUMAN:420	1	T	RENBP_HUMAN		cdk5 (predicted), GSK3 (predicted)	FALSE	TRUE	FALSE		prediction human swissprot,prediction human swissprot
DNNLRPK_EE	DNNLRPK_SE	ANO6: 909, pred/ANO6_HUMAN:909	7	S	ANO6_HUMAN, ANO6		RSK (predicted)	TRUE	TRUE	FALSE		prediction human swissprot,PhosphoSite
HTVRKDYR_E	HTVRKDYR_S	PIK3CB: 1070, P42338: 1070	8	S	P42338, PIK3CB	PIK3CB		TRUE	FALSE	FALSE	PMID: 12502714	PhosphoSite, phosphoELM
FSYSA_EIRE	FSYSA_SIRE	AKT2: 478	5	S	AKT2			TRUE	FALSE	FALSE		PhosphoSite
SMRI_EAMPH	SMRI_TAMPH	pred/ZC3HA_HUMAN:430	4	T	ZC3HA_HUMAN		PKG (predicted)	FALSE	TRUE	FALSE		prediction human swissprot
_EDLRDLLSS	_SDLRDLLSS	pred/ANR39_HUMAN:175	0	S	ANR39_HUMAN		cdc2 (predicted)	FALSE	TRUE	FALSE		prediction human swissprot
AYNARMDT_E	AYNARMDT_S	THOC4: 257	8	S	THOC4			TRUE	FALSE	FALSE		PhosphoSite
KLF_EKRI_ES	KLF_SKRI_SS	combi	combi	S	OR1A2			TRUE	FALSE	FALSE	combination of phosphomimetic residues, from KLFSKRISS	PhosphoSite
R_EHAGYQTI	R_SHAGYQTI	pred/LAMP1_HUMAN:410, pred/LAMP1_HUMAN:410	1	S	LAMP1_HUMAN		PKG (predicted), PKA (predicted)	FALSE	TRUE	FALSE		prediction human swissprot,prediction human swissprot
R_ESSWSYSL	R_SSSWSYSL	pred/S4A5_HUMAN:1130, pred/S4A5_HUMAN:1130, pred/S4A5_HUMAN:1130	1	S	S4A5_HUMAN		RSK (predicted), PKG (predicted), PKA (predicted)	FALSE	TRUE	FALSE		prediction human swissprot,prediction human swissprot
TRISRTD_ES	TRISRTD_SS	pred/CG033_HUMAN:176	7	S	CG033_HUMAN		RSK (predicted)	FALSE	TRUE	FALSE		prediction human swissprot
P_ELLPEAQN	P_TLLPEAQN	LIN28A: 202	1	T	LIN28A			TRUE	FALSE	FALSE		PhosphoSite
QVEGPE_ELR	QVEGPE_SLR	PDXDC1: 786	6	S	PDXDC1			TRUE	FALSE	FALSE		PhosphoSite
G_EAAPQGSP	G_SAAPQGSP	pred/TROAP_HUMAN:771	1	S	TROAP_HUMAN		PKG (predicted)	FALSE	TRUE	FALSE		prediction human swissprot
SLK_EPLPSQ	SLK_SPLPSQ	pred/RM52_HUMAN:118	3	S	RM52_HUMAN		GSK3 (predicted)	FALSE	TRUE	FALSE		prediction human swissprot
GKNRRQ_EIF	GKNRRQ_SIF	pred/CDK18_HUMAN:470, pred/CDK18_HUMAN:470	6	S	CDK18_HUMAN		RSK (predicted), PKA (predicted)	FALSE	TRUE	FALSE		prediction human swissprot, prediction human swissprot
L_EIFEENLF	L_SIFEENLF	pred/BRD4_HUMAN:1355	1	S	BRD4_HUMAN		CKII (predicted)	FALSE	TRUE	FALSE		prediction human swissprot
DENDKE_EEL	DENDKE_SEL	pred/EXPH5_HUMAN:1987	6	S	EXPH5_HUMAN		CKII (predicted)	FALSE	TRUE	FALSE		prediction human swissprot
HRVLHY_EQG	HRVLHY_SQG	PARP4: 1722, pred/PARP4_HUMAN:1722	6	S	PARP4_HUMAN, PARP4		ATM (predicted)	TRUE	TRUE	FALSE		PhosphoSite, prediction human swissprot
VMRYLQ_ELS	VMRYLQ_TLS	TIRAP: 219	6	T	TIRAP			TRUE	FALSE	FALSE		PhosphoSite
HNQD_EEDEL	HNQD_SEDEL	pred/BBS10_HUMAN:719	4	S	BBS10_HUMAN		CKII (predicted)	FALSE	TRUE	FALSE		prediction human swissprot
SSGRL_EA_ES	SSGRL_SA_SS	combi	combi	S	FLJ12988			TRUE	FALSE	FALSE	combination of phosphomimetic residues, from SSGRLSASS	PhosphoSite
D_EQDDQMES	D_SQDDQMES	pred/ABCAC_HUMAN:2588, pred/ABCAC_HUMAN:2588	1	S	ABCAC_HUMAN		CKI (predicted), unsp (predicted)	FALSE	TRUE	FALSE		prediction human swissprot,prediction human swissprot
VSPPA_EPGP	VSPPA_SPGP	MMACHC: 279, Q9Y4U1: 279, pred/MMAC_HUMAN:279, pred/MMAC_HUMAN:279	5	S	Q9Y4U1, MMACHC, MMAC_HUMAN		cdk5 (predicted), GSK3 (predicted)	TRUE	TRUE	FALSE	PMID: 18669648	phosphoELM, prediction human swissprot,PhosphoSite
_ESYGSGRRF	_SSYGSGRRF	HNRNP_A1: 364, P09651: 364, P09651: 364	0	S	HNRNP_A1, P09651			TRUE	FALSE	FALSE	PMID: 16111636;PMID: 18669648	phosphoELM,PhosphoSite
AIRR_ELEEM	AIRR_SLEEM	pred/ZN451_HUMAN:1057	4	S	ZN451_HUMAN		PKA (predicted)	FALSE	TRUE	FALSE		prediction human swissprot
C_EPIEEEAH	C_SPIEEEAH	KIF4A: 1225, KIF4B: 1227, O95239: 1225, O95239: 1225, O95239: 1225, O95239: 1225, Q2VIQ3: 1227	1	S	KIF4B, KIF4A, Q2VIQ3, O95239			TRUE	FALSE	FALSE	PMID: 17081983;PMID: 16565220;PMID: 18220336;PMID: 18669648	PhosphoSite,PhosphoSite, phosphoELM
L_EPNGQPRS	L_TPNGQPRS	pred/ESYT3_HUMAN:879	1	T	ESYT3_HUMAN		p38MAPK (predicted)	FALSE	TRUE	FALSE		prediction human swissprot
YRPLPKS_ES	YRPLPKS_SS	pred/FBLL1_HUMAN:332	7	S	FBLL1_HUMAN		PKG (predicted)	FALSE	TRUE	FALSE		prediction human swissprot
Q_ELSAEKVL	Q_SLSAEKVL	ECSM2: 198	1	S	ECSM2			TRUE	FALSE	FALSE		PhosphoSite
QYSGFK_EPY	QYSGFK_SPY	pred/P2RX7_HUMAN:593, pred/P2RX7_HUMAN:593	6	S	P2RX7_HUMAN		cdk5 (predicted), GSK3 (predicted)	FALSE	TRUE	FALSE		prediction human swissprot, prediction human swissprot
NNPLCQA_EM	NNPLCQA_TM	ZNF680_ISO2: 122	7	T	ZNF680_ISO2			TRUE	FALSE	FALSE		PhosphoSite
MLT_ETTEDE	MLT_STTEDE	CDS2: 440, pred/CDS2_HUMAN:440	3	S	CDS2, CDS2_HUMAN		CKII (predicted)	TRUE	TRUE	FALSE		prediction human swissprot,PhosphoSite
IC_E_EIRTHK	IC_S_SIRTHK	combi	combi	S	BOREA_HUMAN, BOREALIN		cdc2 (predicted)	TRUE	FALSE	FALSE	combination of phosphomimetic residues, from ICSSIRTHK	prediction human swissprot,PhosphoSite
H_EAPIYEFR	H_SAPIYEFR	C17ORF39: 293	1	S	C17ORF39			TRUE	FALSE	FALSE		PhosphoSite
HLRMH_E_EPS	HLRMH_T_SPS	combi	combi	T	HIC2			TRUE	FALSE	FALSE	combination of phosphomimetic residues, from HLRMHTSPS	PhosphoSite
D_EEKSAMGV	D_SEKSAMGV	pred/FUCT1_HUMAN:357	1	S	FUCT1_HUMAN		PKG (predicted)	FALSE	TRUE	FALSE		prediction human swissprot
LKQTKS_EFI	LKQTKS_TFI	pred/THAP2_HUMAN:226	6	T	THAP2_HUMAN		PKG (predicted)	FALSE	TRUE	FALSE		prediction human swissprot
SS_ESRQLVP	SS_SSRQLVP	CHD1L: 891	2	S	CHD1L			TRUE	FALSE	FALSE		PhosphoSite
EEGEGQ_EQC	EEGEGQ_SQC	pred/GAGE4_HUMAN:115	6	S	GAGE4_HUMAN		ATM (predicted)	FALSE	TRUE	FALSE		prediction human swissprot
SVDDNLK_EP	SVDDNLK_TP	pred/YR011_HUMAN:326, pred/YR011_HUMAN:326, pred/YR011_HUMAN:326	7	T	YR011_HUMAN		p38MAPK (predicted), cdk5 (predicted), GSK3 (predicted)	FALSE	TRUE	FALSE		prediction human swissprot, prediction human swissprot
_ESIKPCMSS	_SSIKPCMSS	pred/ZN578_HUMAN:357	0	S	ZN578_HUMAN		cdc2 (predicted)	FALSE	TRUE	FALSE		prediction human swissprot
LE_E_EQ_EQDF	LE_S_TQ_SQDF	combi	combi	S	PSF2			TRUE	FALSE	FALSE	combination of phosphomimetic residues, from LESTQSQDF	PhosphoSite
MV_ESGEEEA	MV_SSGEEEA	pred/NSMA2_HUMAN:649	2	S	NSMA2_HUMAN		CKII (predicted)	FALSE	TRUE	FALSE		prediction human swissprot
GAG_EGRRKP	GAG_SGRRKP	pred/PSD1_HUMAN:1019	3	S	PSD1_HUMAN		PKC (predicted)	FALSE	TRUE	FALSE		prediction human swissprot
IRVISKL_EK	IRVISKL_SK	MYPT1: 1029, PPP1R12B: 981, PPP1R12C: 781	7	S	MYPT1, PPP1R12B, PPP1R12C			TRUE	FALSE	FALSE		PhosphoSite,PhosphoSite
PYAT_ELYH_E	PYAT_SLYH_S	combi	combi	T	MGC35274			TRUE	FALSE	FALSE	combination of phosphomimetic residues, from PYATSLYHS	PhosphoSite
KDE_EARKND	KDE_SARKND	PGRMC1: 190	3	S	PGRMC1			TRUE	FALSE	FALSE		PhosphoSite
_EKIEEEDVE	_TKIEEEDVE	pred/PHOS_HUMAN:238	0	T	PHOS_HUMAN		CKII (predicted)	FALSE	TRUE	FALSE		prediction human swissprot
SG_EGSGSGP	SG_SGSGSGP	RTBDN: 223	2	S	RTBDN			TRUE	FALSE	FALSE		PhosphoSite
YEVV_EVFPK	YEVV_TVFPK	CLIM1: 325	4	T	CLIM1			TRUE	FALSE	FALSE		PhosphoSite
RK_EDREEKT	RK_TDREEKT	RAPGEF1: 1071	2	T	RAPGEF1			TRUE	FALSE	FALSE		PhosphoSite
GLCDL_ESRY	GLCDL_SSRY	MC4R: 329, P32245: 329, P32245: 329, P32245: 329	5	S	MC4R, P32245	GRK-2, PKA_GROUP, GRK_GROUP		TRUE	FALSE	FALSE	PMID: 12639913	PhosphoSite, phosphoELM
_EITIGPPLP	_SITIGPPLP	pred/FBX44_HUMAN:247	0	S	FBX44_HUMAN		CKI (predicted)	FALSE	TRUE	FALSE		prediction human swissprot
EQDQF_ELTP	EQDQF_SLTP	pred/RED1_HUMAN:738	5	S	RED1_HUMAN		CKI (predicted)	FALSE	TRUE	FALSE		prediction human swissprot
QS_EPSMEIK	QS_SPSMEIK	pred/TCFL5_HUMAN:494	2	S	TCFL5_HUMAN		cdk5 (predicted)	FALSE	TRUE	FALSE		prediction human swissprot
GSDDL_EDEC	GSDDL_SDEC	pred/F101B_HUMAN:211	5	S	F101B_HUMAN		CKII (predicted)	FALSE	TRUE	FALSE		prediction human swissprot
PLNPI_E_EVS	PLNPI_S_SVS	combi	combi	S	SMAD5			TRUE	FALSE	FALSE	combination of phosphomimetic residues, from PLNPISSVS	PhosphoSite
F_EY_EA_EG_EA	F_SY_SA_SG_TA	combi	combi	S	AKT1			TRUE	FALSE	FALSE	combination of phosphomimetic residues, from FSYSASGTA	PhosphoSite
_EQEPSDQRR	_SQEPSDQRR	pred/1A1L1_HUMAN:493, pred/1A1L1_HUMAN:493	0	S	1A1L1_HUMAN		ATM (predicted), DNAPK (predicted)	FALSE	TRUE	FALSE		prediction human swissprot, prediction human swissprot
L_ELLGDGDH	L_SLLGDGDH	pred/IAH1_HUMAN:241	1	S	IAH1_HUMAN		CKI (predicted)	FALSE	TRUE	FALSE		prediction human swissprot
LVL_EAL_ESS	LVL_SAL_SSS	combi	combi	S	IRX3			TRUE	FALSE	FALSE	combination of phosphomimetic residues, from LVLSALSSS	PhosphoSite
VR_EKLPSNL	VR_SKLPSNL	pred/HCN4_HUMAN:1197	2	S	HCN4_HUMAN		PKG (predicted)	FALSE	TRUE	FALSE		prediction human swissprot
RNLVQF_ERL	RNLVQF_SRL	HAO2: 349	6	S	HAO2			TRUE	FALSE	FALSE		PhosphoSite
SVS_EPNAGL	SVS_TPNAGL	AHNAK_ISO2: 144	3	T	AHNAK_ISO2			TRUE	FALSE	FALSE		PhosphoSite
HRLQCMT_EQ	HRLQCMT_SQ	pred/B4GN1_HUMAN:532	7	S	B4GN1_HUMAN		ATM (predicted)	FALSE	TRUE	FALSE		prediction human swissprot
DEDE_EE_EED	DEDE_SE_SED	combi	combi	S	RPL22L1			TRUE	FALSE	FALSE	combination of phosphomimetic residues, from DEDESESED	PhosphoSite
_EPSIYDDIN	_TPSIYDDIN	ATAXIN-7L3: 339, pred/AT7L3_HUMAN:339, pred/AT7L3_HUMAN:339	0	T	AT7L3_HUMAN, ATAXIN-7L3		cdk5 (predicted), GSK3 (predicted)	TRUE	TRUE	FALSE		prediction human swissprot,PhosphoSite
RDTA_EPVPA	RDTA_SPVPA	ATP5SL: 253, pred/AT5SL_HUMAN:253	4	S	ATP5SL, AT5SL_HUMAN		p38MAPK (predicted)	TRUE	TRUE	FALSE		prediction human swissprot,PhosphoSite
_EDTEEDDKC	_SDTEEDDKC	pred/CAC1E_HUMAN:2305	0	S	CAC1E_HUMAN		CKII (predicted)	FALSE	TRUE	FALSE		prediction human swissprot
AW_ES_EDEEG	AW_SS_SDEEG	combi	combi	S	ERCC8			TRUE	FALSE	FALSE	combination of phosphomimetic residues, from AWSSSDEEG	PhosphoSite
AAS_EPKESQ	AAS_SPKESQ	pred/AT8B3_HUMAN:1295, pred/AT8B3_HUMAN:1295	3	S	AT8B3_HUMAN		p38MAPK (predicted), unsp (predicted)	FALSE	TRUE	FALSE		prediction human swissprot, prediction human swissprot
MRRKT_EKWD	MRRKT_SKWD	pred/CF162_HUMAN:94, pred/CF162_HUMAN:94, pred/CF162_HUMAN:94	5	S	CF162_HUMAN		RSK (predicted), PKG (predicted), PKA (predicted)	FALSE	TRUE	FALSE		prediction human swissprot, prediction human swissprot
_E_EKSE_E_EQK	_T_SKSE_S_SQK	combi	combi	T	S6, P62753			TRUE	FALSE	FALSE	combination of phosphomimetic residues, from TSKSESSQK	PhosphoSite, phosphoELM
K_ETAKRSKK	K_TTAKRSKK	pred/LRC46_HUMAN:314	1	T	LRC46_HUMAN		PKC (predicted)	FALSE	TRUE	FALSE		prediction human swissprot
KPGDG_ELTI	KPGDG_SLTI	pred/ARY2_HUMAN:287	5	S	ARY2_HUMAN		DNAPK (predicted)	FALSE	TRUE	FALSE		prediction human swissprot
_ELMWSPCWF	_SLMWSPCWF	pred/PKHB1_HUMAN:235	0	S	PKHB1_HUMAN		CKI (predicted)	FALSE	TRUE	FALSE		prediction human swissprot
GVNSNDMM_E	GVNSNDMM_S	EXPORTIN_7: 1087	8	S	EXPORTIN_7			TRUE	FALSE	FALSE		PhosphoSite
_EKHQRTHTG	_TKHQRTHTG	ZNF135: 650, pred/ZN135_HUMAN:650	0	T	ZNF135, ZN135_HUMAN		PKC (predicted)	TRUE	TRUE	FALSE		PhosphoSite, prediction human swissprot
RR_EH_EGEKP	RR_TH_TGEKP	combi	combi	T	ZNF544			TRUE	FALSE	FALSE	combination of phosphomimetic residues, from RRTHTGEKP	PhosphoSite
ETSAEPA_ED	ETSAEPA_TD	FNTB: 436	7	T	FNTB			TRUE	FALSE	FALSE		PhosphoSite
QKL_E_EPQKK	QKL_S_TPQKK	combi	combi	S	PPP1R14B			TRUE	FALSE	FALSE	combination of phosphomimetic residues, from QKLSTPQKK	PhosphoSite
YCKDG_EYIM	YCKDG_TYIM	SLC30A5: 762	5	T	SLC30A5			TRUE	FALSE	FALSE		PhosphoSite
GPGENGDD_E	GPGENGDD_S	A6R: 349, Q6IBS0: 349	8	S	Q6IBS0, A6R			TRUE	FALSE	FALSE	PMID: 18669648	PhosphoSite, phosphoELM
NS_ENME_ESL	NS_TNME_SSL	combi	combi	S	PTGDR			TRUE	FALSE	FALSE	combination of phosphomimetic residues, from NSTNMESSL	PhosphoSite
SNT_ESTEPA	SNT_SSTEPA	COILIN: 571	3	S	COILIN			TRUE	FALSE	FALSE		PhosphoSite
PRPD_ESGSH	PRPD_SSGSH	TTYH3: 519	4	S	TTYH3			TRUE	FALSE	FALSE		PhosphoSite
F_ENL_EKTLK	F_SNL_SKTLK	combi	combi	S	RCL1			TRUE	FALSE	FALSE	combination of phosphomimetic residues, from FSNLSKTLK	PhosphoSite
GLCDLS_ERY	GLCDLS_SRY	MC4R: 330, P32245: 330, P32245: 330, P32245: 330	6	S	MC4R, P32245	GRK-2, PKA_GROUP, GRK_GROUP		TRUE	FALSE	FALSE	PMID: 12639913	phosphoELM,PhosphoSite
CDMCRL_ERY	CDMCRL_SRY	pred/GPHA2_HUMAN:127	6	S	GPHA2_HUMAN		PKA (predicted)	FALSE	TRUE	FALSE		prediction human swissprot
KRD_EGEGFW	KRD_SGEGFW	pred/YV019_HUMAN:268	3	S	YV019_HUMAN		CKI (predicted)	FALSE	TRUE	FALSE		prediction human swissprot
RR_E_EDVRRP	RR_T_SDVRRP	combi	combi	T	K13			TRUE	FALSE	FALSE	combination of phosphomimetic residues, from RRTSDVRRP	PhosphoSite
_EQLNTVFTE	_TQLNTVFTE	pred/NDF4_HUMAN:323	0	T	NDF4_HUMAN		DNAPK (predicted)	FALSE	TRUE	FALSE		prediction human swissprot
NPSGFG_EQA	NPSGFG_TQA	pred/GALE_HUMAN:346	6	T	GALE_HUMAN		DNAPK (predicted)	FALSE	TRUE	FALSE		prediction human swissprot
QGRWGP_ELG	QGRWGP_SLG	C9ORF163: 138	6	S	C9ORF163			TRUE	FALSE	FALSE		PhosphoSite
TW_EGHVI_E_E	TW_SGHVI_S_S	combi	combi	T	CARHSP1			TRUE	FALSE	FALSE	combination of phosphomimetic residues, from TWSGHVISS	PhosphoSite
LMSWLR_ESS	LMSWLR_SSS	GOLGA4_ISO3: 2241	6	S	GOLGA4_ISO3			TRUE	FALSE	FALSE		PhosphoSite
P_ESPDHSPA	P_TSPDHSPA	DOS: 718	1	T	DOS			TRUE	FALSE	FALSE		PhosphoSite
S_EPTHAAGV	S_TPTHAAGV	MEK1: 386, Q02750: 386, pred/MP2K1_HUMAN:386	1	T	MP2K1_HUMAN, MEK1, Q02750	MAPK1	p38MAPK (predicted)	TRUE	TRUE	FALSE	PMID: 10567369	phosphoELM, prediction human swissprot,PhosphoSite
HR_EQTEKLN	HR_SQTEKLN	pred/CQ074_HUMAN:495, pred/CQ074_HUMAN:495	2	S	CQ074_HUMAN		PKG (predicted), ATM (predicted)	FALSE	TRUE	FALSE		prediction human swissprot, prediction human swissprot
AEGP_EDIPD	AEGP_SDIPD	P16-INK4A: 152, P42771: 152	4	S	P42771, P16-INK4A			TRUE	FALSE	FALSE	PMID: 12529334	PhosphoSite, phosphoELM
MRKA_EPYHY	MRKA_TPYHY	pred/CJ120_HUMAN:331, pred/CJ120_HUMAN:331, pred/CJ120_HUMAN:331	4	T	CJ120_HUMAN		p38MAPK (predicted), PKB (predicted), PKG (predicted)	FALSE	TRUE	FALSE		prediction human swissprot, prediction human swissprot
E_EGKAKYKA	E_TGKAKYKA	pred/HPRT_HUMAN:211	1	T	HPRT_HUMAN		PKC (predicted)	FALSE	TRUE	FALSE		prediction human swissprot
PPPCAF_EPG	PPPCAF_TPG	pred/KLAS1_HUMAN:80, pred/KLAS1_HUMAN:80	6	T	KLAS1_HUMAN		cdk5 (predicted), GSK3 (predicted)	FALSE	TRUE	FALSE		prediction human swissprot,prediction human swissprot
SQT_EHKDLD	SQT_SHKDLD	pred/MRAP2_HUMAN:200	3	S	MRAP2_HUMAN		unsp (predicted)	FALSE	TRUE	FALSE		prediction human swissprot
WD_ESRDISR	WD_SSRDISR	CLK2: 493	2	S	CLK2			TRUE	FALSE	FALSE		PhosphoSite
SASH_EQESF	SASH_TQESF	SPATA6: 484, pred/SPAT6_HUMAN:484	4	T	SPATA6, SPAT6_HUMAN		DNAPK (predicted)	TRUE	TRUE	FALSE		PhosphoSite, prediction human swissprot
GP_ENGNGNA	GP_TNGNGNA	FAM158A: 202	2	T	FAM158A			TRUE	FALSE	FALSE		PhosphoSite
_EYLFSHVPL	_SYLFSHVPL	PRPS1: 310, PRPS1L1: 310, PRPS2: 310, pred/PRPS1_HUMAN:310, pred/PRPS2_HUMAN:310, pred/PRPS3_HUMAN:310	0	S	PRPS3_HUMAN, PRPS1_HUMAN, PRPS1L1, PRPS2_HUMAN, PRPS2, PRPS1		cdc2 (predicted)	TRUE	TRUE	FALSE		PhosphoSite, PhosphoSite, prediction human swissprot
N_ETTDNSDQ	N_STTDNSDQ	pred/PCDA1_HUMAN:943, pred/PCDA2_HUMAN:941, pred/PCDA3_HUMAN:943, pred/PCDA4_HUMAN:940, pred/PCDA5_HUMAN:929, pred/PCDA6_HUMAN:943, pred/PCDA7_HUMAN:930, pred/PCDA8_HUMAN:943, pred/PCDA9_HUMAN:943, pred/PCDAA_HUMAN:941, pred/PCDAB_HUMAN:942, pred/PCDAC_HUMAN:934, pred/PCDAD_HUMAN:943, pred/PCDC1_HUMAN:956, pred/PCDC2_HUMAN:1000	1	S	PCDAD_HUMAN, PCDA4_HUMAN, PCDA9_HUMAN, PCDA1_HUMAN, PCDA5_HUMAN, PCDAA_HUMAN, PCDC2_HUMAN, PCDA2_HUMAN, PCDAB_HUMAN, PCDAC_HUMAN, PCDC1_HUMAN, PCDA3_HUMAN, PCDA6_HUMAN, PCDA8_HUMAN, PCDA7_HUMAN		unsp (predicted)	FALSE	TRUE	FALSE		prediction human swissprot,prediction human swissprot
RSW_ECRYVF	RSW_TCRYVF	pred/SOAT1_HUMAN:545	3	T	SOAT1_HUMAN		PKB (predicted)	FALSE	TRUE	FALSE		prediction human swissprot
TVAV_EPPTA	TVAV_TPPTA	pred/CASK_HUMAN:178	4	T	CASK_HUMAN		cdk5 (predicted)	FALSE	TRUE	FALSE		prediction human swissprot
FLN_ECPKGK	FLN_SCPKGK	pred/GRSF1_HUMAN:475	3	S	GRSF1_HUMAN		cdc2 (predicted)	FALSE	TRUE	FALSE		prediction human swissprot
GSRS_ESKKK	GSRS_SSKKK	ZNF265: 326, pred/ZRAB2_HUMAN:326	4	S	ZRAB2_HUMAN, ZNF265		PKC (predicted)	TRUE	TRUE	FALSE		prediction human swissprot,PhosphoSite
SC_EPRSLAV	SC_SPRSLAV	pred/YP010_HUMAN:188	2	S	YP010_HUMAN		p38MAPK (predicted)	FALSE	TRUE	FALSE		prediction human swissprot
DS_ERKEYFI	DS_SRKEYFI	pred/GLPC_HUMAN:122, pred/GLPC_HUMAN:122	2	S	GLPC_HUMAN		PKG (predicted), unsp (predicted)	FALSE	TRUE	FALSE		prediction human swissprot,prediction human swissprot
HSIKQ_E_EAV	HSIKQ_S_TAV	combi	combi	S	CRF-R1			TRUE	FALSE	FALSE	combination of phosphomimetic residues, from HSIKQSTAV	PhosphoSite
DAAK_EP_ESQ	DAAK_SP_TSQ	combi	combi	S	TNNI1			TRUE	FALSE	FALSE	combination of phosphomimetic residues, from DAAKSPTSQ	PhosphoSite
_EQRINYFLS	_SQRINYFLS	pred/TOR3A_HUMAN:389	0	S	TOR3A_HUMAN		cdc2 (predicted)	FALSE	TRUE	FALSE		prediction human swissprot
KSK_EPRDKS	KSK_SPRDKS	pred/MILK1_HUMAN:858	3	S	MILK1_HUMAN		unsp (predicted)	FALSE	TRUE	FALSE		prediction human swissprot
_EPYTSSSSC	_TPYTSSSSC	pred/KCNN3_HUMAN:728	0	T	KCNN3_HUMAN		cdk5 (predicted)	FALSE	TRUE	FALSE		prediction human swissprot
V_EKER_ESSR	V_SKER_SSSR	combi	combi	S	JMJD6			TRUE	FALSE	FALSE	combination of phosphomimetic residues, from VSKERSSSR	PhosphoSite
A_ESGSLENN	A_TSGSLENN	CDO1: 193	1	T	CDO1			TRUE	FALSE	FALSE		PhosphoSite
R_ENSGSQQH	R_TNSGSQQH	pred/HBP1_HUMAN:507	1	T	HBP1_HUMAN		PKG (predicted)	FALSE	TRUE	FALSE		prediction human swissprot
HS_EMPRPDY	HS_SMPRPDY	MUC13: 505	2	S	MUC13			TRUE	FALSE	FALSE		PhosphoSite
WTSPK_E_EGH	WTSPK_S_SGH	combi	combi	T	FUSIP1			TRUE	FALSE	FALSE	combination of phosphomimetic residues, from WTSPKSSGH	PhosphoSite
TVKI_EQKNS	TVKI_SQKNS	pred/AL1A1_HUMAN:497	4	S	AL1A1_HUMAN		ATM (predicted)	FALSE	TRUE	FALSE		prediction human swissprot
PN_ESEFSRK	PN_SSEFSRK	P18SRP: 149	2	S	P18SRP			TRUE	FALSE	FALSE		PhosphoSite
_EQGRCEAVL	_SQGRCEAVL	pred/LIPM_HUMAN:415	0	S	LIPM_HUMAN		DNAPK (predicted)	FALSE	TRUE	FALSE		prediction human swissprot
ED_EDVELSD	ED_SDVELSD	ZNF262: 1542, Q5VZL5: 1542, Q5VZL5: 1542, pred/ZMYM4_HUMAN:1542	2	S	ZNF262, Q5VZL5, ZMYM4_HUMAN		CKII (predicted)	TRUE	TRUE	FALSE	PMID: 17081983;PMID: 18669648	phosphoELM, prediction human swissprot,PhosphoSite
SEG_EGTDDE	SEG_SGTDDE	SMARCA2: 1585, pred/SMCA2_HUMAN:1585	3	S	SMCA2_HUMAN, SMARCA2		CKI (predicted)	TRUE	TRUE	FALSE		prediction human swissprot,PhosphoSite
_ERPYKAKRQ	_SRPYKAKRQ	pred/BAP1_HUMAN:721	0	S	BAP1_HUMAN		PKG (predicted)	FALSE	TRUE	FALSE		prediction human swissprot
AV_EKYT_ESK	AV_TKYT_SSK	combi	combi	T	H2B			TRUE	FALSE	FALSE	combination of phosphomimetic residues, from AVTKYTSSK	PhosphoSite
_EASH_EQESF	_SASH_TQESF	combi	combi	S	SPATA6			TRUE	FALSE	FALSE	combination of phosphomimetic residues, from SASHTQESF	PhosphoSite
HALNDMT_EI	HALNDMT_SI	TPM1: 283, TPM3: 283	7	S	TPM1, TPM3			TRUE	FALSE	FALSE		PhosphoSite, PhosphoSite
PS_EVKALML	PS_SVKALML	SLC39A3_ISO2: 99	2	S	SLC39A3_ISO2			TRUE	FALSE	FALSE		PhosphoSite
KYKEESD_ED	KYKEESD_SD	TMEM181: 611	7	S	TMEM181			TRUE	FALSE	FALSE		PhosphoSite
LRSR_EV_ERQ	LRSR_TV_SRQ	combi	combi	S	BCL-10			TRUE	FALSE	FALSE	combination of phosphomimetic residues, from LRSRTVSRQ	PhosphoSite
EKSYRRE_EV	EKSYRRE_TV	pred/ZN181_HUMAN:570	7	T	ZN181_HUMAN		RSK (predicted)	FALSE	TRUE	FALSE		prediction human swissprot
ST_EPRSQEP	ST_SPRSQEP	CTK: 501, P42679: 501, P42679: 501, P42679: 501, pred/MATK_HUMAN:501, pred/MATK_HUMAN:501	2	S	MATK_HUMAN, P42679, CTK		p38MAPK (predicted), unsp (predicted)	TRUE	TRUE	FALSE	PMID: 17525332;PMID: 15302935;PMID: 18669648	phosphoELM, prediction human swissprot,PhosphoSite
LKKHVKV_EY	LKKHVKV_SY	OR5H1: 312	7	S	OR5H1			TRUE	FALSE	FALSE		PhosphoSite
VLL_EQYSLE	VLL_SQYSLE	pred/LHPL3_HUMAN:217, pred/LHPL3_HUMAN:217	3	S	LHPL3_HUMAN		ATM (predicted), DNAPK (predicted)	FALSE	TRUE	FALSE		prediction human swissprot, prediction human swissprot
_EEWIQSFLH	_TEWIQSFLH	pred/ENTK_HUMAN:1011	0	T	ENTK_HUMAN		CKI (predicted)	FALSE	TRUE	FALSE		prediction human swissprot
AETT_ETFSP	AETT_TTFSP	CCR7: 374	4	T	CCR7			TRUE	FALSE	FALSE		PhosphoSite
TMFLRET_EL	TMFLRET_SL	pred/GCYA2_HUMAN:731	7	S	GCYA2_HUMAN		PKA (predicted)	FALSE	TRUE	FALSE		prediction human swissprot
_EPCS_ESSMA	_TPCS_TSSMA	combi	combi	T	ENG			TRUE	FALSE	FALSE	combination of phosphomimetic residues, from TPCSTSSMA	PhosphoSite
TGE_EFKLIQ	TGE_SFKLIQ	CALML6: 176	3	S	CALML6			TRUE	FALSE	FALSE		PhosphoSite
EE_ECGFAVE	EE_TCGFAVE	pred/SMUF1_HUMAN:751	2	T	SMUF1_HUMAN		CKI (predicted)	FALSE	TRUE	FALSE		prediction human swissprot
VGKVYI_EIL	VGKVYI_SIL	pred/REP15_HUMAN:234	6	S	REP15_HUMAN		cdc2 (predicted)	FALSE	TRUE	FALSE		prediction human swissprot
SG_EYLVTSV	SG_SYLVTSV	APC: 2837, P25054: 2837	2	S	P25054, APC			TRUE	FALSE	FALSE	PMID: 18220336	phosphoELM,PhosphoSite
PE_EASDSD_E	PE_SASDSD_T	combi	combi	S	RRP15			TRUE	FALSE	FALSE	combination of phosphomimetic residues, from PESASDSDT	PhosphoSite
LS_EP_ELLAL	LS_SP_TLLAL	combi	combi	S	FOS			TRUE	FALSE	FALSE	combination of phosphomimetic residues, from LSSPTLLAL	PhosphoSite
SRSR_ESSRD	SRSR_SSSRD	pred/SRSF6_HUMAN:340, pred/SRSF6_HUMAN:340, pred/SRSF6_HUMAN:340	4	S	SRSF6_HUMAN		RSK (predicted), PKB (predicted), unsp (predicted)	FALSE	TRUE	FALSE		prediction human swissprot, prediction human swissprot
_EEG_EGTDDE	_SEG_SGTDDE	combi	combi	S	SMARCA2			TRUE	FALSE	FALSE	combination of phosphomimetic residues, from SEGSGTDDE	PhosphoSite
I_ESPAHVAT	I_SSPAHVAT	pred/CBL_HUMAN:899	1	S	CBL_HUMAN		cdc2 (predicted)	FALSE	TRUE	FALSE		prediction human swissprot
WATQD_EGFY	WATQD_SGFY	EIF3E: 442	5	S	EIF3E			TRUE	FALSE	FALSE		PhosphoSite
PKS_ETCCIL	PKS_STCCIL	pred/PDE6B_HUMAN:849	3	S	PDE6B_HUMAN		PKG (predicted)	FALSE	TRUE	FALSE		prediction human swissprot
PQGKK_EKFE	PQGKK_TKFE	NCL: 707, pred/NUCL_HUMAN:707	5	T	NUCL_HUMAN, NCL		PKG (predicted)	TRUE	TRUE	FALSE		prediction human swissprot,PhosphoSite
A_EPTLTNSS	A_TPTLTNSS	pred/GSK3A_HUMAN:476	1	T	GSK3A_HUMAN		p38MAPK (predicted)	FALSE	TRUE	FALSE		prediction human swissprot
PSEDSFVR_E	PSEDSFVR_S	SLCO3A1_ISO2: 692	8	S	SLCO3A1_ISO2			TRUE	FALSE	FALSE		PhosphoSite
V_EKERS_ESR	V_SKERS_SSR	combi	combi	S	JMJD6			TRUE	FALSE	FALSE	combination of phosphomimetic residues, from VSKERSSSR	PhosphoSite
_EAWMVSNHS	_TAWMVSNHS	FMR1_ISO6: 529	0	T	FMR1_ISO6			TRUE	FALSE	FALSE		PhosphoSite
T_ELTWISTL	T_SLTWISTL	pred/MGA_HUMAN:1850	1	S	MGA_HUMAN		CKI (predicted)	FALSE	TRUE	FALSE		prediction human swissprot
KLISSD_EED	KLISSD_SED	TRF1: 437, P54274: 437	6	S	TRF1, P54274			TRUE	FALSE	FALSE	PMID: 18669648	PhosphoSite, phosphoELM
L_EPASSLDV	L_SPASSLDV	EML3: 889, Q32P44: 889, pred/EMAL3_HUMAN:889, pred/EMAL3_HUMAN:889, pred/EMAL3_HUMAN:889	1	S	EML3, EMAL3_HUMAN, Q32P44		p38MAPK (predicted), cdk5 (predicted), GSK3 (predicted)	TRUE	TRUE	FALSE	PMID: 18669648	phosphoELM,PhosphoSite, prediction human swissprot
L_ELA_ELPRP	L_TLA_SLPRP	combi	combi	T	ABCF2_ISO3			TRUE	FALSE	FALSE	combination of phosphomimetic residues, from LTLASLPRP	PhosphoSite
STMDSPAS_E	STMDSPAS_T	ACC2: 2458	8	T	ACC2			TRUE	FALSE	FALSE		PhosphoSite
SSEAKTP_EQ	SSEAKTP_SQ	pred/DOK4_HUMAN:325, pred/DOK4_HUMAN:325	7	S	DOK4_HUMAN		ATM (predicted), DNAPK (predicted)	FALSE	TRUE	FALSE		prediction human swissprot, prediction human swissprot
QASRLK_EET	QASRLK_TET	pred/E41LA_HUMAN:684	6	T	E41LA_HUMAN		RSK (predicted)	FALSE	TRUE	FALSE		prediction human swissprot
SE_ESSFH_E_E	SE_SSSFH_S_S	combi	combi	S	CXCR4			TRUE	FALSE	FALSE	combination of phosphomimetic residues, from SESSSFHSS	PhosphoSite
LRLQ_EE_E_EV	LRLQ_SE_T_SV	combi	combi	S	VANGL1			TRUE	FALSE	FALSE	combination of phosphomimetic residues, from LRLQSETSV	PhosphoSite
DSANGEDD_E	DSANGEDD_S	HNRNP_C1/C2: 306, P07910: 306, P07910: 306	8	S	P07910, HNRNP_C1/C2			TRUE	FALSE	FALSE	PMID: 15302935;PMID: 18669648	phosphoELM,PhosphoSite
_EQTTLHPVI	_TQTTLHPVI	pred/YI029_HUMAN:71	0	T	YI029_HUMAN		DNAPK (predicted)	FALSE	TRUE	FALSE		prediction human swissprot
RTQGGK_EQK	RTQGGK_SQK	FFAR1: 298, pred/FFAR1_HUMAN:298	6	S	FFAR1_HUMAN, FFAR1		ATM (predicted)	TRUE	TRUE	FALSE		prediction human swissprot,PhosphoSite
KQLSHQ_EPE	KQLSHQ_SPE	pred/PTN5_HUMAN:563	6	S	PTN5_HUMAN		p38MAPK (predicted)	FALSE	TRUE	FALSE		prediction human swissprot
HMRPYRKK_E	HMRPYRKK_S	pred/SCO1_HUMAN:301, pred/SCO1_HUMAN:301, pred/SCO1_HUMAN:301	8	S	SCO1_HUMAN		RSK (predicted), PKG (predicted), PKA (predicted)	FALSE	TRUE	FALSE		prediction human swissprot, prediction human swissprot
LSHP_EPVPT	LSHP_SPVPT	pred/LRC56_HUMAN:538	4	S	LRC56_HUMAN		p38MAPK (predicted)	FALSE	TRUE	FALSE		prediction human swissprot
SS_EG_EEAE_E	SS_SG_SEAE_S	combi	combi	S	ELG			TRUE	FALSE	FALSE	combination of phosphomimetic residues, from SSSGSEAES	PhosphoSite
IP_ELHSTGS	IP_SLHSTGS	SLK: 1229	2	S	SLK			TRUE	FALSE	FALSE		PhosphoSite
PQKEAALS_E	PQKEAALS_S	LSM12: 195	8	S	LSM12			TRUE	FALSE	FALSE		PhosphoSite
D_EHGDIITA	D_SHGDIITA	pred/GATA4_HUMAN:435	1	S	GATA4_HUMAN		CKI (predicted)	FALSE	TRUE	FALSE		prediction human swissprot
_EEGGVGELI	_TEGGVGELI	pred/WAP53_HUMAN:540	0	T	WAP53_HUMAN		CKI (predicted)	FALSE	TRUE	FALSE		prediction human swissprot
PL_EAP_EDHS	PL_SAP_SDHS	combi	combi	S	KLHL9			TRUE	FALSE	FALSE	combination of phosphomimetic residues, from PLSAPSDHS	PhosphoSite
KWPKLK_EKK	KWPKLK_SKK	pred/CV031_HUMAN:288	6	S	CV031_HUMAN		PKC (predicted)	FALSE	TRUE	FALSE		prediction human swissprot
NLEKD_EDLE	NLEKD_SDLE	pred/LTBP1_HUMAN:1718	5	S	LTBP1_HUMAN		CKII (predicted)	FALSE	TRUE	FALSE		prediction human swissprot
VQ_EFRRIVE	VQ_SFRRIVE	pred/CRBS_HUMAN:172	2	S	CRBS_HUMAN		PKC (predicted)	FALSE	TRUE	FALSE		prediction human swissprot
GPAA_EPYHC	GPAA_TPYHC	pred/RM04_HUMAN:307	4	T	RM04_HUMAN		p38MAPK (predicted)	FALSE	TRUE	FALSE		prediction human swissprot
_EQN_ESY_EQ_E	_SQN_SSY_SQ_S	combi	combi	S	CCNC			TRUE	FALSE	FALSE	combination of phosphomimetic residues, from SQNSSYSQS	PhosphoSite
CPPHKGK_EP	CPPHKGK_SP	pred/CV034_HUMAN:150	7	S	CV034_HUMAN		GSK3 (predicted)	FALSE	TRUE	FALSE		prediction human swissprot
KSGS_EHKSR	KSGS_SHKSR	pred/F133A_HUMAN:244	4	S	F133A_HUMAN		PKC (predicted)	FALSE	TRUE	FALSE		prediction human swissprot
DCR_EKTCLD	DCR_SKTCLD	pred/CQ080_HUMAN:604	3	S	CQ080_HUMAN		CKI (predicted)	FALSE	TRUE	FALSE		prediction human swissprot
_EPLGPLTDN	_SPLGPLTDN	pred/RN223_HUMAN:241, pred/RN223_HUMAN:241	0	S	RN223_HUMAN		cdk5 (predicted), CKI (predicted)	FALSE	TRUE	FALSE		prediction human swissprot, prediction human swissprot
GLSLA_EPGE	GLSLA_TPGE	pred/TREX1_HUMAN:366	5	T	TREX1_HUMAN		p38MAPK (predicted)	FALSE	TRUE	FALSE		prediction human swissprot
S_E_ERKSYKH	S_S_SRKSYKH	combi	combi	S	K6A			TRUE	FALSE	FALSE	combination of phosphomimetic residues, from SSSRKSYKH	PhosphoSite
SDG_EPIELD	SDG_SPIELD	pred/GET4_HUMAN:322	3	S	GET4_HUMAN		unsp (predicted)	FALSE	TRUE	FALSE		prediction human swissprot
PE_EA_ED_EDT	PE_SA_SD_SDT	combi	combi	S	RRP15			TRUE	FALSE	FALSE	combination of phosphomimetic residues, from PESASDSDT	PhosphoSite
_ERPPPRPSV	_SRPPPRPSV	pred/ANTR1_HUMAN:556	0	S	ANTR1_HUMAN		GSK3 (predicted)	FALSE	TRUE	FALSE		prediction human swissprot
EEFVRMM_ER	EEFVRMM_SR	pred/CABP1_HUMAN:369, pred/CABP2_HUMAN:219	7	S	CABP2_HUMAN, CABP1_HUMAN		PKA (predicted)	FALSE	TRUE	FALSE		prediction human swissprot, prediction human swissprot
_ELGSPMH_EN	_TLGSPMH_SN	combi	combi	T	2017-10-04			TRUE	FALSE	FALSE	combination of phosphomimetic residues, from TLGSPMHSN	PhosphoSite
HQLHSRLI_E	HQLHSRLI_S	pred/DCTN1_HUMAN:1278	8	S	DCTN1_HUMAN		RSK (predicted)	FALSE	TRUE	FALSE		prediction human swissprot
P_EVRC_ESMS	P_SVRC_SSMS	combi	combi	S	SMAD2			TRUE	FALSE	FALSE	combination of phosphomimetic residues, from PSVRCSSMS	PhosphoSite
VRKLP_E_E_EL	VRKLP_S_T_TL	combi	combi	S	P90RSK			TRUE	FALSE	FALSE	combination of phosphomimetic residues, from VRKLPSTTL	PhosphoSite
G_ENGESPLA	G_SNGESPLA	ZNF582: 510	1	S	ZNF582			TRUE	FALSE	FALSE		PhosphoSite
E_EQATSCQV	E_SQATSCQV	pred/STH_HUMAN:121, pred/STH_HUMAN:121	1	S	STH_HUMAN		ATM (predicted), DNAPK (predicted)	FALSE	TRUE	FALSE		prediction human swissprot, prediction human swissprot
PEVVSRGS_E	PEVVSRGS_S	pred/CASC3_HUMAN:703	8	S	CASC3_HUMAN		RSK (predicted)	FALSE	TRUE	FALSE		prediction human swissprot
RIRQI_EHIS	RIRQI_SHIS	pred/RSPRY_HUMAN:573, pred/RSPRY_HUMAN:573	5	S	RSPRY_HUMAN		RSK (predicted), PKB (predicted)	FALSE	TRUE	FALSE		prediction human swissprot, prediction human swissprot
_EVAVHKMAS	_TVAVHKMAS	pred/HBXIP_HUMAN:83	0	T	HBXIP_HUMAN		PKC (predicted)	FALSE	TRUE	FALSE		prediction human swissprot
A_E_EQDL_EPH	A_S_TQDL_SPH	combi	combi	S	KLC3			TRUE	FALSE	FALSE	combination of phosphomimetic residues, from ASTQDLSPH	PhosphoSite
PRHI_EFRWN	PRHI_SFRWN	CPEB4: 725, pred/CPEB4_HUMAN:725, pred/CPEB4_HUMAN:725	4	S	CPEB4, CPEB4_HUMAN		RSK (predicted), PKB (predicted)	TRUE	TRUE	FALSE		prediction human swissprot,PhosphoSite
QCAG_EAGGA	QCAG_SAGGA	pred/YA026_HUMAN:165	4	S	YA026_HUMAN		cdc2 (predicted)	FALSE	TRUE	FALSE		prediction human swissprot
AS_ECKKANT	AS_SCKKANT	pred/VAX2_HUMAN:284	2	S	VAX2_HUMAN		PKC (predicted)	FALSE	TRUE	FALSE		prediction human swissprot
VSSN_ETGSS	VSSN_STGSS	GRK5: 586	4	S	GRK5			TRUE	FALSE	FALSE		PhosphoSite
EN_EPLDSGH	EN_SPLDSGH	pred/QRFPR_HUMAN:425	2	S	QRFPR_HUMAN		CKI (predicted)	FALSE	TRUE	FALSE		prediction human swissprot
PL_EAPSDH_E	PL_SAPSDH_S	combi	combi	S	KLHL9			TRUE	FALSE	FALSE	combination of phosphomimetic residues, from PLSAPSDHS	PhosphoSite
M_EPDAQDGH	M_SPDAQDGH	COBLL1: 1200	1	S	COBLL1			TRUE	FALSE	FALSE		PhosphoSite
YVP_EFLYKI	YVP_SFLYKI	SMCR8: 932	3	S	SMCR8			TRUE	FALSE	FALSE		PhosphoSite
RH_ER_ERSR_E	RH_SR_SRSR_T	combi	combi	S	SF2			TRUE	FALSE	FALSE	combination of phosphomimetic residues, from RHSRSRSRT	PhosphoSite
KYDKEL_EPV	KYDKEL_TPV	pred/S14L3_HUMAN:398	6	T	S14L3_HUMAN		p38MAPK (predicted)	FALSE	TRUE	FALSE		prediction human swissprot
D_ESSSASAS	D_SSSSASAS	pred/CNTLN_HUMAN:1398	1	S	CNTLN_HUMAN		cdc2 (predicted)	FALSE	TRUE	FALSE		prediction human swissprot
FPSP_EI_EPR	FPSP_SI_SPR	combi	combi	S	MTUS1			TRUE	FALSE	FALSE	combination of phosphomimetic residues, from FPSPSISPR	PhosphoSite
W_EPVSPPSM	W_TPVSPPSM	pred/BRAC_HUMAN:428, pred/BRAC_HUMAN:428	1	T	BRAC_HUMAN		p38MAPK (predicted), cdk5 (predicted)	FALSE	TRUE	FALSE		prediction human swissprot,prediction human swissprot
FQEAD_EPTL	FQEAD_SPTL	pred/ITB7_HUMAN:795	5	S	ITB7_HUMAN		p38MAPK (predicted)	FALSE	TRUE	FALSE		prediction human swissprot
SIR_EP_EL_ED	SIR_SP_SL_SD	combi	combi	S	TAF2, TAF2_HUMAN, Q6P1X5		p38MAPK (predicted), GSK3 (predicted)	TRUE	FALSE	FALSE	combination of phosphomimetic residues, from SIRSPSLSD	phosphoELM, prediction human swissprot,PhosphoSite
SS_ESTCTKA	SS_SSTCTKA	ONECUT1: 459	2	S	ONECUT1			TRUE	FALSE	FALSE		PhosphoSite
WFLLG_EPG_E	WFLLG_SPG_S	combi	combi	S	MMS19			TRUE	FALSE	FALSE	combination of phosphomimetic residues, from WFLLGSPGS	PhosphoSite
S_EPPPP_E_ER	S_TPPPP_S_SR	combi	combi	S	MGC45438_ISO2			TRUE	FALSE	FALSE	combination of phosphomimetic residues, from STPPPPSSR	PhosphoSite
_EMDEKKKEW	_SMDEKKKEW	pred/SURF4_HUMAN:261	0	S	SURF4_HUMAN		CKII (predicted)	FALSE	TRUE	FALSE		prediction human swissprot
TRI_ENDLEL	TRI_SNDLEL	pred/MARK4_HUMAN:747	3	S	MARK4_HUMAN		PKA (predicted)	FALSE	TRUE	FALSE		prediction human swissprot
E_EEENDDYY	E_SEENDDYY	pred/KAZD1_HUMAN:297, pred/KAZD1_HUMAN:297	1	S	KAZD1_HUMAN		CKII (predicted), CKI (predicted)	FALSE	TRUE	FALSE		prediction human swissprot, prediction human swissprot
KTK_ENMKGF	KTK_SNMKGF	CK1A: 332	3	S	CK1A			TRUE	FALSE	FALSE		PhosphoSite
EEEEEV_EDS	EEEEEV_SDS	SNIP1: 394, pred/SNIP1_HUMAN:394	6	S	SNIP1_HUMAN, SNIP1		CKII (predicted)	TRUE	TRUE	FALSE		PhosphoSite, prediction human swissprot
S_EPSVENSI	S_SPSVENSI	PIP3-E: 430	1	S	PIP3-E			TRUE	FALSE	FALSE		PhosphoSite
P_EEVSFLAT	P_TEVSFLAT	CCDC69: 289	1	T	CCDC69			TRUE	FALSE	FALSE		PhosphoSite
S_EEASDSAS	S_SEASDSAS	NAA10: 228, P41227: 228, pred/NAA10_HUMAN:228	1	S	NAA10_HUMAN, P41227, NAA10		cdc2 (predicted)	TRUE	TRUE	FALSE	PMID: 18669648	phosphoELM, prediction human swissprot,PhosphoSite
GWVEKE_EYY	GWVEKE_TYY	ATP1A3: 1011	6	T	ATP1A3			TRUE	FALSE	FALSE		PhosphoSite
S_EAVG_EDSD	S_SAVG_SDSD	combi	combi	S	INTS3			TRUE	FALSE	FALSE	combination of phosphomimetic residues, from SSAVGSDSD	PhosphoSite
MSAL_EPCLL	MSAL_SPCLL	pred/MED17_HUMAN:647	4	S	MED17_HUMAN		p38MAPK (predicted)	FALSE	TRUE	FALSE		prediction human swissprot
MDAD_ELV_ER	MDAD_SLV_SR	combi	combi	S	SLC11A2			TRUE	FALSE	FALSE	combination of phosphomimetic residues, from MDADSLVSR	PhosphoSite
P_EED_EFVRS	P_SED_SFVRS	combi	combi	S	SLCO3A1_ISO2			TRUE	FALSE	FALSE	combination of phosphomimetic residues, from PSEDSFVRS	PhosphoSite
RHN_E_EDLPM	RHN_S_TDLPM	combi	combi	S	FRS2			TRUE	FALSE	FALSE	combination of phosphomimetic residues, from RHNSTDLPM	PhosphoSite
IRRL_E_ERRR	IRRL_S_TRRR	combi	combi	S	PLM			TRUE	FALSE	FALSE	combination of phosphomimetic residues, from IRRLSTRRR	PhosphoSite
TESCRG_ELN	TESCRG_SLN	pred/SET1A_HUMAN:1705, pred/SET1A_HUMAN:1705	6	S	SET1A_HUMAN		PKA (predicted), CKI (predicted)	FALSE	TRUE	FALSE		prediction human swissprot,prediction human swissprot
KVKAKTK_EQ	KVKAKTK_SQ	pred/ELOV3_HUMAN:269	7	S	ELOV3_HUMAN		ATM (predicted)	FALSE	TRUE	FALSE		prediction human swissprot
PESA_ED_ED_E	PESA_SD_SD_T	combi	combi	S	RRP15			TRUE	FALSE	FALSE	combination of phosphomimetic residues, from PESASDSDT	PhosphoSite
L_EPTLPHQL	L_SPTLPHQL	pred/KCC1A_HUMAN:363	1	S	KCC1A_HUMAN		p38MAPK (predicted)	FALSE	TRUE	FALSE		prediction human swissprot
P_EVRCS_EMS	P_SVRCS_SMS	combi	combi	S	SMAD2			TRUE	FALSE	FALSE	combination of phosphomimetic residues, from PSVRCSSMS	PhosphoSite
MDF_EKAKFN	MDF_SKAKFN	NUDC: 326, Q9Y266: 326	3	S	Q9Y266, NUDC	PLK1		TRUE	FALSE	FALSE	PMID: 12852857	PhosphoSite, phosphoELM
S_EETLANED	S_TETLANED	MTMR10: 770	1	T	MTMR10			TRUE	FALSE	FALSE		PhosphoSite
SASH_EDLAH	SASH_TDLAH	KLC1_ISO4: 633	4	T	KLC1_ISO4			TRUE	FALSE	FALSE		PhosphoSite
TSSSF_EHAK	TSSSF_SHAK	pred/MAGBI_HUMAN:340	5	S	MAGBI_HUMAN		CKI (predicted)	FALSE	TRUE	FALSE		prediction human swissprot
HRTRLQ_ECK	HRTRLQ_SCK	pred/KCNF1_HUMAN:492, pred/KCNF1_HUMAN:492	6	S	KCNF1_HUMAN		RSK (predicted), PKB (predicted)	FALSE	TRUE	FALSE		prediction human swissprot,prediction human swissprot
L_ERRSSLVG	L_SRRSSLVG	KLC2: 615	1	S	KLC2			TRUE	FALSE	FALSE		PhosphoSite
RK_EGEAAGY	RK_SGEAAGY	pred/GGT5_HUMAN:580	2	S	GGT5_HUMAN		unsp (predicted)	FALSE	TRUE	FALSE		prediction human swissprot
I_EQSSSN_EQ	I_SQSSSN_SQ	combi	combi	S	PNPT1			TRUE	FALSE	FALSE	combination of phosphomimetic residues, from ISQSSSNSQ	PhosphoSite
NKYGD_EWDE	NKYGD_TWDE	pred/OCAD1_HUMAN:242	5	T	OCAD1_HUMAN		CKII (predicted)	FALSE	TRUE	FALSE		prediction human swissprot
HRVG_EHQSL	HRVG_THQSL	BTN2A1: 523	4	T	BTN2A1			TRUE	FALSE	FALSE		PhosphoSite
SS_EKEGTSV	SS_SKEGTSV	pred/RRBP1_HUMAN:1404	2	S	RRBP1_HUMAN		CKI (predicted)	FALSE	TRUE	FALSE		prediction human swissprot
SASS_EQVHS	SASS_SQVHS	pred/WBP2L_HUMAN:305, pred/WBP2L_HUMAN:305	4	S	WBP2L_HUMAN		ATM (predicted), DNAPK (predicted)	FALSE	TRUE	FALSE		prediction human swissprot, prediction human swissprot
ASTQDL_EPH	ASTQDL_SPH	KLC3: 502, Q6P597: 502, pred/KLC3_HUMAN:502	6	S	KLC3_HUMAN, Q6P597, KLC3		p38MAPK (predicted)	TRUE	TRUE	FALSE	PMID: 18669648	phosphoELM, prediction human swissprot,PhosphoSite
_EAFRLTWDS	_SAFRLTWDS	pred/CUBN_HUMAN:3615, pred/CUBN_HUMAN:3615	0	S	CUBN_HUMAN		RSK (predicted), PKA (predicted)	FALSE	TRUE	FALSE		prediction human swissprot,prediction human swissprot
_EGLLEAKVQ	_TGLLEAKVQ	FAM73A: 624	0	T	FAM73A			TRUE	FALSE	FALSE		PhosphoSite
QADNFYQ_EV	QADNFYQ_TV	CRIM1: 1035, Q9NZV1: 1035	7	T	Q9NZV1, CRIM1			TRUE	FALSE	FALSE	PMID: 18669648	PhosphoSite, phosphoELM
KFHKA_EQED	KFHKA_SQED	NOL5A: 591, pred/NOP56_HUMAN:591	5	S	NOL5A, NOP56_HUMAN		ATM (predicted)	TRUE	TRUE	FALSE		PhosphoSite, prediction human swissprot
N_E_ENMES_EL	N_S_TNMES_SL	combi	combi	S	PTGDR			TRUE	FALSE	FALSE	combination of phosphomimetic residues, from NSTNMESSL	PhosphoSite
_EELIK_EENN	_TELIK_TENN	combi	combi	T	DDX29			TRUE	FALSE	FALSE	combination of phosphomimetic residues, from TELIKTENN	PhosphoSite
PGQS_EPGGP	PGQS_SPGGP	pred/NKPD1_HUMAN:606, pred/NKPD1_HUMAN:606	4	S	NKPD1_HUMAN		cdk5 (predicted), GSK3 (predicted)	FALSE	TRUE	FALSE		prediction human swissprot,prediction human swissprot
HERAK_ETVM	HERAK_STVM	LOC284422: 127, pred/CS077_HUMAN:127	5	S	LOC284422, CS077_HUMAN		RSK (predicted)	TRUE	TRUE	FALSE		PhosphoSite, prediction human swissprot
GK_EPTQGST	GK_SPTQGST	MZT2A: 152, pred/MZT2A_HUMAN:152	2	S	MZT2A_HUMAN, MZT2A		cdk5 (predicted)	TRUE	TRUE	FALSE		prediction human swissprot,PhosphoSite
_EHKDEKPCE	_THKDEKPCE	pred/ZN114_HUMAN:409	0	T	ZN114_HUMAN		PKC (predicted)	FALSE	TRUE	FALSE		prediction human swissprot
VD_EYQPLNN	VD_SYQPLNN	SPAG6: 503	2	S	SPAG6			TRUE	FALSE	FALSE		PhosphoSite
DMSL_EACKV	DMSL_TACKV	HLAA_ISO25: 361	4	T	HLAA_ISO25			TRUE	FALSE	FALSE		PhosphoSite
_EQKWRHGDD	_SQKWRHGDD	pred/ATG2B_HUMAN:2070	0	S	ATG2B_HUMAN		DNAPK (predicted)	FALSE	TRUE	FALSE		prediction human swissprot
_EERRAQEAD	_TERRAQEAD	pred/AUP1_HUMAN:468, pred/AUP1_HUMAN:468, pred/AUP1_HUMAN:468	0	T	AUP1_HUMAN		RSK (predicted), PKC (predicted), unsp (predicted)	FALSE	TRUE	FALSE		prediction human swissprot, prediction human swissprot
R_ELHQNGNV	R_TLHQNGNV	pred/PNOC_HUMAN:169	1	T	PNOC_HUMAN		PKG (predicted)	FALSE	TRUE	FALSE		prediction human swissprot
KR_EKGMIPS	KR_SKGMIPS	pred/ASCC2_HUMAN:751, pred/ASCC2_HUMAN:751, pred/ASCC2_HUMAN:751	2	S	ASCC2_HUMAN		RSK (predicted), PKG (predicted), PKA (predicted)	FALSE	TRUE	FALSE		prediction human swissprot,prediction human swissprot
G_EGGFGDEC	G_SGGFGDEC	LU: 621, pred/BCAM_HUMAN:621	1	S	LU, BCAM_HUMAN		PKA (predicted)	TRUE	TRUE	FALSE		prediction human swissprot,PhosphoSite
SAEGSGL_EF	SAEGSGL_SF	pred/ORAV1_HUMAN:136	7	S	ORAV1_HUMAN		CKI (predicted)	FALSE	TRUE	FALSE		prediction human swissprot
HLWRKP_ESD	HLWRKP_SSD	pred/TT39B_HUMAN:680, pred/TT39B_HUMAN:680	6	S	TT39B_HUMAN		PKG (predicted), PKA (predicted)	FALSE	TRUE	FALSE		prediction human swissprot,prediction human swissprot
_E_EETLANED	_S_TETLANED	combi	combi	S	MTMR10			TRUE	FALSE	FALSE	combination of phosphomimetic residues, from STETLANED	PhosphoSite
ESTAG_EPPP	ESTAG_SPPP	pred/O10S1_HUMAN:328, pred/O10S1_HUMAN:328	5	S	O10S1_HUMAN		cdk5 (predicted), GSK3 (predicted)	FALSE	TRUE	FALSE		prediction human swissprot,prediction human swissprot
R_ESNKY_ES_E	R_SSNKY_SS_S	combi	combi	S	ETB			TRUE	FALSE	FALSE	combination of phosphomimetic residues, from RSSNKYSSS	PhosphoSite
MKFVD_EKSG	MKFVD_SKSG	CS: 463	5	S	CS			TRUE	FALSE	FALSE		PhosphoSite
KMRQPPPN_E	KMRQPPPN_S	ADAMTS17: 1095	8	S	ADAMTS17			TRUE	FALSE	FALSE		PhosphoSite
_ESRNITEAR	_TSRNITEAR	TIPIN: 293	0	T	TIPIN			TRUE	FALSE	FALSE		PhosphoSite
ESFDEGS_EH	ESFDEGS_SH	EPS8: 821	7	S	EPS8			TRUE	FALSE	FALSE		PhosphoSite
DLD_EVGDSV	DLD_SVGDSV	DCAMKL1_ISO5: 358	3	S	DCAMKL1_ISO5			TRUE	FALSE	FALSE		PhosphoSite
_EDE_EDED_EF	_SDE_SDED_TF	combi	combi	S	SLC35A5			TRUE	FALSE	FALSE	combination of phosphomimetic residues, from SDESDEDTF	PhosphoSite
ILRL_ELTEQ	ILRL_SLTEQ	pred/AN13B_HUMAN:622, pred/AN13B_HUMAN:622	4	S	AN13B_HUMAN		PKA (predicted), unsp (predicted)	FALSE	TRUE	FALSE		prediction human swissprot, prediction human swissprot
LL_EPWLSEH	LL_SPWLSEH	pred/PRSS8_HUMAN:337	2	S	PRSS8_HUMAN		p38MAPK (predicted)	FALSE	TRUE	FALSE		prediction human swissprot
IH_EKSSNGK	IH_SKSSNGK	GPR183: 355	2	S	GPR183			TRUE	FALSE	FALSE		PhosphoSite
MSWLTGKG_E	MSWLTGKG_S	AIFM3: 605	8	S	AIFM3			TRUE	FALSE	FALSE		PhosphoSite
APGQHT_EQI	APGQHT_TQI	pred/STK16_HUMAN:303	6	T	STK16_HUMAN		ATM (predicted)	FALSE	TRUE	FALSE		prediction human swissprot
E_EPQTRDKT	E_SPQTRDKT	pred/FGD1_HUMAN:954, pred/FGD1_HUMAN:954, pred/FGD1_HUMAN:954	1	S	FGD1_HUMAN		p38MAPK (predicted), cdk5 (predicted), GSK3 (predicted)	FALSE	TRUE	FALSE		prediction human swissprot,prediction human swissprot
EAEGFPA_EV	EAEGFPA_TV	ER-ALPHA: 594	7	T	ER-ALPHA			TRUE	FALSE	FALSE		PhosphoSite
_ENSKKCVVS	_SNSKKCVVS	pred/AKD1B_HUMAN:459	0	S	AKD1B_HUMAN		cdc2 (predicted)	FALSE	TRUE	FALSE		prediction human swissprot
RAA_ESSCTR	RAA_SSSCTR	pred/DUS15_HUMAN:290	3	S	DUS15_HUMAN		unsp (predicted)	FALSE	TRUE	FALSE		prediction human swissprot
CDSTGQTS_E	CDSTGQTS_T	XTP3TPA: 170, Q9H773: 170	8	T	Q9H773, XTP3TPA			TRUE	FALSE	FALSE	PMID: 18669648	phosphoELM,PhosphoSite
SPDD_EDEEN	SPDD_SDEEN	POLR2A: 1966, pred/RPB1_HUMAN:1966, pred/RPB1_HUMAN:1966	4	S	RPB1_HUMAN, POLR2A		CKII (predicted), unsp (predicted)	TRUE	TRUE	FALSE		PhosphoSite, prediction human swissprot
EAETD_EDSD	EAETD_SDSD	U5-200KD: 2133, O75643: 2133	5	S	O75643, U5-200KD			TRUE	FALSE	FALSE	PMID: 18669648	phosphoELM,PhosphoSite
_EVQEFPQLI	_SVQEFPQLI	pred/LRC52_HUMAN:305	0	S	LRC52_HUMAN		cdc2 (predicted)	FALSE	TRUE	FALSE		prediction human swissprot
G_EGHLPSAR	G_SGHLPSAR	pred/EFC4A_HUMAN:392	1	S	EFC4A_HUMAN		PKA (predicted)	FALSE	TRUE	FALSE		prediction human swissprot
EELE_ELLEK	EELE_SLLEK	pred/TAF7_HUMAN:345	4	S	TAF7_HUMAN		CKII (predicted)	FALSE	TRUE	FALSE		prediction human swissprot
Q_EETSTHSI	Q_SETSTHSI	RASA3: 827	1	S	RASA3			TRUE	FALSE	FALSE		PhosphoSite
FSY_EASGTA	FSY_SASGTA	AKT1: 475	3	S	AKT1			TRUE	FALSE	FALSE		PhosphoSite
TR_EPINDAS	TR_TPINDAS	C2ORF18: 365, Q8N357: 365	2	T	C2ORF18, Q8N357			TRUE	FALSE	FALSE	PMID: 18669648	phosphoELM,PhosphoSite
KLRVT_EQRK	KLRVT_SQRK	pred/OR6T1_HUMAN:320	5	S	OR6T1_HUMAN		RSK (predicted)	FALSE	TRUE	FALSE		prediction human swissprot
GI_EDLEDDC	GI_SDLEDDC	DDX55: 594, pred/DDX55_HUMAN:594	2	S	DDX55, DDX55_HUMAN		CKII (predicted)	TRUE	TRUE	FALSE		PhosphoSite, prediction human swissprot
AQ_EDPETND	AQ_TDPETND	C1ORF77: 242, Q9Y3Y2: 242, pred/CHTOP_HUMAN:242	2	T	C1ORF77, Q9Y3Y2, CHTOP_HUMAN		CKII (predicted)	TRUE	TRUE	FALSE	PMID: 17081983	PhosphoSite, prediction human swissprot, phosphoELM
RVD_EKETEC	RVD_SKETEC	TACE: 819, P78536: 819	3	S	TACE, P78536			TRUE	FALSE	FALSE	PMID: 12621058	phosphoELM,PhosphoSite
DDDW_E_EDEF	DDDW_S_SDEF	combi	combi	S	GRINL1A			TRUE	FALSE	FALSE	combination of phosphomimetic residues, from DDDWSSDEF	PhosphoSite
VA_EGAVQLI	VA_SGAVQLI	GINS4: 217	2	S	GINS4			TRUE	FALSE	FALSE		PhosphoSite
_EMNTGFELS	_SMNTGFELS	pred/UBE3B_HUMAN:1060	0	S	UBE3B_HUMAN		cdc2 (predicted)	FALSE	TRUE	FALSE		prediction human swissprot
RTIDRF_EPT	RTIDRF_SPT	pred/HIC1_HUMAN:731	6	S	HIC1_HUMAN		CKI (predicted)	FALSE	TRUE	FALSE		prediction human swissprot
KDNIQP_E_EE	KDNIQP_T_TE	combi	combi	T	TRAP150			TRUE	FALSE	FALSE	combination of phosphomimetic residues, from KDNIQPTTE	PhosphoSite
_ESRSYGNNS	_SSRSYGNNS	pred/CF058_HUMAN:322	0	S	CF058_HUMAN		CKI (predicted)	FALSE	TRUE	FALSE		prediction human swissprot
FRHKS_EFVI	FRHKS_SFVI	JAM3: 307	5	S	JAM3			TRUE	FALSE	FALSE		PhosphoSite
R_ESNKYS_E_E	R_SSNKYS_S_S	combi	combi	S	ETB			TRUE	FALSE	FALSE	combination of phosphomimetic residues, from RSSNKYSSS	PhosphoSite
WGGPS_EPFN	WGGPS_SPFN	LOC646603: 199, pred/CD051_HUMAN:199	5	S	LOC646603, CD051_HUMAN		GSK3 (predicted)	TRUE	TRUE	FALSE		prediction human swissprot,PhosphoSite
_EPDKVILCL	_SPDKVILCL	pred/CRBN_HUMAN:434	0	S	CRBN_HUMAN		CKI (predicted)	FALSE	TRUE	FALSE		prediction human swissprot
RHQKRIH_ER	RHQKRIH_SR	pred/ZIM3_HUMAN:471, pred/ZIM3_HUMAN:471	7	S	ZIM3_HUMAN		PKG (predicted), PKA (predicted)	FALSE	TRUE	FALSE		prediction human swissprot, prediction human swissprot
CFLPRR_ERC	CFLPRR_TRC	pred/MLAS1_HUMAN:252	6	T	MLAS1_HUMAN		PKG (predicted)	FALSE	TRUE	FALSE		prediction human swissprot
LFLGRFS_EP	LFLGRFS_SP	pred/ILEU_HUMAN:378	7	S	ILEU_HUMAN		RSK (predicted)	FALSE	TRUE	FALSE		prediction human swissprot
LL_EPGPEAT	LL_SPGPEAT	RELB: 573, Q01201: 573, pred/RELB_HUMAN:573	2	S	Q01201, RELB_HUMAN, RELB		p38MAPK (predicted)	TRUE	TRUE	FALSE	PMID: 18669648	PhosphoSite, prediction human swissprot, phosphoELM
NATN_EQSTT	NATN_TQSTT	pred/ER6L2_HUMAN:527	4	T	ER6L2_HUMAN		DNAPK (predicted)	FALSE	TRUE	FALSE		prediction human swissprot
DG_EKKGQES	DG_SKKGQES	pred/AL2SB_HUMAN:439	2	S	AL2SB_HUMAN		unsp (predicted)	FALSE	TRUE	FALSE		prediction human swissprot
LSSI_EESIQ	LSSI_SESIQ	pred/TTPA_HUMAN:274	4	S	TTPA_HUMAN		cdc2 (predicted)	FALSE	TRUE	FALSE		prediction human swissprot
SY_ESLESRG	SY_SSLESRG	pred/LIN7B_HUMAN:201	2	S	LIN7B_HUMAN		cdc2 (predicted)	FALSE	TRUE	FALSE		prediction human swissprot
VRERNE_ENP	VRERNE_SNP	pred/EPMIP_HUMAN:605, pred/EPMIP_HUMAN:605	6	S	EPMIP_HUMAN		RSK (predicted), PKB (predicted)	FALSE	TRUE	FALSE		prediction human swissprot, prediction human swissprot
_EETEVDILT	_SETEVDILT	pred/BTBDI_HUMAN:704, pred/BTBDI_HUMAN:704	0	S	BTBDI_HUMAN		CKII (predicted), CKI (predicted)	FALSE	TRUE	FALSE		prediction human swissprot, prediction human swissprot
TCIPCPLP_E	TCIPCPLP_S	UBLE1A_ISO3: 299	8	S	UBLE1A_ISO3			TRUE	FALSE	FALSE		PhosphoSite
H_EIKQSTAV	H_SIKQSTAV	CRF-R1: 437	1	S	CRF-R1			TRUE	FALSE	FALSE		PhosphoSite
_ETQEKKSIK	_STQEKKSIK	pred/ZN226_HUMAN:795	0	S	ZN226_HUMAN		unsp (predicted)	FALSE	TRUE	FALSE		prediction human swissprot
VMIG_EPKKV	VMIG_SPKKV	TENSIN_3: 1441	4	S	TENSIN_3			TRUE	FALSE	FALSE		PhosphoSite
C_EPRLVGHT	C_TPRLVGHT	pred/TEKT5_HUMAN:478, pred/TEKT5_HUMAN:478, pred/TEKT5_HUMAN:478	1	T	TEKT5_HUMAN		p38MAPK (predicted), cdk5 (predicted), GSK3 (predicted)	FALSE	TRUE	FALSE		prediction human swissprot, prediction human swissprot
P_EQPEPPHR	P_SQPEPPHR	pred/VP37D_HUMAN:244	1	S	VP37D_HUMAN		DNAPK (predicted)	FALSE	TRUE	FALSE		prediction human swissprot
HIHQ_ELKAG	HIHQ_SLKAG	pred/APOL4_HUMAN:347	4	S	APOL4_HUMAN		PKC (predicted)	FALSE	TRUE	FALSE		prediction human swissprot
RPLRRE_EEI	RPLRRE_SEI	KCNJ2: 425, pred/IRK2_HUMAN:425, pred/IRK2_HUMAN:425, pred/IRK2_HUMAN:425	6	S	IRK2_HUMAN, KCNJ2		RSK (predicted), PKG (predicted), PKA (predicted)	TRUE	TRUE	FALSE		prediction human swissprot,PhosphoSite
QVL_EQVSIF	QVL_SQVSIF	pred/TOX3_HUMAN:571	3	S	TOX3_HUMAN		ATM (predicted)	FALSE	TRUE	FALSE		prediction human swissprot
PATLP_ESGP	PATLP_SSGP	pred/CYGB_HUMAN:187	5	S	CYGB_HUMAN		PKG (predicted)	FALSE	TRUE	FALSE		prediction human swissprot
HD_EGEEGEA	HD_SGEEGEA	SSH3: 653, Q8TE77: 653, pred/SSH3_HUMAN:653, pred/SSH3_HUMAN:653	2	S	Q8TE77, SSH3, SSH3_HUMAN		CKII (predicted), unsp (predicted)	TRUE	TRUE	FALSE	PMID: 18669648	phosphoELM, prediction human swissprot,PhosphoSite
FSY_EASGRE	FSY_SASGRE	AKT3: 474	3	S	AKT3			TRUE	FALSE	FALSE		PhosphoSite
S_ESQDSILI	S_SSQDSILI	pred/CL19A_HUMAN:129	1	S	CL19A_HUMAN		cdc2 (predicted)	FALSE	TRUE	FALSE		prediction human swissprot
GRMLDEG_EL	GRMLDEG_SL	pred/TP8L1_HUMAN:185	7	S	TP8L1_HUMAN		CKI (predicted)	FALSE	TRUE	FALSE		prediction human swissprot
ED_EKEIVTS	ED_SKEIVTS	pred/SALL1_HUMAN:1318	2	S	SALL1_HUMAN		CKI (predicted)	FALSE	TRUE	FALSE		prediction human swissprot
PTI_EPASSP	PTI_SPASSP	KLF13: 283, pred/KLF13_HUMAN:283, pred/KLF13_HUMAN:283	3	S	KLF13, KLF13_HUMAN		cdk5 (predicted), GSK3 (predicted)	TRUE	TRUE	FALSE		prediction human swissprot,PhosphoSite
KGKY_EIKHS	KGKY_SIKHS	BRMS1L: 319	4	S	BRMS1L			TRUE	FALSE	FALSE		PhosphoSite
QFV_EDVDEE	QFV_TDVDEE	pred/TSH2_HUMAN:1029	3	T	TSH2_HUMAN		CKII (predicted)	FALSE	TRUE	FALSE		prediction human swissprot
SSEAK_EPSQ	SSEAK_TPSQ	DOK4: 323, pred/DOK4_HUMAN:323, pred/DOK4_HUMAN:323	5	T	DOK4, DOK4_HUMAN		cdk5 (predicted), GSK3 (predicted)	TRUE	TRUE	FALSE		prediction human swissprot,PhosphoSite
S_ETKNRFVV	S_TTKNRFVV	EIF4E: 210, pred/IF4E_HUMAN:210	1	T	EIF4E, IF4E_HUMAN		PKC (predicted)	TRUE	TRUE	FALSE		PhosphoSite, prediction human swissprot
_ESLTGIMRC	_SSLTGIMRC	pred/NPY6R_HUMAN:282	0	S	NPY6R_HUMAN		CKI (predicted)	FALSE	TRUE	FALSE		prediction human swissprot
S_ELKT_EITY	S_SLKT_SITY	combi	combi	S	KRT78			TRUE	FALSE	FALSE	combination of phosphomimetic residues, from SSLKTSITY	PhosphoSite
A_E_EVGGIFA	A_S_TVGGIFA	combi	combi	S	STX1A			TRUE	FALSE	FALSE	combination of phosphomimetic residues, from ASTVGGIFA	PhosphoSite
G_ERSSSKKK	G_SRSSSKKK	ZNF265: 323	1	S	ZNF265			TRUE	FALSE	FALSE		PhosphoSite
F_ENLSKTLK	F_SNLSKTLK	RCL1: 366	1	S	RCL1			TRUE	FALSE	FALSE		PhosphoSite
F_EVSFKANP	F_SVSFKANP	pred/ALLC_HUMAN:403	1	S	ALLC_HUMAN		cdc2 (predicted)	FALSE	TRUE	FALSE		prediction human swissprot
SFK_ENKSHK	SFK_TNKSHK	pred/ELAV1_HUMAN:321	3	T	ELAV1_HUMAN		PKC (predicted)	FALSE	TRUE	FALSE		prediction human swissprot
R_ELGRKIFS	R_TLGRKIFS	OR8B12: 303	1	T	OR8B12			TRUE	FALSE	FALSE		PhosphoSite
CKR_ELQEWV	CKR_SLQEWV	pred/MMP15_HUMAN:664	3	S	MMP15_HUMAN		PKA (predicted)	FALSE	TRUE	FALSE		prediction human swissprot
_EEEELPTRL	_SEEELPTRL	pred/GRK6_HUMAN:568, pred/GRK6_HUMAN:568	0	S	GRK6_HUMAN		CKII (predicted), unsp (predicted)	FALSE	TRUE	FALSE		prediction human swissprot,prediction human swissprot
TRNCL_EQNS	TRNCL_SQNS	pred/O10W1_HUMAN:302	5	S	O10W1_HUMAN		DNAPK (predicted)	FALSE	TRUE	FALSE		prediction human swissprot
H_ELFRSAVC	H_SLFRSAVC	CD84_ISO5: 265	1	S	CD84_ISO5			TRUE	FALSE	FALSE		PhosphoSite
RSVVE_EDEL	RSVVE_SDEL	pred/MYPN_HUMAN:1317	5	S	MYPN_HUMAN		CKII (predicted)	FALSE	TRUE	FALSE		prediction human swissprot
SEHG_EDDSD	SEHG_SDDSD	pred/CTR9_HUMAN:1169	4	S	CTR9_HUMAN		CKII (predicted)	FALSE	TRUE	FALSE		prediction human swissprot
A_EPALNQGS	A_SPALNQGS	CD45: 1297, pred/PTPRC_HUMAN:1297	1	S	PTPRC_HUMAN, CD45		p38MAPK (predicted)	TRUE	TRUE	FALSE		prediction human swissprot,PhosphoSite
S_EGPSY_ERS	S_TGPSY_SRS	combi	combi	T	RIMS2			TRUE	FALSE	FALSE	combination of phosphomimetic residues, from STGPSYSRS	PhosphoSite
DEAGQRS_EM	DEAGQRS_TM	CYBRD1: 285, ENSP00000319141: 285	7	T	CYBRD1, ENSP00000319141			TRUE	FALSE	FALSE	PMID: 17081983	phosphoELM,PhosphoSite
GA_EPSSAGK	GA_SPSSAGK	MGA: 3020, pred/MGAP_HUMAN:3020	2	S	MGA, MGAP_HUMAN		cdk5 (predicted)	TRUE	TRUE	FALSE		PhosphoSite, prediction human swissprot
_E_ETKNRFVV	_S_TTKNRFVV	combi	combi	S	EIF4E			TRUE	FALSE	FALSE	combination of phosphomimetic residues, from STTKNRFVV	PhosphoSite
FWYRR_ETTD	FWYRR_STTD	pred/CSTF1_HUMAN:428	5	S	CSTF1_HUMAN		PKA (predicted)	FALSE	TRUE	FALSE		prediction human swissprot
NFFA_EPMLK	NFFA_SPMLK	MGCRACGAP: 628, Q9H0H5: 628, Q9H0H5: 628, Q9H0H5: 628	4	S	Q9H0H5, MGCRACGAP			TRUE	FALSE	FALSE	PMID: 22067460;PMID: 16565220;PMID: 18669648	PhosphoSite, phosphoELM
SYP_EKHDYV	SYP_SKHDYV	CLAUDIN_18: 256	3	S	CLAUDIN_18			TRUE	FALSE	FALSE		PhosphoSite
KRKKSRWD_E	KRKKSRWD_S	pred/DDX42_HUMAN:938	8	S	DDX42_HUMAN		RSK (predicted)	FALSE	TRUE	FALSE		prediction human swissprot
_ESSRTYAKR	_SSSRTYAKR	CEP104: 917, pred/CE104_HUMAN:917	0	S	CEP104, CE104_HUMAN		cdc2 (predicted)	TRUE	TRUE	FALSE		PhosphoSite, prediction human swissprot
_ELYIANHAY	_SLYIANHAY	ALDOC: 356, pred/ALDOC_HUMAN:356	0	S	ALDOC, ALDOC_HUMAN		cdc2 (predicted)	TRUE	TRUE	FALSE		PhosphoSite, prediction human swissprot
_ETLLYGRTW	_STLLYGRTW	pred/NKX21_HUMAN:363	0	S	NKX21_HUMAN		cdc2 (predicted)	FALSE	TRUE	FALSE		prediction human swissprot
LALIWL_EVK	LALIWL_TVK	pred/PRND_HUMAN:174	6	T	PRND_HUMAN		PKC (predicted)	FALSE	TRUE	FALSE		prediction human swissprot
NSG_EPQPAP	NSG_SPQPAP	TAF6: 672, pred/TAF6_HUMAN:672	3	S	TAF6, TAF6_HUMAN		GSK3 (predicted)	TRUE	TRUE	FALSE		prediction human swissprot,PhosphoSite
FP_EPDPSGL	FP_SPDPSGL	pred/RHG01_HUMAN:433	2	S	RHG01_HUMAN		GSK3 (predicted)	FALSE	TRUE	FALSE		prediction human swissprot
RD_EEDIPYV	RD_TEDIPYV	pred/TCAL2_HUMAN:221	2	T	TCAL2_HUMAN		RSK (predicted)	FALSE	TRUE	FALSE		prediction human swissprot
EQMLTSP_EQ	EQMLTSP_TQ	AGK: 421	7	T	AGK			TRUE	FALSE	FALSE		PhosphoSite
IDET_EEL_E_E	IDET_TEL_S_S	combi	combi	T	ITGA2			TRUE	FALSE	FALSE	combination of phosphomimetic residues, from IDETTELSS	PhosphoSite
VVHTPET_EV	VVHTPET_SV	SLC16A3: 464, O15427: 464, O15427: 464	7	S	O15427, SLC16A3			TRUE	FALSE	FALSE	PMID: 17081983;PMID: 18669648	phosphoELM,PhosphoSite
SPV_ERSDLI	SPV_SRSDLI	pred/IGFL4_HUMAN:119	3	S	IGFL4_HUMAN		unsp (predicted)	FALSE	TRUE	FALSE		prediction human swissprot
AAGLSRGL_E	AAGLSRGL_S	pred/CC022_HUMAN:141	8	S	CC022_HUMAN		RSK (predicted)	FALSE	TRUE	FALSE		prediction human swissprot
MSE_EQDIKL	MSE_SQDIKL	pred/BMR1B_HUMAN:497, pred/BMR1B_HUMAN:497	3	S	BMR1B_HUMAN		ATM (predicted), DNAPK (predicted)	FALSE	TRUE	FALSE		prediction human swissprot, prediction human swissprot
_EFQAEVSLV	_SFQAEVSLV	pred/VIPR1_HUMAN:449	0	S	VIPR1_HUMAN		RSK (predicted)	FALSE	TRUE	FALSE		prediction human swissprot
FS_E_EAEEH_E	FS_S_SAEEH_S	combi	combi	S	SGTB			TRUE	FALSE	FALSE	combination of phosphomimetic residues, from FSSSAEEHS	PhosphoSite
N_EVSGESEA	N_SVSGESEA	pred/PHOCN_HUMAN:218	1	S	PHOCN_HUMAN		cdc2 (predicted)	FALSE	TRUE	FALSE		prediction human swissprot
QDPQTEG_ER	QDPQTEG_TR	PVR: 416	7	T	PVR			TRUE	FALSE	FALSE		PhosphoSite
FL_ENLLGGH	FL_SNLLGGH	FAM134B: 491	2	S	FAM134B			TRUE	FALSE	FALSE		PhosphoSite
K_EESHHKTK	K_TESHHKTK	H2AE: 121	1	T	H2AE			TRUE	FALSE	FALSE		PhosphoSite
RSC_EQPSTA	RSC_SQPSTA	pred/OXYR_HUMAN:384, pred/OXYR_HUMAN:384	3	S	OXYR_HUMAN		cdc2 (predicted), DNAPK (predicted)	FALSE	TRUE	FALSE		prediction human swissprot, prediction human swissprot
_EDDSDDFYD	_TDDSDDFYD	KIZUNA: 665	0	T	KIZUNA			TRUE	FALSE	FALSE		PhosphoSite
H_EIKQ_ETAV	H_SIKQ_STAV	combi	combi	S	CRF-R1			TRUE	FALSE	FALSE	combination of phosphomimetic residues, from HSIKQSTAV	PhosphoSite
ESE_EEGEEN	ESE_SEGEEN	BZW2: 414, Q9Y6E2: 414, Q9Y6E2: 414, pred/BZW2_HUMAN:414, pred/BZW2_HUMAN:414	3	S	BZW2, BZW2_HUMAN, Q9Y6E2		CKII (predicted), CKI (predicted)	TRUE	TRUE	FALSE	PMID: 17081983;PMID: 18669648	phosphoELM,PhosphoSite, prediction human swissprot
LLD_ELQL_EK	LLD_TLQL_SK	combi	combi	T	SHIP-2			TRUE	FALSE	FALSE	combination of phosphomimetic residues, from LLDTLQLSK	PhosphoSite
KA_EAE_EC_EC	KA_SAE_SC_SC	combi	combi	S	RAB7			TRUE	FALSE	FALSE	combination of phosphomimetic residues, from KASAESCSC	PhosphoSite
WS_EYFSCSG	WS_SYFSCSG	HRASLS5_ISO3: 247	2	S	HRASLS5_ISO3			TRUE	FALSE	FALSE		PhosphoSite
GASRCL_ELT	GASRCL_SLT	pred/ERAS1_HUMAN:82, pred/ERAS1_HUMAN:82	6	S	ERAS1_HUMAN		RSK (predicted), PKA (predicted)	FALSE	TRUE	FALSE		prediction human swissprot, prediction human swissprot
_ESMRGMDAV	_SSMRGMDAV	pred/RSRC2_HUMAN:426	0	S	RSRC2_HUMAN		cdc2 (predicted)	FALSE	TRUE	FALSE		prediction human swissprot
S_EPPPPSSR	S_TPPPPSSR	MGC45438_ISO2: 354	1	T	MGC45438_ISO2			TRUE	FALSE	FALSE		PhosphoSite
YP_EVKRMEA	YP_SVKRMEA	pred/TDRD5_HUMAN:975, pred/TDRD5_HUMAN:975	2	S	TDRD5_HUMAN		cdc2 (predicted), PKC (predicted)	FALSE	TRUE	FALSE		prediction human swissprot, prediction human swissprot
EG_EWWGGGI	EG_SWWGGGI	pred/ZBP1_HUMAN:423	2	S	ZBP1_HUMAN		CKI (predicted)	FALSE	TRUE	FALSE		prediction human swissprot
I_EITECGQI	I_TITECGQI	pred/RBP2_HUMAN:3217, pred/RBP2_HUMAN:3217	1	T	RBP2_HUMAN		PKG (predicted), PKA (predicted)	FALSE	TRUE	FALSE		prediction human swissprot,prediction human swissprot
IIM_EIKGAV	IIM_TIKGAV	GZMA: 257	3	T	GZMA			TRUE	FALSE	FALSE		PhosphoSite
_ELAY_ELKKH	_SLAY_SLKKH	combi	combi	S	INCENP			TRUE	FALSE	FALSE	combination of phosphomimetic residues, from SLAYSLKKH	PhosphoSite
ARVLQH_EQW	ARVLQH_SQW	pred/UBP54_HUMAN:1682, pred/UBP54_HUMAN:1682	6	S	UBP54_HUMAN		ATM (predicted), DNAPK (predicted)	FALSE	TRUE	FALSE		prediction human swissprot, prediction human swissprot
S_EVKKAKKP	S_SVKKAKKP	DMAP1: 460, pred/DMAP1_HUMAN:460, pred/DMAP1_HUMAN:460	1	S	DMAP1_HUMAN, DMAP1		PKC (predicted), unsp (predicted)	TRUE	TRUE	FALSE		prediction human swissprot,PhosphoSite
LHYLPFP_EP	LHYLPFP_SP	MREG: 213, pred/MREG_HUMAN:213	7	S	MREG_HUMAN, MREG		GSK3 (predicted)	TRUE	TRUE	FALSE		prediction human swissprot,PhosphoSite
SG_ET_E_ESRI	SG_ST_S_SSRI	combi	combi	S	GPR56			TRUE	FALSE	FALSE	combination of phosphomimetic residues, from SGSTSSSRI	PhosphoSite
_EGKKKDKSD	_TGKKKDKSD	C12ORF23: 108, pred/CL023_HUMAN:108	0	T	C12ORF23, CL023_HUMAN		PKC (predicted)	TRUE	TRUE	FALSE		PhosphoSite, prediction human swissprot
PLNLSSV_EP	PLNLSSV_TP	CDC23: 596, Q9UJX2: 590, Q9UJX2: 590, Q9UJX2: 590, Q9UJX2: 590, Q9UJX2: 590	7	T	CDC23, Q9UJX2			TRUE	FALSE	FALSE	PMID: 22067460;PMID: 17081983;PMID: 16565220;PMID: 16964243;PMID: 18669648	phosphoELM,PhosphoSite
G_ESQRGNAH	G_SSQRGNAH	pred/ZN689_HUMAN:493	1	S	ZN689_HUMAN		cdc2 (predicted)	FALSE	TRUE	FALSE		prediction human swissprot
P_ETYVEEDE	P_STYVEEDE	VAV3: 840	1	S	VAV3			TRUE	FALSE	FALSE		PhosphoSite
PSIRC_E_EVS	PSIRC_S_SVS	combi	combi	S	SMAD3			TRUE	FALSE	FALSE	combination of phosphomimetic residues, from PSIRCSSVS	PhosphoSite
L_ERS_ETHLI	L_SRS_TTHLI	combi	combi	S	ECT2			TRUE	FALSE	FALSE	combination of phosphomimetic residues, from LSRSTTHLI	PhosphoSite
SVQAG_EKRQ	SVQAG_TKRQ	pred/MDR1_HUMAN:1277	5	T	MDR1_HUMAN		PKC (predicted)	FALSE	TRUE	FALSE		prediction human swissprot
GTS_EYEIVI	GTS_SYEIVI	CD84: 340	3	S	CD84			TRUE	FALSE	FALSE		PhosphoSite
ILCMQKE_EE	ILCMQKE_SE	TAAR2: 350	7	S	TAAR2			TRUE	FALSE	FALSE		PhosphoSite
LPEK_EQESL	LPEK_TQESL	TPD52: 220	4	T	TPD52			TRUE	FALSE	FALSE		PhosphoSite
_EQLQAEHTL	_SQLQAEHTL	pred/RHG35_HUMAN:1491	0	S	RHG35_HUMAN		cdc2 (predicted)	FALSE	TRUE	FALSE		prediction human swissprot
TTDTK_EKRK	TTDTK_SKRK	pred/SCOC_HUMAN:156	5	S	SCOC_HUMAN		PKC (predicted)	FALSE	TRUE	FALSE		prediction human swissprot
NDELDY_EPE	NDELDY_SPE	pred/S7A14_HUMAN:769, pred/S7A14_HUMAN:769	6	S	S7A14_HUMAN		ATM (predicted), GSK3 (predicted)	FALSE	TRUE	FALSE		prediction human swissprot, prediction human swissprot
SARLARHF_E	SARLARHF_S	pred/EXOC5_HUMAN:708	8	S	EXOC5_HUMAN		RSK (predicted)	FALSE	TRUE	FALSE		prediction human swissprot
_EKQDSSKSI	_SKQDSSKSI	pred/FA13B_HUMAN:907	0	S	FA13B_HUMAN		cdc2 (predicted)	FALSE	TRUE	FALSE		prediction human swissprot
_EKLDHPVLW	_SKLDHPVLW	pred/OSBL3_HUMAN:879	0	S	OSBL3_HUMAN		cdc2 (predicted)	FALSE	TRUE	FALSE		prediction human swissprot
_ETMDLSSSS	_STMDLSSSS	KNSL8: 611	0	S	KNSL8			TRUE	FALSE	FALSE		PhosphoSite
SEI_EEIGAF	SEI_TEIGAF	pred/HEYL_HUMAN:323	3	T	HEYL_HUMAN		CKI (predicted)	FALSE	TRUE	FALSE		prediction human swissprot
TSKSE_E_EQK	TSKSE_S_SQK	combi	combi	T	S6, P62753			TRUE	FALSE	FALSE	combination of phosphomimetic residues, from TSKSESSQK	phosphoELM,PhosphoSite
PLHSLE_E_EL	PLHSLE_T_SL	combi	combi	S	PMCA1			TRUE	FALSE	FALSE	combination of phosphomimetic residues, from PLHSLETSL	PhosphoSite
R_ESNKYSSS	R_SSNKYSSS	ETB: 435	1	S	ETB			TRUE	FALSE	FALSE		PhosphoSite
KSGSILT_EP	KSGSILT_SP	pred/FA76B_HUMAN:338, pred/FA76B_HUMAN:338	7	S	FA76B_HUMAN		cdk5 (predicted), GSK3 (predicted)	FALSE	TRUE	FALSE		prediction human swissprot, prediction human swissprot
PLHSLE_ESL	PLHSLE_TSL	P20020: 1256	6	T	P20020			TRUE	FALSE	FALSE	PMID: 18669648	phosphoELM
_EGDLIEVWG	_SGDLIEVWG	pred/NF2IP_HUMAN:411	0	S	NF2IP_HUMAN		CKII (predicted)	FALSE	TRUE	FALSE		prediction human swissprot
H_ELF_EHNRI	H_TLF_SHNRI	combi	combi	T	CSR_ISO2			TRUE	FALSE	FALSE	combination of phosphomimetic residues, from HTLFSHNRI	PhosphoSite
HRKK_EKDEL	HRKK_TKDEL	pred/KDEL1_HUMAN:498, pred/KDEL1_HUMAN:498	4	T	KDEL1_HUMAN		RSK (predicted), PKG (predicted)	FALSE	TRUE	FALSE		prediction human swissprot,prediction human swissprot
EDD_EG_EEES	EDD_SG_TEES	combi	combi	S	P49427, UB2R1_HUMAN, CDC34	CK2_GROUP, CK2_ALPHA	CKII (predicted)	TRUE	FALSE	FALSE	combination of phosphomimetic residues, from EDDSGTEES	phosphoELM, prediction human swissprot,PhosphoSite
NTLAVA_EQN	NTLAVA_SQN	pred/CECR6_HUMAN:576	6	S	CECR6_HUMAN		DNAPK (predicted)	FALSE	TRUE	FALSE		prediction human swissprot
TSIQDRYG_E	TSIQDRYG_S	pred/ARFG3_HUMAN:516	8	S	ARFG3_HUMAN		RSK (predicted)	FALSE	TRUE	FALSE		prediction human swissprot
_EPESSDNSH	_SPESSDNSH	LARP2: 906, pred/LAR1B_HUMAN:906, pred/LAR1B_HUMAN:906, pred/LAR1B_HUMAN:906, pred/LAR1B_HUMAN:906	0	S	LAR1B_HUMAN, LARP2		p38MAPK (predicted), cdk5 (predicted), unsp (predicted), GSK3 (predicted)	TRUE	TRUE	FALSE		prediction human swissprot,PhosphoSite
RH_ER_ER_ER_E	RH_SR_SR_SR_T	combi	combi	S	SF2			TRUE	FALSE	FALSE	combination of phosphomimetic residues, from RHSRSRSRT	PhosphoSite
SGAHRKA_ES	SGAHRKA_TS	pred/CF132_HUMAN:1187	7	T	CF132_HUMAN		PKG (predicted)	FALSE	TRUE	FALSE		prediction human swissprot
QLLMLQ_ELE	QLLMLQ_SLE	AP2S1: 140	6	S	AP2S1			TRUE	FALSE	FALSE		PhosphoSite
T_EK_EESSQK	T_SK_SESSQK	combi	combi	T	S6, P62753			TRUE	FALSE	FALSE	combination of phosphomimetic residues, from TSKSESSQK	PhosphoSite, phosphoELM
RS_EVEEEQC	RS_SVEEEQC	pred/GSG1_HUMAN:343	2	S	GSG1_HUMAN		unsp (predicted)	FALSE	TRUE	FALSE		prediction human swissprot
KT_EAKRSKK	KT_TAKRSKK	pred/LRC46_HUMAN:315	2	T	LRC46_HUMAN		PKC (predicted)	FALSE	TRUE	FALSE		prediction human swissprot
EAE_ED_ED_ED	EAE_TD_SD_SD	combi	combi	T	U5-200KD			TRUE	FALSE	FALSE	combination of phosphomimetic residues, from EAETDSDSD	PhosphoSite
T_ESLVDLGS	T_SSLVDLGS	pred/SIX1_HUMAN:277	1	S	SIX1_HUMAN		cdc2 (predicted)	FALSE	TRUE	FALSE		prediction human swissprot
PIH_ELE_E_EL	PIH_SLE_T_SL	combi	combi	S	ATP2B2, Q01814			TRUE	FALSE	FALSE	combination of phosphomimetic residues, from PIHSLETSL	PhosphoSite, phosphoELM
LVPSFPP_ET	LVPSFPP_TT	pred/SWAHA_HUMAN:548	7	T	SWAHA_HUMAN		GSK3 (predicted)	FALSE	TRUE	FALSE		prediction human swissprot
SQN_E_EYSQ_E	SQN_S_SYSQ_S	combi	combi	S	CCNC			TRUE	FALSE	FALSE	combination of phosphomimetic residues, from SQNSSYSQS	PhosphoSite
RP_EHQPAPQ	RP_SHQPAPQ	pred/MNX1_HUMAN:395	2	S	MNX1_HUMAN		PKG (predicted)	FALSE	TRUE	FALSE		prediction human swissprot
V_EFVHILSD	V_SFVHILSD	DDEF1: 1122	1	S	DDEF1			TRUE	FALSE	FALSE		PhosphoSite
SG_ET_ES_ERI	SG_ST_SS_SRI	combi	combi	S	GPR56			TRUE	FALSE	FALSE	combination of phosphomimetic residues, from SGSTSSSRI	PhosphoSite
GASNN_ESSN	GASNN_SSSN	TLK2: 769	5	S	TLK2			TRUE	FALSE	FALSE		PhosphoSite
II_ESDGESN	II_SSDGESN	HIRIP3: 550	2	S	HIRIP3			TRUE	FALSE	FALSE		PhosphoSite
HVS_EPRFQP	HVS_SPRFQP	pred/BATF_HUMAN:120, pred/BATF_HUMAN:120	3	S	BATF_HUMAN		p38MAPK (predicted), cdk5 (predicted)	FALSE	TRUE	FALSE		prediction human swissprot,prediction human swissprot
YF_EIMKDIR	YF_TIMKDIR	CNTLN_ISO2: 1400	2	T	CNTLN_ISO2			TRUE	FALSE	FALSE		PhosphoSite
GRY_ELDVWS	GRY_SLDVWS	pred/NCPR_HUMAN:672	3	S	NCPR_HUMAN		PKA (predicted)	FALSE	TRUE	FALSE		prediction human swissprot
NRISVE_EQM	NRISVE_SQM	pred/IRK16_HUMAN:416, pred/IRK16_HUMAN:416	6	S	IRK16_HUMAN		ATM (predicted), DNAPK (predicted)	FALSE	TRUE	FALSE		prediction human swissprot,prediction human swissprot
S_EGLLSSFF	S_SGLLSSFF	pred/WWAS2_HUMAN:193	1	S	WWAS2_HUMAN		cdc2 (predicted)	FALSE	TRUE	FALSE		prediction human swissprot
I_EEGRGKTH	I_SEGRGKTH	pred/THTM_HUMAN:290	1	S	THTM_HUMAN		CKI (predicted)	FALSE	TRUE	FALSE		prediction human swissprot
DFA_EFSAKL	DFA_SFSAKL	DECR2: 287	3	S	DECR2			TRUE	FALSE	FALSE		PhosphoSite
PESA_EDSDT	PESA_SDSDT	RRP15: 278, Q9Y3B9: 278, pred/RRP15_HUMAN:278	4	S	RRP15_HUMAN, Q9Y3B9, RRP15		unsp (predicted)	TRUE	TRUE	FALSE	PMID: 18669648	prediction human swissprot,PhosphoSite, phosphoELM
PQL_EPRQEN	PQL_TPRQEN	pred/KCNV2_HUMAN:540	3	T	KCNV2_HUMAN		p38MAPK (predicted)	FALSE	TRUE	FALSE		prediction human swissprot
HRK_ELPKAD	HRK_SLPKAD	EHD4: 536	3	S	EHD4			TRUE	FALSE	FALSE		PhosphoSite
_EGSAAEAPR	_SGSAAEAPR	pred/SFR15_HUMAN:1139	0	S	SFR15_HUMAN		cdc2 (predicted)	FALSE	TRUE	FALSE		prediction human swissprot
STPPPPS_ER	STPPPPS_SR	MGC45438_ISO2: 360	7	S	MGC45438_ISO2			TRUE	FALSE	FALSE		PhosphoSite
QPGV_EPSGS	QPGV_SPSGS	pred/TIM9B_HUMAN:99	4	S	TIM9B_HUMAN		GSK3 (predicted)	FALSE	TRUE	FALSE		prediction human swissprot
_EEGQYQPQP	_TEGQYQPQP	LCK: 501, P06239: 501	0	T	P06239, LCK			TRUE	FALSE	FALSE	PMID: 17192257	phosphoELM,PhosphoSite
CLGPGQD_EQ	CLGPGQD_SQ	pred/TBX10_HUMAN:384	7	S	TBX10_HUMAN		ATM (predicted)	FALSE	TRUE	FALSE		prediction human swissprot
_ERRRSGMKL	_SRRRSGMKL	P38D: 357, pred/MK13_HUMAN:357	0	S	MK13_HUMAN, P38D		unsp (predicted)	TRUE	TRUE	FALSE		prediction human swissprot,PhosphoSite
SG_EYLV_E_EV	SG_SYLV_T_SV	combi	combi	S	APC			TRUE	FALSE	FALSE	combination of phosphomimetic residues, from SGSYLVTSV	PhosphoSite
RHSR_ER_ERT	RHSR_SR_SRT	combi	combi	S	SF2			TRUE	FALSE	FALSE	combination of phosphomimetic residues, from RHSRSRSRT	PhosphoSite
_ENAAFDPSP	_TNAAFDPSP	SELP: 822, P16109: 822	0	T	SELP, P16109			TRUE	FALSE	FALSE	PMID: 7691235	phosphoELM,PhosphoSite
_ELQDRYGSY	_SLQDRYGSY	ZNF289: 513	0	S	ZNF289			TRUE	FALSE	FALSE		PhosphoSite
DSS_ESASAS	DSS_SSASAS	pred/CNTLN_HUMAN:1400	3	S	CNTLN_HUMAN		cdc2 (predicted)	FALSE	TRUE	FALSE		prediction human swissprot
NSIYKKLL_E	NSIYKKLL_T	P25116: 425	8	T	P25116			TRUE	FALSE	FALSE	PMID: 8955127	phosphoELM
KLI_E_ED_EED	KLI_S_SD_SED	combi	combi	S	TRF1			TRUE	FALSE	FALSE	combination of phosphomimetic residues, from KLISSDSED	PhosphoSite
HRVGTHQ_EL	HRVGTHQ_SL	BTN2A1: 526, BTN2A2: 522	7	S	BTN2A1, BTN2A2			TRUE	FALSE	FALSE		PhosphoSite, PhosphoSite
KG_EEAEEEY	KG_TEAEEEY	pred/FBX34_HUMAN:705	2	T	FBX34_HUMAN		CKII (predicted)	FALSE	TRUE	FALSE		prediction human swissprot
GWRRV_EEGK	GWRRV_TEGK	pred/NSD2_HUMAN:1362	5	T	NSD2_HUMAN		RSK (predicted)	FALSE	TRUE	FALSE		prediction human swissprot
PE_EPGEKKT	PE_TPGEKKT	pred/ALPK2_HUMAN:2164	2	T	ALPK2_HUMAN		GSK3 (predicted)	FALSE	TRUE	FALSE		prediction human swissprot
ASHLRR_EQY	ASHLRR_SQY	PROFILIN_1: 138, pred/PROF1_HUMAN:138, pred/PROF1_HUMAN:138	6	S	PROF1_HUMAN, PROFILIN_1		ATM (predicted), DNAPK (predicted)	TRUE	TRUE	FALSE		prediction human swissprot,PhosphoSite
LSSD_ESESP	LSSD_SSESP	ZNF233: 666	4	S	ZNF233			TRUE	FALSE	FALSE		PhosphoSite
QSRLA_ELRS	QSRLA_TLRS	VPS24: 219	5	T	VPS24			TRUE	FALSE	FALSE		PhosphoSite
LTA_EPLGAS	LTA_SPLGAS	Q13111: 933	3	S	Q13111			TRUE	FALSE	FALSE	PMID: 16964243	phosphoELM
_EA_EQGCNNQ	_SA_SQGCNNQ	combi	combi	S	MAPKAPK3			TRUE	FALSE	FALSE	combination of phosphomimetic residues, from SASQGCNNQ	PhosphoSite
VVH_EPETSV	VVH_TPETSV	SLC16A3: 460, O15427: 460, O15427: 460, pred/MOT4_HUMAN:460, pred/MOT4_HUMAN:460	3	T	O15427, SLC16A3, MOT4_HUMAN		p38MAPK (predicted), GSK3 (predicted)	TRUE	TRUE	FALSE	PMID: 17081983;PMID: 18669648	PhosphoSite, prediction human swissprot, phosphoELM
PKKGGG_EPK	PKKGGG_TPK	KIAA1543: 1247	6	T	KIAA1543			TRUE	FALSE	FALSE		PhosphoSite
SR_ERSHSRS	SR_SRSHSRS	pred/SRSF4_HUMAN:488	2	S	SRSF4_HUMAN		PKG (predicted)	FALSE	TRUE	FALSE		prediction human swissprot
_EDEEEEDDD	_SDEEEEDDD	LEO1: 658, Q8WVC0: 658, Q8WVC0: 658, Q8WVC0: 658, pred/LEO1_HUMAN:658	0	S	LEO1_HUMAN, LEO1, Q8WVC0		CKII (predicted)	TRUE	TRUE	FALSE	PMID: 17081983;PMID: 16964243;PMID: 18669648	phosphoELM,PhosphoSite, prediction human swissprot
HGDLTE_EQS	HGDLTE_SQS	pred/PSG9_HUMAN:424, pred/PSG9_HUMAN:424	6	S	PSG9_HUMAN		ATM (predicted), DNAPK (predicted)	FALSE	TRUE	FALSE		prediction human swissprot,prediction human swissprot
_E_EQFG_ELEF	_S_SQFG_SLEF	combi	combi	S	CDC26			TRUE	FALSE	FALSE	combination of phosphomimetic residues, from SSQFGSLEF	PhosphoSite
T_EEEKKPAA	T_TEEKKPAA	RPL4: 420	1	T	RPL4			TRUE	FALSE	FALSE		PhosphoSite
RPHTNET_EL	RPHTNET_SL	MCC: 828	7	S	MCC			TRUE	FALSE	FALSE		PhosphoSite
SLKD_ETLDN	SLKD_STLDN	O75475: 526	4	S	O75475			TRUE	FALSE	FALSE	PMID: 18669648	phosphoELM
RDSLID_ELT	RDSLID_SLT	EIF6: 243, P56537: 243	6	S	EIF6, P56537			TRUE	FALSE	FALSE	PMID: 18669648	PhosphoSite, phosphoELM
TSQ_E_ELPGH	TSQ_T_SLPGH	combi	combi	S	METTL1, TRMB_HUMAN		DNAPK (predicted)	TRUE	FALSE	FALSE	combination of phosphomimetic residues, from TSQTSLPGH	prediction human swissprot,PhosphoSite
AV_EKYT_EAK	AV_TKYT_SAK	combi	combi	T	H2B1K			TRUE	FALSE	FALSE	combination of phosphomimetic residues, from AVTKYTSAK	PhosphoSite
[truncated: 10,456 more rows]
