# Supplementary material for: Proteome‐wide analysis of phospho‐regulated PDZ domain interactions
Source: Mol Syst Biol. 2018 Aug 20;14(8):e8129. doi: 10.15252/msb.20178129 (PMC6100724; doi:10.15252/msb.20178129)
Supplement: Supplementary file 3 — Table EV2 [file MSB-14-e8129-s003.txt]

Table EV2. Oligonucleotide library for phage library construction

GCCCCCGGTGGCGGAAGCAGCGAAGCGAAAGAACCGAGCCAGTGATAAACCGATACAATTAAAGGC
GCCCCCGGTGGCGGAAGCGAAGAAGCGAAAACCCCGAGCCAGTGATAAACCGATACAATTAAAGGC
GCCCCCGGTGGCGGAAGCGAAGAAGCGAAAGAACCGAGCCAGTGATAAACCGATACAATTAAAGGC
GCCCCCGGTGGCGGACAGGAAGAAGAAAGCACCCATAGCATTTGATAAACCGATACAATTAAAGGC
GCCCCCGGTGGCGGACAGAGCGAAACCAGCACCCATGAAATTTGATAAACCGATACAATTAAAGGC
GCCCCCGGTGGCGGACAGGAAGAAACCGAAACCCATAGCATTTGATAAACCGATACAATTAAAGGC
GCCCCCGGTGGCGGACAGGAAGAAACCGAAGAACATGAAATTTGATAAACCGATACAATTAAAGGC
GCCCCCGGTGGCGGACAGGAAGAAGAAGAAGAACATAGCATTTGATAAACCGATACAATTAAAGGC
GCCCCCGGTGGCGGACAGAGCGAAACCGAAGAACATGAAATTTGATAAACCGATACAATTAAAGGC
GCCCCCGGTGGCGGACAGAGCGAAGAAAGCGAACATAGCATTTGATAAACCGATACAATTAAAGGC
GCCCCCGGTGGCGGACAGAGCGAAGAAGAAGAACATAGCATTTGATAAACCGATACAATTAAAGGC
GCCCCCGGTGGCGGACAGGAAGAAGAAAGCACCCATGAAATTTGATAAACCGATACAATTAAAGGC
GCCCCCGGTGGCGGACAGGAAGAAGAAAGCGAACATGAAATTTGATAAACCGATACAATTAAAGGC
GCCCCCGGTGGCGGACAGGAAGAAACCAGCACCCATAGCATTTGATAAACCGATACAATTAAAGGC
GCCCCCGGTGGCGGACAGAGCGAAACCGAAACCCATGAAATTTGATAAACCGATACAATTAAAGGC
GCCCCCGGTGGCGGACAGAGCGAAACCAGCGAACATAGCATTTGATAAACCGATACAATTAAAGGC
GCCCCCGGTGGCGGACAGAGCGAAGAAAGCGAACATGAAATTTGATAAACCGATACAATTAAAGGC
GCCCCCGGTGGCGGACAGGAAGAAACCAGCACCCATGAAATTTGATAAACCGATACAATTAAAGGC
GCCCCCGGTGGCGGACAGGAAGAAGAAAGCGAACATAGCATTTGATAAACCGATACAATTAAAGGC
GCCCCCGGTGGCGGACAGGAAGAAACCGAAACCCATGAAATTTGATAAACCGATACAATTAAAGGC
GCCCCCGGTGGCGGACAGAGCGAAACCGAAGAACATAGCATTTGATAAACCGATACAATTAAAGGC
GCCCCCGGTGGCGGACAGAGCGAAGAAGAAACCCATAGCATTTGATAAACCGATACAATTAAAGGC
GCCCCCGGTGGCGGACAGAGCGAAACCAGCGAACATGAAATTTGATAAACCGATACAATTAAAGGC
GCCCCCGGTGGCGGACAGAGCGAAGAAGAAGAACATGAAATTTGATAAACCGATACAATTAAAGGC
GCCCCCGGTGGCGGACAGGAAGAAACCAGCGAACATAGCATTTGATAAACCGATACAATTAAAGGC
GCCCCCGGTGGCGGACAGGAAGAAACCGAAGAACATAGCATTTGATAAACCGATACAATTAAAGGC
GCCCCCGGTGGCGGACAGAGCGAAGAAAGCACCCATAGCATTTGATAAACCGATACAATTAAAGGC
GCCCCCGGTGGCGGACAGAGCGAAACCGAAACCCATAGCATTTGATAAACCGATACAATTAAAGGC
GCCCCCGGTGGCGGACAGGAAGAAGAAGAAACCCATAGCATTTGATAAACCGATACAATTAAAGGC
GCCCCCGGTGGCGGACAGGAAGAAACCAGCGAACATGAAATTTGATAAACCGATACAATTAAAGGC
GCCCCCGGTGGCGGACAGGAAGAAGAAGAAACCCATGAAATTTGATAAACCGATACAATTAAAGGC
GCCCCCGGTGGCGGACAGGAAGAAGAAGAAGAACATGAAATTTGATAAACCGATACAATTAAAGGC
GCCCCCGGTGGCGGACAGAGCGAAGAAAGCACCCATGAAATTTGATAAACCGATACAATTAAAGGC
GCCCCCGGTGGCGGACAGAGCGAAGAAGAAACCCATGAAATTTGATAAACCGATACAATTAAAGGC
GCCCCCGGTGGCGGAGTGCTGCATCTGCTGCGCAGCCAGGAATGATAAACCGATACAATTAAAGGC
GCCCCCGGTGGCGGAGTGCTGCATCTGCTGCGCGAACAGGAATGATAAACCGATACAATTAAAGGC
GCCCCCGGTGGCGGAGTGCTGCATCTGCTGCGCGAACAGAGCTGATAAACCGATACAATTAAAGGC
GCCCCCGGTGGCGGAGAACCGGCGAGCGAAAGCAGCATGGCGTGATAAACCGATACAATTAAAGGC
GCCCCCGGTGGCGGAGAACCGGCGAGCACCAGCAGCATGGCGTGATAAACCGATACAATTAAAGGC
GCCCCCGGTGGCGGAACCCCGGCGAGCGAAAGCAGCATGGCGTGATAAACCGATACAATTAAAGGC
GCCCCCGGTGGCGGAAGCGGCAACAAACCGAGCGAATATAGCTGATAAACCGATACAATTAAAGGC
GCCCCCGGTGGCGGAAGCGGCAACAAACCGAGCAGCTATGAATGATAAACCGATACAATTAAAGGC
GCCCCCGGTGGCGGAAGCGGCAACAAACCGAGCGAATATGAATGATAAACCGATACAATTAAAGGC
GCCCCCGGTGGCGGAGATCAGCAGGATCCGGAACCGAGCGAATGATAAACCGATACAATTAAAGGC
GCCCCCGGTGGCGGAGATCAGCAGGATCCGGAACCGAGCAGCTGATAAACCGATACAATTAAAGGC
GCCCCCGGTGGCGGAGATCAGCAGGATCCGAGCCCGAGCGAATGATAAACCGATACAATTAAAGGC
GCCCCCGGTGGCGGAGATCAGCAGGATCCGGAACCGGAAAGCTGATAAACCGATACAATTAAAGGC
GCCCCCGGTGGCGGAGATCAGCAGGATCCGAGCCCGGAAAGCTGATAAACCGATACAATTAAAGGC
GCCCCCGGTGGCGGAGATCAGCAGGATCCGAGCCCGGAAGAATGATAAACCGATACAATTAAAGGC
GCCCCCGGTGGCGGAGATCAGCAGGATCCGGAACCGGAAGAATGATAAACCGATACAATTAAAGGC
GCCCCCGGTGGCGGAGTTGCTAGCGAGAAAGAGGAAGTGATGTGATAAACCGATACAATTAAAGGC
GCCCCCGGTGGCGGAGTGGCAGAGGAGAAAGAAGAAGTTATGTGATAAACCGATACAATTAAAGGC
GCCCCCGGTGGCGGAGTCGCGGAGGAGAAAGAATCGGTAATGTGATAAACCGATACAATTAAAGGC
GCCCCCGGTGGCGGATTTGAAGATGAAGAAGAACTGAGCGATTGATAAACCGATACAATTAAAGGC
GCCCCCGGTGGCGGATTTAGCGATGAAGAAGAACTGGAAGATTGATAAACCGATACAATTAAAGGC
GCCCCCGGTGGCGGATTTGAAGATGAAGAAGAACTGGAAGATTGATAAACCGATACAATTAAAGGC
GCCCCCGGTGGCGGAGAAGAACCGAGCGTGGAAAACAGCATTTGATAAACCGATACAATTAAAGGC
GCCCCCGGTGGCGGAAGCGAACCGAGCGTGGAAAACAGCATTTGATAAACCGATACAATTAAAGGC
GCCCCCGGTGGCGGAGAAAGCCCGAGCGTGGAAAACAGCATTTGATAAACCGATACAATTAAAGGC
GCCCCCGGTGGCGGAACCGAACAGACCAGCCTGCCGGGCCATTGATAAACCGATACAATTAAAGGC
GCCCCCGGTGGCGGAACCAGCCAGGAAGAACTGCCGGGCCATTGATAAACCGATACAATTAAAGGC
GCCCCCGGTGGCGGAACCAGCCAGGAAAGCCTGCCGGGCCATTGATAAACCGATACAATTAAAGGC
GCCCCCGGTGGCGGAACCAGCCAGACCGAACTGCCGGGCCATTGATAAACCGATACAATTAAAGGC
GCCCCCGGTGGCGGAACCGAACAGGAAGAACTGCCGGGCCATTGATAAACCGATACAATTAAAGGC
GCCCCCGGTGGCGGAACCGAACAGGAAAGCCTGCCGGGCCATTGATAAACCGATACAATTAAAGGC
GCCCCCGGTGGCGGAACCGAACAGACCGAACTGCCGGGCCATTGATAAACCGATACAATTAAAGGC
GCCCCCGGTGGCGGAAGCAGCGGCCGCCTGAGCGCGAGCGAATGATAAACCGATACAATTAAAGGC
GCCCCCGGTGGCGGAAGCAGCGGCCGCCTGGAAGCGAGCGAATGATAAACCGATACAATTAAAGGC
GCCCCCGGTGGCGGAAGCAGCGGCCGCCTGAGCGCGGAAAGCTGATAAACCGATACAATTAAAGGC
GCCCCCGGTGGCGGAAGCAGCGGCCGCCTGGAAGCGGAAAGCTGATAAACCGATACAATTAAAGGC
GCCCCCGGTGGCGGAAGCAGCGGCCGCCTGAGCGCGGAAGAATGATAAACCGATACAATTAAAGGC
GCCCCCGGTGGCGGAAGCAGCGGCCGCCTGGAAGCGGAAGAATGATAAACCGATACAATTAAAGGC
GCCCCCGGTGGCGGAAGCAGCGGCCGCCTGGAAGCGAGCAGCTGATAAACCGATACAATTAAAGGC
GCCCCCGGTGGCGGAAGCGAACTGAAAGAAGAAATTACCTATTGATAAACCGATACAATTAAAGGC
GCCCCCGGTGGCGGAAGCGAACTGAAAGAAAGCATTACCTATTGATAAACCGATACAATTAAAGGC
GCCCCCGGTGGCGGAAGCGAACTGAAAACCGAAATTACCTATTGATAAACCGATACAATTAAAGGC
GCCCCCGGTGGCGGAAGCAGCCTGAAAGAAAGCATTACCTATTGATAAACCGATACAATTAAAGGC
GCCCCCGGTGGCGGAAGCAGCCTGAAAACCGAAATTACCTATTGATAAACCGATACAATTAAAGGC
GCCCCCGGTGGCGGAAGCAGCCTGAAAGAAGAAATTACCTATTGATAAACCGATACAATTAAAGGC
GCCCCCGGTGGCGGAAGCGAACTGAAAACCAGCATTACCTATTGATAAACCGATACAATTAAAGGC
GCCCCCGGTGGCGGAACCGAAGAACATAAAGCGAAAAGCAAATGATAAACCGATACAATTAAAGGC
GCCCCCGGTGGCGGAGAAGAAAGCCATAAAGCGAAAAGCAAATGATAAACCGATACAATTAAAGGC
GCCCCCGGTGGCGGAGAAGAAGAACATAAAGCGAAAAGCAAATGATAAACCGATACAATTAAAGGC
GCCCCCGGTGGCGGACTGGAAGAAGAACAGGAACAGGATTTTTGATAAACCGATACAATTAAAGGC
GCCCCCGGTGGCGGACTGGAAGAAACCCAGAGCCAGGATTTTTGATAAACCGATACAATTAAAGGC
GCCCCCGGTGGCGGACTGGAAAGCGAACAGGAACAGGATTTTTGATAAACCGATACAATTAAAGGC
GCCCCCGGTGGCGGACTGGAAAGCACCCAGGAACAGGATTTTTGATAAACCGATACAATTAAAGGC
GCCCCCGGTGGCGGACTGGAAGAAGAACAGAGCCAGGATTTTTGATAAACCGATACAATTAAAGGC
GCCCCCGGTGGCGGACTGGAAGAAACCCAGGAACAGGATTTTTGATAAACCGATACAATTAAAGGC
GCCCCCGGTGGCGGACTGGAAAGCGAACAGAGCCAGGATTTTTGATAAACCGATACAATTAAAGGC
GCCCCCGGTGGCGGAGAACGCAGCCCGGATCGCCGCCGCCGCTGATAAACCGATACAATTAAAGGC
GCCCCCGGTGGCGGAAGCCGCGAACCGGATCGCCGCCGCCGCTGATAAACCGATACAATTAAAGGC
GCCCCCGGTGGCGGAGAACGCGAACCGGATCGCCGCCGCCGCTGATAAACCGATACAATTAAAGGC
GCCCCCGGTGGCGGAGCGGAAACCGAAGAAACCTTTAGCCCGTGATAAACCGATACAATTAAAGGC
GCCCCCGGTGGCGGAGCGGAAACCGAAACCACCTTTAGCCCGTGATAAACCGATACAATTAAAGGC
GCCCCCGGTGGCGGAGCGGAAGAAGAAACCGAATTTGAACCGTGATAAACCGATACAATTAAAGGC
GCCCCCGGTGGCGGAGCGGAAGAAACCGAAGAATTTGAACCGTGATAAACCGATACAATTAAAGGC
GCCCCCGGTGGCGGAGCGGAAACCGAAGAAGAATTTAGCCCGTGATAAACCGATACAATTAAAGGC
GCCCCCGGTGGCGGAGCGGAAACCACCACCACCTTTGAACCGTGATAAACCGATACAATTAAAGGC
GCCCCCGGTGGCGGAGCGGAAACCACCGAAACCTTTAGCCCGTGATAAACCGATACAATTAAAGGC
GCCCCCGGTGGCGGAGCGGAAGAAACCGAAGAATTTAGCCCGTGATAAACCGATACAATTAAAGGC
GCCCCCGGTGGCGGAGCGGAAGAAGAAACCACCTTTGAACCGTGATAAACCGATACAATTAAAGGC
GCCCCCGGTGGCGGAGCGGAAGAAGAAGAAACCTTTAGCCCGTGATAAACCGATACAATTAAAGGC
GCCCCCGGTGGCGGAGCGGAAACCACCGAAACCTTTGAACCGTGATAAACCGATACAATTAAAGGC
GCCCCCGGTGGCGGAGCGGAAGAAGAAGAAGAATTTAGCCCGTGATAAACCGATACAATTAAAGGC
GCCCCCGGTGGCGGAGCGGAAGAAACCACCGAATTTAGCCCGTGATAAACCGATACAATTAAAGGC
GCCCCCGGTGGCGGAGCGGAAACCGAAACCGAATTTAGCCCGTGATAAACCGATACAATTAAAGGC
GCCCCCGGTGGCGGAGCGGAAGAAGAAGAAGAATTTGAACCGTGATAAACCGATACAATTAAAGGC
GCCCCCGGTGGCGGAGCGGAAACCACCACCGAATTTGAACCGTGATAAACCGATACAATTAAAGGC
GCCCCCGGTGGCGGAGCGGAAACCGAAGAAACCTTTGAACCGTGATAAACCGATACAATTAAAGGC
GCCCCCGGTGGCGGAGCGGAAGAAACCACCACCTTTAGCCCGTGATAAACCGATACAATTAAAGGC
GCCCCCGGTGGCGGAGCGGAAGAAACCGAAACCTTTGAACCGTGATAAACCGATACAATTAAAGGC
GCCCCCGGTGGCGGAGCGGAAACCACCACCGAATTTAGCCCGTGATAAACCGATACAATTAAAGGC
GCCCCCGGTGGCGGAGCGGAAGAAGAAACCACCTTTAGCCCGTGATAAACCGATACAATTAAAGGC
GCCCCCGGTGGCGGAGCGGAAACCGAAACCGAATTTGAACCGTGATAAACCGATACAATTAAAGGC
GCCCCCGGTGGCGGAGCGGAAACCACCGAAGAATTTGAACCGTGATAAACCGATACAATTAAAGGC
GCCCCCGGTGGCGGAGCGGAAGAAGAAACCGAATTTAGCCCGTGATAAACCGATACAATTAAAGGC
GCCCCCGGTGGCGGAGCGGAAGAAGAAGAAACCTTTGAACCGTGATAAACCGATACAATTAAAGGC
GCCCCCGGTGGCGGAGCGGAAGAAACCACCGAATTTGAACCGTGATAAACCGATACAATTAAAGGC
GCCCCCGGTGGCGGAGCGGAAGAAACCACCACCTTTGAACCGTGATAAACCGATACAATTAAAGGC
GCCCCCGGTGGCGGAGCGGAAGAAACCGAAACCTTTAGCCCGTGATAAACCGATACAATTAAAGGC
GCCCCCGGTGGCGGAGCGGAAACCACCGAAGAATTTAGCCCGTGATAAACCGATACAATTAAAGGC
GCCCCCGGTGGCGGAGCGGAAACCGAAGAAGAATTTGAACCGTGATAAACCGATACAATTAAAGGC
GCCCCCGGTGGCGGAGCGGAAACCGAAACCACCTTTGAACCGTGATAAACCGATACAATTAAAGGC
GCCCCCGGTGGCGGACGCGATGAACTGATTGATAGCCTGACCTGATAAACCGATACAATTAAAGGC
GCCCCCGGTGGCGGACGCGATGAACTGATTGATAGCCTGGAATGATAAACCGATACAATTAAAGGC
GCCCCCGGTGGCGGACGCGATAGCCTGATTGATGAACTGACCTGATAAACCGATACAATTAAAGGC
GCCCCCGGTGGCGGACGCGATGAACTGATTGATGAACTGGAATGATAAACCGATACAATTAAAGGC
GCCCCCGGTGGCGGACGCGATGAACTGATTGATGAACTGACCTGATAAACCGATACAATTAAAGGC
GCCCCCGGTGGCGGACGCGATAGCCTGATTGATAGCCTGGAATGATAAACCGATACAATTAAAGGC
GCCCCCGGTGGCGGACGCGATAGCCTGATTGATGAACTGGAATGATAAACCGATACAATTAAAGGC
GCCCCCGGTGGCGGAAGCAGCAACGAAGAAGATACCGAAATGTGATAAACCGATACAATTAAAGGC
GCCCCCGGTGGCGGAGAAAGCAACGAAGAAGATACCGAAATGTGATAAACCGATACAATTAAAGGC
GCCCCCGGTGGCGGAGAAAGCAACAGCGAAGATACCGAAATGTGATAAACCGATACAATTAAAGGC
GCCCCCGGTGGCGGACTGCAGGAAACCCATGAAGCGGTGCTGTGATAAACCGATACAATTAAAGGC
GCCCCCGGTGGCGGACTGCAGGAAGAACATAGCGCGGTGCTGTGATAAACCGATACAATTAAAGGC
GCCCCCGGTGGCGGACTGCAGGAAGAACATGAAGCGGTGCTGTGATAAACCGATACAATTAAAGGC
GCCCCCGGTGGCGGAGAAACCGGCCCGCCGGCGATTCGCGAATGATAAACCGATACAATTAAAGGC
GCCCCCGGTGGCGGAAGCACCGGCCCGCCGGCGATTCGCGAATGATAAACCGATACAATTAAAGGC
GCCCCCGGTGGCGGAGAAACCGGCCCGCCGGCGATTCGCAGCTGATAAACCGATACAATTAAAGGC
GCCCCCGGTGGCGGAGTAGAGAAAGAAAGGGAGGAGTCACGGTGATAAACCGATACAATTAAAGGC
GCCCCCGGTGGCGGAGTGAGCAAAGAACGCGAAGAAGAACGCTGATAAACCGATACAATTAAAGGC
GCCCCCGGTGGCGGAGTGGAGAAAGAGCGGGAGTCAGAGCGGTGATAAACCGATACAATTAAAGGC
GCCCCCGGTGGCGGAGTGGAGAAGGAAAGAGAATCGAGTCGGTGATAAACCGATACAATTAAAGGC
GCCCCCGGTGGCGGAGTTGAGAAAGAAAGGTCGGAAAGCCGATGATAAACCGATACAATTAAAGGC
GCCCCCGGTGGCGGAGTAGAGAAGGAGCGCAGTGAAGAACGATGATAAACCGATACAATTAAAGGC
GCCCCCGGTGGCGGAGTGGAGAAAGAACGTAGTAGCGAACGATGATAAACCGATACAATTAAAGGC
GCCCCCGGTGGCGGAGTGAGCAAAGAACGCGAAGAAAGCCGCTGATAAACCGATACAATTAAAGGC
GCCCCCGGTGGCGGAGTGAGCAAAGAACGCGAAAGCGAACGCTGATAAACCGATACAATTAAAGGC
GCCCCCGGTGGCGGAGTGAGCAAAGAACGCGAAAGCAGCCGCTGATAAACCGATACAATTAAAGGC
GCCCCCGGTGGCGGAGTGAGCAAAGAACGCAGCGAAAGCCGCTGATAAACCGATACAATTAAAGGC
GCCCCCGGTGGCGGAGTGAGCAAAGAACGCAGCGAAGAACGCTGATAAACCGATACAATTAAAGGC
GCCCCCGGTGGCGGAGTTGAAAAGGAACGGTCGAGCTCGCGGTGATAAACCGATACAATTAAAGGC
GCCCCCGGTGGCGGAGTGAGCAAAGAACGCAGCAGCGAACGCTGATAAACCGATACAATTAAAGGC
GCCCCCGGTGGCGGAGTCGAGAAGGAGAGGGAGGAGGAAAGGTGATAAACCGATACAATTAAAGGC
GCCCCCGGTGGCGGACCGGAAATTCGCGCGGAAGAAGTGGAATGATAAACCGATACAATTAAAGGC
GCCCCCGGTGGCGGACCGGAAATTCGCGCGGAAAGCGTGGAATGATAAACCGATACAATTAAAGGC
GCCCCCGGTGGCGGACCGAGCATTCGCGCGAGCGAAGTGGAATGATAAACCGATACAATTAAAGGC
GCCCCCGGTGGCGGACCGGAAATTCGCGCGAGCAGCGTGAGCTGATAAACCGATACAATTAAAGGC
GCCCCCGGTGGCGGACCGAGCATTCGCGCGGAAAGCGTGAGCTGATAAACCGATACAATTAAAGGC
GCCCCCGGTGGCGGACCGAGCATTCGCGCGAGCGAAGTGAGCTGATAAACCGATACAATTAAAGGC
GCCCCCGGTGGCGGACCGAGCATTCGCGCGGAAGAAGTGAGCTGATAAACCGATACAATTAAAGGC
GCCCCCGGTGGCGGACCGGAAATTCGCGCGGAAGAAGTGAGCTGATAAACCGATACAATTAAAGGC
GCCCCCGGTGGCGGACCGGAAATTCGCGCGAGCGAAGTGGAATGATAAACCGATACAATTAAAGGC
GCCCCCGGTGGCGGACCGGAAATTCGCGCGAGCAGCGTGGAATGATAAACCGATACAATTAAAGGC
GCCCCCGGTGGCGGACCGGAAATTCGCGCGGAAAGCGTGAGCTGATAAACCGATACAATTAAAGGC
GCCCCCGGTGGCGGACCGGAAATTCGCGCGAGCGAAGTGAGCTGATAAACCGATACAATTAAAGGC
GCCCCCGGTGGCGGACCGAGCATTCGCGCGGAAGAAGTGGAATGATAAACCGATACAATTAAAGGC
GCCCCCGGTGGCGGACCGAGCATTCGCGCGAGCAGCGTGGAATGATAAACCGATACAATTAAAGGC
GCCCCCGGTGGCGGACCGAGCATTCGCGCGGAAAGCGTGGAATGATAAACCGATACAATTAAAGGC
GCCCCCGGTGGCGGAAAAACCAAACCGGCGGAACCGGAACTGTGATAAACCGATACAATTAAAGGC
GCCCCCGGTGGCGGAAAAACCAAACCGGCGACCCCGGAACTGTGATAAACCGATACAATTAAAGGC
GCCCCCGGTGGCGGAAAAACCAAACCGGCGGAACCGAGCCTGTGATAAACCGATACAATTAAAGGC
GCCCCCGGTGGCGGAGTGCGCAAACTGCCGAGCGAAGAACTGTGATAAACCGATACAATTAAAGGC
GCCCCCGGTGGCGGAGTGCGCAAACTGCCGAGCACCGAACTGTGATAAACCGATACAATTAAAGGC
GCCCCCGGTGGCGGAGTGCGCAAACTGCCGGAAGAAGAACTGTGATAAACCGATACAATTAAAGGC
GCCCCCGGTGGCGGAGTGCGCAAACTGCCGGAAACCACCCTGTGATAAACCGATACAATTAAAGGC
GCCCCCGGTGGCGGAGTGCGCAAACTGCCGGAAACCGAACTGTGATAAACCGATACAATTAAAGGC
GCCCCCGGTGGCGGAGTGCGCAAACTGCCGAGCGAAACCCTGTGATAAACCGATACAATTAAAGGC
GCCCCCGGTGGCGGAGTGCGCAAACTGCCGGAAGAAACCCTGTGATAAACCGATACAATTAAAGGC
GCCCCCGGTGGCGGACTGGCGGAAGGCCCGACCCCGCCGGCGTGATAAACCGATACAATTAAAGGC
GCCCCCGGTGGCGGACTGGCGGAAGGCCCGGAACCGCCGGCGTGATAAACCGATACAATTAAAGGC
GCCCCCGGTGGCGGACTGGCGACCGGCCCGGAACCGCCGGCGTGATAAACCGATACAATTAAAGGC
GCCCCCGGTGGCGGAGATGATGATTGGGAAGAAGATGAATTTTGATAAACCGATACAATTAAAGGC
GCCCCCGGTGGCGGAGATGATGATTGGGAAAGCGATGAATTTTGATAAACCGATACAATTAAAGGC
GCCCCCGGTGGCGGAGATGATGATTGGAGCGAAGATGAATTTTGATAAACCGATACAATTAAAGGC
GCCCCCGGTGGCGGAAAAGAAGAAGGCGATGAACAGAGCAACTGATAAACCGATACAATTAAAGGC
GCCCCCGGTGGCGGAAAAAGCGAAGGCGATACCCAGGAAAACTGATAAACCGATACAATTAAAGGC
GCCCCCGGTGGCGGAAAAAGCGAAGGCGATGAACAGGAAAACTGATAAACCGATACAATTAAAGGC
GCCCCCGGTGGCGGAAAAAGCGAAGGCGATGAACAGAGCAACTGATAAACCGATACAATTAAAGGC
GCCCCCGGTGGCGGAAAAGAAGAAGGCGATACCCAGGAAAACTGATAAACCGATACAATTAAAGGC
GCCCCCGGTGGCGGAAAAGAAGAAGGCGATACCCAGAGCAACTGATAAACCGATACAATTAAAGGC
GCCCCCGGTGGCGGAAAAGAAGAAGGCGATGAACAGGAAAACTGATAAACCGATACAATTAAAGGC
GCCCCCGGTGGCGGAGAACGCCTGGAATATGAAGAAACCCTGTGATAAACCGATACAATTAAAGGC
GCCCCCGGTGGCGGAGAACGCCTGGAATATGAAACCGAACTGTGATAAACCGATACAATTAAAGGC
GCCCCCGGTGGCGGAGAACGCCTGGAATATGAAGAAGAACTGTGATAAACCGATACAATTAAAGGC
GCCCCCGGTGGCGGACTGAGCGAACCGGAACTGCTGGCGCTGTGATAAACCGATACAATTAAAGGC
GCCCCCGGTGGCGGACTGAGCAGCCCGGAACTGCTGGCGCTGTGATAAACCGATACAATTAAAGGC
GCCCCCGGTGGCGGACTGAGCGAACCGACCCTGCTGGCGCTGTGATAAACCGATACAATTAAAGGC
GCCCCCGGTGGCGGAGAAAGCCTGAAAGGCGGCCTGCTGAAATGATAAACCGATACAATTAAAGGC
GCCCCCGGTGGCGGAGAAGAACTGAAAGGCGGCCTGCTGAAATGATAAACCGATACAATTAAAGGC
GCCCCCGGTGGCGGAAGCGAACTGAAAGGCGGCCTGCTGAAATGATAAACCGATACAATTAAAGGC
GCCCCCGGTGGCGGAGAAAGCGATGATGATGATGATGATATTTGATAAACCGATACAATTAAAGGC
GCCCCCGGTGGCGGAGAAGAAGATGATGATGATGATGATATTTGATAAACCGATACAATTAAAGGC
GCCCCCGGTGGCGGAAGCGAAGATGATGATGATGATGATATTTGATAAACCGATACAATTAAAGGC
GCCCCCGGTGGCGGACATAGCATTAAACAGGAAGAAGCGGTGTGATAAACCGATACAATTAAAGGC
GCCCCCGGTGGCGGACATGAAATTAAACAGAGCACCGCGGTGTGATAAACCGATACAATTAAAGGC
GCCCCCGGTGGCGGACATGAAATTAAACAGGAAACCGCGGTGTGATAAACCGATACAATTAAAGGC
GCCCCCGGTGGCGGACATGAAATTAAACAGAGCGAAGCGGTGTGATAAACCGATACAATTAAAGGC
GCCCCCGGTGGCGGACATGAAATTAAACAGGAAGAAGCGGTGTGATAAACCGATACAATTAAAGGC
GCCCCCGGTGGCGGACATAGCATTAAACAGGAAACCGCGGTGTGATAAACCGATACAATTAAAGGC
GCCCCCGGTGGCGGACATAGCATTAAACAGAGCGAAGCGGTGTGATAAACCGATACAATTAAAGGC
GCCCCCGGTGGCGGAGAAAACGCGGCGTTTGATCCGGAACCGTGATAAACCGATACAATTAAAGGC
GCCCCCGGTGGCGGAGAAAACGCGGCGTTTGATCCGAGCCCGTGATAAACCGATACAATTAAAGGC
GCCCCCGGTGGCGGAACCAACGCGGCGTTTGATCCGGAACCGTGATAAACCGATACAATTAAAGGC
GCCCCCGGTGGCGGACGCGAAGAATGGGAAAGCGGCGAAGATTGATAAACCGATACAATTAAAGGC
GCCCCCGGTGGCGGACGCGAAAGCTGGGAAAGCGGCGAAGATTGATAAACCGATACAATTAAAGGC
GCCCCCGGTGGCGGACGCGAAGAATGGAGCGAAGGCGAAGATTGATAAACCGATACAATTAAAGGC
GCCCCCGGTGGCGGACGCGAAAGCTGGGAAGAAGGCGAAGATTGATAAACCGATACAATTAAAGGC
GCCCCCGGTGGCGGACGCGAAGAATGGGAAGAAGGCGAAGATTGATAAACCGATACAATTAAAGGC
GCCCCCGGTGGCGGACGCGAAGAATGGAGCAGCGGCGAAGATTGATAAACCGATACAATTAAAGGC
GCCCCCGGTGGCGGACGCGAAAGCTGGAGCGAAGGCGAAGATTGATAAACCGATACAATTAAAGGC
GCCCCCGGTGGCGGAGAAGAAGAACTGTATAGCAGCAAACATTGATAAACCGATACAATTAAAGGC
GCCCCCGGTGGCGGAGAGGAGGAACTGTACGAGGAAAAGCACTGATAAACCGATACAATTAAAGGC
GCCCCCGGTGGCGGAGAAGAAACCCTGTATGAAAGCAAACATTGATAAACCGATACAATTAAAGGC
GCCCCCGGTGGCGGAGAAGAAACGTTATACTCGGAGAAGCATTGATAAACCGATACAATTAAAGGC
GCCCCCGGTGGCGGAGAAGAGACCTTGTACGAAGAGAAGCACTGATAAACCGATACAATTAAAGGC
GCCCCCGGTGGCGGAGAAGAAGAACTGTATGAAAGCAAACATTGATAAACCGATACAATTAAAGGC
GCCCCCGGTGGCGGAGAAGAGGAACTATACAGTGAGAAGCACTGATAAACCGATACAATTAAAGGC
GCCCCCGGTGGCGGAAAAGAACATGAAGAAGAACATAAAGAATGATAAACCGATACAATTAAAGGC
GCCCCCGGTGGCGGAAAAGAACATGAAGAAAGCCATAAAGAATGATAAACCGATACAATTAAAGGC
GCCCCCGGTGGCGGAAAAAGCCATGAAGAAGAACATAAAGAATGATAAACCGATACAATTAAAGGC
GCCCCCGGTGGCGGAAAACTGCCGTTTCCGCTGGAACCGGAATGATAAACCGATACAATTAAAGGC
GCCCCCGGTGGCGGAAAACTGCCGTTTCCGCTGGAACCGAGCTGATAAACCGATACAATTAAAGGC
GCCCCCGGTGGCGGAAAACTGCCGTTTCCGCTGAGCCCGGAATGATAAACCGATACAATTAAAGGC
GCCCCCGGTGGCGGAGATGTGAGCCTGGAAGCGGCGAAAGTGTGATAAACCGATACAATTAAAGGC
GCCCCCGGTGGCGGAGATGTGGAACTGACCGCGGCGAAAGTGTGATAAACCGATACAATTAAAGGC
GCCCCCGGTGGCGGAGATGTGGAACTGGAAGCGGCGAAAGTGTGATAAACCGATACAATTAAAGGC
GCCCCCGGTGGCGGAGAAAACGGCGAAGGCAACGAAGAAACCTGATAAACCGATACAATTAAAGGC
GCCCCCGGTGGCGGAGAAAACGGCGAAGGCAACAGCGAAGAATGATAAACCGATACAATTAAAGGC
GCCCCCGGTGGCGGAGAAAACGGCGAAGGCAACGAAGAAGAATGATAAACCGATACAATTAAAGGC
GCCCCCGGTGGCGGAGATGAACCGGTGAGCGTGACCCGCCTGTGATAAACCGATACAATTAAAGGC
GCCCCCGGTGGCGGAGATGAACCGGTGGAAGTGACCCGCCTGTGATAAACCGATACAATTAAAGGC
GCCCCCGGTGGCGGAGATAGCCCGGTGGAAGTGACCCGCCTGTGATAAACCGATACAATTAAAGGC
GCCCCCGGTGGCGGAGATGAACCGGTGAGCGTGGAACGCCTGTGATAAACCGATACAATTAAAGGC
GCCCCCGGTGGCGGAGATAGCCCGGTGAGCGTGGAACGCCTGTGATAAACCGATACAATTAAAGGC
GCCCCCGGTGGCGGAGATAGCCCGGTGGAAGTGGAACGCCTGTGATAAACCGATACAATTAAAGGC
GCCCCCGGTGGCGGAGATGAACCGGTGGAAGTGGAACGCCTGTGATAAACCGATACAATTAAAGGC
GCCCCCGGTGGCGGAAAACTGTTTAGCAAACGCATTGAAAGCTGATAAACCGATACAATTAAAGGC
GCCCCCGGTGGCGGAAAACTTTTCGAAAAGCGCATAGAATCATGATAAACCGATACAATTAAAGGC
GCCCCCGGTGGCGGAAAACTCTTCGAGAAACGTATCTCCTCATGATAAACCGATACAATTAAAGGC
GCCCCCGGTGGCGGACCGCTGCATCCGAACGCGACCGAAGAATGATAAACCGATACAATTAAAGGC
GCCCCCGGTGGCGGACCGCTGCATCCGAACGCGACCAGCGAATGATAAACCGATACAATTAAAGGC
GCCCCCGGTGGCGGACCGCTGCATCCGAACGCGACCGAAACCTGATAAACCGATACAATTAAAGGC
GCCCCCGGTGGCGGAAGCCAGCGCCAGCAGAAACCGGAAGCGTGATAAACCGATACAATTAAAGGC
GCCCCCGGTGGCGGAGAACAGCGCCAGCAGAAACCGAGCGCGTGATAAACCGATACAATTAAAGGC
GCCCCCGGTGGCGGAGAACAGCGCCAGCAGAAACCGGAAGCGTGATAAACCGATACAATTAAAGGC
GCCCCCGGTGGCGGAATTGCGGAAAGCATTCGCACCCATAAATGATAAACCGATACAATTAAAGGC
GCCCCCGGTGGCGGAATTGCGGAAAGCATTCGCGAACATAAATGATAAACCGATACAATTAAAGGC
GCCCCCGGTGGCGGAATTGCGGAAGAAATTCGCACCCATAAATGATAAACCGATACAATTAAAGGC
GCCCCCGGTGGCGGAATTGCGAGCAGCATTCGCGAACATAAATGATAAACCGATACAATTAAAGGC
GCCCCCGGTGGCGGAATTGCGAGCGAAATTCGCACCCATAAATGATAAACCGATACAATTAAAGGC
GCCCCCGGTGGCGGAATTGCGGAAGAAATTCGCGAACATAAATGATAAACCGATACAATTAAAGGC
GCCCCCGGTGGCGGAATTGCGAGCGAAATTCGCGAACATAAATGATAAACCGATACAATTAAAGGC
GCCCCCGGTGGCGGATTTGAAAGCCAGTATAGCCAGAAAGATTGATAAACCGATACAATTAAAGGC
GCCCCCGGTGGCGGATTTGAAGAACAGTATAGCCAGAAAGATTGATAAACCGATACAATTAAAGGC
GCCCCCGGTGGCGGATTTAGCGAACAGTATAGCCAGAAAGATTGATAAACCGATACAATTAAAGGC
GCCCCCGGTGGCGGAGAAACCCCGCCGCCGCCGGAAAGCCGCTGATAAACCGATACAATTAAAGGC
GCCCCCGGTGGCGGAGAAGAACCGCCGCCGCCGGAAAGCCGCTGATAAACCGATACAATTAAAGGC
GCCCCCGGTGGCGGAGAAGAACCGCCGCCGCCGAGCAGCCGCTGATAAACCGATACAATTAAAGGC
GCCCCCGGTGGCGGAGAAACCCCGCCGCCGCCGAGCGAACGCTGATAAACCGATACAATTAAAGGC
GCCCCCGGTGGCGGAAGCACCCCGCCGCCGCCGGAAAGCCGCTGATAAACCGATACAATTAAAGGC
GCCCCCGGTGGCGGAGAAGAACCGCCGCCGCCGAGCGAACGCTGATAAACCGATACAATTAAAGGC
GCCCCCGGTGGCGGAAGCGAACCGCCGCCGCCGGAAGAACGCTGATAAACCGATACAATTAAAGGC
GCCCCCGGTGGCGGAAGCGAACCGCCGCCGCCGAGCAGCCGCTGATAAACCGATACAATTAAAGGC
GCCCCCGGTGGCGGAAGCACCCCGCCGCCGCCGAGCGAACGCTGATAAACCGATACAATTAAAGGC
GCCCCCGGTGGCGGAAGCACCCCGCCGCCGCCGGAAGAACGCTGATAAACCGATACAATTAAAGGC
GCCCCCGGTGGCGGAAGCGAACCGCCGCCGCCGGAAAGCCGCTGATAAACCGATACAATTAAAGGC
GCCCCCGGTGGCGGAGAAACCCCGCCGCCGCCGGAAGAACGCTGATAAACCGATACAATTAAAGGC
GCCCCCGGTGGCGGAAGCGAACCGCCGCCGCCGAGCGAACGCTGATAAACCGATACAATTAAAGGC
GCCCCCGGTGGCGGAGAAGAACCGCCGCCGCCGGAAGAACGCTGATAAACCGATACAATTAAAGGC
GCCCCCGGTGGCGGAGAAACCCCGCCGCCGCCGAGCAGCCGCTGATAAACCGATACAATTAAAGGC
GCCCCCGGTGGCGGAGCGCTGCGCGCGGAAGAAAGCGGCATTTGATAAACCGATACAATTAAAGGC
GCCCCCGGTGGCGGAGCGCTGCGCGCGGAAGAAGAAGGCATTTGATAAACCGATACAATTAAAGGC
GCCCCCGGTGGCGGAGCGCTGCGCGCGAGCGAAGAAGGCATTTGATAAACCGATACAATTAAAGGC
GCCCCCGGTGGCGGATATCATAGCCTGTATCAGGAACATCTGTGATAAACCGATACAATTAAAGGC
GCCCCCGGTGGCGGATATCATGAACTGTATCAGGAACATCTGTGATAAACCGATACAATTAAAGGC
GCCCCCGGTGGCGGATATCATGAACTGTATCAGAGCCATCTGTGATAAACCGATACAATTAAAGGC
GCCCCCGGTGGCGGAACAGCATCGCCCAGTCGACCCGGTGAATGATAAACCGATACAATTAAAGGC
GCCCCCGGTGGCGGAACCGCTGAGCCCTCCCGACCAGGAGAATGATAAACCGATACAATTAAAGGC
GCCCCCGGTGGCGGAACCGCTGAGCCAGAGCGGCCTGGTGAATGATAAACCGATACAATTAAAGGC
GCCCCCGGTGGCGGAACCGCCTCACCTGAACGGCCCGGCTCATGATAAACCGATACAATTAAAGGC
GCCCCCGGTGGCGGAACCGCGGAACCGGAGCGGCCGGGCAGTTGATAAACCGATACAATTAAAGGC
GCCCCCGGTGGCGGAACCGCTTCGCCGGAGAGACCTGGCGAGTGATAAACCGATACAATTAAAGGC
GCCCCCGGTGGCGGAACGGCGGAGCCCAGCAGACCAGGCAGCTGATAAACCGATACAATTAAAGGC
GCCCCCGGTGGCGGACCGAACAAACAGCCGGAAGAAAGCCTGTGATAAACCGATACAATTAAAGGC
GCCCCCGGTGGCGGACCGAACAAACAGCCGGAAGAAGAACTGTGATAAACCGATACAATTAAAGGC
GCCCCCGGTGGCGGACCGAACAAACAGCCGGAAAGCGAACTGTGATAAACCGATACAATTAAAGGC
GCCCCCGGTGGCGGAGAACTGACCGAAAACTTTAACTTTGAATGATAAACCGATACAATTAAAGGC
GCCCCCGGTGGCGGAGAACTGACCGAAAACTTTAACTTTACCTGATAAACCGATACAATTAAAGGC
GCCCCCGGTGGCGGAGAACTGACCAGCAACTTTAACTTTGAATGATAAACCGATACAATTAAAGGC
GCCCCCGGTGGCGGAGATAGCGATGATGAAAACGGCGAAAACTGATAAACCGATACAATTAAAGGC
GCCCCCGGTGGCGGAGATGAAGATGATGAAAACGGCGAAAACTGATAAACCGATACAATTAAAGGC
GCCCCCGGTGGCGGAGATGAAGATGATAGCAACGGCAGCAACTGATAAACCGATACAATTAAAGGC
GCCCCCGGTGGCGGAGATGAAGATGATGAAAACGGCAGCAACTGATAAACCGATACAATTAAAGGC
GCCCCCGGTGGCGGAGATAGCGATGATGAAAACGGCAGCAACTGATAAACCGATACAATTAAAGGC
GCCCCCGGTGGCGGAGATGAAGATGATAGCAACGGCGAAAACTGATAAACCGATACAATTAAAGGC
GCCCCCGGTGGCGGAGATAGCGATGATAGCAACGGCGAAAACTGATAAACCGATACAATTAAAGGC
GCCCCCGGTGGCGGAGGCGAAGATGAAGAAGAAGAAGAAGATTGATAAACCGATACAATTAAAGGC
GCCCCCGGTGGCGGAGGCGAAGATGAAGAAAGCGAAGAAGATTGATAAACCGATACAATTAAAGGC
GCCCCCGGTGGCGGAGGCGAAGATGAAGAAGAAGAAAGCGATTGATAAACCGATACAATTAAAGGC
GCCCCCGGTGGCGGACTGTGGAGCCCGGCGTATGCGGAACATTGATAAACCGATACAATTAAAGGC
GCCCCCGGTGGCGGACTGTGGGAACCGGCGTATGCGAGCCATTGATAAACCGATACAATTAAAGGC
GCCCCCGGTGGCGGACTGTGGGAACCGGCGTATGCGGAACATTGATAAACCGATACAATTAAAGGC
GCCCCCGGTGGCGGAAGCGAAGAAGGCAGCGATAGCGATGATTGATAAACCGATACAATTAAAGGC
GCCCCCGGTGGCGGAAGCGAAAGCGGCAGCGATGAAGATGATTGATAAACCGATACAATTAAAGGC
GCCCCCGGTGGCGGAAGCGAAGAAGGCAGCGATGAAGATGATTGATAAACCGATACAATTAAAGGC
GCCCCCGGTGGCGGACTGCATAGCCTGCAGGAAGCGTTTACCTGATAAACCGATACAATTAAAGGC
GCCCCCGGTGGCGGACTGCATAGCCTGCAGACCGCGTTTGAATGATAAACCGATACAATTAAAGGC
GCCCCCGGTGGCGGACTGCATAGCCTGCAGGAAGCGTTTGAATGATAAACCGATACAATTAAAGGC
GCCCCCGGTGGCGGAAAAGAAGAAGAACATCATAAAACCAAATGATAAACCGATACAATTAAAGGC
GCCCCCGGTGGCGGAAAAGAAGAAAGCCATCATAAAACCAAATGATAAACCGATACAATTAAAGGC
GCCCCCGGTGGCGGAAAAACCGAAGAACATCATAAAACCAAATGATAAACCGATACAATTAAAGGC
GCCCCCGGTGGCGGAGAACGCCTGCATACCGCGCAGCGCCATTGATAAACCGATACAATTAAAGGC
GCCCCCGGTGGCGGAAGCCGCCTGCATGAAGCGCAGCGCCATTGATAAACCGATACAATTAAAGGC
GCCCCCGGTGGCGGAGAACGCCTGCATGAAGCGCAGCGCCATTGATAAACCGATACAATTAAAGGC
GCCCCCGGTGGCGGACCGGATGATGGCTTTGTGGAAGAATTTTGATAAACCGATACAATTAAAGGC
GCCCCCGGTGGCGGACCGGATGATGGCTTTGTGGAAACCTTTTGATAAACCGATACAATTAAAGGC
GCCCCCGGTGGCGGACCGGATGATGGCTTTGTGAGCGAATTTTGATAAACCGATACAATTAAAGGC
GCCCCCGGTGGCGGAGAAAGCCAGGAAAGCGCGGAAGAAGATTGATAAACCGATACAATTAAAGGC
GCCCCCGGTGGCGGAGAAGAACAGGAAAGCGCGGAAGAAGATTGATAAACCGATACAATTAAAGGC
GCCCCCGGTGGCGGAAGCGAACAGGAAGAAGCGGAAGAAGATTGATAAACCGATACAATTAAAGGC
GCCCCCGGTGGCGGAAGCGAACAGGAAAGCGCGGAAGAAGATTGATAAACCGATACAATTAAAGGC
GCCCCCGGTGGCGGAAGCAGCCAGGAAGAAGCGGAAGAAGATTGATAAACCGATACAATTAAAGGC
GCCCCCGGTGGCGGAGAAAGCCAGGAAGAAGCGGAAGAAGATTGATAAACCGATACAATTAAAGGC
GCCCCCGGTGGCGGAGAAGAACAGGAAGAAGCGGAAGAAGATTGATAAACCGATACAATTAAAGGC
GCCCCCGGTGGCGGAAAACATCTGGAATATGTGGTGGAACCGTGATAAACCGATACAATTAAAGGC
GCCCCCGGTGGCGGAAAACATCTGGAATATGTGGTGAGCCCGTGATAAACCGATACAATTAAAGGC
GCCCCCGGTGGCGGAAAACATCTGAGCTATGTGGTGGAACCGTGATAAACCGATACAATTAAAGGC
GCCCCCGGTGGCGGACCGGAAGAAGATAGCTTTGTGCGCAGCTGATAAACCGATACAATTAAAGGC
GCCCCCGGTGGCGGACCGAGCGAAGATAGCTTTGTGCGCGAATGATAAACCGATACAATTAAAGGC
GCCCCCGGTGGCGGACCGGAAGAAGATGAATTTGTGCGCAGCTGATAAACCGATACAATTAAAGGC
GCCCCCGGTGGCGGACCGAGCGAAGATGAATTTGTGCGCAGCTGATAAACCGATACAATTAAAGGC
GCCCCCGGTGGCGGACCGAGCGAAGATGAATTTGTGCGCGAATGATAAACCGATACAATTAAAGGC
GCCCCCGGTGGCGGACCGGAAGAAGATGAATTTGTGCGCGAATGATAAACCGATACAATTAAAGGC
GCCCCCGGTGGCGGACCGGAAGAAGATAGCTTTGTGCGCGAATGATAAACCGATACAATTAAAGGC
GCCCCCGGTGGCGGAGAAGAACCGGATCATGAAGAAGAAGTGTGATAAACCGATACAATTAAAGGC
GCCCCCGGTGGCGGAGAAGAACCGGATCATGAAACCGAAGTGTGATAAACCGATACAATTAAAGGC
GCCCCCGGTGGCGGAGAAGAACCGGATCATAGCGAAGAAGTGTGATAAACCGATACAATTAAAGGC
GCCCCCGGTGGCGGATGGGCGGAACAGGATGAAGGCTTTTATTGATAAACCGATACAATTAAAGGC
GCCCCCGGTGGCGGATGGGCGGAACAGGATAGCGGCTTTTATTGATAAACCGATACAATTAAAGGC
GCCCCCGGTGGCGGATGGGCGACCCAGGATGAAGGCTTTTATTGATAAACCGATACAATTAAAGGC
GCCCCCGGTGGCGGAGAAGAACAGGATTTTGGCGAACCGTTTTGATAAACCGATACAATTAAAGGC
GCCCCCGGTGGCGGAAGCGAACAGGATTTTGGCGAACCGTTTTGATAAACCGATACAATTAAAGGC
GCCCCCGGTGGCGGAGAAACCCAGGATTTTGGCGAACCGTTTTGATAAACCGATACAATTAAAGGC
GCCCCCGGTGGCGGAGGCCCGAGCCAGGAAAGCAGCGAAGCGTGATAAACCGATACAATTAAAGGC
GCCCCCGGTGGCGGAGGCCCGAGCCAGAGCAGCGAAGAAGCGTGATAAACCGATACAATTAAAGGC
GCCCCCGGTGGCGGAGGCCCGAGCCAGGAAAGCGAAGAAGCGTGATAAACCGATACAATTAAAGGC
GCCCCCGGTGGCGGAAAGAAGCGTCCAGGGTCGACAGAACCCTGATAAACCGATACAATTAAAGGC
GCCCCCGGTGGCGGAAAGAAGCGGCCGGGGTCTGAGGAGCCGTGATAAACCGATACAATTAAAGGC
GCCCCCGGTGGCGGAAAGAAAAGGCCTGGGAGCGAAAGCCCTTGATAAACCGATACAATTAAAGGC
GCCCCCGGTGGCGGAGAAAGCGTGGATAGCGGCATTGTGCAGTGATAAACCGATACAATTAAAGGC
GCCCCCGGTGGCGGAACCGAAGTGGATAGCGGCATTGTGCAGTGATAAACCGATACAATTAAAGGC
GCCCCCGGTGGCGGAGAAGAAGTGGATAGCGGCATTGTGCAGTGATAAACCGATACAATTAAAGGC
GCCCCCGGTGGCGGATATGGCAACAGCCCGTATTGGGAAAACTGATAAACCGATACAATTAAAGGC
GCCCCCGGTGGCGGATATGGCAACGAACCGTATTGGGAAAACTGATAAACCGATACAATTAAAGGC
GCCCCCGGTGGCGGATATGGCAACGAACCGTATTGGACCAACTGATAAACCGATACAATTAAAGGC
GCCCCCGGTGGCGGATTTGAAAGCGAAGCGGAAGAACATAGCTGATAAACCGATACAATTAAAGGC
GCCCCCGGTGGCGGATTTGAAAGCAGCGCGGAAGAACATGAATGATAAACCGATACAATTAAAGGC
GCCCCCGGTGGCGGATTTAGCGAAGAAGCGGAAGAACATGAATGATAAACCGATACAATTAAAGGC
GCCCCCGGTGGCGGATTTAGCAGCGAAGCGGAAGAACATGAATGATAAACCGATACAATTAAAGGC
GCCCCCGGTGGCGGATTTAGCGAAGAAGCGGAAGAACATAGCTGATAAACCGATACAATTAAAGGC
GCCCCCGGTGGCGGATTTGAAGAAGAAGCGGAAGAACATGAATGATAAACCGATACAATTAAAGGC
GCCCCCGGTGGCGGATTTAGCGAAAGCGCGGAAGAACATGAATGATAAACCGATACAATTAAAGGC
GCCCCCGGTGGCGGATTTGAAAGCGAAGCGGAAGAACATGAATGATAAACCGATACAATTAAAGGC
GCCCCCGGTGGCGGATTTAGCGAAAGCGCGGAAGAACATAGCTGATAAACCGATACAATTAAAGGC
GCCCCCGGTGGCGGATTTGAAGAAGAAGCGGAAGAACATAGCTGATAAACCGATACAATTAAAGGC
GCCCCCGGTGGCGGATTTGAAGAAAGCGCGGAAGAACATGAATGATAAACCGATACAATTAAAGGC
GCCCCCGGTGGCGGATTTGAAAGCAGCGCGGAAGAACATAGCTGATAAACCGATACAATTAAAGGC
GCCCCCGGTGGCGGATTTAGCAGCGAAGCGGAAGAACATAGCTGATAAACCGATACAATTAAAGGC
GCCCCCGGTGGCGGATTTGAAGAAAGCGCGGAAGAACATAGCTGATAAACCGATACAATTAAAGGC
GCCCCCGGTGGCGGATTTAGCAGCAGCGCGGAAGAACATGAATGATAAACCGATACAATTAAAGGC
GCCCCCGGTGGCGGAGAAGCGGAACAGGGCGCGAACAACCAGTGATAAACCGATACAATTAAAGGC
GCCCCCGGTGGCGGAAGCGCGGAACAGGGCGCGAACAACCAGTGATAAACCGATACAATTAAAGGC
GCCCCCGGTGGCGGAGAAGCGAGCCAGGGCGCGAACAACCAGTGATAAACCGATACAATTAAAGGC
GCCCCCGGTGGCGGAATGCTGACCAGCACCGAAGAAGATGAATGATAAACCGATACAATTAAAGGC
GCCCCCGGTGGCGGAATGCTGGAAGAAACCGAAGAAGATGAATGATAAACCGATACAATTAAAGGC
GCCCCCGGTGGCGGAATGCTGACCGAAACCACCGAAGATGAATGATAAACCGATACAATTAAAGGC
GCCCCCGGTGGCGGAATGCTGACCGAAACCGAAGAAGATGAATGATAAACCGATACAATTAAAGGC
GCCCCCGGTGGCGGAATGCTGGAAAGCACCGAAGAAGATGAATGATAAACCGATACAATTAAAGGC
GCCCCCGGTGGCGGAATGCTGACCGAAGAAGAAGAAGATGAATGATAAACCGATACAATTAAAGGC
GCCCCCGGTGGCGGAATGCTGGAAGAAACCACCGAAGATGAATGATAAACCGATACAATTAAAGGC
GCCCCCGGTGGCGGAATGCTGACCAGCGAAGAAGAAGATGAATGATAAACCGATACAATTAAAGGC
GCCCCCGGTGGCGGAATGCTGGAAAGCGAAGAAGAAGATGAATGATAAACCGATACAATTAAAGGC
GCCCCCGGTGGCGGAATGCTGACCAGCGAAACCGAAGATGAATGATAAACCGATACAATTAAAGGC
GCCCCCGGTGGCGGAATGCTGGAAGAAGAAACCGAAGATGAATGATAAACCGATACAATTAAAGGC
GCCCCCGGTGGCGGAATGCTGACCGAAGAAACCGAAGATGAATGATAAACCGATACAATTAAAGGC
GCCCCCGGTGGCGGAATGCTGGAAAGCGAAACCGAAGATGAATGATAAACCGATACAATTAAAGGC
GCCCCCGGTGGCGGAATGCTGGAAAGCACCACCGAAGATGAATGATAAACCGATACAATTAAAGGC
GCCCCCGGTGGCGGAATGCTGGAAGAAGAAGAAGAAGATGAATGATAAACCGATACAATTAAAGGC
GCCCCCGGTGGCGGAACTGGTGACGAGAAGGACGTAGAGGTTTGATAAACCGATACAATTAAAGGC
GCCCCCGGTGGCGGAGAAGGGGACGAAAAGGACGTCGAAGTGTGATAAACCGATACAATTAAAGGC
GCCCCCGGTGGCGGAGAAGGTGATGAGAAGGACGTTTCCGTCTGATAAACCGATACAATTAAAGGC
GCCCCCGGTGGCGGAGAAGAACTGGCGAAAGATACCAGCAGCTGATAAACCGATACAATTAAAGGC
GCCCCCGGTGGCGGAAGCGAACTGGCGAAAGATACCAGCAGCTGATAAACCGATACAATTAAAGGC
GCCCCCGGTGGCGGAGAAAGCCTGGCGAAAGATACCAGCAGCTGATAAACCGATACAATTAAAGGC
GCCCCCGGTGGCGGATTCCCCGAGAAGTCTGGCAAGAAACCATGATAAACCGATACAATTAAAGGC
GCCCCCGGTGGCGGATTCCCTGAGAAGGAGGGGAAGAAACCCTGATAAACCGATACAATTAAAGGC
GCCCCCGGTGGCGGATTCCCTTCAAAGGAGGGCAAGAAGCCGTGATAAACCGATACAATTAAAGGC
GCCCCCGGTGGCGGAGAACCGTATGAATTTCAGCCGAACAAATGATAAACCGATACAATTAAAGGC
GCCCCCGGTGGCGGAGAACCGTATACCTTTCAGCCGAACAAATGATAAACCGATACAATTAAAGGC
GCCCCCGGTGGCGGAAGCCCGTATGAATTTCAGCCGAACAAATGATAAACCGATACAATTAAAGGC
GCCCCCGGTGGCGGAACCAGCAAAGAAGAAAGCAGCCAGAAATGATAAACCGATACAATTAAAGGC
GCCCCCGGTGGCGGAGAAAGCAAAGAAGAAGAAGAACAGAAATGATAAACCGATACAATTAAAGGC
GCCCCCGGTGGCGGAGAGGAGAAGTCAGAAGAATCCCAGAAGTGATAAACCGATACAATTAAAGGC
GCCCCCGGTGGCGGAGAGGAGAAAAGCGAGTCAGAGCAAAAGTGATAAACCGATACAATTAAAGGC
GCCCCCGGTGGCGGAACGGAGAAAAGTGAATCGTCGCAGAAATGATAAACCGATACAATTAAAGGC
GCCCCCGGTGGCGGAGAAAGCAAAAGCGAAAGCAGCCAGAAATGATAAACCGATACAATTAAAGGC
GCCCCCGGTGGCGGAGAGGAGAAAGAAGAAGAGAGCCAGAAGTGATAAACCGATACAATTAAAGGC
GCCCCCGGTGGCGGAGAAGAGAAAGAGGAAAGTGAGCAGAAGTGATAAACCGATACAATTAAAGGC
GCCCCCGGTGGCGGAACCAGCAAAGAAGAAGAAAGCCAGAAATGATAAACCGATACAATTAAAGGC
GCCCCCGGTGGCGGAACCAGCAAAGAAGAAAGCGAACAGAAATGATAAACCGATACAATTAAAGGC
GCCCCCGGTGGCGGAGAGGAAAAGTCAGAGGAAGAGCAGAAATGATAAACCGATACAATTAAAGGC
GCCCCCGGTGGCGGAACCAGCAAAAGCGAAGAAGAACAGAAATGATAAACCGATACAATTAAAGGC
GCCCCCGGTGGCGGAACCGAAAAGGAGGAATCGTCGCAGAAATGATAAACCGATACAATTAAAGGC
GCCCCCGGTGGCGGAGAAAGCAAAGAAGAAAGCAGCCAGAAATGATAAACCGATACAATTAAAGGC
GCCCCCGGTGGCGGAGAAGAGAAAAGCGAGTCCTCGCAGAAATGATAAACCGATACAATTAAAGGC
GCCCCCGGTGGCGGAGAGGAAAAGGAAGAGGAAGAACAGAAGTGATAAACCGATACAATTAAAGGC
GCCCCCGGTGGCGGAGAAAGCAAAGAAGAAGAAAGCCAGAAATGATAAACCGATACAATTAAAGGC
GCCCCCGGTGGCGGAGAAAGCAAAGAAGAAAGCGAACAGAAATGATAAACCGATACAATTAAAGGC
GCCCCCGGTGGCGGAGAAAGCAAAAGCGAAGAAGAACAGAAATGATAAACCGATACAATTAAAGGC
GCCCCCGGTGGCGGAGAAGAGAAGGAGGAATCCTCGCAGAAGTGATAAACCGATACAATTAAAGGC
GCCCCCGGTGGCGGAACCAGCAAAGAAGAAGAAGAACAGAAATGATAAACCGATACAATTAAAGGC
GCCCCCGGTGGCGGAACCAGCAAAAGCGAAGAAAGCCAGAAATGATAAACCGATACAATTAAAGGC
GCCCCCGGTGGCGGAACCAGCAAAAGCGAAAGCGAACAGAAATGATAAACCGATACAATTAAAGGC
GCCCCCGGTGGCGGAACAGAGAAGGAAGAAGAGTCGCAAAAGTGATAAACCGATACAATTAAAGGC
GCCCCCGGTGGCGGAACCGAGAAGGAGGAATCGGAACAGAAGTGATAAACCGATACAATTAAAGGC
GCCCCCGGTGGCGGAACTGAGAAGTCAGAGGAAGAACAGAAATGATAAACCGATACAATTAAAGGC
GCCCCCGGTGGCGGAACCGAAAAGGAGGAAGAAGAACAAAAGTGATAAACCGATACAATTAAAGGC
GCCCCCGGTGGCGGAACAGAAAAGTCGGAAGAAAGTCAGAAATGATAAACCGATACAATTAAAGGC
GCCCCCGGTGGCGGAACTGAGAAATCTGAATCGGAGCAAAAGTGATAAACCGATACAATTAAAGGC
GCCCCCGGTGGCGGAGAAAGCAAAAGCGAAGAAAGCCAGAAATGATAAACCGATACAATTAAAGGC
GCCCCCGGTGGCGGAGAAAGCAAAAGCGAAAGCGAACAGAAATGATAAACCGATACAATTAAAGGC
GCCCCCGGTGGCGGACGCGGCCTGGAAAGCGCGGAAAGCCTGTGATAAACCGATACAATTAAAGGC
GCCCCCGGTGGCGGACGCGGCCTGGAAAGCGCGGAAGAACTGTGATAAACCGATACAATTAAAGGC
GCCCCCGGTGGCGGACGCGGCCTGGAAAGCGCGACCGAACTGTGATAAACCGATACAATTAAAGGC
GCCCCCGGTGGCGGAACCAGCGATGAAGAAAGCCGCATGGTGTGATAAACCGATACAATTAAAGGC
GCCCCCGGTGGCGGAACCAGCGATGAAAGCAGCCGCATGGTGTGATAAACCGATACAATTAAAGGC
GCCCCCGGTGGCGGAACCAGCGATACCGAAAGCCGCATGGTGTGATAAACCGATACAATTAAAGGC
GCCCCCGGTGGCGGAACCGAAGATGAAAGCAGCCGCATGGTGTGATAAACCGATACAATTAAAGGC
GCCCCCGGTGGCGGAACCGAAGATACCGAAAGCCGCATGGTGTGATAAACCGATACAATTAAAGGC
GCCCCCGGTGGCGGAACCGAAGATGAAGAAAGCCGCATGGTGTGATAAACCGATACAATTAAAGGC
GCCCCCGGTGGCGGAACCGAAGATACCAGCAGCCGCATGGTGTGATAAACCGATACAATTAAAGGC
GCCCCCGGTGGCGGATTGCCGGAAAAGGAACAAGAGTCACTATGATAAACCGATACAATTAAAGGC
GCCCCCGGTGGCGGACTACCCGAGAAGGAGCAGGAGGAACTGTGATAAACCGATACAATTAAAGGC
GCCCCCGGTGGCGGATTACCGGAAAAGACGCAGGAGGAGTTATGATAAACCGATACAATTAAAGGC
GCCCCCGGTGGCGGAACCTTTAGCGATGAAGAAAACGTGCTGTGATAAACCGATACAATTAAAGGC
GCCCCCGGTGGCGGAGAATTTAGCGATGAAGAAAACGTGCTGTGATAAACCGATACAATTAAAGGC
GCCCCCGGTGGCGGAGAATTTAGCGATGAAAGCAACGTGCTGTGATAAACCGATACAATTAAAGGC
GCCCCCGGTGGCGGAACCTTTGAAGATGAAAGCAACGTGCTGTGATAAACCGATACAATTAAAGGC
GCCCCCGGTGGCGGAACCTTTGAAGATGAAGAAAACGTGCTGTGATAAACCGATACAATTAAAGGC
GCCCCCGGTGGCGGAGAATTTGAAGATGAAAGCAACGTGCTGTGATAAACCGATACAATTAAAGGC
GCCCCCGGTGGCGGAGAATTTGAAGATGAAGAAAACGTGCTGTGATAAACCGATACAATTAAAGGC
GCCCCCGGTGGCGGACTGACCATGAACGAACCGCTGGAAACCTGATAAACCGATACAATTAAAGGC
GCCCCCGGTGGCGGACTGACCATGAACACCCCGCTGGAAACCTGATAAACCGATACAATTAAAGGC
GCCCCCGGTGGCGGACTGACCATGAACGAACCGCTGAGCACCTGATAAACCGATACAATTAAAGGC
GCCCCCGGTGGCGGAAATGAGGGAAAGAAAGAAGCGGACCATTGATAAACCGATACAATTAAAGGC
GCCCCCGGTGGCGGAAATGAAGGTAAGAAATCGGCGGATCACTGATAAACCGATACAATTAAAGGC
GCCCCCGGTGGCGGAAACAGCGGCAAGAAGGAAGCAGACCACTGATAAACCGATACAATTAAAGGC
GCCCCCGGTGGCGGACATGAACTGTTTGAACATAACCGCATTTGATAAACCGATACAATTAAAGGC
GCCCCCGGTGGCGGACATGAACTGTTTAGCCATAACCGCATTTGATAAACCGATACAATTAAAGGC
GCCCCCGGTGGCGGACATACCCTGTTTGAACATAACCGCATTTGATAAACCGATACAATTAAAGGC
GCCCCCGGTGGCGGAACCCGCGAACTGGGCGGCGAAGAAGAATGATAAACCGATACAATTAAAGGC
GCCCCCGGTGGCGGAACCCGCACCCTGGGCGGCGAAGAAGAATGATAAACCGATACAATTAAAGGC
GCCCCCGGTGGCGGAACCCGCGAACTGGGCGGCGAAGAAAGCTGATAAACCGATACAATTAAAGGC
GCCCCCGGTGGCGGACATGCGCTGAACGATATGGAAGAAATTTGATAAACCGATACAATTAAAGGC
GCCCCCGGTGGCGGACATGCGCTGAACGATATGACCGAAATTTGATAAACCGATACAATTAAAGGC
GCCCCCGGTGGCGGACATGCGCTGAACGATATGGAAAGCATTTGATAAACCGATACAATTAAAGGC
GCCCCCGGTGGCGGAGAAGAAACCGAACAGGTGGCGCCGGCGTGATAAACCGATACAATTAAAGGC
GCCCCCGGTGGCGGAGAAGAAACCAGCCAGGTGGCGCCGGCGTGATAAACCGATACAATTAAAGGC
GCCCCCGGTGGCGGAACCGAAACCGAACAGGTGGCGCCGGCGTGATAAACCGATACAATTAAAGGC
GCCCCCGGTGGCGGAGAACTGGGCGATAGCGATAACGAAAGCTGATAAACCGATACAATTAAAGGC
GCCCCCGGTGGCGGAACCCTGGGCGATAGCGATAACGAAGAATGATAAACCGATACAATTAAAGGC
GCCCCCGGTGGCGGAACCCTGGGCGATGAAGATAACGAAAGCTGATAAACCGATACAATTAAAGGC
GCCCCCGGTGGCGGAACCCTGGGCGATGAAGATAACGAAGAATGATAAACCGATACAATTAAAGGC
GCCCCCGGTGGCGGAGAACTGGGCGATAGCGATAACGAAGAATGATAAACCGATACAATTAAAGGC
GCCCCCGGTGGCGGAGAACTGGGCGATGAAGATAACGAAAGCTGATAAACCGATACAATTAAAGGC
GCCCCCGGTGGCGGAGAACTGGGCGATGAAGATAACGAAGAATGATAAACCGATACAATTAAAGGC
GCCCCCGGTGGCGGAGATAGCGAAATTCTGGAAACCGTGGTGTGATAAACCGATACAATTAAAGGC
GCCCCCGGTGGCGGAGATAGCAGCATTCTGGAAACCGTGGTGTGATAAACCGATACAATTAAAGGC
GCCCCCGGTGGCGGAGATAGCGAAATTCTGAGCACCGTGGTGTGATAAACCGATACAATTAAAGGC
GCCCCCGGTGGCGGAGAAACCACCTATAGCGGCGTGACCCGCTGATAAACCGATACAATTAAAGGC
GCCCCCGGTGGCGGAGAAACCGAATATAGCGGCGTGACCCGCTGATAAACCGATACAATTAAAGGC
GCCCCCGGTGGCGGAAGCACCGAATATAGCGGCGTGACCCGCTGATAAACCGATACAATTAAAGGC
GCCCCCGGTGGCGGATTTAAAAGCCCGGTGAAAGAAATTCGCTGATAAACCGATACAATTAAAGGC
GCCCCCGGTGGCGGATTTAAAGAACCGGTGAAAGAAATTCGCTGATAAACCGATACAATTAAAGGC
GCCCCCGGTGGCGGATTTAAAGAACCGGTGAAAACCATTCGCTGATAAACCGATACAATTAAAGGC
GCCCCCGGTGGCGGAGAAGATGAAGATGTGGAACTGAGCGATTGATAAACCGATACAATTAAAGGC
GCCCCCGGTGGCGGAGAAGATGAAGATGTGGAACTGGAAGATTGATAAACCGATACAATTAAAGGC
GCCCCCGGTGGCGGAGAAGATAGCGATGTGGAACTGGAAGATTGATAAACCGATACAATTAAAGGC
GCCCCCGGTGGCGGAACCAGCTATCCGCCGGAACCGGATCTGTGATAAACCGATACAATTAAAGGC
GCCCCCGGTGGCGGAACCGAATATCCGCCGAGCCCGGATCTGTGATAAACCGATACAATTAAAGGC
GCCCCCGGTGGCGGAACCGAATATCCGCCGGAACCGGATCTGTGATAAACCGATACAATTAAAGGC
GCCCCCGGTGGCGGAGAACGCGAATATGAACCGCGCCGCTATTGATAAACCGATACAATTAAAGGC
GCCCCCGGTGGCGGAGAACGCAGCTATGAACCGCGCCGCTATTGATAAACCGATACAATTAAAGGC
GCCCCCGGTGGCGGAAGCCGCAGCTATGAACCGCGCCGCTATTGATAAACCGATACAATTAAAGGC
GCCCCCGGTGGCGGAGAACGCAGCTATAGCCCGCGCCGCTATTGATAAACCGATACAATTAAAGGC
GCCCCCGGTGGCGGAGAACGCGAATATAGCCCGCGCCGCTATTGATAAACCGATACAATTAAAGGC
GCCCCCGGTGGCGGAAGCCGCGAATATAGCCCGCGCCGCTATTGATAAACCGATACAATTAAAGGC
GCCCCCGGTGGCGGAAGCCGCGAATATGAACCGCGCCGCTATTGATAAACCGATACAATTAAAGGC
GCCCCCGGTGGCGGAAAAGCGACCCAGGCGGAACAGGAATATTGATAAACCGATACAATTAAAGGC
GCCCCCGGTGGCGGAAAAGCGGAACAGGCGGAACAGGAATATTGATAAACCGATACAATTAAAGGC
GCCCCCGGTGGCGGAAAAGCGGAACAGGCGAGCCAGGAATATTGATAAACCGATACAATTAAAGGC
GCCCCCGGTGGCGGAAGCGAAACCGGCGGCATGGGCAGCGAATGATAAACCGATACAATTAAAGGC
GCCCCCGGTGGCGGAAGCGAAACCGGCGGCATGGGCGAAAGCTGATAAACCGATACAATTAAAGGC
GCCCCCGGTGGCGGAAGCGAAACCGGCGGCATGGGCGAAGAATGATAAACCGATACAATTAAAGGC
GCCCCCGGTGGCGGAAACAGCTATGAACTGACCGGCTATGTGTGATAAACCGATACAATTAAAGGC
GCCCCCGGTGGCGGAAACGAATATGAACTGACCGGCTATGTGTGATAAACCGATACAATTAAAGGC
GCCCCCGGTGGCGGAAACGAATATAGCCTGACCGGCTATGTGTGATAAACCGATACAATTAAAGGC
GCCCCCGGTGGCGGACTGACCGAACTGCTGGCGCATAAAGCGTGATAAACCGATACAATTAAAGGC
GCCCCCGGTGGCGGACTGGAAACCCTGCTGGCGCATAAAGCGTGATAAACCGATACAATTAAAGGC
GCCCCCGGTGGCGGACTGGAAGAACTGCTGGCGCATAAAGCGTGATAAACCGATACAATTAAAGGC
GCCCCCGGTGGCGGAGCGAGCCATCTGCGCCGCGAACAGTATTGATAAACCGATACAATTAAAGGC
GCCCCCGGTGGCGGAGCGGAACATCTGCGCCGCGAACAGTATTGATAAACCGATACAATTAAAGGC
GCCCCCGGTGGCGGAGCGGAACATCTGCGCCGCAGCCAGTATTGATAAACCGATACAATTAAAGGC
GCCCCCGGTGGCGGAAAAGAAACCAACAGCAGCGAACCGGAATGATAAACCGATACAATTAAAGGC
GCCCCCGGTGGCGGAAAAACCACCAACAGCGAAGAACCGGAATGATAAACCGATACAATTAAAGGC
GCCCCCGGTGGCGGAAAAGAAACCAACAGCGAAGAACCGGAATGATAAACCGATACAATTAAAGGC
GCCCCCGGTGGCGGACATATTCTGGAACGCGCGGAAAGCCAGTGATAAACCGATACAATTAAAGGC
GCCCCCGGTGGCGGACATATTCTGGAACGCGCGAGCGAACAGTGATAAACCGATACAATTAAAGGC
GCCCCCGGTGGCGGACATATTCTGGAACGCGCGGAAGAACAGTGATAAACCGATACAATTAAAGGC
GCCCCCGGTGGCGGAGAGGACGACTCGGACGACTTTTATGATTGATAAACCGATACAATTAAAGGC
GCCCCCGGTGGCGGAACTGACGACGAGGACGATTTCTATGACTGATAAACCGATACAATTAAAGGC
GCCCCCGGTGGCGGAGAAGATGATGAAGATGATTTCTATGACTGATAAACCGATACAATTAAAGGC
GCCCCCGGTGGCGGAATTAGCCAGAGCCCGGAAGCGATGGCGTGATAAACCGATACAATTAAAGGC
GCCCCCGGTGGCGGAATTAGCCAGGAACCGGAAGCGATGGCGTGATAAACCGATACAATTAAAGGC
GCCCCCGGTGGCGGAATTAGCCAGGAACCGACCGCGATGGCGTGATAAACCGATACAATTAAAGGC
GCCCCCGGTGGCGGAGAAGAAAGCAGCAGCAGCGATAGCGATTGATAAACCGATACAATTAAAGGC
GCCCCCGGTGGCGGAAGCGAAAGCAGCAGCAGCGATAGCGATTGATAAACCGATACAATTAAAGGC
GCCCCCGGTGGCGGAAGCGAAGAAAGCAGCAGCGATAGCGATTGATAAACCGATACAATTAAAGGC
GCCCCCGGTGGCGGAGAAAGCAGCAGCAGCAGCGATAGCGATTGATAAACCGATACAATTAAAGGC
GCCCCCGGTGGCGGAGAAAGCGAAAGCAGCAGCGATAGCGATTGATAAACCGATACAATTAAAGGC
GCCCCCGGTGGCGGAAGCAGCGAAAGCAGCAGCGATAGCGATTGATAAACCGATACAATTAAAGGC
GCCCCCGGTGGCGGAGAAGAAGAAAGCAGCAGCGATAGCGATTGATAAACCGATACAATTAAAGGC
GCCCCCGGTGGCGGACGCAGCCCGAGCCATGAAAACGAAATTTGATAAACCGATACAATTAAAGGC
GCCCCCGGTGGCGGACGCGAACCGAGCCATGAAAACGAAATTTGATAAACCGATACAATTAAAGGC
GCCCCCGGTGGCGGACGCGAACCGAGCCATGAAAACAGCATTTGATAAACCGATACAATTAAAGGC
GCCCCCGGTGGCGGAGAAGCGAGCCTGGCGAAACAGGGCCTGTGATAAACCGATACAATTAAAGGC
GCCCCCGGTGGCGGAGAAGCGGAACTGGCGAAACAGGGCCTGTGATAAACCGATACAATTAAAGGC
GCCCCCGGTGGCGGAAGCGCGGAACTGGCGAAACAGGGCCTGTGATAAACCGATACAATTAAAGGC
GCCCCCGGTGGCGGACATAGCAACGAACAGGAACTGGGCAAATGATAAACCGATACAATTAAAGGC
GCCCCCGGTGGCGGACATGAAAACACCCAGACCCTGGGCAAATGATAAACCGATACAATTAAAGGC
GCCCCCGGTGGCGGACATAGCAACACCCAGGAACTGGGCAAATGATAAACCGATACAATTAAAGGC
GCCCCCGGTGGCGGACATGAAAACGAACAGACCCTGGGCAAATGATAAACCGATACAATTAAAGGC
GCCCCCGGTGGCGGACATGAAAACGAACAGGAACTGGGCAAATGATAAACCGATACAATTAAAGGC
GCCCCCGGTGGCGGACATGAAAACACCCAGGAACTGGGCAAATGATAAACCGATACAATTAAAGGC
GCCCCCGGTGGCGGACATAGCAACGAACAGACCCTGGGCAAATGATAAACCGATACAATTAAAGGC
GCCCCCGGTGGCGGAGAACGCAGCTTTCGCATTGAATTTGATTGATAAACCGATACAATTAAAGGC
GCCCCCGGTGGCGGAGAACGCGAATTTCGCATTGAATTTGATTGATAAACCGATACAATTAAAGGC
GCCCCCGGTGGCGGAGAACGCGAATTTCGCATTACCTTTGATTGATAAACCGATACAATTAAAGGC
GCCCCCGGTGGCGGATGGAGCAGCTATTTTGAAGCGGAAGGCTGATAAACCGATACAATTAAAGGC
GCCCCCGGTGGCGGATGGAGCGAATATTTTGAAGCGAGCGGCTGATAAACCGATACAATTAAAGGC
GCCCCCGGTGGCGGATGGAGCAGCTATTTTAGCGCGGAAGGCTGATAAACCGATACAATTAAAGGC
GCCCCCGGTGGCGGATGGAGCGAATATTTTAGCGCGAGCGGCTGATAAACCGATACAATTAAAGGC
GCCCCCGGTGGCGGATGGGAAGAATATTTTGAAGCGGAAGGCTGATAAACCGATACAATTAAAGGC
GCCCCCGGTGGCGGATGGGAAAGCTATTTTAGCGCGGAAGGCTGATAAACCGATACAATTAAAGGC
GCCCCCGGTGGCGGATGGGAAGAATATTTTAGCGCGGAAGGCTGATAAACCGATACAATTAAAGGC
GCCCCCGGTGGCGGATGGAGCAGCTATTTTGAAGCGAGCGGCTGATAAACCGATACAATTAAAGGC
GCCCCCGGTGGCGGATGGGAAGAATATTTTAGCGCGAGCGGCTGATAAACCGATACAATTAAAGGC
GCCCCCGGTGGCGGATGGGAAAGCTATTTTAGCGCGAGCGGCTGATAAACCGATACAATTAAAGGC
GCCCCCGGTGGCGGATGGAGCGAATATTTTGAAGCGGAAGGCTGATAAACCGATACAATTAAAGGC
GCCCCCGGTGGCGGATGGAGCGAATATTTTAGCGCGGAAGGCTGATAAACCGATACAATTAAAGGC
GCCCCCGGTGGCGGATGGGAAAGCTATTTTGAAGCGAGCGGCTGATAAACCGATACAATTAAAGGC
GCCCCCGGTGGCGGATGGGAAAGCTATTTTGAAGCGGAAGGCTGATAAACCGATACAATTAAAGGC
GCCCCCGGTGGCGGATGGGAAGAATATTTTGAAGCGAGCGGCTGATAAACCGATACAATTAAAGGC
GCCCCCGGTGGCGGAGAAGAAGATAGCGATCTGGAAATTGATTGATAAACCGATACAATTAAAGGC
GCCCCCGGTGGCGGAGAAGAAGATGAAGATCTGGAAATTGATTGATAAACCGATACAATTAAAGGC
GCCCCCGGTGGCGGAAGCGAAGATGAAGATCTGGAAATTGATTGATAAACCGATACAATTAAAGGC
GCCCCCGGTGGCGGACTGGAACGCCGCAGCAGCCTGGTGGGCTGATAAACCGATACAATTAAAGGC
GCCCCCGGTGGCGGACTGAGCCGCCGCGAAAGCCTGGTGGGCTGATAAACCGATACAATTAAAGGC
GCCCCCGGTGGCGGACTGGAACGCCGCGAAAGCCTGGTGGGCTGATAAACCGATACAATTAAAGGC
GCCCCCGGTGGCGGACTGGAACGCCGCGAAGAACTGGTGGGCTGATAAACCGATACAATTAAAGGC
GCCCCCGGTGGCGGACTGAGCCGCCGCAGCGAACTGGTGGGCTGATAAACCGATACAATTAAAGGC
GCCCCCGGTGGCGGACTGGAACGCCGCAGCGAACTGGTGGGCTGATAAACCGATACAATTAAAGGC
GCCCCCGGTGGCGGACTGAGCCGCCGCGAAGAACTGGTGGGCTGATAAACCGATACAATTAAAGGC
GCCCCCGGTGGCGGACCGCTGAACCCGATTAGCGAAGTGGAATGATAAACCGATACAATTAAAGGC
GCCCCCGGTGGCGGACCGCTGAACCCGATTGAAAGCGTGAGCTGATAAACCGATACAATTAAAGGC
GCCCCCGGTGGCGGACCGCTGAACCCGATTAGCGAAGTGAGCTGATAAACCGATACAATTAAAGGC
GCCCCCGGTGGCGGACCGCTGAACCCGATTGAAGAAGTGAGCTGATAAACCGATACAATTAAAGGC
GCCCCCGGTGGCGGACCGCTGAACCCGATTGAAGAAGTGGAATGATAAACCGATACAATTAAAGGC
GCCCCCGGTGGCGGACCGCTGAACCCGATTAGCAGCGTGGAATGATAAACCGATACAATTAAAGGC
GCCCCCGGTGGCGGACCGCTGAACCCGATTGAAAGCGTGGAATGATAAACCGATACAATTAAAGGC
GCCCCCGGTGGCGGACCGATGACCCTGGCGAGCCCGGAAAGCTGATAAACCGATACAATTAAAGGC
GCCCCCGGTGGCGGACCGATGACCCTGGCGGAACCGAGCGAATGATAAACCGATACAATTAAAGGC
GCCCCCGGTGGCGGACCGATGACCCTGGCGGAACCGGAAAGCTGATAAACCGATACAATTAAAGGC
GCCCCCGGTGGCGGACCGATGACCCTGGCGGAACCGGAAGAATGATAAACCGATACAATTAAAGGC
GCCCCCGGTGGCGGACCGATGACCCTGGCGAGCCCGGAAGAATGATAAACCGATACAATTAAAGGC
GCCCCCGGTGGCGGACCGATGACCCTGGCGGAACCGAGCAGCTGATAAACCGATACAATTAAAGGC
GCCCCCGGTGGCGGACCGATGACCCTGGCGAGCCCGAGCGAATGATAAACCGATACAATTAAAGGC
GCCCCCGGTGGCGGACTGCTTTCACCGGGTCCTGAAGCAGAATGATAAACCGATACAATTAAAGGC
GCCCCCGGTGGCGGACTGCTGGAACCGGGCCCGGAAGCGACCTGATAAACCGATACAATTAAAGGC
GCCCCCGGTGGCGGACTGCTGGAACCGGGCCCGGAAGCGGAATGATAAACCGATACAATTAAAGGC
GCCCCCGGTGGCGGAGAAGAATTTGATGAAGGCAGCAGCCATTGATAAACCGATACAATTAAAGGC
GCCCCCGGTGGCGGAGAAAGCTTTGATGAAGGCAGCGAACATTGATAAACCGATACAATTAAAGGC
GCCCCCGGTGGCGGAGAAGAATTTGATGAAGGCAGCGAACATTGATAAACCGATACAATTAAAGGC
GCCCCCGGTGGCGGACCGATGGCGAGCGGCGCGGAAGAAGCGTGATAAACCGATACAATTAAAGGC
GCCCCCGGTGGCGGACCGATGGCGGAAGGCGCGAGCAGCGCGTGATAAACCGATACAATTAAAGGC
GCCCCCGGTGGCGGACCGATGGCGGAAGGCGCGGAAAGCGCGTGATAAACCGATACAATTAAAGGC
GCCCCCGGTGGCGGACCGATGGCGGAAGGCGCGAGCGAAGCGTGATAAACCGATACAATTAAAGGC
GCCCCCGGTGGCGGACCGATGGCGAGCGGCGCGGAAAGCGCGTGATAAACCGATACAATTAAAGGC
GCCCCCGGTGGCGGACCGATGGCGAGCGGCGCGAGCGAAGCGTGATAAACCGATACAATTAAAGGC
GCCCCCGGTGGCGGACCGATGGCGGAAGGCGCGGAAGAAGCGTGATAAACCGATACAATTAAAGGC
GCCCCCGGTGGCGGAATGGAAGAGGAACCTGACTTCTTCTTTTGATAAACCGATACAATTAAAGGC
GCCCCCGGTGGCGGAATGGAAGAGAGCCCAGACTTCTTCTTTTGATAAACCGATACAATTAAAGGC
GCCCCCGGTGGCGGAATGGAAACTGAGCCCGATTTCTTCTTCTGATAAACCGATACAATTAAAGGC
GCCCCCGGTGGCGGAGAAATTAGCCTGAAAGAAAGCCTGATGTGATAAACCGATACAATTAAAGGC
GCCCCCGGTGGCGGAGAAATTAGCCTGAAAAGCGAACTGATGTGATAAACCGATACAATTAAAGGC
GCCCCCGGTGGCGGAGAAATTAGCCTGAAAGAAGAACTGATGTGATAAACCGATACAATTAAAGGC
GCCCCCGGTGGCGGATTTCCGAGCCCGAGCATTGAACCGCGCTGATAAACCGATACAATTAAAGGC
GCCCCCGGTGGCGGATTTCCGAGCCCGGAAATTGAACCGCGCTGATAAACCGATACAATTAAAGGC
GCCCCCGGTGGCGGATTTCCGGAACCGGAAATTGAACCGCGCTGATAAACCGATACAATTAAAGGC
GCCCCCGGTGGCGGATTTCCGGAACCGGAAATTAGCCCGCGCTGATAAACCGATACAATTAAAGGC
GCCCCCGGTGGCGGATTTCCGAGCCCGGAAATTAGCCCGCGCTGATAAACCGATACAATTAAAGGC
GCCCCCGGTGGCGGATTTCCGGAACCGAGCATTAGCCCGCGCTGATAAACCGATACAATTAAAGGC
GCCCCCGGTGGCGGATTTCCGGAACCGAGCATTGAACCGCGCTGATAAACCGATACAATTAAAGGC
GCCCCCGGTGGCGGACATCTGACCGTGAGCGGCTTTGAACTGTGATAAACCGATACAATTAAAGGC
GCCCCCGGTGGCGGACATCTGACCGTGGAAGGCTTTAGCCTGTGATAAACCGATACAATTAAAGGC
GCCCCCGGTGGCGGACATCTGACCGTGGAAGGCTTTGAACTGTGATAAACCGATACAATTAAAGGC
GCCCCCGGTGGCGGACCGGTGCGCGAACTGAGCCCGCCGAAATGATAAACCGATACAATTAAAGGC
GCCCCCGGTGGCGGACCGGTGCGCGAACTGGAACCGCCGAAATGATAAACCGATACAATTAAAGGC
GCCCCCGGTGGCGGACCGGTGCGCACCCTGGAACCGCCGAAATGATAAACCGATACAATTAAAGGC
GCCCCCGGTGGCGGAGAAGAAGAACGCCTGACCGATGATTATTGATAAACCGATACAATTAAAGGC
GCCCCCGGTGGCGGAGAAGAAGAACGCCTGGAAGATGATTATTGATAAACCGATACAATTAAAGGC
GCCCCCGGTGGCGGAGAAACCGAACGCCTGGAAGATGATTATTGATAAACCGATACAATTAAAGGC
GCCCCCGGTGGCGGAGATGAACAGATTCAGGAAACCGAAATTTGATAAACCGATACAATTAAAGGC
GCCCCCGGTGGCGGAGATAGCCAGATTCAGGAAACCGAAATTTGATAAACCGATACAATTAAAGGC
GCCCCCGGTGGCGGAGATGAACAGATTCAGGAAACCAGCATTTGATAAACCGATACAATTAAAGGC
GCCCCCGGTGGCGGAGAACATAGCCCGGAACATCGCAACGTGTGATAAACCGATACAATTAAAGGC
GCCCCCGGTGGCGGAGAACATGAACCGGAACATCGCAACGTGTGATAAACCGATACAATTAAAGGC
GCCCCCGGTGGCGGAAGCCATGAACCGGAACATCGCAACGTGTGATAAACCGATACAATTAAAGGC
GCCCCCGGTGGCGGAAACAGCGAACAGGAATATGGCCTGCAGTGATAAACCGATACAATTAAAGGC
GCCCCCGGTGGCGGAAACAGCACCCAGGAATATGGCCTGCAGTGATAAACCGATACAATTAAAGGC
GCCCCCGGTGGCGGAAACAGCGAACAGACCTATGGCCTGCAGTGATAAACCGATACAATTAAAGGC
GCCCCCGGTGGCGGATATTTTCAAGAAGAAAGGAAGAAGATTTGATAAACCGATACAATTAAAGGC
GCCCCCGGTGGCGGATACTTTCAGGAGAGCCGGAAGAAGATTTGATAAACCGATACAATTAAAGGC
GCCCCCGGTGGCGGATATTTTCAAACCGAACGCAAGAAAATATGATAAACCGATACAATTAAAGGC
GCCCCCGGTGGCGGACTGGTGCTGGAAGCGCTGAGCAGCAGCTGATAAACCGATACAATTAAAGGC
GCCCCCGGTGGCGGACTGGTGCTGGAAGCGCTGGAAAGCAGCTGATAAACCGATACAATTAAAGGC
GCCCCCGGTGGCGGACTGGTGCTGAGCGCGCTGGAAAGCAGCTGATAAACCGATACAATTAAAGGC
GCCCCCGGTGGCGGATATCCGGGCGAACCGGATAGCTGGGTGTGATAAACCGATACAATTAAAGGC
GCCCCCGGTGGCGGATATCCGGGCAGCCCGGATGAATGGGTGTGATAAACCGATACAATTAAAGGC
GCCCCCGGTGGCGGATATCCGGGCGAACCGGATGAATGGGTGTGATAAACCGATACAATTAAAGGC
GCCCCCGGTGGCGGACTGATTGAACCGGGCGAAGCGCAGAGCTGATAAACCGATACAATTAAAGGC
GCCCCCGGTGGCGGACTGATCACCCCTGGAGAAGCGCAGAGTTGATAAACCGATACAATTAAAGGC
GCCCCCGGTGGCGGACTGATTGAACCGGGCGAAGCGCAGGAATGATAAACCGATACAATTAAAGGC
GCCCCCGGTGGCGGACTCATTACGCCTGGGGAGGCGCAGGAATGATAAACCGATACAATTAAAGGC
GCCCCCGGTGGCGGACTGATTGAACCGGGCAGCGCGCAGGAATGATAAACCGATACAATTAAAGGC
GCCCCCGGTGGCGGACTGATTACCCCTGGCTCTGCCCAAGAATGATAAACCGATACAATTAAAGGC
GCCCCCGGTGGCGGACTGATTGAACCGGGCAGCGCGCAGAGCTGATAAACCGATACAATTAAAGGC
GCCCCCGGTGGCGGAGAACTGGAATGGGAAGAAACCGAAATGTGATAAACCGATACAATTAAAGGC
GCCCCCGGTGGCGGAGAACTGGAATGGGAAGAAGAAGAAATGTGATAAACCGATACAATTAAAGGC
GCCCCCGGTGGCGGAGAACTGGAATGGGAAGAAGAAACCATGTGATAAACCGATACAATTAAAGGC
GCCCCCGGTGGCGGAGAAACCGAACCGCGCCTGCCGGTGTTTTGATAAACCGATACAATTAAAGGC
GCCCCCGGTGGCGGAGAAACCAGCCCGCGCCTGCCGGTGTTTTGATAAACCGATACAATTAAAGGC
GCCCCCGGTGGCGGAACCACCGAACCGCGCCTGCCGGTGTTTTGATAAACCGATACAATTAAAGGC
GCCCCCGGTGGCGGACGCCATCAGGAAATGGAAGTGGAAGCGTGATAAACCGATACAATTAAAGGC
GCCCCCGGTGGCGGACGCCATCAGACCATGGAAGTGGAAGCGTGATAAACCGATACAATTAAAGGC
GCCCCCGGTGGCGGACGCCATCAGGAAATGGAAGTGAGCGCGTGATAAACCGATACAATTAAAGGC
GCCCCCGGTGGCGGATTTAGCCGCCTGGAAATTAGCGATGATTGATAAACCGATACAATTAAAGGC
GCCCCCGGTGGCGGATTTGAACGCCTGAGCATTAGCGATGATTGATAAACCGATACAATTAAAGGC
GCCCCCGGTGGCGGATTTGAACGCCTGGAAATTAGCGATGATTGATAAACCGATACAATTAAAGGC
GCCCCCGGTGGCGGAGATCATGAGGAGGGCCGAGAGGAGAAATGATAAACCGATACAATTAAAGGC
GCCCCCGGTGGCGGAGATCATGAAGAAGGCCGCGAAAGCAAATGATAAACCGATACAATTAAAGGC
GCCCCCGGTGGCGGAGACCATGAGGAAGGTAGAAGTGAGAAGTGATAAACCGATACAATTAAAGGC
GCCCCCGGTGGCGGAGTGGAAGAAAACAACGATGTGAAAGAATGATAAACCGATACAATTAAAGGC
GCCCCCGGTGGCGGAGTGGAAGAAAACAACGATGTGAAAAGCTGATAAACCGATACAATTAAAGGC
GCCCCCGGTGGCGGAGTGACCGAAAACAACGATGTGAAAGAATGATAAACCGATACAATTAAAGGC
GCCCCCGGTGGCGGACCGACCCTGGCGGAACCGGCGAGCGATTGATAAACCGATACAATTAAAGGC
GCCCCCGGTGGCGGACCGACCCTGGCGAGCCCGGCGGAAGATTGATAAACCGATACAATTAAAGGC
GCCCCCGGTGGCGGACCGACCCTGGCGGAACCGGCGGAAGATTGATAAACCGATACAATTAAAGGC
GCCCCCGGTGGCGGAGAATTTACCCTGCTGTGGCCGAGCCGCTGATAAACCGATACAATTAAAGGC
GCCCCCGGTGGCGGAAGCTTTGAACTGCTGTGGCCGGAACGCTGATAAACCGATACAATTAAAGGC
GCCCCCGGTGGCGGAAGCTTTACCCTGCTGTGGCCGGAACGCTGATAAACCGATACAATTAAAGGC
GCCCCCGGTGGCGGAGAATTTACCCTGCTGTGGCCGGAACGCTGATAAACCGATACAATTAAAGGC
GCCCCCGGTGGCGGAAGCTTTGAACTGCTGTGGCCGAGCCGCTGATAAACCGATACAATTAAAGGC
GCCCCCGGTGGCGGAGAATTTGAACTGCTGTGGCCGAGCCGCTGATAAACCGATACAATTAAAGGC
GCCCCCGGTGGCGGAGAATTTGAACTGCTGTGGCCGGAACGCTGATAAACCGATACAATTAAAGGC
GCCCCCGGTGGCGGAGAAGAAGAAGAAGAAGTGGAAGATAGCTGATAAACCGATACAATTAAAGGC
GCCCCCGGTGGCGGAGAAGAAGAAGAAGAAGTGAGCGATGAATGATAAACCGATACAATTAAAGGC
GCCCCCGGTGGCGGAGAAGAAGAAGAAGAAGTGGAAGATGAATGATAAACCGATACAATTAAAGGC
GCCCCCGGTGGCGGAGTGCATCCGCCGAAAGAACCGGAAGTGTGATAAACCGATACAATTAAAGGC
GCCCCCGGTGGCGGAGTGCATCCGCCGAAAACCCCGGAAGTGTGATAAACCGATACAATTAAAGGC
GCCCCCGGTGGCGGAGTGCATCCGCCGAAAGAACCGAGCGTGTGATAAACCGATACAATTAAAGGC
GCCCCCGGTGGCGGATTGATTGTGGACGCAATGGAGAAGTCGTGATAAACCGATACAATTAAAGGC
GCCCCCGGTGGCGGATTGATCGTGGACGCCATGGAGAAAGAGTGATAAACCGATACAATTAAAGGC
GCCCCCGGTGGCGGACTGATTGTGGATGCGATGAGCAAAGAATGATAAACCGATACAATTAAAGGC
GCCCCCGGTGGCGGAGCGTATAACGCGCGCATGGATGAAGAATGATAAACCGATACAATTAAAGGC
GCCCCCGGTGGCGGAGCGTATAACGCGCGCATGGATACCGAATGATAAACCGATACAATTAAAGGC
GCCCCCGGTGGCGGAGCGTATAACGCGCGCATGGATGAAAGCTGATAAACCGATACAATTAAAGGC
GCCCCCGGTGGCGGAATGCGCCATCGCAGCAGCCGCGAACCGTGATAAACCGATACAATTAAAGGC
GCCCCCGGTGGCGGAATGCGCCATCGCAGCGAACGCAGCCCGTGATAAACCGATACAATTAAAGGC
GCCCCCGGTGGCGGAATGCGCCATCGCAGCGAACGCGAACCGTGATAAACCGATACAATTAAAGGC
GCCCCCGGTGGCGGAGGCGGCGGCGAAGAAGATAAAGATGAATGATAAACCGATACAATTAAAGGC
GCCCCCGGTGGCGGAGGCGGCGGCGAAGAAGATAAAGATAGCTGATAAACCGATACAATTAAAGGC
GCCCCCGGTGGCGGAGGCGGCGGCGAAAGCGATAAAGATGAATGATAAACCGATACAATTAAAGGC
GCCCCCGGTGGCGGAATGAAACGTGCGTTCGAAACTGAGAAATGATAAACCGATACAATTAAAGGC
GCCCCCGGTGGCGGAATGAAAAGGGCCTTCTCAGAGGAAAAGTGATAAACCGATACAATTAAAGGC
GCCCCCGGTGGCGGAATGAAGCGAGCATTCGAGGAGGAAAAGTGATAAACCGATACAATTAAAGGC
GCCCCCGGTGGCGGAAGCGAAGATACCAGCGCGGAAGCGCTGTGATAAACCGATACAATTAAAGGC
GCCCCCGGTGGCGGAGAAACCGATACCAGCGCGGAAGCGCTGTGATAAACCGATACAATTAAAGGC
GCCCCCGGTGGCGGAGAAGAAGATACCAGCGCGGAAGCGCTGTGATAAACCGATACAATTAAAGGC
GCCCCCGGTGGCGGAACAGAGGAGGAGAAGAAACCAGCCGCTTGATAAACCGATACAATTAAAGGC
GCCCCCGGTGGCGGAGAGACAGAAGAGAAGAAGCCAGCGGCTTGATAAACCGATACAATTAAAGGC
GCCCCCGGTGGCGGAGAAGAGGAGGAGAAGAAACCGGCTGCTTGATAAACCGATACAATTAAAGGC
GCCCCCGGTGGCGGAAAAGAAGCGAGCACCGATCTGGAAATTTGATAAACCGATACAATTAAAGGC
GCCCCCGGTGGCGGAAAAGAAGCGGAAACCGATCTGGAAATTTGATAAACCGATACAATTAAAGGC
GCCCCCGGTGGCGGAAAAGAAGCGGAAACCGATCTGAGCATTTGATAAACCGATACAATTAAAGGC
GCCCCCGGTGGCGGAATTGATGAAACCACCGAACTGGAAGAATGATAAACCGATACAATTAAAGGC
GCCCCCGGTGGCGGAATTGATGAAACCGAAGAACTGGAAGAATGATAAACCGATACAATTAAAGGC
GCCCCCGGTGGCGGAATTGATGAAACCGAAGAACTGAGCGAATGATAAACCGATACAATTAAAGGC
GCCCCCGGTGGCGGAATTGATGAAACCGAAGAACTGGAAAGCTGATAAACCGATACAATTAAAGGC
GCCCCCGGTGGCGGAATTGATGAAACCACCGAACTGAGCGAATGATAAACCGATACAATTAAAGGC
GCCCCCGGTGGCGGAATTGATGAAACCGAAGAACTGAGCAGCTGATAAACCGATACAATTAAAGGC
GCCCCCGGTGGCGGAATTGATGAAACCACCGAACTGGAAAGCTGATAAACCGATACAATTAAAGGC
GCCCCCGGTGGCGGATTTGAAAGCGGCCAGAAAAGCAGCGCGTGATAAACCGATACAATTAAAGGC
GCCCCCGGTGGCGGATTTAGCGAAGGCCAGAAAAGCAGCGCGTGATAAACCGATACAATTAAAGGC
GCCCCCGGTGGCGGATTTGAAGAAGGCCAGAAAAGCAGCGCGTGATAAACCGATACAATTAAAGGC
GCCCCCGGTGGCGGAAAAAGCCTGCGCCTGCCGGAAGATGAATGATAAACCGATACAATTAAAGGC
GCCCCCGGTGGCGGAAAAAGCCTGCGCCTGCCGGAAGATAGCTGATAAACCGATACAATTAAAGGC
GCCCCCGGTGGCGGAAAAAGCCTGCGCCTGCCGAGCGATGAATGATAAACCGATACAATTAAAGGC
GCCCCCGGTGGCGGAAGATCAACAAGGGAGAAAGCTCTTGTGTGATAAACCGATACAATTAAAGGC
GCCCCCGGTGGCGGACGGTCTGAGCGCGAAAAGGCTCTTGTATGATAAACCGATACAATTAAAGGC
GCCCCCGGTGGCGGACGCAGCGAACGCAGCAAAGCGCTGGTGTGATAAACCGATACAATTAAAGGC
GCCCCCGGTGGCGGAGAACTCACCATATGGAAGAAAATGGGATGATAAACCGATACAATTAAAGGC
GCCCCCGGTGGCGGAAGTCTAGAGATATGGAAGAAGATGGGATGATAAACCGATACAATTAAAGGC
GCCCCCGGTGGCGGAGAGCTCGAGATCTGGAAGAAGATGGGATGATAAACCGATACAATTAAAGGC
GCCCCCGGTGGCGGAGAAGAACCGAACGCGGGCAAAAGCGCGTGATAAACCGATACAATTAAAGGC
GCCCCCGGTGGCGGAACCGAACCGAACGCGGGCAAAAGCGCGTGATAAACCGATACAATTAAAGGC
GCCCCCGGTGGCGGAGAAACCCCGAACGCGGGCAAAAGCGCGTGATAAACCGATACAATTAAAGGC
GCCCCCGGTGGCGGAGAACTGAGCCAGTGGCATGCGGAACATTGATAAACCGATACAATTAAAGGC
GCCCCCGGTGGCGGAGAACTGGAACAGTGGCATGCGGAACATTGATAAACCGATACAATTAAAGGC
GCCCCCGGTGGCGGAGAACTGGAACAGTGGCATGCGAGCCATTGATAAACCGATACAATTAAAGGC
GCCCCCGGTGGCGGAACCGAACATCGCCTGCTGCCGGAACCGTGATAAACCGATACAATTAAAGGC
GCCCCCGGTGGCGGAGAAAGCCATCGCCTGCTGCCGGAACCGTGATAAACCGATACAATTAAAGGC
GCCCCCGGTGGCGGAGAAGAACATCGCCTGCTGCCGGAACCGTGATAAACCGATACAATTAAAGGC
GCCCCCGGTGGCGGAACCGAACATCGCCTGCTGCCGACCCCGTGATAAACCGATACAATTAAAGGC
GCCCCCGGTGGCGGAGAAAGCCATCGCCTGCTGCCGACCCCGTGATAAACCGATACAATTAAAGGC
GCCCCCGGTGGCGGAACCAGCCATCGCCTGCTGCCGGAACCGTGATAAACCGATACAATTAAAGGC
GCCCCCGGTGGCGGAGAAGAACATCGCCTGCTGCCGACCCCGTGATAAACCGATACAATTAAAGGC
GCCCCCGGTGGCGGAGAAGAAGAAGCGGAAGATAGCGCGAGCTGATAAACCGATACAATTAAAGGC
GCCCCCGGTGGCGGAGAAGAAGAAGCGAGCGATAGCGCGAGCTGATAAACCGATACAATTAAAGGC
GCCCCCGGTGGCGGAAGCGAAGAAGCGAGCGATAGCGCGAGCTGATAAACCGATACAATTAAAGGC
GCCCCCGGTGGCGGAAGCGAAGAAGCGGAAGATAGCGCGAGCTGATAAACCGATACAATTAAAGGC
GCCCCCGGTGGCGGAGAAAGCGAAGCGAGCGATAGCGCGAGCTGATAAACCGATACAATTAAAGGC
GCCCCCGGTGGCGGAGAAAGCGAAGCGGAAGATAGCGCGAGCTGATAAACCGATACAATTAAAGGC
GCCCCCGGTGGCGGAAGCAGCGAAGCGGAAGATAGCGCGAGCTGATAAACCGATACAATTAAAGGC
GCCCCCGGTGGCGGAGGCGAGAAAGAAGGTTTGATGTCGGAATGATAAACCGATACAATTAAAGGC
GCCCCCGGTGGCGGAGGCGAAAAGGAAGGCTTAATGTCAACATGATAAACCGATACAATTAAAGGC
GCCCCCGGTGGCGGAGGAGAGAAAAGCGGTCTAATGTCCGAATGATAAACCGATACAATTAAAGGC
GCCCCCGGTGGCGGAAGCCAGGAACAGGTGGAAACCGAAGCGTGATAAACCGATACAATTAAAGGC
GCCCCCGGTGGCGGAGAACAGAGCCAGGTGGAAACCGAAGCGTGATAAACCGATACAATTAAAGGC
GCCCCCGGTGGCGGAGAACAGGAACAGGTGGAAACCGAAGCGTGATAAACCGATACAATTAAAGGC
GCCCCCGGTGGCGGAAGCAACACCAGCAGCGAAGAACCGGCGTGATAAACCGATACAATTAAAGGC
GCCCCCGGTGGCGGAAGCAACACCGAAAGCGAAGAACCGGCGTGATAAACCGATACAATTAAAGGC
GCCCCCGGTGGCGGAAGCAACACCGAAAGCACCGAACCGGCGTGATAAACCGATACAATTAAAGGC
GCCCCCGGTGGCGGAGAAGATGATAGCGGCGAAGAAGAAGAATGATAAACCGATACAATTAAAGGC
GCCCCCGGTGGCGGAGAAGATGATGAAGGCACCGAAGAAAGCTGATAAACCGATACAATTAAAGGC
GCCCCCGGTGGCGGAGAAGATGATAGCGGCACCGAAGAAGAATGATAAACCGATACAATTAAAGGC
GCCCCCGGTGGCGGAGAAGATGATGAAGGCGAAGAAGAAAGCTGATAAACCGATACAATTAAAGGC
GCCCCCGGTGGCGGAGAAGATGATAGCGGCGAAGAAGAAAGCTGATAAACCGATACAATTAAAGGC
GCCCCCGGTGGCGGAGAAGATGATGAAGGCGAAGAAGAAGAATGATAAACCGATACAATTAAAGGC
GCCCCCGGTGGCGGAGAAGATGATGAAGGCACCGAAGAAGAATGATAAACCGATACAATTAAAGGC
GCCCCCGGTGGCGGACGCAACACCCTGGAAGTGAGCCCGAGCTGATAAACCGATACAATTAAAGGC
GCCCCCGGTGGCGGACGCAACACCCTGAGCGTGAGCCCGGAATGATAAACCGATACAATTAAAGGC
GCCCCCGGTGGCGGACGCAACACCCTGGAAGTGGAACCGGAATGATAAACCGATACAATTAAAGGC
GCCCCCGGTGGCGGACGCAACGAACTGAGCGTGGAACCGGAATGATAAACCGATACAATTAAAGGC
GCCCCCGGTGGCGGACGCAACGAACTGAGCGTGGAACCGAGCTGATAAACCGATACAATTAAAGGC
GCCCCCGGTGGCGGACGCAACGAACTGGAAGTGGAACCGAGCTGATAAACCGATACAATTAAAGGC
GCCCCCGGTGGCGGACGCAACGAACTGGAAGTGAGCCCGAGCTGATAAACCGATACAATTAAAGGC
GCCCCCGGTGGCGGACGCAACGAACTGAGCGTGAGCCCGAGCTGATAAACCGATACAATTAAAGGC
GCCCCCGGTGGCGGACGCAACGAACTGAGCGTGAGCCCGGAATGATAAACCGATACAATTAAAGGC
GCCCCCGGTGGCGGACGCAACGAACTGGAAGTGAGCCCGGAATGATAAACCGATACAATTAAAGGC
GCCCCCGGTGGCGGACGCAACACCCTGAGCGTGGAACCGGAATGATAAACCGATACAATTAAAGGC
GCCCCCGGTGGCGGACGCAACACCCTGGAAGTGGAACCGAGCTGATAAACCGATACAATTAAAGGC
GCCCCCGGTGGCGGACGCAACACCCTGAGCGTGGAACCGAGCTGATAAACCGATACAATTAAAGGC
GCCCCCGGTGGCGGACGCAACGAACTGGAAGTGGAACCGGAATGATAAACCGATACAATTAAAGGC
GCCCCCGGTGGCGGACGCAACACCCTGGAAGTGAGCCCGGAATGATAAACCGATACAATTAAAGGC
GCCCCCGGTGGCGGAGCGATGAGCACCGCGGAAAGCACCTATTGATAAACCGATACAATTAAAGGC
GCCCCCGGTGGCGGAGCGATGAGCACCGCGAGCGAAACCTATTGATAAACCGATACAATTAAAGGC
GCCCCCGGTGGCGGAGCGATGAGCACCGCGGAAGAAACCTATTGATAAACCGATACAATTAAAGGC
GCCCCCGGTGGCGGAGAACCGGATAAACCGGTGAGCGTGAAATGATAAACCGATACAATTAAAGGC
GCCCCCGGTGGCGGAGAACCGGATAAACCGGTGGAAGTGAAATGATAAACCGATACAATTAAAGGC
GCCCCCGGTGGCGGAAGCCCGGATAAACCGGTGGAAGTGAAATGATAAACCGATACAATTAAAGGC
GCCCCCGGTGGCGGAGGCAAAGAAGATCTGGATAGCGATGAATGATAAACCGATACAATTAAAGGC
GCCCCCGGTGGCGGAGGCAAAAGCGATCTGGATAGCGATGAATGATAAACCGATACAATTAAAGGC
GCCCCCGGTGGCGGAGGCAAAGAAGATCTGGATAGCGATAGCTGATAAACCGATACAATTAAAGGC
GCCCCCGGTGGCGGAGAAACCGTGCAGTGGCCGGATTTTAGCTGATAAACCGATACAATTAAAGGC
GCCCCCGGTGGCGGAAGCGAAGTGCAGTGGCCGGATTTTAGCTGATAAACCGATACAATTAAAGGC
GCCCCCGGTGGCGGAGAAGAAGTGCAGTGGCCGGATTTTAGCTGATAAACCGATACAATTAAAGGC
GCCCCCGGTGGCGGAGAAGAAGCGCTGACCAAAGAAAACATTTGATAAACCGATACAATTAAAGGC
GCCCCCGGTGGCGGAGAGGAAGCCTTAGAGAAAACGAATATATGATAAACCGATACAATTAAAGGC
GCCCCCGGTGGCGGAGAAGAGGCTCTCGAGAAAGAAAACATCTGATAAACCGATACAATTAAAGGC
GCCCCCGGTGGCGGAAGCGAAAGCGGCGAAGAAGCGGAAAGCTGATAAACCGATACAATTAAAGGC
GCCCCCGGTGGCGGAAGCAGCAGCGGCGAAGAAGCGGAAGAATGATAAACCGATACAATTAAAGGC
GCCCCCGGTGGCGGAAGCAGCAGCGGCAGCGAAGCGGAAGAATGATAAACCGATACAATTAAAGGC
GCCCCCGGTGGCGGAAGCAGCGAAGGCAGCGAAGCGGAAGAATGATAAACCGATACAATTAAAGGC
GCCCCCGGTGGCGGAAGCGAAGAAGGCAGCGAAGCGGAAAGCTGATAAACCGATACAATTAAAGGC
GCCCCCGGTGGCGGAAGCAGCGAAGGCGAAGAAGCGGAAGAATGATAAACCGATACAATTAAAGGC
GCCCCCGGTGGCGGAAGCAGCAGCGGCGAAGAAGCGGAAAGCTGATAAACCGATACAATTAAAGGC
GCCCCCGGTGGCGGAAGCAGCGAAGGCGAAGAAGCGGAAAGCTGATAAACCGATACAATTAAAGGC
GCCCCCGGTGGCGGAAGCGAAAGCGGCGAAGAAGCGGAAGAATGATAAACCGATACAATTAAAGGC
GCCCCCGGTGGCGGAAGCAGCGAAGGCAGCGAAGCGGAAAGCTGATAAACCGATACAATTAAAGGC
GCCCCCGGTGGCGGAAGCGAAGAAGGCAGCGAAGCGGAAGAATGATAAACCGATACAATTAAAGGC
GCCCCCGGTGGCGGAAGCGAAGAAGGCGAAGAAGCGGAAGAATGATAAACCGATACAATTAAAGGC
GCCCCCGGTGGCGGAAGCGAAAGCGGCAGCGAAGCGGAAAGCTGATAAACCGATACAATTAAAGGC
GCCCCCGGTGGCGGAAGCGAAAGCGGCAGCGAAGCGGAAGAATGATAAACCGATACAATTAAAGGC
GCCCCCGGTGGCGGAAGCGAAGAAGGCGAAGAAGCGGAAAGCTGATAAACCGATACAATTAAAGGC
GCCCCCGGTGGCGGAGCGCCGCCGCTGTATGAAAGCCTGACCTGATAAACCGATACAATTAAAGGC
GCCCCCGGTGGCGGAGCGCCGCCGCTGTATAGCGAACTGACCTGATAAACCGATACAATTAAAGGC
GCCCCCGGTGGCGGAGCGCCGCCGCTGTATGAAGAACTGACCTGATAAACCGATACAATTAAAGGC
GCCCCCGGTGGCGGAGAAAGCGAAGAAGAAGGCGAAGAAAACTGATAAACCGATACAATTAAAGGC
GCCCCCGGTGGCGGAGAAGAAGAAAGCGAAGGCGAAGAAAACTGATAAACCGATACAATTAAAGGC
GCCCCCGGTGGCGGAGAAGAAGAAGAAGAAGGCGAAGAAAACTGATAAACCGATACAATTAAAGGC
GCCCCCGGTGGCGGAGAAGCGAACGCGAGCAACAGCATTTATTGATAAACCGATACAATTAAAGGC
GCCCCCGGTGGCGGAAGCGCGAACGCGAGCAACGAAATTTATTGATAAACCGATACAATTAAAGGC
GCCCCCGGTGGCGGAGAAGCGAACGCGAGCAACGAAATTTATTGATAAACCGATACAATTAAAGGC
GCCCCCGGTGGCGGAAGCGGCAGCACCAGCGAAAGCCGCATTTGATAAACCGATACAATTAAAGGC
GCCCCCGGTGGCGGAAGCGGCAGCACCAGCAGCGAACGCATTTGATAAACCGATACAATTAAAGGC
GCCCCCGGTGGCGGAAGCGGCAGCACCAGCGAAGAACGCATTTGATAAACCGATACAATTAAAGGC
GCCCCCGGTGGCGGAAGCGGCGAAACCGAAGAAAGCCGCATTTGATAAACCGATACAATTAAAGGC
GCCCCCGGTGGCGGAAGCGGCGAAACCGAAAGCGAACGCATTTGATAAACCGATACAATTAAAGGC
GCCCCCGGTGGCGGAAGCGGCGAAACCGAAAGCAGCCGCATTTGATAAACCGATACAATTAAAGGC
GCCCCCGGTGGCGGAAGCGGCGAAACCAGCGAAGAACGCATTTGATAAACCGATACAATTAAAGGC
GCCCCCGGTGGCGGAAGCGGCAGCACCGAAGAAGAACGCATTTGATAAACCGATACAATTAAAGGC
GCCCCCGGTGGCGGAAGCGGCGAAACCAGCAGCAGCCGCATTTGATAAACCGATACAATTAAAGGC
GCCCCCGGTGGCGGAAGCGGCGAAACCAGCGAAAGCCGCATTTGATAAACCGATACAATTAAAGGC
GCCCCCGGTGGCGGAAGCGGCGAAACCAGCAGCGAACGCATTTGATAAACCGATACAATTAAAGGC
GCCCCCGGTGGCGGAAGCGGCAGCACCGAAAGCAGCCGCATTTGATAAACCGATACAATTAAAGGC
GCCCCCGGTGGCGGAAGCGGCAGCACCGAAGAAAGCCGCATTTGATAAACCGATACAATTAAAGGC
GCCCCCGGTGGCGGAAGCGGCAGCACCGAAAGCGAACGCATTTGATAAACCGATACAATTAAAGGC
GCCCCCGGTGGCGGAAGCGGCGAAACCGAAGAAGAACGCATTTGATAAACCGATACAATTAAAGGC
GCCCCCGGTGGCGGAGGCGAAGATGGCGGCTATGAAATTTGGTGATAAACCGATACAATTAAAGGC
GCCCCCGGTGGCGGAGGCGAAGATGGCGGCTATACCATTTGGTGATAAACCGATACAATTAAAGGC
GCCCCCGGTGGCGGAGGCAGCGATGGCGGCTATGAAATTTGGTGATAAACCGATACAATTAAAGGC
GCCCCCGGTGGCGGACAGTATGAAACCCTGGAAGATGAAGAATGATAAACCGATACAATTAAAGGC
GCCCCCGGTGGCGGACAGTATGAAACCCTGGAAGATAGCGAATGATAAACCGATACAATTAAAGGC
GCCCCCGGTGGCGGACAGTATGAAACCCTGAGCGATGAAGAATGATAAACCGATACAATTAAAGGC
GCCCCCGGTGGCGGAAAAGAAGAAGAAGGCGATGATGAAGATTGATAAACCGATACAATTAAAGGC
GCCCCCGGTGGCGGAAAAGAAGAAGAAGGCGATGATAGCGATTGATAAACCGATACAATTAAAGGC
GCCCCCGGTGGCGGAAAAGAAGAAACCGGCGATGATGAAGATTGATAAACCGATACAATTAAAGGC
GCCCCCGGTGGCGGACAGGAACTGCCGCGCGGCACCAAAGCGTGATAAACCGATACAATTAAAGGC
GCCCCCGGTGGCGGACAAGAGCTTCCTAGGGGAGAGAAAGCTTGATAAACCGATACAATTAAAGGC
GCCCCCGGTGGCGGACAATCTTTGCCCCGTGGAGAGAAGGCATGATAAACCGATACAATTAAAGGC
GCCCCCGGTGGCGGAGGCGAACAGGCGGAACGCGGCGCGCATTGATAAACCGATACAATTAAAGGC
GCCCCCGGTGGCGGAGGCGAACAGGCGACCCGCGGCGCGCATTGATAAACCGATACAATTAAAGGC
GCCCCCGGTGGCGGAGGCACCCAGGCGGAACGCGGCGCGCATTGATAAACCGATACAATTAAAGGC
GCCCCCGGTGGCGGAGATGAACCGCATGATCTGGATAGCGATTGATAAACCGATACAATTAAAGGC
GCCCCCGGTGGCGGAGATGAACCGCATGATCTGGATGAAGATTGATAAACCGATACAATTAAAGGC
GCCCCCGGTGGCGGAGATAGCCCGCATGATCTGGATGAAGATTGATAAACCGATACAATTAAAGGC
GCCCCCGGTGGCGGAACCAGCGAACTGCGCCGCAACCGCCGCTGATAAACCGATACAATTAAAGGC
GCCCCCGGTGGCGGAACCGAAAGCCTGCGCCGCAACCGCCGCTGATAAACCGATACAATTAAAGGC
GCCCCCGGTGGCGGAACCGAAGAACTGCGCCGCAACCGCCGCTGATAAACCGATACAATTAAAGGC
GCCCCCGGTGGCGGAAGCGATTATGAAGTGATTCGCAAAACCTGATAAACCGATACAATTAAAGGC
GCCCCCGGTGGCGGAGAAGATTATAGCGTGATTCGCAAAACCTGATAAACCGATACAATTAAAGGC
GCCCCCGGTGGCGGAGAAGATTATGAAGTGATTCGCAAAACCTGATAAACCGATACAATTAAAGGC
GCCCCCGGTGGCGGACTGGAAGATAGCAACCTGCATGATGCGTGATAAACCGATACAATTAAAGGC
GCCCCCGGTGGCGGACTGAGCGATGAAAACCTGCATGATGCGTGATAAACCGATACAATTAAAGGC
GCCCCCGGTGGCGGACTGGAAGATGAAAACCTGCATGATGCGTGATAAACCGATACAATTAAAGGC
GCCCCCGGTGGCGGAGAAGAAGAACAGAAAACCAAAAGCAAATGATAAACCGATACAATTAAAGGC
GCCCCCGGTGGCGGAACCGAAGAACAGAAAACCAAAAGCAAATGATAAACCGATACAATTAAAGGC
GCCCCCGGTGGCGGAGAAGAAAGCCAGAAAACCAAAAGCAAATGATAAACCGATACAATTAAAGGC
GCCCCCGGTGGCGGAGCGGCGGTGGCGGCGAGCAGCAGCGAATGATAAACCGATACAATTAAAGGC
GCCCCCGGTGGCGGAGCGGCGGTGGCGGCGAGCAGCGAAAGCTGATAAACCGATACAATTAAAGGC
GCCCCCGGTGGCGGAGCGGCGGTGGCGGCGAGCAGCGAAGAATGATAAACCGATACAATTAAAGGC
GCCCCCGGTGGCGGACAGGAAACCCCGCCGAAAGAACCGCAGTGATAAACCGATACAATTAAAGGC
GCCCCCGGTGGCGGACAGAGCGAACCGCCGAAAAGCCCGCAGTGATAAACCGATACAATTAAAGGC
GCCCCCGGTGGCGGACAGGAAACCCCGCCGAAAAGCCCGCAGTGATAAACCGATACAATTAAAGGC
GCCCCCGGTGGCGGACAGAGCGAACCGCCGAAAGAACCGCAGTGATAAACCGATACAATTAAAGGC
GCCCCCGGTGGCGGACAGGAAGAACCGCCGAAAAGCCCGCAGTGATAAACCGATACAATTAAAGGC
GCCCCCGGTGGCGGACAGGAAGAACCGCCGAAAGAACCGCAGTGATAAACCGATACAATTAAAGGC
GCCCCCGGTGGCGGACAGAGCACCCCGCCGAAAGAACCGCAGTGATAAACCGATACAATTAAAGGC
GCCCCCGGTGGCGGACGCAGCGAACATAAAGATAGCATGAACTGATAAACCGATACAATTAAAGGC
GCCCCCGGTGGCGGACGCGAAGAACATAAAGATAGCATGAACTGATAAACCGATACAATTAAAGGC
GCCCCCGGTGGCGGACGCAGCAGCCATAAAGATGAAATGAACTGATAAACCGATACAATTAAAGGC
GCCCCCGGTGGCGGACGCGAAAGCCATAAAGATGAAATGAACTGATAAACCGATACAATTAAAGGC
GCCCCCGGTGGCGGACGCGAAAGCCATAAAGATAGCATGAACTGATAAACCGATACAATTAAAGGC
GCCCCCGGTGGCGGACGCAGCGAACATAAAGATGAAATGAACTGATAAACCGATACAATTAAAGGC
GCCCCCGGTGGCGGACGCGAAGAACATAAAGATGAAATGAACTGATAAACCGATACAATTAAAGGC
GCCCCCGGTGGCGGACTGCTGAGCGAAGAAGAAACCGAAGAATGATAAACCGATACAATTAAAGGC
GCCCCCGGTGGCGGACTGCTGGAAGAAGAAGAAACCGAAAGCTGATAAACCGATACAATTAAAGGC
GCCCCCGGTGGCGGACTGCTGGAAGAAGAAGAAACCGAAGAATGATAAACCGATACAATTAAAGGC
GCCCCCGGTGGCGGAGAACAGAACAGCGAATATGAACAGAGCTGATAAACCGATACAATTAAAGGC
GCCCCCGGTGGCGGAGAACAGAACGAAGAATATAGCCAGGAATGATAAACCGATACAATTAAAGGC
GCCCCCGGTGGCGGAGAACAGAACGAAGAATATAGCCAGAGCTGATAAACCGATACAATTAAAGGC
GCCCCCGGTGGCGGAAGCCAGAACAGCGAATATGAACAGGAATGATAAACCGATACAATTAAAGGC
GCCCCCGGTGGCGGAAGCCAGAACGAAGAATATGAACAGAGCTGATAAACCGATACAATTAAAGGC
GCCCCCGGTGGCGGAGAACAGAACAGCGAATATAGCCAGGAATGATAAACCGATACAATTAAAGGC
GCCCCCGGTGGCGGAGAACAGAACGAAAGCTATGAACAGGAATGATAAACCGATACAATTAAAGGC
GCCCCCGGTGGCGGAAGCCAGAACGAAGAATATAGCCAGGAATGATAAACCGATACAATTAAAGGC
GCCCCCGGTGGCGGAGAACAGAACAGCAGCTATGAACAGGAATGATAAACCGATACAATTAAAGGC
GCCCCCGGTGGCGGAAGCCAGAACGAAAGCTATGAACAGAGCTGATAAACCGATACAATTAAAGGC
GCCCCCGGTGGCGGAAGCCAGAACGAAAGCTATGAACAGGAATGATAAACCGATACAATTAAAGGC
GCCCCCGGTGGCGGAAGCCAGAACGAAAGCTATAGCCAGGAATGATAAACCGATACAATTAAAGGC
GCCCCCGGTGGCGGAGAACAGAACAGCAGCTATAGCCAGAGCTGATAAACCGATACAATTAAAGGC
GCCCCCGGTGGCGGAGAACAGAACAGCAGCTATGAACAGAGCTGATAAACCGATACAATTAAAGGC
GCCCCCGGTGGCGGAAGCCAGAACAGCGAATATGAACAGAGCTGATAAACCGATACAATTAAAGGC
GCCCCCGGTGGCGGAGAACAGAACGAAAGCTATAGCCAGAGCTGATAAACCGATACAATTAAAGGC
GCCCCCGGTGGCGGAAGCCAGAACGAAGAATATAGCCAGAGCTGATAAACCGATACAATTAAAGGC
GCCCCCGGTGGCGGAAGCCAGAACAGCAGCTATGAACAGAGCTGATAAACCGATACAATTAAAGGC
GCCCCCGGTGGCGGAGAACAGAACAGCAGCTATAGCCAGGAATGATAAACCGATACAATTAAAGGC
GCCCCCGGTGGCGGAGAACAGAACGAAGAATATGAACAGGAATGATAAACCGATACAATTAAAGGC
GCCCCCGGTGGCGGAAGCCAGAACGAAAGCTATAGCCAGAGCTGATAAACCGATACAATTAAAGGC
GCCCCCGGTGGCGGAAGCCAGAACAGCGAATATAGCCAGGAATGATAAACCGATACAATTAAAGGC
GCCCCCGGTGGCGGAAGCCAGAACAGCAGCTATAGCCAGGAATGATAAACCGATACAATTAAAGGC
GCCCCCGGTGGCGGAAGCCAGAACAGCGAATATAGCCAGAGCTGATAAACCGATACAATTAAAGGC
GCCCCCGGTGGCGGAGAACAGAACAGCGAATATAGCCAGAGCTGATAAACCGATACAATTAAAGGC
GCCCCCGGTGGCGGAGAACAGAACGAAAGCTATGAACAGAGCTGATAAACCGATACAATTAAAGGC
GCCCCCGGTGGCGGAAGCCAGAACAGCAGCTATGAACAGGAATGATAAACCGATACAATTAAAGGC
GCCCCCGGTGGCGGAGAACAGAACAGCGAATATGAACAGGAATGATAAACCGATACAATTAAAGGC
GCCCCCGGTGGCGGAGAACAGAACGAAGAATATGAACAGAGCTGATAAACCGATACAATTAAAGGC
GCCCCCGGTGGCGGAAGCCAGAACGAAGAATATGAACAGGAATGATAAACCGATACAATTAAAGGC
GCCCCCGGTGGCGGAGAACAGAACGAAAGCTATAGCCAGGAATGATAAACCGATACAATTAAAGGC
GCCCCCGGTGGCGGAAGCGCGACCGAAGTGCATACCAGCGTGTGATAAACCGATACAATTAAAGGC
GCCCCCGGTGGCGGAGAAGCGACCGAAGTGCATACCAGCGTGTGATAAACCGATACAATTAAAGGC
GCCCCCGGTGGCGGAGAAGCGACCAGCGTGCATACCAGCGTGTGATAAACCGATACAATTAAAGGC
GCCCCCGGTGGCGGAGAAGAAAGCGAAAGCTTTCATAGCAGCTGATAAACCGATACAATTAAAGGC
GCCCCCGGTGGCGGAGAAGAAGAAGAAAGCTTTCATAGCAGCTGATAAACCGATACAATTAAAGGC
GCCCCCGGTGGCGGAGAAGAAGAAAGCAGCTTTCATGAAGAATGATAAACCGATACAATTAAAGGC
GCCCCCGGTGGCGGAGAAGAAAGCGAAGAATTTCATGAAGAATGATAAACCGATACAATTAAAGGC
GCCCCCGGTGGCGGAAGCGAAAGCGAAAGCTTTCATAGCGAATGATAAACCGATACAATTAAAGGC
GCCCCCGGTGGCGGAAGCGAAGAAGAAGAATTTCATGAAAGCTGATAAACCGATACAATTAAAGGC
GCCCCCGGTGGCGGAGAAGAAGAAGAAAGCTTTCATGAAAGCTGATAAACCGATACAATTAAAGGC
GCCCCCGGTGGCGGAAGCGAAAGCGAAAGCTTTCATAGCAGCTGATAAACCGATACAATTAAAGGC
GCCCCCGGTGGCGGAAGCGAAAGCAGCAGCTTTCATGAAGAATGATAAACCGATACAATTAAAGGC
GCCCCCGGTGGCGGAAGCGAAGAAGAAAGCTTTCATAGCGAATGATAAACCGATACAATTAAAGGC
GCCCCCGGTGGCGGAGAAGAAAGCAGCGAATTTCATAGCAGCTGATAAACCGATACAATTAAAGGC
GCCCCCGGTGGCGGAGAAGAAGAAAGCGAATTTCATAGCGAATGATAAACCGATACAATTAAAGGC
GCCCCCGGTGGCGGAGAAGAAGAAAGCGAATTTCATAGCAGCTGATAAACCGATACAATTAAAGGC
GCCCCCGGTGGCGGAAGCGAAAGCGAAAGCTTTCATGAAAGCTGATAAACCGATACAATTAAAGGC
GCCCCCGGTGGCGGAGAAGAAAGCAGCGAATTTCATGAAGAATGATAAACCGATACAATTAAAGGC
GCCCCCGGTGGCGGAAGCGAAGAAAGCAGCTTTCATGAAGAATGATAAACCGATACAATTAAAGGC
GCCCCCGGTGGCGGAGAAGAAGAAGAAGAATTTCATGAAGAATGATAAACCGATACAATTAAAGGC
GCCCCCGGTGGCGGAAGCGAAAGCAGCGAATTTCATAGCAGCTGATAAACCGATACAATTAAAGGC
GCCCCCGGTGGCGGAGAAGAAGAAAGCGAATTTCATGAAGAATGATAAACCGATACAATTAAAGGC
GCCCCCGGTGGCGGAAGCGAAGAAGAAAGCTTTCATGAAAGCTGATAAACCGATACAATTAAAGGC
GCCCCCGGTGGCGGAGAAGAAGAAAGCGAATTTCATGAAAGCTGATAAACCGATACAATTAAAGGC
GCCCCCGGTGGCGGAAGCGAAAGCGAAGAATTTCATGAAGAATGATAAACCGATACAATTAAAGGC
GCCCCCGGTGGCGGAAGCGAAGAAAGCAGCTTTCATAGCGAATGATAAACCGATACAATTAAAGGC
GCCCCCGGTGGCGGAAGCGAAGAAAGCGAATTTCATAGCGAATGATAAACCGATACAATTAAAGGC
GCCCCCGGTGGCGGAGAAGAAAGCGAAAGCTTTCATGAAGAATGATAAACCGATACAATTAAAGGC
GCCCCCGGTGGCGGAAGCGAAAGCAGCGAATTTCATAGCGAATGATAAACCGATACAATTAAAGGC
GCCCCCGGTGGCGGAAGCGAAAGCAGCGAATTTCATGAAGAATGATAAACCGATACAATTAAAGGC
GCCCCCGGTGGCGGAGAAGAAGAAGAAGAATTTCATAGCAGCTGATAAACCGATACAATTAAAGGC
GCCCCCGGTGGCGGAAGCGAAGAAAGCAGCTTTCATGAAAGCTGATAAACCGATACAATTAAAGGC
GCCCCCGGTGGCGGAAGCGAAGAAAGCGAATTTCATGAAAGCTGATAAACCGATACAATTAAAGGC
GCCCCCGGTGGCGGAGAAGAAAGCGAAGAATTTCATAGCGAATGATAAACCGATACAATTAAAGGC
GCCCCCGGTGGCGGAAGCGAAAGCAGCGAATTTCATGAAAGCTGATAAACCGATACAATTAAAGGC
GCCCCCGGTGGCGGAGAAGAAAGCGAAAGCTTTCATAGCGAATGATAAACCGATACAATTAAAGGC
GCCCCCGGTGGCGGAAGCGAAAGCGAAGAATTTCATAGCAGCTGATAAACCGATACAATTAAAGGC
GCCCCCGGTGGCGGAGAAGAAGAAGAAAGCTTTCATGAAGAATGATAAACCGATACAATTAAAGGC
GCCCCCGGTGGCGGAGAAGAAAGCAGCAGCTTTCATAGCAGCTGATAAACCGATACAATTAAAGGC
GCCCCCGGTGGCGGAAGCGAAGAAGAAGAATTTCATGAAGAATGATAAACCGATACAATTAAAGGC
GCCCCCGGTGGCGGAAGCGAAGAAGAAAGCTTTCATAGCAGCTGATAAACCGATACAATTAAAGGC
GCCCCCGGTGGCGGAGAAGAAAGCAGCAGCTTTCATGAAGAATGATAAACCGATACAATTAAAGGC
GCCCCCGGTGGCGGAAGCGAAGAAGAAGAATTTCATAGCAGCTGATAAACCGATACAATTAAAGGC
GCCCCCGGTGGCGGAGAAGAAAGCGAAGAATTTCATGAAAGCTGATAAACCGATACAATTAAAGGC
GCCCCCGGTGGCGGAAGCGAAGAAAGCGAATTTCATGAAGAATGATAAACCGATACAATTAAAGGC
GCCCCCGGTGGCGGAGAAGAAAGCGAAAGCTTTCATGAAAGCTGATAAACCGATACAATTAAAGGC
GCCCCCGGTGGCGGAAGCGAAAGCGAAAGCTTTCATGAAGAATGATAAACCGATACAATTAAAGGC
GCCCCCGGTGGCGGAGAAGAAGAAGAAGAATTTCATAGCGAATGATAAACCGATACAATTAAAGGC
GCCCCCGGTGGCGGAGAAGAAGAAAGCAGCTTTCATAGCGAATGATAAACCGATACAATTAAAGGC
GCCCCCGGTGGCGGAGAAGAAAGCAGCGAATTTCATAGCGAATGATAAACCGATACAATTAAAGGC
GCCCCCGGTGGCGGAAGCGAAAGCGAAGAATTTCATAGCGAATGATAAACCGATACAATTAAAGGC
GCCCCCGGTGGCGGAAGCGAAAGCAGCAGCTTTCATAGCGAATGATAAACCGATACAATTAAAGGC
GCCCCCGGTGGCGGAGAAGAAAGCAGCAGCTTTCATAGCGAATGATAAACCGATACAATTAAAGGC
GCCCCCGGTGGCGGAGAAGAAGAAGAAGAATTTCATGAAAGCTGATAAACCGATACAATTAAAGGC
GCCCCCGGTGGCGGAAGCGAAGAAAGCGAATTTCATAGCAGCTGATAAACCGATACAATTAAAGGC
GCCCCCGGTGGCGGAAGCGAAGAAGAAAGCTTTCATGAAGAATGATAAACCGATACAATTAAAGGC
GCCCCCGGTGGCGGAGAAGAAGAAAGCAGCTTTCATGAAAGCTGATAAACCGATACAATTAAAGGC
GCCCCCGGTGGCGGAAGCGAAGAAAGCAGCTTTCATAGCAGCTGATAAACCGATACAATTAAAGGC
GCCCCCGGTGGCGGAGAAGAAGAAAGCAGCTTTCATAGCAGCTGATAAACCGATACAATTAAAGGC
GCCCCCGGTGGCGGAGAAGAAAGCAGCGAATTTCATGAAAGCTGATAAACCGATACAATTAAAGGC
GCCCCCGGTGGCGGAAGCGAAAGCGAAGAATTTCATGAAAGCTGATAAACCGATACAATTAAAGGC
GCCCCCGGTGGCGGAAGCGAAAGCAGCAGCTTTCATGAAAGCTGATAAACCGATACAATTAAAGGC
GCCCCCGGTGGCGGAGAAGAAAGCAGCAGCTTTCATGAAAGCTGATAAACCGATACAATTAAAGGC
GCCCCCGGTGGCGGAAGCGAAGAAGAAGAATTTCATAGCGAATGATAAACCGATACAATTAAAGGC
GCCCCCGGTGGCGGAGAAGAAGAAGAAAGCTTTCATAGCGAATGATAAACCGATACAATTAAAGGC
GCCCCCGGTGGCGGAGAAGAAAGCGAAGAATTTCATAGCAGCTGATAAACCGATACAATTAAAGGC
GCCCCCGGTGGCGGATATCGCCGCGCGTATGAAAGCGCGTATTGATAAACCGATACAATTAAAGGC
GCCCCCGGTGGCGGATATCGCCGCGCGTATAGCGAAGCGTATTGATAAACCGATACAATTAAAGGC
GCCCCCGGTGGCGGATATCGCCGCGCGTATGAAGAAGCGTATTGATAAACCGATACAATTAAAGGC
GCCCCCGGTGGCGGATTATTAGATGAGCTTCAGCTCGAGAAATGATAAACCGATACAATTAAAGGC
GCCCCCGGTGGCGGATTATTAGACACCCTCCAGCTCGAGAAATGATAAACCGATACAATTAAAGGC
GCCCCCGGTGGCGGACTGCTGGATGAACTGCAGCTGAGCAAATGATAAACCGATACAATTAAAGGC
GCCCCCGGTGGCGGAGGCAAAGAACCGGAACGCGGCAGCACCTGATAAACCGATACAATTAAAGGC
GCCCCCGGTGGCGGAGGCAAAAGCCCGGAACGCGGCAGCACCTGATAAACCGATACAATTAAAGGC
GCCCCCGGTGGCGGAGGCAAAGAACCGACCCGCGGCAGCGAATGATAAACCGATACAATTAAAGGC
GCCCCCGGTGGCGGAGGCAAAGAACCGACCCGCGGCAGCACCTGATAAACCGATACAATTAAAGGC
GCCCCCGGTGGCGGAGGCAAAAGCCCGACCCGCGGCAGCGAATGATAAACCGATACAATTAAAGGC
GCCCCCGGTGGCGGAGGCAAAGAACCGGAACGCGGCAGCGAATGATAAACCGATACAATTAAAGGC
GCCCCCGGTGGCGGAGGCAAAAGCCCGGAACGCGGCAGCGAATGATAAACCGATACAATTAAAGGC
GCCCCCGGTGGCGGACGCGATGGCGAAGAAAGCAGCGAAGCGTGATAAACCGATACAATTAAAGGC
GCCCCCGGTGGCGGACGCGATGGCGAAGAAGAAGAAAGCGCGTGATAAACCGATACAATTAAAGGC
GCCCCCGGTGGCGGACGCGATGGCGAAGAAGAAAGCGAAGCGTGATAAACCGATACAATTAAAGGC
GCCCCCGGTGGCGGACGCGATGGCGAAGAAGAAGAAGAAGCGTGATAAACCGATACAATTAAAGGC
GCCCCCGGTGGCGGACGCGATGGCGAAGAAGAAAGCAGCGCGTGATAAACCGATACAATTAAAGGC
GCCCCCGGTGGCGGACGCGATGGCGAAGAAAGCGAAAGCGCGTGATAAACCGATACAATTAAAGGC
GCCCCCGGTGGCGGACGCGATGGCGAAGAAAGCGAAGAAGCGTGATAAACCGATACAATTAAAGGC
GCCCCCGGTGGCGGAGTGATTGAAGATCTGAGCAGCGGCATTTGATAAACCGATACAATTAAAGGC
GCCCCCGGTGGCGGAGTGATTGAAGATCTGAGCGAAGGCATTTGATAAACCGATACAATTAAAGGC
GCCCCCGGTGGCGGAGTGATTACCGATCTGAGCGAAGGCATTTGATAAACCGATACAATTAAAGGC
GCCCCCGGTGGCGGAGAAAGCTATGGCAGCGGCCGCCGCTTTTGATAAACCGATACAATTAAAGGC
GCCCCCGGTGGCGGAAGCGAATATGGCGAAGGCCGCCGCTTTTGATAAACCGATACAATTAAAGGC
GCCCCCGGTGGCGGAAGCGAATATGGCAGCGGCCGCCGCTTTTGATAAACCGATACAATTAAAGGC
GCCCCCGGTGGCGGAGAAGAATATGGCAGCGGCCGCCGCTTTTGATAAACCGATACAATTAAAGGC
GCCCCCGGTGGCGGAGAAAGCTATGGCGAAGGCCGCCGCTTTTGATAAACCGATACAATTAAAGGC
GCCCCCGGTGGCGGAAGCAGCTATGGCGAAGGCCGCCGCTTTTGATAAACCGATACAATTAAAGGC
GCCCCCGGTGGCGGAGAAGAATATGGCGAAGGCCGCCGCTTTTGATAAACCGATACAATTAAAGGC
GCCCCCGGTGGCGGACGCCCGCTGGAACCGAGCCTGAGCCAGTGATAAACCGATACAATTAAAGGC
GCCCCCGGTGGCGGACGCCCGCTGGAACCGAGCCTGGAACAGTGATAAACCGATACAATTAAAGGC
GCCCCCGGTGGCGGACGCCCGCTGACCCCGAGCCTGGAACAGTGATAAACCGATACAATTAAAGGC
GCCCCCGGTGGCGGAAGCTTTGAAGAATATGAAAACCCGACCTGATAAACCGATACAATTAAAGGC
GCCCCCGGTGGCGGAAGCTTTACCGAATATGAAAACCCGACCTGATAAACCGATACAATTAAAGGC
GCCCCCGGTGGCGGAAGCTTTGAAAGCTATGAAAACCCGACCTGATAAACCGATACAATTAAAGGC
GCCCCCGGTGGCGGACTGGAAAGCGAACCGCTGGGCGCGAGCTGATAAACCGATACAATTAAAGGC
GCCCCCGGTGGCGGACTGACCAGCGAACCGCTGGGCGCGAGCTGATAAACCGATACAATTAAAGGC
GCCCCCGGTGGCGGACTGACCGAAGAACCGCTGGGCGCGAGCTGATAAACCGATACAATTAAAGGC
GCCCCCGGTGGCGGACTGGAAGAAGAACCGCTGGGCGCGAGCTGATAAACCGATACAATTAAAGGC
GCCCCCGGTGGCGGACTGACCGAAAGCCCGCTGGGCGCGAGCTGATAAACCGATACAATTAAAGGC
GCCCCCGGTGGCGGACTGGAAGAAAGCCCGCTGGGCGCGAGCTGATAAACCGATACAATTAAAGGC
GCCCCCGGTGGCGGACTGGAAAGCAGCCCGCTGGGCGCGAGCTGATAAACCGATACAATTAAAGGC
GCCCCCGGTGGCGGAGGCGAAGAAGGCGATGGCGATGAAGATTGATAAACCGATACAATTAAAGGC
GCCCCCGGTGGCGGAGGCAGCGAAGGCGATGGCGATGAAGATTGATAAACCGATACAATTAAAGGC
GCCCCCGGTGGCGGAGGCGAAGAAGGCGATGGCGATACCGATTGATAAACCGATACAATTAAAGGC
GCCCCCGGTGGCGGACTGTTTGTGCAGGCGCTGCCGGAAGAATGATAAACCGATACAATTAAAGGC
GCCCCCGGTGGCGGACTGTTTGTGCAGGCGCTGCCGAGCGAATGATAAACCGATACAATTAAAGGC
GCCCCCGGTGGCGGACTGTTTGTGCAGGCGCTGCCGGAAAGCTGATAAACCGATACAATTAAAGGC
GCCCCCGGTGGCGGAAGCGAAGATATGGGCGAAGCGCGCAGCTGATAAACCGATACAATTAAAGGC
GCCCCCGGTGGCGGAAGCGAAGATATGGGCGAAGCGCGCGAATGATAAACCGATACAATTAAAGGC
GCCCCCGGTGGCGGAAGCGAAGATATGGGCACCGCGCGCGAATGATAAACCGATACAATTAAAGGC
GCCCCCGGTGGCGGAGAGAAGGAGAAGGAGGACGAAGAAGGTTGATAAACCGATACAATTAAAGGC
GCCCCCGGTGGCGGAACGAAGGAGAAGGAAGATGAAGAAGGATGATAAACCGATACAATTAAAGGC
GCCCCCGGTGGCGGAGAAAAGAGCAAGGAGGATGAAGAAGGGTGATAAACCGATACAATTAAAGGC
GCCCCCGGTGGCGGATTTAAAACCGAAGGCCCGGATGAAGATTGATAAACCGATACAATTAAAGGC
GCCCCCGGTGGCGGATTTAAAGAAGAAGGCCCGGATGAAGATTGATAAACCGATACAATTAAAGGC
GCCCCCGGTGGCGGATTTAAAGAAGAAGGCCCGGATAGCGATTGATAAACCGATACAATTAAAGGC
GCCCCCGGTGGCGGAGGCAACCAGGAAGGCCAGGAAGTGCCGTGATAAACCGATACAATTAAAGGC
GCCCCCGGTGGCGGAGGCAACCAGGAAGGCCAGAGCGTGCCGTGATAAACCGATACAATTAAAGGC
GCCCCCGGTGGCGGAGGCAACCAGAGCGGCCAGGAAGTGCCGTGATAAACCGATACAATTAAAGGC
GCCCCCGGTGGCGGAGTGTGGCAGGTGACCATTGGCGAACGCTGATAAACCGATACAATTAAAGGC
GCCCCCGGTGGCGGAGTGTGGCAGGTGGAAATTGGCGAACGCTGATAAACCGATACAATTAAAGGC
GCCCCCGGTGGCGGAGTGTGGCAGGTGGAAATTGGCACCCGCTGATAAACCGATACAATTAAAGGC
GCCCCCGGTGGCGGAGGCCTGGCGGATCTGGAAGAACGCTATTGATAAACCGATACAATTAAAGGC
GCCCCCGGTGGCGGAGGCCTGGCGGATCTGGAAAGCCGCTATTGATAAACCGATACAATTAAAGGC
GCCCCCGGTGGCGGAGGCCTGGCGGATCTGAGCGAACGCTATTGATAAACCGATACAATTAAAGGC
GCCCCCGGTGGCGGAAGCAGCAGCACCCATGAAGAACCGTTTTGATAAACCGATACAATTAAAGGC
GCCCCCGGTGGCGGAAGCAGCAGCGAACATGAAAGCCCGTTTTGATAAACCGATACAATTAAAGGC
GCCCCCGGTGGCGGAAGCAGCAGCGAACATAGCGAACCGTTTTGATAAACCGATACAATTAAAGGC
GCCCCCGGTGGCGGAAGCAGCAGCACCCATGAAAGCCCGTTTTGATAAACCGATACAATTAAAGGC
GCCCCCGGTGGCGGAAGCAGCAGCACCCATAGCGAACCGTTTTGATAAACCGATACAATTAAAGGC
GCCCCCGGTGGCGGAAGCAGCAGCGAACATAGCAGCCCGTTTTGATAAACCGATACAATTAAAGGC
GCCCCCGGTGGCGGAAGCAGCAGCGAACATGAAGAACCGTTTTGATAAACCGATACAATTAAAGGC
GCCCCCGGTGGCGGAGAAGAAGAAGAAGAAGAAAGCGATGAATGATAAACCGATACAATTAAAGGC
GCCCCCGGTGGCGGAGAAGAAGAAGAAGAAGAAGAAGATGAATGATAAACCGATACAATTAAAGGC
GCCCCCGGTGGCGGAGAAGAAGAAGAAGAAGAAGAAGATAGCTGATAAACCGATACAATTAAAGGC
GCCCCCGGTGGCGGACTGGCGGAACCGCTGATTGGCCGCAGCTGATAAACCGATACAATTAAAGGC
GCCCCCGGTGGCGGACTGGCGGAACCGCTGATTGGCCGCGAATGATAAACCGATACAATTAAAGGC
GCCCCCGGTGGCGGACTGGCGAGCCCGCTGATTGGCCGCGAATGATAAACCGATACAATTAAAGGC
GCCCCCGGTGGCGGATCGAAAGAGTATTTTGAGAAGCACAATTGATAAACCGATACAATTAAAGGC
GCCCCCGGTGGCGGAGAAAAGGAATATTTCGAGAAACATAACTGATAAACCGATACAATTAAAGGC
GCCCCCGGTGGCGGAGAAAAGGAATACTTCTCGAAGCACAACTGATAAACCGATACAATTAAAGGC
GCCCCCGGTGGCGGAGATCAACACACACAGATCGAGAAGGTTTGATAAACCGATACAATTAAAGGC
GCCCCCGGTGGCGGAGACCAACACGAGCAGATAGAGAAAGTTTGATAAACCGATACAATTAAAGGC
GCCCCCGGTGGCGGAGATCAGCATGAACAGATTACCAAAGTGTGATAAACCGATACAATTAAAGGC
GCCCCCGGTGGCGGAAACACCCAGAGCACCTATGAAGAAGCGTGATAAACCGATACAATTAAAGGC
GCCCCCGGTGGCGGAAACACCCAGAGCGAATATAGCGAAGCGTGATAAACCGATACAATTAAAGGC
GCCCCCGGTGGCGGAAACACCCAGAGCGAATATGAAGAAGCGTGATAAACCGATACAATTAAAGGC
GCCCCCGGTGGCGGAAGCCCGATTACCACCGAACCGAGCGCGTGATAAACCGATACAATTAAAGGC
GCCCCCGGTGGCGGAGAACCGATTACCACCGAACCGAGCGCGTGATAAACCGATACAATTAAAGGC
GCCCCCGGTGGCGGAGAACCGATTACCACCAGCCCGAGCGCGTGATAAACCGATACAATTAAAGGC
GCCCCCGGTGGCGGACCGACCGTGGGCAAACCGGAAGAAAGCTGATAAACCGATACAATTAAAGGC
GCCCCCGGTGGCGGACCGACCGTGGGCAAACCGAGCAGCGAATGATAAACCGATACAATTAAAGGC
GCCCCCGGTGGCGGACCGACCGTGGGCAAACCGGAAAGCAGCTGATAAACCGATACAATTAAAGGC
GCCCCCGGTGGCGGACCGACCGTGGGCAAACCGAGCGAAAGCTGATAAACCGATACAATTAAAGGC
GCCCCCGGTGGCGGACCGACCGTGGGCAAACCGGAAAGCGAATGATAAACCGATACAATTAAAGGC
GCCCCCGGTGGCGGACCGACCGTGGGCAAACCGAGCGAAGAATGATAAACCGATACAATTAAAGGC
GCCCCCGGTGGCGGACCGACCGTGGGCAAACCGGAAGAAGAATGATAAACCGATACAATTAAAGGC
GCCCCCGGTGGCGGACCGGAAGAAGCGGAAGATGAAGATGAATGATAAACCGATACAATTAAAGGC
GCCCCCGGTGGCGGACCGGAAAGCGCGAGCGATGAAGATGAATGATAAACCGATACAATTAAAGGC
GCCCCCGGTGGCGGACCGGAAGAAGCGAGCGATGAAGATACCTGATAAACCGATACAATTAAAGGC
GCCCCCGGTGGCGGACCGGAAGAAGCGAGCGATAGCGATGAATGATAAACCGATACAATTAAAGGC
GCCCCCGGTGGCGGACCGGAAGAAGCGGAAGATGAAGATACCTGATAAACCGATACAATTAAAGGC
GCCCCCGGTGGCGGACCGGAAAGCGCGGAAGATGAAGATGAATGATAAACCGATACAATTAAAGGC
GCCCCCGGTGGCGGACCGGAAAGCGCGGAAGATAGCGATACCTGATAAACCGATACAATTAAAGGC
GCCCCCGGTGGCGGACCGGAAGAAGCGGAAGATAGCGATGAATGATAAACCGATACAATTAAAGGC
GCCCCCGGTGGCGGACCGGAAAGCGCGGAAGATGAAGATACCTGATAAACCGATACAATTAAAGGC
GCCCCCGGTGGCGGACCGGAAAGCGCGAGCGATGAAGATACCTGATAAACCGATACAATTAAAGGC
GCCCCCGGTGGCGGACCGGAAAGCGCGGAAGATAGCGATGAATGATAAACCGATACAATTAAAGGC
GCCCCCGGTGGCGGACCGGAAGAAGCGAGCGATAGCGATACCTGATAAACCGATACAATTAAAGGC
GCCCCCGGTGGCGGACCGGAAAGCGCGAGCGATAGCGATGAATGATAAACCGATACAATTAAAGGC
GCCCCCGGTGGCGGACCGGAAGAAGCGAGCGATGAAGATGAATGATAAACCGATACAATTAAAGGC
GCCCCCGGTGGCGGACCGGAAGAAGCGGAAGATAGCGATACCTGATAAACCGATACAATTAAAGGC
GCCCCCGGTGGCGGACTGGATGAAGCGGAAGAAGAAGTGAACTGATAAACCGATACAATTAAAGGC
GCCCCCGGTGGCGGACTGGATAGCGCGGAAGAAGAAGTGAACTGATAAACCGATACAATTAAAGGC
GCCCCCGGTGGCGGACTGGATAGCGCGGAAAGCGAAGTGAACTGATAAACCGATACAATTAAAGGC
GCCCCCGGTGGCGGACTGGATAGCGCGAGCGAAGAAGTGAACTGATAAACCGATACAATTAAAGGC
GCCCCCGGTGGCGGACTGGATGAAGCGAGCAGCGAAGTGAACTGATAAACCGATACAATTAAAGGC
GCCCCCGGTGGCGGACTGGATGAAGCGGAAAGCGAAGTGAACTGATAAACCGATACAATTAAAGGC
GCCCCCGGTGGCGGACTGGATGAAGCGAGCGAAGAAGTGAACTGATAAACCGATACAATTAAAGGC
GCCCCCGGTGGCGGAAAAGGAAAGGGCAAAGAAGAAAAGAAATGATAAACCGATACAATTAAAGGC
GCCCCCGGTGGCGGAAAGGGCAAGGGCAAAGAATCCAAGAAATGATAAACCGATACAATTAAAGGC
GCCCCCGGTGGCGGAAAGGGAAAAGGCAAGTCTGAGAAGAAATGATAAACCGATACAATTAAAGGC
GCCCCCGGTGGCGGAAGCGAAAGCAACCCGCAGATGGAAGAATGATAAACCGATACAATTAAAGGC
GCCCCCGGTGGCGGAAGCAGCAGCAACCCGCAGATGGAAAGCTGATAAACCGATACAATTAAAGGC
GCCCCCGGTGGCGGAAGCAGCGAAAACCCGCAGATGGAAAGCTGATAAACCGATACAATTAAAGGC
GCCCCCGGTGGCGGAAGCGAAGAAAACCCGCAGATGGAAGAATGATAAACCGATACAATTAAAGGC
GCCCCCGGTGGCGGAAGCGAAGAAAACCCGCAGATGAGCAGCTGATAAACCGATACAATTAAAGGC
GCCCCCGGTGGCGGAAGCGAAGAAAACCCGCAGATGAGCGAATGATAAACCGATACAATTAAAGGC
GCCCCCGGTGGCGGAAGCGAAGAAAACCCGCAGATGGAAAGCTGATAAACCGATACAATTAAAGGC
GCCCCCGGTGGCGGAAGCAGCGAAAACCCGCAGATGAGCAGCTGATAAACCGATACAATTAAAGGC
GCCCCCGGTGGCGGAAGCAGCAGCAACCCGCAGATGGAAGAATGATAAACCGATACAATTAAAGGC
GCCCCCGGTGGCGGAAGCGAAAGCAACCCGCAGATGAGCGAATGATAAACCGATACAATTAAAGGC
GCCCCCGGTGGCGGAAGCAGCGAAAACCCGCAGATGGAAGAATGATAAACCGATACAATTAAAGGC
GCCCCCGGTGGCGGAAGCGAAAGCAACCCGCAGATGGAAAGCTGATAAACCGATACAATTAAAGGC
GCCCCCGGTGGCGGAAGCGAAAGCAACCCGCAGATGAGCAGCTGATAAACCGATACAATTAAAGGC
GCCCCCGGTGGCGGAAGCAGCAGCAACCCGCAGATGAGCGAATGATAAACCGATACAATTAAAGGC
GCCCCCGGTGGCGGAAGCAGCGAAAACCCGCAGATGAGCGAATGATAAACCGATACAATTAAAGGC
GCCCCCGGTGGCGGAGAAACCCATGAAAGCGGCTATAGCAGCTGATAAACCGATACAATTAAAGGC
GCCCCCGGTGGCGGAAGCACCCATGAAAGCGGCTATAGCAGCTGATAAACCGATACAATTAAAGGC
GCCCCCGGTGGCGGAGAAACCCATACCAGCGGCTATAGCAGCTGATAAACCGATACAATTAAAGGC
GCCCCCGGTGGCGGAGGCGAACCGTTTAAAGCGAGCCAGGATTGATAAACCGATACAATTAAAGGC
GCCCCCGGTGGCGGAGGCGAACCGTTTAAAGCGGAACAGGATTGATAAACCGATACAATTAAAGGC
GCCCCCGGTGGCGGAGGCAGCCCGTTTAAAGCGGAACAGGATTGATAAACCGATACAATTAAAGGC
GCCCCCGGTGGCGGACCGGAAGAAGAAGGCGCGGTGAGCGAATGATAAACCGATACAATTAAAGGC
GCCCCCGGTGGCGGACCGGAAGAAGAAGGCGCGGTGGAAAGCTGATAAACCGATACAATTAAAGGC
GCCCCCGGTGGCGGACCGGAAGAAGAAGGCGCGGTGGAAGAATGATAAACCGATACAATTAAAGGC
GCCCCCGGTGGCGGAAAATATCGCGAACTGAGCAGCCATAGCTGATAAACCGATACAATTAAAGGC
GCCCCCGGTGGCGGAAAATATCGCGAACTGAGCAGCCATGAATGATAAACCGATACAATTAAAGGC
GCCCCCGGTGGCGGAAAATATCGCAGCCTGAGCAGCCATGAATGATAAACCGATACAATTAAAGGC
GCCCCCGGTGGCGGAAAATATCGCGAACTGGAAAGCCATAGCTGATAAACCGATACAATTAAAGGC
GCCCCCGGTGGCGGAAAATATCGCAGCCTGGAAAGCCATGAATGATAAACCGATACAATTAAAGGC
GCCCCCGGTGGCGGAAAATATCGCAGCCTGGAAAGCCATAGCTGATAAACCGATACAATTAAAGGC
GCCCCCGGTGGCGGAAAATATCGCGAACTGGAAAGCCATGAATGATAAACCGATACAATTAAAGGC
GCCCCCGGTGGCGGAAATAGACAGGCAGGCGAGGAAAAGAAGTGATAAACCGATACAATTAAAGGC
GCCCCCGGTGGCGGAAATAGGCAAGCTGGGGAGACCAAGAAGTGATAAACCGATACAATTAAAGGC
GCCCCCGGTGGCGGAAACCGGCAAGCGGGTTCTGAAAAGAAGTGATAAACCGATACAATTAAAGGC
GCCCCCGGTGGCGGAAGCGAAGGCGAAGGCACCGATGATGAATGATAAACCGATACAATTAAAGGC
GCCCCCGGTGGCGGAGAAGAAGGCGAAGGCACCGATGATGAATGATAAACCGATACAATTAAAGGC
GCCCCCGGTGGCGGAGAAGAAGGCGAAGGCGAAGATGATGAATGATAAACCGATACAATTAAAGGC
GCCCCCGGTGGCGGAGAAGAAGGCAGCGGCGAAGATGATGAATGATAAACCGATACAATTAAAGGC
GCCCCCGGTGGCGGAAGCGAAGGCAGCGGCGAAGATGATGAATGATAAACCGATACAATTAAAGGC
GCCCCCGGTGGCGGAGAAGAAGGCAGCGGCACCGATGATGAATGATAAACCGATACAATTAAAGGC
GCCCCCGGTGGCGGAAGCGAAGGCGAAGGCGAAGATGATGAATGATAAACCGATACAATTAAAGGC
GCCCCCGGTGGCGGAGTGGAAAGCATTATGCATTATGAAGATTGATAAACCGATACAATTAAAGGC
GCCCCCGGTGGCGGAGTGGAAGAAATTATGCATTATGAAGATTGATAAACCGATACAATTAAAGGC
GCCCCCGGTGGCGGAGTGGAAGAAATTATGCATTATACCGATTGATAAACCGATACAATTAAAGGC
GCCCCCGGTGGCGGAGAAAAGTTAGACATGGAACTCGTATCGTGATAAACCGATACAATTAAAGGC
GCCCCCGGTGGCGGAGAAAAGCTAGATATGGAACTCGTTGAATGATAAACCGATACAATTAAAGGC
GCCCCCGGTGGCGGAGAGAAACTAGATATGTCGTTAGTAGAATGATAAACCGATACAATTAAAGGC
GCCCCCGGTGGCGGATTTAGCTATGAAGCGAGCATTCGCGAATGATAAACCGATACAATTAAAGGC
GCCCCCGGTGGCGGATTTAGCTATAGCGCGGAAATTCGCGAATGATAAACCGATACAATTAAAGGC
GCCCCCGGTGGCGGATTTGAATATGAAGCGAGCATTCGCGAATGATAAACCGATACAATTAAAGGC
GCCCCCGGTGGCGGATTTGAATATAGCGCGGAAATTCGCGAATGATAAACCGATACAATTAAAGGC
GCCCCCGGTGGCGGATTTAGCTATGAAGCGGAAATTCGCGAATGATAAACCGATACAATTAAAGGC
GCCCCCGGTGGCGGATTTGAATATAGCGCGAGCATTCGCGAATGATAAACCGATACAATTAAAGGC
GCCCCCGGTGGCGGATTTGAATATGAAGCGGAAATTCGCGAATGATAAACCGATACAATTAAAGGC
GCCCCCGGTGGCGGAGAAGCGATTCCGGCGCCGCTGCCGAGCTGATAAACCGATACAATTAAAGGC
GCCCCCGGTGGCGGAACCGCGATTCCGGCGCCGCTGCCGGAATGATAAACCGATACAATTAAAGGC
GCCCCCGGTGGCGGAGAAGCGATTCCGGCGCCGCTGCCGGAATGATAAACCGATACAATTAAAGGC
GCCCCCGGTGGCGGACCGGAAAACCGCAAAGAATGGGCGGAATGATAAACCGATACAATTAAAGGC
GCCCCCGGTGGCGGACCGGAAAACCGCAAAAGCTGGGCGGAATGATAAACCGATACAATTAAAGGC
GCCCCCGGTGGCGGACCGGAAAACCGCAAAGAATGGGCGAGCTGATAAACCGATACAATTAAAGGC
GCCCCCGGTGGCGGACCGACCAGCGATCTGGAAGATATTGATTGATAAACCGATACAATTAAAGGC
GCCCCCGGTGGCGGACCGGAAGAAGATCTGGAAGATATTGATTGATAAACCGATACAATTAAAGGC
GCCCCCGGTGGCGGACCGGAAGAAGATCTGAGCGATATTGATTGATAAACCGATACAATTAAAGGC
GCCCCCGGTGGCGGACCGACCGAAGATCTGAGCGATATTGATTGATAAACCGATACAATTAAAGGC
GCCCCCGGTGGCGGACCGACCGAAGATCTGGAAGATATTGATTGATAAACCGATACAATTAAAGGC
GCCCCCGGTGGCGGACCGGAAAGCGATCTGAGCGATATTGATTGATAAACCGATACAATTAAAGGC
GCCCCCGGTGGCGGACCGGAAAGCGATCTGGAAGATATTGATTGATAAACCGATACAATTAAAGGC
GCCCCCGGTGGCGGACTGGCGGATGAAGAAGAAGATGAATTTTGATAAACCGATACAATTAAAGGC
GCCCCCGGTGGCGGACTGGCGGATGAAAGCGAAGATGAATTTTGATAAACCGATACAATTAAAGGC
GCCCCCGGTGGCGGACTGGCGGATAGCGAAGAAGATGAATTTTGATAAACCGATACAATTAAAGGC
GCCCCCGGTGGCGGAGGTGAGCGAAGCGAAAGCAAGAAGAAGTGATAAACCGATACAATTAAAGGC
GCCCCCGGTGGCGGAGGTAGTCGGAGCGAGTCGAAGAAGAAGTGATAAACCGATACAATTAAAGGC
GCCCCCGGTGGCGGAGGCGAGCGATCGAGTTCAAAGAAGAAGTGATAAACCGATACAATTAAAGGC
GCCCCCGGTGGCGGAAACGATAGCCCGGAAAACGTGCAGCAGTGATAAACCGATACAATTAAAGGC
GCCCCCGGTGGCGGAAACGATGAACCGACCAACGTGCAGCAGTGATAAACCGATACAATTAAAGGC
GCCCCCGGTGGCGGAAACGATGAACCGGAAAACGTGCAGCAGTGATAAACCGATACAATTAAAGGC
GCCCCCGGTGGCGGAGAGGAATACCCGGAGAAGAATTATGTATGATAAACCGATACAATTAAAGGC
GCCCCCGGTGGCGGATCTGAATATCCGGAAAAGAATTATGTCTGATAAACCGATACAATTAAAGGC
GCCCCCGGTGGCGGAGAAGAGTATCCAACGAAGAATTATGTATGATAAACCGATACAATTAAAGGC
GCCCCCGGTGGCGGATGGGGCGGCCCGGAAAGCCCGTTTAACTGATAAACCGATACAATTAAAGGC
GCCCCCGGTGGCGGATGGGGCGGCCCGAGCGAACCGTTTAACTGATAAACCGATACAATTAAAGGC
GCCCCCGGTGGCGGATGGGGCGGCCCGGAAGAACCGTTTAACTGATAAACCGATACAATTAAAGGC
GCCCCCGGTGGCGGAGGCGAAGCGCCGAGCGATGCGGAACCGTGATAAACCGATACAATTAAAGGC
GCCCCCGGTGGCGGAGGCGAAGCGCCGGAAGATGCGGAACCGTGATAAACCGATACAATTAAAGGC
GCCCCCGGTGGCGGAGGCGAAGCGCCGGAAGATGCGAGCCCGTGATAAACCGATACAATTAAAGGC
GCCCCCGGTGGCGGAGAACCGGCGGATGATGAAATGGATCGCTGATAAACCGATACAATTAAAGGC
GCCCCCGGTGGCGGAGAACCGGCGGATGATAGCATGGATCGCTGATAAACCGATACAATTAAAGGC
GCCCCCGGTGGCGGAAGCCCGGCGGATGATGAAATGGATCGCTGATAAACCGATACAATTAAAGGC
GCCCCCGGTGGCGGACCGGATCGCGAACGCGAAGCGGAACCGTGATAAACCGATACAATTAAAGGC
GCCCCCGGTGGCGGACCGGATCGCAGCCGCGAAGCGGAACCGTGATAAACCGATACAATTAAAGGC
GCCCCCGGTGGCGGACCGGATCGCGAACGCAGCGCGAGCCCGTGATAAACCGATACAATTAAAGGC
GCCCCCGGTGGCGGACCGGATCGCGAACGCGAAGCGAGCCCGTGATAAACCGATACAATTAAAGGC
GCCCCCGGTGGCGGACCGGATCGCAGCCGCGAAGCGAGCCCGTGATAAACCGATACAATTAAAGGC
GCCCCCGGTGGCGGACCGGATCGCGAACGCAGCGCGGAACCGTGATAAACCGATACAATTAAAGGC
GCCCCCGGTGGCGGACCGGATCGCAGCCGCAGCGCGGAACCGTGATAAACCGATACAATTAAAGGC
GCCCCCGGTGGCGGAGCGAGCAGCGAAGATATTGAACGCGAATGATAAACCGATACAATTAAAGGC
GCCCCCGGTGGCGGAGCGGAAAGCGAAGATATTGAACGCGAATGATAAACCGATACAATTAAAGGC
GCCCCCGGTGGCGGAGCGGAAGAAGAAGATATTGAACGCGAATGATAAACCGATACAATTAAAGGC
GCCCCCGGTGGCGGAGCGGAAGAAGAAGATATTGAACGCAGCTGATAAACCGATACAATTAAAGGC
GCCCCCGGTGGCGGAGCGAGCGAAGAAGATATTGAACGCGAATGATAAACCGATACAATTAAAGGC
GCCCCCGGTGGCGGAGCGAGCGAAGAAGATATTGAACGCAGCTGATAAACCGATACAATTAAAGGC
GCCCCCGGTGGCGGAGCGGAAAGCGAAGATATTGAACGCAGCTGATAAACCGATACAATTAAAGGC
GCCCCCGGTGGCGGAAGCGCGAAACGCCCGAAAACCCCGGAATGATAAACCGATACAATTAAAGGC
GCCCCCGGTGGCGGAAGCGCGAAACGCCCGAAAGAACCGAGCTGATAAACCGATACAATTAAAGGC
GCCCCCGGTGGCGGAAGCGCGAAACGCCCGAAAGAACCGGAATGATAAACCGATACAATTAAAGGC
GCCCCCGGTGGCGGAGAATATCCTGAGAAACATGACTACGTCTGATAAACCGATACAATTAAAGGC
GCCCCCGGTGGCGGATCCTATCCTGAAAAGCATGATTACGTTTGATAAACCGATACAATTAAAGGC
GCCCCCGGTGGCGGAGAATATCCGAGCAAACATGATTATGTGTGATAAACCGATACAATTAAAGGC
GCCCCCGGTGGCGGACTGCGCGAACGCGAAGTGGAACGCCAGTGATAAACCGATACAATTAAAGGC
GCCCCCGGTGGCGGACTGCGCAGCCGCGAAGTGGAACGCCAGTGATAAACCGATACAATTAAAGGC
GCCCCCGGTGGCGGACTGCGCGAACGCGAAGTGAGCCGCCAGTGATAAACCGATACAATTAAAGGC
GCCCCCGGTGGCGGACTGCGCGAACGCACCGTGGAACGCCAGTGATAAACCGATACAATTAAAGGC
GCCCCCGGTGGCGGACTGCGCAGCCGCACCGTGGAACGCCAGTGATAAACCGATACAATTAAAGGC
GCCCCCGGTGGCGGACTGCGCAGCCGCGAAGTGAGCCGCCAGTGATAAACCGATACAATTAAAGGC
GCCCCCGGTGGCGGACTGCGCGAACGCACCGTGAGCCGCCAGTGATAAACCGATACAATTAAAGGC
GCCCCCGGTGGCGGAAAAGCGAGCGCGGAAAGCGCGGAAGCGTGATAAACCGATACAATTAAAGGC
GCCCCCGGTGGCGGAAAAGCGGAAGCGGAAAGCGCGGAAGCGTGATAAACCGATACAATTAAAGGC
GCCCCCGGTGGCGGAAAAGCGGAAGCGGAAGAAGCGGAAGCGTGATAAACCGATACAATTAAAGGC
GCCCCCGGTGGCGGAAAAGCGAGCGCGGAAGAAGCGGAAGCGTGATAAACCGATACAATTAAAGGC
GCCCCCGGTGGCGGAAAAGCGAGCGCGGAAGAAGCGAGCGCGTGATAAACCGATACAATTAAAGGC
GCCCCCGGTGGCGGAAAAGCGGAAGCGGAAAGCGCGAGCGCGTGATAAACCGATACAATTAAAGGC
GCCCCCGGTGGCGGAAAAGCGGAAGCGGAAGAAGCGAGCGCGTGATAAACCGATACAATTAAAGGC
GCCCCCGGTGGCGGAGTGATGCGCTATCTGCAGGAACTGAGCTGATAAACCGATACAATTAAAGGC
GCCCCCGGTGGCGGAGTGATGCGCTATCTGCAGACCCTGGAATGATAAACCGATACAATTAAAGGC
GCCCCCGGTGGCGGAGTGATGCGCTATCTGCAGGAACTGGAATGATAAACCGATACAATTAAAGGC
GCCCCCGGTGGCGGAGAAGCGGAAAACGATGATCAGCAGGAATGATAAACCGATACAATTAAAGGC
GCCCCCGGTGGCGGAAGCGCGGAAAACGATGATCAGCAGGAATGATAAACCGATACAATTAAAGGC
GCCCCCGGTGGCGGAGAAGCGAGCAACGATGATCAGCAGGAATGATAAACCGATACAATTAAAGGC
GCCCCCGGTGGCGGAGAAGTGCCGGAAATGGATACCGAAACCTGATAAACCGATACAATTAAAGGC
GCCCCCGGTGGCGGAGAAGTGCCGGAAATGGATGAAAGCACCTGATAAACCGATACAATTAAAGGC
GCCCCCGGTGGCGGAGAAGTGCCGGAAATGGATACCGAAGAATGATAAACCGATACAATTAAAGGC
GCCCCCGGTGGCGGAGAAGTGCCGGAAATGGATGAAAGCGAATGATAAACCGATACAATTAAAGGC
GCCCCCGGTGGCGGAGAAGTGCCGGAAATGGATGAAGAAACCTGATAAACCGATACAATTAAAGGC
GCCCCCGGTGGCGGAGAAGTGCCGGAAATGGATGAAGAAGAATGATAAACCGATACAATTAAAGGC
GCCCCCGGTGGCGGAGAAGTGCCGGAAATGGATACCAGCGAATGATAAACCGATACAATTAAAGGC
GCCCCCGGTGGCGGAGTGAGCCCGCCGGCGGAACCGGGCCCGTGATAAACCGATACAATTAAAGGC
GCCCCCGGTGGCGGAGTGGAACCACCCGCCTCCCCTGGGCCATGATAAACCGATACAATTAAAGGC
GCCCCCGGTGGCGGAGTGGAACCGCCGGCGGAACCGGGCCCGTGATAAACCGATACAATTAAAGGC
GCCCCCGGTGGCGGAGGGGAAGATCGCCCCGGTTCCCCAGCCTGATAAACCGATACAATTAAAGGC
GCCCCCGGTGGCGGAGGTGAGGATAGACCAGGGGAACCAGCTTGATAAACCGATACAATTAAAGGC
GCCCCCGGTGGCGGAGGCACGGACCGGCCAGGGGAACCTGCTTGATAAACCGATACAATTAAAGGC
GCCCCCGGTGGCGGACGCCGCGAAAGCGATGTGCGCCGCCCGTGATAAACCGATACAATTAAAGGC
GCCCCCGGTGGCGGACGCCGCGAAGAAGATGTGCGCCGCCCGTGATAAACCGATACAATTAAAGGC
GCCCCCGGTGGCGGACGCCGCACCGAAGATGTGCGCCGCCCGTGATAAACCGATACAATTAAAGGC
GCCCCCGGTGGCGGACGCAGCGGCAGCGGCGAAGAAGAAGATTGATAAACCGATACAATTAAAGGC
GCCCCCGGTGGCGGACGCGAAGGCAGCGGCGAAGAAGAAGATTGATAAACCGATACAATTAAAGGC
GCCCCCGGTGGCGGACGCAGCGGCGAAGGCAGCGAAGAAGATTGATAAACCGATACAATTAAAGGC
GCCCCCGGTGGCGGACGCGAAGGCGAAGGCAGCGAAGAAGATTGATAAACCGATACAATTAAAGGC
GCCCCCGGTGGCGGACGCGAAGGCAGCGGCAGCGAAGAAGATTGATAAACCGATACAATTAAAGGC
GCCCCCGGTGGCGGACGCAGCGGCGAAGGCGAAGAAGAAGATTGATAAACCGATACAATTAAAGGC
GCCCCCGGTGGCGGACGCGAAGGCGAAGGCGAAGAAGAAGATTGATAAACCGATACAATTAAAGGC
GCCCCCGGTGGCGGAACCAGCGAACTGGGCGAAGAACGCAACTGATAAACCGATACAATTAAAGGC
GCCCCCGGTGGCGGAACCGAAAGCCTGGGCGAAGAACGCAACTGATAAACCGATACAATTAAAGGC
GCCCCCGGTGGCGGAACCGAAGAACTGGGCGAAGAACGCAACTGATAAACCGATACAATTAAAGGC
GCCCCCGGTGGCGGAACCCTGGGCTTTCAGACCCCGGAAGAATGATAAACCGATACAATTAAAGGC
GCCCCCGGTGGCGGAACCCTGGGCTTTCAGGAACCGGAAAGCTGATAAACCGATACAATTAAAGGC
GCCCCCGGTGGCGGAACCCTGGGCTTTCAGGAACCGGAAGAATGATAAACCGATACAATTAAAGGC
GCCCCCGGTGGCGGAAGCGAGACTAAGAATCGGTTCGTCGTTTGATAAACCGATACAATTAAAGGC
GCCCCCGGTGGCGGAGAGGAAACGAAGAATCGGTTTGTCGTCTGATAAACCGATACAATTAAAGGC
GCCCCCGGTGGCGGAGAAACCACTAAGAACCGCTTCGTAGTCTGATAAACCGATACAATTAAAGGC
GCCCCCGGTGGCGGAAACAGCGGCGAACCGCAGCCGGCGCCGTGATAAACCGATACAATTAAAGGC
GCCCCCGGTGGCGGAAACGAAGGCAGCCCGCAGCCGGCGCCGTGATAAACCGATACAATTAAAGGC
GCCCCCGGTGGCGGAAACGAAGGCGAACCGCAGCCGGCGCCGTGATAAACCGATACAATTAAAGGC
GCCCCCGGTGGCGGAAACAACAGCTTTCAGCGCCTGGAACCGTGATAAACCGATACAATTAAAGGC
GCCCCCGGTGGCGGAAACAACGAATTTCAGCGCCTGGAACCGTGATAAACCGATACAATTAAAGGC
GCCCCCGGTGGCGGAAACAACGAATTTCAGCGCCTGAGCCCGTGATAAACCGATACAATTAAAGGC
GCCCCCGGTGGCGGAATTAGCAGCCTGGAATTTCTGGAAGTGTGATAAACCGATACAATTAAAGGC
GCCCCCGGTGGCGGAATTAGCAGCCTGGAATTTCTGAGCGTGTGATAAACCGATACAATTAAAGGC
GCCCCCGGTGGCGGAATTAGCAGCCTGACCTTTCTGGAAGTGTGATAAACCGATACAATTAAAGGC
GCCCCCGGTGGCGGAAGCCGCGAATATACCTATATTAGCCGCTGATAAACCGATACAATTAAAGGC
GCCCCCGGTGGCGGAAGCCGCACCTATACCTATATTGAACGCTGATAAACCGATACAATTAAAGGC
GCCCCCGGTGGCGGAAGCCGCGAATATACCTATATTGAACGCTGATAAACCGATACAATTAAAGGC
GCCCCCGGTGGCGGAGGCAGCAGCGTGGAATTTGAATTTCGCTGATAAACCGATACAATTAAAGGC
GCCCCCGGTGGCGGAGGCAGCAGCGTGACCTTTGAATTTCGCTGATAAACCGATACAATTAAAGGC
GCCCCCGGTGGCGGAGGCAGCAGCGTGGAATTTAGCTTTCGCTGATAAACCGATACAATTAAAGGC
GCCCCCGGTGGCGGAAGCGAAGAAACCCTGGCGAACGAAGATTGATAAACCGATACAATTAAAGGC
GCCCCCGGTGGCGGAGAAGAAGAAACCCTGGCGAACGAAGATTGATAAACCGATACAATTAAAGGC
GCCCCCGGTGGCGGAGAAACCGAAACCCTGGCGAACGAAGATTGATAAACCGATACAATTAAAGGC
GCCCCCGGTGGCGGACGCGAACTGGGCAGCAGCCCGGTGAAATGATAAACCGATACAATTAAAGGC
GCCCCCGGTGGCGGACGCAGCCTGGGCAGCGAACCGGTGAAATGATAAACCGATACAATTAAAGGC
GCCCCCGGTGGCGGACGCGAACTGGGCAGCGAACCGGTGAAATGATAAACCGATACAATTAAAGGC
GCCCCCGGTGGCGGAAAGAAAGTCAGCGAAGAGAAACGGCACTGATAAACCGATACAATTAAAGGC
GCCCCCGGTGGCGGAAAGAAAGTCTCGTCAGAGAAGCGCCATTGATAAACCGATACAATTAAAGGC
GCCCCCGGTGGCGGAAAGAAGGTGTCAGAGACAAAACGTCACTGATAAACCGATACAATTAAAGGC
GCCCCCGGTGGCGGAGAAGGCACCCCGAACGCGCCGCCGCCGTGATAAACCGATACAATTAAAGGC
GCCCCCGGTGGCGGAGAAGGCGAACCGAACGCGCCGCCGCCGTGATAAACCGATACAATTAAAGGC
GCCCCCGGTGGCGGAAGCGGCGAACCGAACGCGCCGCCGCCGTGATAAACCGATACAATTAAAGGC
GCCCCCGGTGGCGGAAGCGAAAACGAAAGCAGCAGCAGCGAATGATAAACCGATACAATTAAAGGC
GCCCCCGGTGGCGGAAGCGAAAACGAAAGCAGCAGCGAAGAATGATAAACCGATACAATTAAAGGC
GCCCCCGGTGGCGGAAGCAGCAACGAAAGCAGCAGCAGCGAATGATAAACCGATACAATTAAAGGC
GCCCCCGGTGGCGGAAGCGAAAACAGCAGCAGCAGCGAAGAATGATAAACCGATACAATTAAAGGC
GCCCCCGGTGGCGGAAGCAGCAACGAAAGCAGCAGCGAAGAATGATAAACCGATACAATTAAAGGC
GCCCCCGGTGGCGGAAGCGAAAACAGCAGCAGCAGCAGCGAATGATAAACCGATACAATTAAAGGC
GCCCCCGGTGGCGGAAGCAGCAACAGCAGCAGCAGCGAAGAATGATAAACCGATACAATTAAAGGC
GCCCCCGGTGGCGGAGAAGAAGAAGAAATGGAAACCCAGGAATGATAAACCGATACAATTAAAGGC
GCCCCCGGTGGCGGAGAAGAAGAAAGCATGGAAGAACAGGAATGATAAACCGATACAATTAAAGGC
GCCCCCGGTGGCGGAGAAGAAGAAGAAATGGAAGAACAGGAATGATAAACCGATACAATTAAAGGC
GCCCCCGGTGGCGGAGTGGAAGAAAACAGCGTGAGCAACAGCTGATAAACCGATACAATTAAAGGC
GCCCCCGGTGGCGGAGTGAGCGAAAACAGCGTGAGCAACAGCTGATAAACCGATACAATTAAAGGC
GCCCCCGGTGGCGGAGTGGAAAGCAACAGCGTGAGCAACAGCTGATAAACCGATACAATTAAAGGC
GCCCCCGGTGGCGGACGCTTTCTGCGCCTGAGCCAGGAACCGTGATAAACCGATACAATTAAAGGC
GCCCCCGGTGGCGGACGCTTTCTGCGCCTGGAACAGAGCCCGTGATAAACCGATACAATTAAAGGC
GCCCCCGGTGGCGGACGCTTTCTGCGCCTGGAACAGGAACCGTGATAAACCGATACAATTAAAGGC
GCCCCCGGTGGCGGAGATGATGATGAAGGCAACGAAGAAAGCTGATAAACCGATACAATTAAAGGC
GCCCCCGGTGGCGGAGATGATGATAGCGGCAACGAAGAAGAATGATAAACCGATACAATTAAAGGC
GCCCCCGGTGGCGGAGATGATGATGAAGGCAACGAAGAAGAATGATAAACCGATACAATTAAAGGC
GCCCCCGGTGGCGGAGAAGAGGACGACGAGAAGAAAGATTTCTGATAAACCGATACAATTAAAGGC
GCCCCCGGTGGCGGAACGGAAGACGATGAAAAGAAAGATTTCTGATAAACCGATACAATTAAAGGC
GCCCCCGGTGGCGGAGAAAGCGATGACGAGAAGAAAGATTTCTGATAAACCGATACAATTAAAGGC
GCCCCCGGTGGCGGACAGAAAAGCGAACATGAACAGTATAACTGATAAACCGATACAATTAAAGGC
GCCCCCGGTGGCGGACAGAAAGAAGAACATAGCCAGTATAACTGATAAACCGATACAATTAAAGGC
GCCCCCGGTGGCGGACAGAAAGAAAGCCATGAACAGTATAACTGATAAACCGATACAATTAAAGGC
GCCCCCGGTGGCGGACAGAAAGAAAGCCATAGCCAGTATAACTGATAAACCGATACAATTAAAGGC
GCCCCCGGTGGCGGACAGAAAAGCGAACATAGCCAGTATAACTGATAAACCGATACAATTAAAGGC
GCCCCCGGTGGCGGACAGAAAAGCAGCCATGAACAGTATAACTGATAAACCGATACAATTAAAGGC
GCCCCCGGTGGCGGACAGAAAGAAGAACATGAACAGTATAACTGATAAACCGATACAATTAAAGGC
GCCCCCGGTGGCGGACCGCCGCCGCCGGAAGGCAAATTTGAATGATAAACCGATACAATTAAAGGC
GCCCCCGGTGGCGGACCGCCGCCGCCGAGCGGCAAATTTGAATGATAAACCGATACAATTAAAGGC
GCCCCCGGTGGCGGACCGCCGCCGCCGGAAGGCAAATTTAGCTGATAAACCGATACAATTAAAGGC
GCCCCCGGTGGCGGACAGCCGGAAGGCCCGGCGCCGAGCAGCTGATAAACCGATACAATTAAAGGC
GCCCCCGGTGGCGGACAGCCGGAAGGCCCGGCGCCGAGCGAATGATAAACCGATACAATTAAAGGC
GCCCCCGGTGGCGGACAGCCGAGCGGCCCGGCGCCGAGCGAATGATAAACCGATACAATTAAAGGC
GCCCCCGGTGGCGGAGATAGCACCGCGAGCCCGGAAGAAGAATGATAAACCGATACAATTAAAGGC
GCCCCCGGTGGCGGAGATAGCACCGCGAGCCCGGAAAGCGAATGATAAACCGATACAATTAAAGGC
GCCCCCGGTGGCGGAGATAGCACCGCGAGCCCGAGCGAAGAATGATAAACCGATACAATTAAAGGC
GCCCCCGGTGGCGGATGGACCAGCCCGAAAGAAGAAGGCCATTGATAAACCGATACAATTAAAGGC
GCCCCCGGTGGCGGATGGACCGAACCGAAAGAAGAAGGCCATTGATAAACCGATACAATTAAAGGC
GCCCCCGGTGGCGGATGGGAAAGCCCGAAAGAAGAAGGCCATTGATAAACCGATACAATTAAAGGC
GCCCCCGGTGGCGGATGGACCGAACCGAAAAGCAGCGGCCATTGATAAACCGATACAATTAAAGGC
GCCCCCGGTGGCGGATGGACCAGCCCGAAAGAAAGCGGCCATTGATAAACCGATACAATTAAAGGC
GCCCCCGGTGGCGGATGGACCAGCCCGAAAAGCGAAGGCCATTGATAAACCGATACAATTAAAGGC
GCCCCCGGTGGCGGATGGGAAGAACCGAAAGAAGAAGGCCATTGATAAACCGATACAATTAAAGGC
GCCCCCGGTGGCGGATGGACCGAACCGAAAGAAAGCGGCCATTGATAAACCGATACAATTAAAGGC
GCCCCCGGTGGCGGATGGACCGAACCGAAAAGCGAAGGCCATTGATAAACCGATACAATTAAAGGC
GCCCCCGGTGGCGGATGGGAAGAACCGAAAAGCAGCGGCCATTGATAAACCGATACAATTAAAGGC
GCCCCCGGTGGCGGATGGGAAAGCCCGAAAAGCAGCGGCCATTGATAAACCGATACAATTAAAGGC
GCCCCCGGTGGCGGATGGGAAAGCCCGAAAGAAAGCGGCCATTGATAAACCGATACAATTAAAGGC
GCCCCCGGTGGCGGATGGGAAAGCCCGAAAAGCGAAGGCCATTGATAAACCGATACAATTAAAGGC
GCCCCCGGTGGCGGATGGGAAGAACCGAAAGAAAGCGGCCATTGATAAACCGATACAATTAAAGGC
GCCCCCGGTGGCGGATGGGAAGAACCGAAAAGCGAAGGCCATTGATAAACCGATACAATTAAAGGC
GCCCCCGGTGGCGGAACCGTGCCGCAGACCGCGGAAGAAAGCTGATAAACCGATACAATTAAAGGC
GCCCCCGGTGGCGGAGAAGTGCCGCAGACCGCGGAAGAAAGCTGATAAACCGATACAATTAAAGGC
GCCCCCGGTGGCGGAGAAGTGCCGCAGACCGCGAGCGAAAGCTGATAAACCGATACAATTAAAGGC
GCCCCCGGTGGCGGAAAACTGGAATTTGCGACCGCGAAAAGCTGATAAACCGATACAATTAAAGGC
GCCCCCGGTGGCGGAAAACTGAGCTTTGCGACCGCGAAAGAATGATAAACCGATACAATTAAAGGC
GCCCCCGGTGGCGGAAAACTGGAATTTGCGACCGCGAAAGAATGATAAACCGATACAATTAAAGGC
GCCCCCGGTGGCGGAAGCCGCAAAGAAGAAGTGACCGAAGAATGATAAACCGATACAATTAAAGGC
GCCCCCGGTGGCGGAAGCCGCAAAGAAAGCGTGACCGAAGAATGATAAACCGATACAATTAAAGGC
GCCCCCGGTGGCGGAAGCCGCAAAAGCGAAGTGACCGAAGAATGATAAACCGATACAATTAAAGGC
GCCCCCGGTGGCGGAAAAGAAGTGCCGGAAGATGTGGATGAATGATAAACCGATACAATTAAAGGC
GCCCCCGGTGGCGGAAAAACCGTGCCGGAAGATGTGGATAGCTGATAAACCGATACAATTAAAGGC
GCCCCCGGTGGCGGAAAAACCGTGCCGAGCGATGTGGATGAATGATAAACCGATACAATTAAAGGC
GCCCCCGGTGGCGGAAAAGAAGTGCCGGAAGATGTGGATAGCTGATAAACCGATACAATTAAAGGC
GCCCCCGGTGGCGGAAAAGAAGTGCCGAGCGATGTGGATAGCTGATAAACCGATACAATTAAAGGC
GCCCCCGGTGGCGGAAAAGAAGTGCCGAGCGATGTGGATGAATGATAAACCGATACAATTAAAGGC
GCCCCCGGTGGCGGAAAAACCGTGCCGGAAGATGTGGATGAATGATAAACCGATACAATTAAAGGC
GCCCCCGGTGGCGGAAAATATGATAGCGATGAAGATGATGATTGATAAACCGATACAATTAAAGGC
GCCCCCGGTGGCGGAAAATATGATGAAGATGAAGATGATGATTGATAAACCGATACAATTAAAGGC
GCCCCCGGTGGCGGAAAATATGATGAAGATAGCGATGATGATTGATAAACCGATACAATTAAAGGC
GCCCCCGGTGGCGGAGAAGGCCCGGAAATTGAAGAAGTGGATTGATAAACCGATACAATTAAAGGC
GCCCCCGGTGGCGGAAGCGGCCCGGAAATTGAAGAAGTGGATTGATAAACCGATACAATTAAAGGC
GCCCCCGGTGGCGGAGAAGGCCCGACCATTGAAGAAGTGGATTGATAAACCGATACAATTAAAGGC
GCCCCCGGTGGCGGAGATAGCACCGAACTGGCGGAAATTCTGTGATAAACCGATACAATTAAAGGC
GCCCCCGGTGGCGGAGATAGCGAAGAACTGGCGGAAATTCTGTGATAAACCGATACAATTAAAGGC
GCCCCCGGTGGCGGAGATAGCGAAGAACTGGCGAGCATTCTGTGATAAACCGATACAATTAAAGGC
GCCCCCGGTGGCGGAGGCGAATATAGCCGCGAACCGACCTTTTGATAAACCGATACAATTAAAGGC
GCCCCCGGTGGCGGAGGCGAATATAGCCGCAGCCCGGAATTTTGATAAACCGATACAATTAAAGGC
GCCCCCGGTGGCGGAGGCGAATATAGCCGCGAACCGGAATTTTGATAAACCGATACAATTAAAGGC
GCCCCCGGTGGCGGAGATGAAGAAGCGCTGGATGAAGAAGAATGATAAACCGATACAATTAAAGGC
GCCCCCGGTGGCGGAGATGAAGAAGCGCTGGATGAAGAAAGCTGATAAACCGATACAATTAAAGGC
GCCCCCGGTGGCGGAGATAGCGAAGCGCTGGATGAAGAAGAATGATAAACCGATACAATTAAAGGC
GCCCCCGGTGGCGGAGCATTGGAACGTGAAAAGAAGAAGCTGTGATAAACCGATACAATTAAAGGC
GCCCCCGGTGGCGGAGCCCTCAGTCGAGAGAAGAAGAAGTTATGATAAACCGATACAATTAAAGGC
GCCCCCGGTGGCGGAGCCCTGGAGCGTACCAAGAAGAAGCTGTGATAAACCGATACAATTAAAGGC
GCCCCCGGTGGCGGAGAACGCGGCTGGACCAGCAGCAGCCATTGATAAACCGATACAATTAAAGGC
GCCCCCGGTGGCGGAGAACGCGGCTGGACCAGCGAAAGCCATTGATAAACCGATACAATTAAAGGC
GCCCCCGGTGGCGGAACCCGCGGCTGGACCAGCGAAAGCCATTGATAAACCGATACAATTAAAGGC
GCCCCCGGTGGCGGAGCGGGCGCGGCGGAACCGCCGGCGACCTGATAAACCGATACAATTAAAGGC
GCCCCCGGTGGCGGAGCGGGCGCGGCGACCCCGCCGGCGGAATGATAAACCGATACAATTAAAGGC
GCCCCCGGTGGCGGAGCGGGCGCGGCGGAACCGCCGGCGGAATGATAAACCGATACAATTAAAGGC
GCCCCCGGTGGCGGACATAGCCATGAACCGGAAGTGGTGAGCTGATAAACCGATACAATTAAAGGC
GCCCCCGGTGGCGGACATGAACATAGCCCGAGCGTGGTGAGCTGATAAACCGATACAATTAAAGGC
GCCCCCGGTGGCGGACATAGCCATGAACCGGAAGTGGTGGAATGATAAACCGATACAATTAAAGGC
GCCCCCGGTGGCGGACATGAACATGAACCGAGCGTGGTGGAATGATAAACCGATACAATTAAAGGC
GCCCCCGGTGGCGGACATAGCCATGAACCGAGCGTGGTGAGCTGATAAACCGATACAATTAAAGGC
GCCCCCGGTGGCGGACATAGCCATAGCCCGGAAGTGGTGAGCTGATAAACCGATACAATTAAAGGC
GCCCCCGGTGGCGGACATGAACATGAACCGGAAGTGGTGAGCTGATAAACCGATACAATTAAAGGC
GCCCCCGGTGGCGGACATGAACATAGCCCGAGCGTGGTGGAATGATAAACCGATACAATTAAAGGC
GCCCCCGGTGGCGGACATAGCCATAGCCCGGAAGTGGTGGAATGATAAACCGATACAATTAAAGGC
GCCCCCGGTGGCGGACATAGCCATGAACCGAGCGTGGTGGAATGATAAACCGATACAATTAAAGGC
GCCCCCGGTGGCGGACATGAACATGAACCGAGCGTGGTGAGCTGATAAACCGATACAATTAAAGGC
GCCCCCGGTGGCGGACATGAACATAGCCCGGAAGTGGTGAGCTGATAAACCGATACAATTAAAGGC
GCCCCCGGTGGCGGACATAGCCATAGCCCGAGCGTGGTGGAATGATAAACCGATACAATTAAAGGC
GCCCCCGGTGGCGGACATGAACATGAACCGGAAGTGGTGGAATGATAAACCGATACAATTAAAGGC
GCCCCCGGTGGCGGACATGAACATAGCCCGGAAGTGGTGGAATGATAAACCGATACAATTAAAGGC
GCCCCCGGTGGCGGACCGGATCCGGATGAAGTGCCGGATAGCTGATAAACCGATACAATTAAAGGC
GCCCCCGGTGGCGGACCGGATCCGGATACCGTGCCGGATGAATGATAAACCGATACAATTAAAGGC
GCCCCCGGTGGCGGACCGGATCCGGATGAAGTGCCGGATGAATGATAAACCGATACAATTAAAGGC
GCCCCCGGTGGCGGAAGCATGCAGAGCGAATATTTTGCGGAATGATAAACCGATACAATTAAAGGC
GCCCCCGGTGGCGGAAGCATGCAGAGCAGCTATTTTGCGGAATGATAAACCGATACAATTAAAGGC
GCCCCCGGTGGCGGAAGCATGCAGAGCGAATATTTTGCGAGCTGATAAACCGATACAATTAAAGGC
GCCCCCGGTGGCGGACTGGGCGAACTGCCGCCGGTGAACACCTGATAAACCGATACAATTAAAGGC
GCCCCCGGTGGCGGACTGGGCAGCCTGCCGCCGGTGAACGAATGATAAACCGATACAATTAAAGGC
GCCCCCGGTGGCGGACTGGGCGAACTGCCGCCGGTGAACGAATGATAAACCGATACAATTAAAGGC
GCCCCCGGTGGCGGACTGGAACCGGGCCGCGAAAGCCCGAAATGATAAACCGATACAATTAAAGGC
GCCCCCGGTGGCGGATTGTCGCCTGGTCGTGAGGAACCCAAATGATAAACCGATACAATTAAAGGC
GCCCCCGGTGGCGGACTGGAACCGGGCCGCGAAGAACCGAAATGATAAACCGATACAATTAAAGGC
GCCCCCGGTGGCGGAGAAGGCCTGGAAAGCGATGAAGAACATTGATAAACCGATACAATTAAAGGC
GCCCCCGGTGGCGGAGAAGGCCTGAGCGAAGATGAAGAACATTGATAAACCGATACAATTAAAGGC
GCCCCCGGTGGCGGAGAAGGCCTGGAAGAAGATGAAGAACATTGATAAACCGATACAATTAAAGGC
GCCCCCGGTGGCGGACACGAGAAGTATAGCGGCGAGACCCCGTGATAAACCGATACAATTAAAGGC
GCCCCCGGTGGCGGACATGAAAAGTATTCTGGAGAGGAGCCATGATAAACCGATACAATTAAAGGC
GCCCCCGGTGGCGGACATGAGAAATACTCTGGCTCTGAACCGTGATAAACCGATACAATTAAAGGC
GCCCCCGGTGGCGGAATCCTCGACGAGGCCGAAACAAAGAATTGATAAACCGATACAATTAAAGGC
GCCCCCGGTGGCGGAATCTTAGATGAGGCCGAAGAGAAGAATTGATAAACCGATACAATTAAAGGC
GCCCCCGGTGGCGGAATACTAGACTCTGCCGAAGAGAAGAACTGATAAACCGATACAATTAAAGGC
GCCCCCGGTGGCGGACTGCGCCTGCAGAGCGAAGAAGAAGTGTGATAAACCGATACAATTAAAGGC
GCCCCCGGTGGCGGACTGCGCCTGCAGGAAGAAACCAGCGTGTGATAAACCGATACAATTAAAGGC
GCCCCCGGTGGCGGACTGCGCCTGCAGGAAGAAGAAGAAGTGTGATAAACCGATACAATTAAAGGC
GCCCCCGGTGGCGGACTGCGCCTGCAGGAAGAAGAAAGCGTGTGATAAACCGATACAATTAAAGGC
GCCCCCGGTGGCGGACTGCGCCTGCAGAGCGAAACCGAAGTGTGATAAACCGATACAATTAAAGGC
GCCCCCGGTGGCGGACTGCGCCTGCAGAGCGAAGAAAGCGTGTGATAAACCGATACAATTAAAGGC
GCCCCCGGTGGCGGACTGCGCCTGCAGGAAGAAACCGAAGTGTGATAAACCGATACAATTAAAGGC
GCCCCCGGTGGCGGAGAACAGCTGCATGATCGCTGGGAATTTTGATAAACCGATACAATTAAAGGC
GCCCCCGGTGGCGGAAGCCAGCTGCATGATCGCTGGGAATTTTGATAAACCGATACAATTAAAGGC
GCCCCCGGTGGCGGAGAACAGCTGCATGATCGCTGGACCTTTTGATAAACCGATACAATTAAAGGC
GCCCCCGGTGGCGGAATGGATGCGGATGAACTGGTGGAACGCTGATAAACCGATACAATTAAAGGC
GCCCCCGGTGGCGGAATGGATGCGGATGAACTGGTGAGCCGCTGATAAACCGATACAATTAAAGGC
GCCCCCGGTGGCGGAATGGATGCGGATAGCCTGGTGGAACGCTGATAAACCGATACAATTAAAGGC
GCCCCCGGTGGCGGAGCGGAAGATGAAGAAGCGACCGAAACCTGATAAACCGATACAATTAAAGGC
GCCCCCGGTGGCGGAGCGACCGATGAAGAAGCGACCGAAACCTGATAAACCGATACAATTAAAGGC
GCCCCCGGTGGCGGAGCGGAAGATACCGAAGCGACCGAAACCTGATAAACCGATACAATTAAAGGC
GCCCCCGGTGGCGGAGGCGGCGGCGAAGGCGGCGATCCGGAATGATAAACCGATACAATTAAAGGC
GCCCCCGGTGGCGGAGGCGGCGGCGAAGGCGGCGATCCGACCTGATAAACCGATACAATTAAAGGC
GCCCCCGGTGGCGGAGGCGGCGGCAGCGGCGGCGATCCGGAATGATAAACCGATACAATTAAAGGC
GCCCCCGGTGGCGGACATAGCACCGTGCAGCATGAATATGAATGATAAACCGATACAATTAAAGGC
GCCCCCGGTGGCGGACATAGCACCGTGCAGCATAGCTATGAATGATAAACCGATACAATTAAAGGC
GCCCCCGGTGGCGGACATAGCACCGTGCAGCATGAATATAGCTGATAAACCGATACAATTAAAGGC
GCCCCCGGTGGCGGAGAGAAAGAACAACTCAACTCTTATGAGTGATAAACCGATACAATTAAAGGC
GCCCCCGGTGGCGGAAGCAAAGAACAGCTGAACGAATATGAATGATAAACCGATACAATTAAAGGC
GCCCCCGGTGGCGGAAGCAAAGAACAGCTGAACAGCTATGAATGATAAACCGATACAATTAAAGGC
GCCCCCGGTGGCGGAGAGAAAGAGCAGCTGAATTCGTACACGTGATAAACCGATACAATTAAAGGC
GCCCCCGGTGGCGGAGAAAAGGAGCAGTTAAATGAATACGAGTGATAAACCGATACAATTAAAGGC
GCCCCCGGTGGCGGAGAGAAGGAGCAGCTGAATGAATACACCTGATAAACCGATACAATTAAAGGC
GCCCCCGGTGGCGGAAGCAAAGAACAGCTGAACGAATATACCTGATAAACCGATACAATTAAAGGC
GCCCCCGGTGGCGGAAGCCTGTTTGTGGAAAACCATGCGTATTGATAAACCGATACAATTAAAGGC
GCCCCCGGTGGCGGAGAACTGTTTGTGGAAAACCATGCGTATTGATAAACCGATACAATTAAAGGC
GCCCCCGGTGGCGGAGAACTGTTTGTGAGCAACCATGCGTATTGATAAACCGATACAATTAAAGGC
GCCCCCGGTGGCGGAAGCGAAGAACGCAAAAGCTATAAACATTGATAAACCGATACAATTAAAGGC
GCCCCCGGTGGCGGAAGCAGCAGCCGCAAAGAATATAAACATTGATAAACCGATACAATTAAAGGC
GCCCCCGGTGGCGGAAGCAGCGAACGCAAAGAATATAAACATTGATAAACCGATACAATTAAAGGC
GCCCCCGGTGGCGGAAGCAGCGAACGCAAAAGCTATAAACATTGATAAACCGATACAATTAAAGGC
GCCCCCGGTGGCGGAAGCGAAGAACGCAAAGAATATAAACATTGATAAACCGATACAATTAAAGGC
GCCCCCGGTGGCGGAAGCGAAAGCCGCAAAAGCTATAAACATTGATAAACCGATACAATTAAAGGC
GCCCCCGGTGGCGGAAGCGAAAGCCGCAAAGAATATAAACATTGATAAACCGATACAATTAAAGGC
GCCCCCGGTGGCGGACTGAGCGGCGAAGAACTGACCGCGGAATGATAAACCGATACAATTAAAGGC
GCCCCCGGTGGCGGACTGGAAGGCGAAGAACTGACCGCGGAATGATAAACCGATACAATTAAAGGC
GCCCCCGGTGGCGGACTGGAAGGCGAAAGCCTGACCGCGGAATGATAAACCGATACAATTAAAGGC
GCCCCCGGTGGCGGAAAAGAAAACGAACCGCTGAACGTGAGCTGATAAACCGATACAATTAAAGGC
GCCCCCGGTGGCGGAAAAGAAAACAGCCCGCTGAACGTGGAATGATAAACCGATACAATTAAAGGC
GCCCCCGGTGGCGGAAAAGAAAACGAACCGCTGAACGTGGAATGATAAACCGATACAATTAAAGGC
GCCCCCGGTGGCGGAGCGGGCGGCGAACTGAGCGAAGAAAGCTGATAAACCGATACAATTAAAGGC
GCCCCCGGTGGCGGAGCGGGCGGCAGCCTGAGCGAAGAAGAATGATAAACCGATACAATTAAAGGC
GCCCCCGGTGGCGGAGCGGGCGGCAGCCTGGAAGAAGAAAGCTGATAAACCGATACAATTAAAGGC
GCCCCCGGTGGCGGAGCGGGCGGCGAACTGAGCGAAGAAGAATGATAAACCGATACAATTAAAGGC
GCCCCCGGTGGCGGAGCGGGCGGCGAACTGGAAGAAGAAAGCTGATAAACCGATACAATTAAAGGC
GCCCCCGGTGGCGGAGCGGGCGGCGAACTGGAAGAAGAAGAATGATAAACCGATACAATTAAAGGC
GCCCCCGGTGGCGGAGCGGGCGGCAGCCTGGAAGAAGAAGAATGATAAACCGATACAATTAAAGGC
GCCCCCGGTGGCGGAGAAGAACCGGGCGCGCTGCTGTTTCAGTGATAAACCGATACAATTAAAGGC
GCCCCCGGTGGCGGAACCGAACCGGGCGCGCTGCTGTTTCAGTGATAAACCGATACAATTAAAGGC
GCCCCCGGTGGCGGAGAGAGTCCAGGTGCGCTATTGTTCCAGTGATAAACCGATACAATTAAAGGC
GCCCCCGGTGGCGGATATGATGAATATGCGGAACATAACGAATGATAAACCGATACAATTAAAGGC
GCCCCCGGTGGCGGATATGATGAATATGCGACCCATAACGAATGATAAACCGATACAATTAAAGGC
GCCCCCGGTGGCGGATATGATAGCTATGCGGAACATAACGAATGATAAACCGATACAATTAAAGGC
GCCCCCGGTGGCGGAGCGGAACAGCAGAACAGCGAAGAAATGTGATAAACCGATACAATTAAAGGC
GCCCCCGGTGGCGGAGCGGAACAGCAGAACGAAGAAGAAATGTGATAAACCGATACAATTAAAGGC
GCCCCCGGTGGCGGAGCGAGCCAGCAGAACGAAGAAGAAATGTGATAAACCGATACAATTAAAGGC
GCCCCCGGTGGCGGAGAAAACCCGGAAGAACAGGCGAGCCAGTGATAAACCGATACAATTAAAGGC
GCCCCCGGTGGCGGAGAAAACCCGACCGAACAGGCGGAACAGTGATAAACCGATACAATTAAAGGC
GCCCCCGGTGGCGGAGAAAACCCGGAAGAACAGGCGGAACAGTGATAAACCGATACAATTAAAGGC
GCCCCCGGTGGCGGAGAAAACCCGGAAAGCCAGGCGAGCCAGTGATAAACCGATACAATTAAAGGC
GCCCCCGGTGGCGGAGAAAACCCGACCAGCCAGGCGGAACAGTGATAAACCGATACAATTAAAGGC
GCCCCCGGTGGCGGAGAAAACCCGACCGAACAGGCGAGCCAGTGATAAACCGATACAATTAAAGGC
GCCCCCGGTGGCGGAGAAAACCCGGAAAGCCAGGCGGAACAGTGATAAACCGATACAATTAAAGGC
GCCCCCGGTGGCGGAAAAGCGGAACCGCGCAAAGCGAGCAAATGATAAACCGATACAATTAAAGGC
GCCCCCGGTGGCGGAAAGGCGTCCCCTCGGAAGGCAGAAAAGTGATAAACCGATACAATTAAAGGC
GCCCCCGGTGGCGGAAAAGCGGAGCCCCGAAAAGCGGAAAAGTGATAAACCGATACAATTAAAGGC
GCCCCCGGTGGCGGAAAGGAAAAGGGCTCCCTGAAGAGGAAGTGATAAACCGATACAATTAAAGGC
GCCCCCGGTGGCGGAAAGGAAAAGGGAGAGCTAAAGAGGAAGTGATAAACCGATACAATTAAAGGC
GCCCCCGGTGGCGGAAAAAGCAAAGGCGAACTGAAACGCAAATGATAAACCGATACAATTAAAGGC
GCCCCCGGTGGCGGAGCGTGGAGCGAAGAAGATGAAGAAGGCTGATAAACCGATACAATTAAAGGC
GCCCCCGGTGGCGGAGCGTGGGAAGAAAGCGATGAAGAAGGCTGATAAACCGATACAATTAAAGGC
GCCCCCGGTGGCGGAGCGTGGGAAGAAGAAGATGAAGAAGGCTGATAAACCGATACAATTAAAGGC
GCCCCCGGTGGCGGAGCGTGGGAAAGCGAAGATGAAGAAGGCTGATAAACCGATACAATTAAAGGC
GCCCCCGGTGGCGGAGCGTGGGAAAGCAGCGATGAAGAAGGCTGATAAACCGATACAATTAAAGGC
GCCCCCGGTGGCGGAGCGTGGAGCGAAAGCGATGAAGAAGGCTGATAAACCGATACAATTAAAGGC
GCCCCCGGTGGCGGAGCGTGGAGCAGCGAAGATGAAGAAGGCTGATAAACCGATACAATTAAAGGC
GCCCCCGGTGGCGGACGCAGCCATCGCGATGAAGAAGATATTTGATAAACCGATACAATTAAAGGC
GCCCCCGGTGGCGGACGCGAACATCGCGATGAAGAAGATATTTGATAAACCGATACAATTAAAGGC
GCCCCCGGTGGCGGACGCGAACATCGCGATAGCGAAGATATTTGATAAACCGATACAATTAAAGGC
GCCCCCGGTGGCGGAGATGAAGCGAACGGCGAAGATGATGAATGATAAACCGATACAATTAAAGGC
GCCCCCGGTGGCGGAGATAGCGCGAACGGCGAAGATGATGAATGATAAACCGATACAATTAAAGGC
GCCCCCGGTGGCGGAGATGAAGCGAACGGCGAAGATGATAGCTGATAAACCGATACAATTAAAGGC
GCCCCCGGTGGCGGACGCACCAACGTGGAAGGCGAAATTCGCTGATAAACCGATACAATTAAAGGC
GCCCCCGGTGGCGGACGCACCAACGTGGAAGGCAGCATTCGCTGATAAACCGATACAATTAAAGGC
GCCCCCGGTGGCGGACGCACCAACGTGAGCGGCGAAATTCGCTGATAAACCGATACAATTAAAGGC
GCCCCCGGTGGCGGAAACGAAACCAACATGGAAAGCGAACTGTGATAAACCGATACAATTAAAGGC
GCCCCCGGTGGCGGAAACAGCGAAAACATGGAAGAAGAACTGTGATAAACCGATACAATTAAAGGC
GCCCCCGGTGGCGGAAACGAAGAAAACATGGAAAGCAGCCTGTGATAAACCGATACAATTAAAGGC
GCCCCCGGTGGCGGAAACGAAGAAAACATGGAAGAAAGCCTGTGATAAACCGATACAATTAAAGGC
GCCCCCGGTGGCGGAAACAGCGAAAACATGGAAGAAAGCCTGTGATAAACCGATACAATTAAAGGC
GCCCCCGGTGGCGGAAACGAAGAAAACATGGAAAGCGAACTGTGATAAACCGATACAATTAAAGGC
GCCCCCGGTGGCGGAAACAGCGAAAACATGGAAAGCGAACTGTGATAAACCGATACAATTAAAGGC
GCCCCCGGTGGCGGAAACGAAACCAACATGGAAGAAGAACTGTGATAAACCGATACAATTAAAGGC
GCCCCCGGTGGCGGAAACAGCACCAACATGGAAGAAGAACTGTGATAAACCGATACAATTAAAGGC
GCCCCCGGTGGCGGAAACAGCACCAACATGGAAGAAAGCCTGTGATAAACCGATACAATTAAAGGC
GCCCCCGGTGGCGGAAACGAAGAAAACATGGAAGAAGAACTGTGATAAACCGATACAATTAAAGGC
GCCCCCGGTGGCGGAAACAGCACCAACATGGAAAGCGAACTGTGATAAACCGATACAATTAAAGGC
GCCCCCGGTGGCGGAAACAGCGAAAACATGGAAAGCAGCCTGTGATAAACCGATACAATTAAAGGC
GCCCCCGGTGGCGGAAACGAAACCAACATGGAAAGCAGCCTGTGATAAACCGATACAATTAAAGGC
GCCCCCGGTGGCGGAAACGAAACCAACATGGAAGAAAGCCTGTGATAAACCGATACAATTAAAGGC
GCCCCCGGTGGCGGAACCCCGGAAATTTATGATGATATTAACTGATAAACCGATACAATTAAAGGC
GCCCCCGGTGGCGGAGAACCGAGCATTTATGATGATATTAACTGATAAACCGATACAATTAAAGGC
GCCCCCGGTGGCGGAGAACCGGAAATTTATGATGATATTAACTGATAAACCGATACAATTAAAGGC
GCCCCCGGTGGCGGAACCGAATATAACCCGGAAGAAGCGCGCTGATAAACCGATACAATTAAAGGC
GCCCCCGGTGGCGGAGAAGAATATAACCCGACCGAAGCGCGCTGATAAACCGATACAATTAAAGGC
GCCCCCGGTGGCGGAGAAGAATATAACCCGGAAGAAGCGCGCTGATAAACCGATACAATTAAAGGC
GCCCCCGGTGGCGGACTGACCGAACTGAAAGCGGAACTGGGCTGATAAACCGATACAATTAAAGGC
GCCCCCGGTGGCGGACTGGAAGAACTGAAAGCGGAACTGGGCTGATAAACCGATACAATTAAAGGC
GCCCCCGGTGGCGGACTGGAAAGCCTGAAAGCGGAACTGGGCTGATAAACCGATACAATTAAAGGC
GCCCCCGGTGGCGGAAAACCGAACGAACAGGCGACCCCGCCGTGATAAACCGATACAATTAAAGGC
GCCCCCGGTGGCGGAAAACCGAACACCCAGGCGGAACCGCCGTGATAAACCGATACAATTAAAGGC
GCCCCCGGTGGCGGAAAACCGAACGAACAGGCGGAACCGCCGTGATAAACCGATACAATTAAAGGC
GCCCCCGGTGGCGGACAGAGCGAACATTGGCGCAAAGCGATTTGATAAACCGATACAATTAAAGGC
GCCCCCGGTGGCGGACAGGAAAGCCATTGGCGCAAAGCGATTTGATAAACCGATACAATTAAAGGC
GCCCCCGGTGGCGGACAGGAAGAACATTGGCGCAAAGCGATTTGATAAACCGATACAATTAAAGGC
GCCCCCGGTGGCGGACTTTCTTATGAGGAATTGAAGAATGTCTGATAAACCGATACAATTAAAGGC
GCCCCCGGTGGCGGACTCTCCTATGAATCGCTGAAGAACGTCTGATAAACCGATACAATTAAAGGC
GCCCCCGGTGGCGGACTCAGCTACTCTGAACTGAAGAATGTGTGATAAACCGATACAATTAAAGGC
GCCCCCGGTGGCGGACCGCTGGAACCGGGCAGCCATTATGCGTGATAAACCGATACAATTAAAGGC
GCCCCCGGTGGCGGACCACTTACGCCAGGCGAGCATTACGCGTGATAAACCGATACAATTAAAGGC
GCCCCCGGTGGCGGACCGCTGGAACCGGGCGAACATTATGCGTGATAAACCGATACAATTAAAGGC
GCCCCCGGTGGCGGACAGCTGGAACTGGAACATCGCGATAGCTGATAAACCGATACAATTAAAGGC
GCCCCCGGTGGCGGACAGCTGGAACTGGAACATCGCGATGAATGATAAACCGATACAATTAAAGGC
GCCCCCGGTGGCGGACAGCTGAGCCTGGAACATCGCGATGAATGATAAACCGATACAATTAAAGGC
GCCCCCGGTGGCGGAGAAGCGGCGAAAGAACGCAAACAGAAATGATAAACCGATACAATTAAAGGC
GCCCCCGGTGGCGGAAGCGCGGCGAAAGAACGCAAACAGAAATGATAAACCGATACAATTAAAGGC
GCCCCCGGTGGCGGAGAAGCGGCGAAAACCCGCAAACAGAAATGATAAACCGATACAATTAAAGGC
GCCCCCGGTGGCGGACTGATGGAATGGCTGCGCGAAAGCGAATGATAAACCGATACAATTAAAGGC
GCCCCCGGTGGCGGACTGATGGAATGGCTGCGCAGCGAAGAATGATAAACCGATACAATTAAAGGC
GCCCCCGGTGGCGGACTGATGGAATGGCTGCGCAGCAGCAGCTGATAAACCGATACAATTAAAGGC
GCCCCCGGTGGCGGACTGATGAGCTGGCTGCGCAGCAGCGAATGATAAACCGATACAATTAAAGGC
GCCCCCGGTGGCGGACTGATGAGCTGGCTGCGCGAAAGCAGCTGATAAACCGATACAATTAAAGGC
GCCCCCGGTGGCGGACTGATGGAATGGCTGCGCGAAGAAAGCTGATAAACCGATACAATTAAAGGC
GCCCCCGGTGGCGGACTGATGAGCTGGCTGCGCAGCGAAAGCTGATAAACCGATACAATTAAAGGC
GCCCCCGGTGGCGGACTGATGGAATGGCTGCGCGAAGAAGAATGATAAACCGATACAATTAAAGGC
GCCCCCGGTGGCGGACTGATGGAATGGCTGCGCAGCAGCGAATGATAAACCGATACAATTAAAGGC
GCCCCCGGTGGCGGACTGATGGAATGGCTGCGCGAAAGCAGCTGATAAACCGATACAATTAAAGGC
GCCCCCGGTGGCGGACTGATGGAATGGCTGCGCAGCGAAAGCTGATAAACCGATACAATTAAAGGC
GCCCCCGGTGGCGGACTGATGAGCTGGCTGCGCGAAAGCGAATGATAAACCGATACAATTAAAGGC
GCCCCCGGTGGCGGACTGATGAGCTGGCTGCGCAGCGAAGAATGATAAACCGATACAATTAAAGGC
GCCCCCGGTGGCGGACTGATGAGCTGGCTGCGCGAAGAAAGCTGATAAACCGATACAATTAAAGGC
GCCCCCGGTGGCGGACTGATGAGCTGGCTGCGCGAAGAAGAATGATAAACCGATACAATTAAAGGC
GCCCCCGGTGGCGGAGAAGATGGCTGGACCGAAGTGCGCCGCTGATAAACCGATACAATTAAAGGC
GCCCCCGGTGGCGGAGAAGATGGCTGGGAAGAAGTGCGCCGCTGATAAACCGATACAATTAAAGGC
GCCCCCGGTGGCGGAGAAGATGGCTGGGAAACCGTGCGCCGCTGATAAACCGATACAATTAAAGGC
GCCCCCGGTGGCGGACATGAACGCGCGAAAGAAGAAGTGATGTGATAAACCGATACAATTAAAGGC
GCCCCCGGTGGCGGACATGAACGCGCGAAAGAAACCGTGATGTGATAAACCGATACAATTAAAGGC
GCCCCCGGTGGCGGACATGAACGCGCGAAAAGCGAAGTGATGTGATAAACCGATACAATTAAAGGC
GCCCCCGGTGGCGGACCGGGCCCGGAAGAAGCGGATCATGATTGATAAACCGATACAATTAAAGGC
GCCCCCGGTGGCGGACCGGGCCCGGAAAGCGCGGATCATGATTGATAAACCGATACAATTAAAGGC
GCCCCCGGTGGCGGACCGGGCCCGACCGAAGCGGATCATGATTGATAAACCGATACAATTAAAGGC
GCCCCCGGTGGCGGAACCTGGGAAGGCCATGTGATTAGCGAATGATAAACCGATACAATTAAAGGC
GCCCCCGGTGGCGGAACCTGGGAAGGCCATGTGATTGAAAGCTGATAAACCGATACAATTAAAGGC
GCCCCCGGTGGCGGAGAATGGGAAGGCCATGTGATTAGCGAATGATAAACCGATACAATTAAAGGC
GCCCCCGGTGGCGGAACCTGGGAAGGCCATGTGATTGAAGAATGATAAACCGATACAATTAAAGGC
GCCCCCGGTGGCGGAACCTGGAGCGGCCATGTGATTAGCGAATGATAAACCGATACAATTAAAGGC
GCCCCCGGTGGCGGAGAATGGGAAGGCCATGTGATTGAAAGCTGATAAACCGATACAATTAAAGGC
GCCCCCGGTGGCGGAACCTGGGAAGGCCATGTGATTAGCAGCTGATAAACCGATACAATTAAAGGC
GCCCCCGGTGGCGGAACCTGGAGCGGCCATGTGATTGAAAGCTGATAAACCGATACAATTAAAGGC
GCCCCCGGTGGCGGAACCTGGAGCGGCCATGTGATTGAAGAATGATAAACCGATACAATTAAAGGC
GCCCCCGGTGGCGGAGAATGGAGCGGCCATGTGATTAGCGAATGATAAACCGATACAATTAAAGGC
GCCCCCGGTGGCGGAGAATGGAGCGGCCATGTGATTGAAGAATGATAAACCGATACAATTAAAGGC
GCCCCCGGTGGCGGAGAATGGAGCGGCCATGTGATTAGCAGCTGATAAACCGATACAATTAAAGGC
GCCCCCGGTGGCGGAGAATGGGAAGGCCATGTGATTGAAGAATGATAAACCGATACAATTAAAGGC
GCCCCCGGTGGCGGAGAATGGGAAGGCCATGTGATTAGCAGCTGATAAACCGATACAATTAAAGGC
GCCCCCGGTGGCGGAGAATGGAGCGGCCATGTGATTGAAAGCTGATAAACCGATACAATTAAAGGC
GCCCCCGGTGGCGGAAACAAAGTGTGGGATCAGGAAAGCGTGTGATAAACCGATACAATTAAAGGC
GCCCCCGGTGGCGGAAACAAAGTGTGGGATCAGAGCGAAGTGTGATAAACCGATACAATTAAAGGC
GCCCCCGGTGGCGGAAACAAAGTGTGGGATCAGGAAGAAGTGTGATAAACCGATACAATTAAAGGC
GCCCCCGGTGGCGGAGAAGATGATGAAGAAATGGAAGGCGAATGATAAACCGATACAATTAAAGGC
GCCCCCGGTGGCGGAGAAGATGATGAAGAAATGACCGGCGAATGATAAACCGATACAATTAAAGGC
GCCCCCGGTGGCGGAACCGATGATGAAGAAATGGAAGGCGAATGATAAACCGATACAATTAAAGGC
GCCCCCGGTGGCGGAAAACCGGAACTGAGCGCGCGCTATGTGTGATAAACCGATACAATTAAAGGC
GCCCCCGGTGGCGGAAAACCGAGCCTGGAAGCGCGCTATGTGTGATAAACCGATACAATTAAAGGC
GCCCCCGGTGGCGGAAAACCGGAACTGGAAGCGCGCTATGTGTGATAAACCGATACAATTAAAGGC
GCCCCCGGTGGCGGAGATAGCCATACCCTGGAACCGCAGGTGTGATAAACCGATACAATTAAAGGC
GCCCCCGGTGGCGGAGATAGCCATGAACTGGAACCGCAGGTGTGATAAACCGATACAATTAAAGGC
GCCCCCGGTGGCGGAGATAGCCATGAACTGAGCCCGCAGGTGTGATAAACCGATACAATTAAAGGC
GCCCCCGGTGGCGGAAGCGAATTTAGCATGGAAGAAGAAGAATGATAAACCGATACAATTAAAGGC
GCCCCCGGTGGCGGAGAAAGCTTTAGCATGGAAGAAGAAGAATGATAAACCGATACAATTAAAGGC
GCCCCCGGTGGCGGAAGCAGCTTTAGCATGGAAGAAGAAGAATGATAAACCGATACAATTAAAGGC
GCCCCCGGTGGCGGAGAAGAATTTAGCATGGAAGAAGAAGAATGATAAACCGATACAATTAAAGGC
GCCCCCGGTGGCGGAGAAAGCTTTAGCATGGAAGAAGAAAGCTGATAAACCGATACAATTAAAGGC
GCCCCCGGTGGCGGAGAAGAATTTAGCATGGAAGAAGAAAGCTGATAAACCGATACAATTAAAGGC
GCCCCCGGTGGCGGAAGCGAATTTAGCATGGAAGAAGAAAGCTGATAAACCGATACAATTAAAGGC
GCCCCCGGTGGCGGAACAATAACTGAAAAGAAGAAGAAGAAGTGATAAACCGATACAATTAAAGGC
GCCCCCGGTGGCGGAGAAATTGAGTCGAAGAAGAAGAAGAAATGATAAACCGATACAATTAAAGGC
GCCCCCGGTGGCGGAACTATAGAGGAAAAGAAGAAGAAGAAGTGATAAACCGATACAATTAAAGGC
GCCCCCGGTGGCGGAGAAATTACAGAAAAGAAGAAGAAGAAGTGATAAACCGATACAATTAAAGGC
GCCCCCGGTGGCGGAGAAATTGAAGAGAAGAAGAAGAAGAAATGATAAACCGATACAATTAAAGGC
GCCCCCGGTGGCGGAGAGATAACTTCGAAGAAGAAGAAGAAATGATAAACCGATACAATTAAAGGC
GCCCCCGGTGGCGGAACGATAGAGTCCAAGAAGAAGAAGAAATGATAAACCGATACAATTAAAGGC
GCCCCCGGTGGCGGAAACGTGCAGGCGATTGAAAGCCGCCTGTGATAAACCGATACAATTAAAGGC
GCCCCCGGTGGCGGAAACGTGCAGGCGATTAGCGAACGCCTGTGATAAACCGATACAATTAAAGGC
GCCCCCGGTGGCGGAAACGTGCAGGCGATTGAAGAACGCCTGTGATAAACCGATACAATTAAAGGC
GCCCCCGGTGGCGGAGCAGTTGAAAAGTACACTGAAGCCAAGTGATAAACCGATACAATTAAAGGC
GCCCCCGGTGGCGGAGCGGTGACCAAATATACCGAAGCGAAATGATAAACCGATACAATTAAAGGC
GCCCCCGGTGGCGGAGCAGTCGAAAAGTACACGAGCGCCAAATGATAAACCGATACAATTAAAGGC
GCCCCCGGTGGCGGAGGCCTGACCAACAGCCAGGGCAGCGAATGATAAACCGATACAATTAAAGGC
GCCCCCGGTGGCGGAGGCCTGACCAACAGCCAGGGCGAAAGCTGATAAACCGATACAATTAAAGGC
GCCCCCGGTGGCGGAGGCCTGACCAACAGCCAGGGCGAAGAATGATAAACCGATACAATTAAAGGC
GCCCCCGGTGGCGGAGGCCTGACCAACGAACAGGGCAGCGAATGATAAACCGATACAATTAAAGGC
GCCCCCGGTGGCGGAGGCCTGACCAACGAACAGGGCAGCAGCTGATAAACCGATACAATTAAAGGC
GCCCCCGGTGGCGGAGGCCTGACCAACGAACAGGGCGAAAGCTGATAAACCGATACAATTAAAGGC
GCCCCCGGTGGCGGAGGCCTGACCAACGAACAGGGCGAAGAATGATAAACCGATACAATTAAAGGC
GCCCCCGGTGGCGGAGTGCTGGTGGATAAAGAAGATGAAGATTGATAAACCGATACAATTAAAGGC
GCCCCCGGTGGCGGAGTGCTGGTGGATAAAGAAGATAGCGATTGATAAACCGATACAATTAAAGGC
GCCCCCGGTGGCGGAGTGCTGGTGGATAAAAGCGATGAAGATTGATAAACCGATACAATTAAAGGC
GCCCCCGGTGGCGGATTTGAACTTGGTGAAAAGCCTCGGAATTGATAAACCGATACAATTAAAGGC
GCCCCCGGTGGCGGATTTTCCTTAGGCGAAAAGCCCCGTAACTGATAAACCGATACAATTAAAGGC
GCCCCCGGTGGCGGATTTGAACTGGGCAGCAAACCGCGCAACTGATAAACCGATACAATTAAAGGC
GCCCCCGGTGGCGGAGAAGGCGCGGAAGAAGAAGAAGATACCTGATAAACCGATACAATTAAAGGC
GCCCCCGGTGGCGGAAGCGGCGCGGAAGAAGAAGAAGATACCTGATAAACCGATACAATTAAAGGC
GCCCCCGGTGGCGGAGAAGGCGCGAGCGAAGAAGAAGATACCTGATAAACCGATACAATTAAAGGC
GCCCCCGGTGGCGGAGCGGATAGCACCGGCCAGGAAAGCGAATGATAAACCGATACAATTAAAGGC
GCCCCCGGTGGCGGAGCGGATAGCACCGGCCAGGAAGAAACCTGATAAACCGATACAATTAAAGGC
GCCCCCGGTGGCGGAGCGGATAGCACCGGCCAGACCAGCGAATGATAAACCGATACAATTAAAGGC
GCCCCCGGTGGCGGAGCGGATAGCACCGGCCAGACCGAAACCTGATAAACCGATACAATTAAAGGC
GCCCCCGGTGGCGGAGCGGATAGCACCGGCCAGGAAAGCACCTGATAAACCGATACAATTAAAGGC
GCCCCCGGTGGCGGAGCGGATAGCACCGGCCAGGAAGAAGAATGATAAACCGATACAATTAAAGGC
GCCCCCGGTGGCGGAGCGGATAGCACCGGCCAGACCGAAGAATGATAAACCGATACAATTAAAGGC
GCCCCCGGTGGCGGAACCCAGGCGCCGGCGGTGGCGACCGAATGATAAACCGATACAATTAAAGGC
GCCCCCGGTGGCGGAGAACAGGCGCCGGCGGTGGCGACCACCTGATAAACCGATACAATTAAAGGC
GCCCCCGGTGGCGGAGAACAGGCGCCGGCGGTGGCGACCGAATGATAAACCGATACAATTAAAGGC
GCCCCCGGTGGCGGACTGCTGGGCGGCGGCGAAGATGAAATTTGATAAACCGATACAATTAAAGGC
GCCCCCGGTGGCGGACTGCTGGGCGGCGGCGAAGATAGCATTTGATAAACCGATACAATTAAAGGC
GCCCCCGGTGGCGGACTGCTGGGCGGCGGCAGCGATGAAATTTGATAAACCGATACAATTAAAGGC
GCCCCCGGTGGCGGAGATGAAACCGAAACCGATGATATGTGGTGATAAACCGATACAATTAAAGGC
GCCCCCGGTGGCGGAGATAGCACCGAAACCGATGATATGTGGTGATAAACCGATACAATTAAAGGC
GCCCCCGGTGGCGGAGATGAAACCAGCACCGATGATATGTGGTGATAAACCGATACAATTAAAGGC
GCCCCCGGTGGCGGAGAAGAACTGATTAAAGAAGAAAACAACTGATAAACCGATACAATTAAAGGC
GCCCCCGGTGGCGGAGAAGAACTGATTAAAACCGAAAACAACTGATAAACCGATACAATTAAAGGC
GCCCCCGGTGGCGGAACCGAACTGATTAAAGAAGAAAACAACTGATAAACCGATACAATTAAAGGC
GCCCCCGGTGGCGGAGAAGGCGATAGCGAAAGCGAAGAAGATTGATAAACCGATACAATTAAAGGC
GCCCCCGGTGGCGGAGAAGGCGATAGCAGCGAAGAAGAAGATTGATAAACCGATACAATTAAAGGC
GCCCCCGGTGGCGGAGAAGGCGATGAAGAAGAAGAAGAAGATTGATAAACCGATACAATTAAAGGC
GCCCCCGGTGGCGGAGAAGGCGATGAAGAAAGCGAAGAAGATTGATAAACCGATACAATTAAAGGC
GCCCCCGGTGGCGGAGAAGGCGATGAAAGCGAAGAAGAAGATTGATAAACCGATACAATTAAAGGC
GCCCCCGGTGGCGGAGAAGGCGATGAAAGCAGCGAAGAAGATTGATAAACCGATACAATTAAAGGC
GCCCCCGGTGGCGGAGAAGGCGATAGCGAAGAAGAAGAAGATTGATAAACCGATACAATTAAAGGC
GCCCCCGGTGGCGGAGAAACCATGGATCTGAGCAGCAGCAGCTGATAAACCGATACAATTAAAGGC
GCCCCCGGTGGCGGAAGCGAAATGGATCTGAGCAGCAGCAGCTGATAAACCGATACAATTAAAGGC
GCCCCCGGTGGCGGAGAAGAAATGGATCTGAGCAGCAGCAGCTGATAAACCGATACAATTAAAGGC
GCCCCCGGTGGCGGAGGCTTTGCGGTGAACACCGAACTGCTGTGATAAACCGATACAATTAAAGGC
GCCCCCGGTGGCGGAGGCTTTGCGGTGAACGAAAGCCTGCTGTGATAAACCGATACAATTAAAGGC
GCCCCCGGTGGCGGAGGCTTTGCGGTGAACGAAGAACTGCTGTGATAAACCGATACAATTAAAGGC
GCCCCCGGTGGCGGACGCATGCAGGAACTGAGCCTGAACAAATGATAAACCGATACAATTAAAGGC
GCCCCCGGTGGCGGACGCATGCAGGAACTGGAACTGAACAAATGATAAACCGATACAATTAAAGGC
GCCCCCGGTGGCGGACGCATGCAGAGCCTGGAACTGAACAAATGATAAACCGATACAATTAAAGGC
GCCCCCGGTGGCGGACGCCATAACAGCGAAGATCTGCCGATGTGATAAACCGATACAATTAAAGGC
GCCCCCGGTGGCGGACGCCATAACGAAGAAGATCTGCCGATGTGATAAACCGATACAATTAAAGGC
GCCCCCGGTGGCGGACGCCATAACGAAACCGATCTGCCGATGTGATAAACCGATACAATTAAAGGC
GCCCCCGGTGGCGGATTTGAAAATTTAGAGAAGACACTCAAGTGATAAACCGATACAATTAAAGGC
GCCCCCGGTGGCGGATTTGAAAACCTGAGCAAAACCCTGAAATGATAAACCGATACAATTAAAGGC
GCCCCCGGTGGCGGATTCTCTAATCTCGAGAAGACTCTAAAATGATAAACCGATACAATTAAAGGC
GCCCCCGGTGGCGGAATGGAAGAACGCACCCAGCGCGCGACCTGATAAACCGATACAATTAAAGGC
GCCCCCGGTGGCGGAATGAGCGAACGCACCCAGCGCGCGACCTGATAAACCGATACAATTAAAGGC
GCCCCCGGTGGCGGAATGGAAACCCGCACCCAGCGCGCGACCTGATAAACCGATACAATTAAAGGC
GCCCCCGGTGGCGGACATCTGGAAGCGCCGTTTGAACGCGAATGATAAACCGATACAATTAAAGGC
GCCCCCGGTGGCGGACATCTGAGCGCGCCGTTTGAACGCGAATGATAAACCGATACAATTAAAGGC
GCCCCCGGTGGCGGACATCTGGAAGCGCCGTTTAGCCGCGAATGATAAACCGATACAATTAAAGGC
GCCCCCGGTGGCGGAGAAGAAGAAAGCAAAGGCCCGCGCTATTGATAAACCGATACAATTAAAGGC
GCCCCCGGTGGCGGAGAAGAATCCGAGAAAGGCCCTAGGTATTGATAAACCGATACAATTAAAGGC
GCCCCCGGTGGCGGAGAAAGCGAAAGCAAAGGCCCGCGCTATTGATAAACCGATACAATTAAAGGC
GCCCCCGGTGGCGGAGAAGAAAGCAGCAAAGGCCCGCGCTATTGATAAACCGATACAATTAAAGGC
GCCCCCGGTGGCGGAGAATCTGAGGAAAAGGGGCCTCGATACTGATAAACCGATACAATTAAAGGC
GCCCCCGGTGGCGGAGAGTCCAGTGAGAAAGGACCGCGGTATTGATAAACCGATACAATTAAAGGC
GCCCCCGGTGGCGGAGAAGAGGAGGAGAAAGGTCCTCGATACTGATAAACCGATACAATTAAAGGC
GCCCCCGGTGGCGGAGTGCCGGCGCAGCAGGAACCGGAAATGTGATAAACCGATACAATTAAAGGC
GCCCCCGGTGGCGGAGTGCCGGCGCAGCAGGAACCGAGCATGTGATAAACCGATACAATTAAAGGC
GCCCCCGGTGGCGGAGTGCCGGCGCAGCAGAGCCCGGAAATGTGATAAACCGATACAATTAAAGGC
GCCCCCGGTGGCGGAGTGGATGCGAACGCGAGCGAAGAACCGTGATAAACCGATACAATTAAAGGC
GCCCCCGGTGGCGGAGTGGATGCGAACGCGGAAGAAAGCCCGTGATAAACCGATACAATTAAAGGC
GCCCCCGGTGGCGGAGTGGATGCGAACGCGGAAGAAGAACCGTGATAAACCGATACAATTAAAGGC
GCCCCCGGTGGCGGACCGAGCGAAGATAGCATGGAACTGAGCTGATAAACCGATACAATTAAAGGC
GCCCCCGGTGGCGGACCGGAAACCGATAGCATGGAACTGGAATGATAAACCGATACAATTAAAGGC
GCCCCCGGTGGCGGACCGGAAACCGATAGCATGGAACTGAGCTGATAAACCGATACAATTAAAGGC
GCCCCCGGTGGCGGACCGAGCACCGATAGCATGGAACTGGAATGATAAACCGATACAATTAAAGGC
GCCCCCGGTGGCGGACCGAGCGAAGATAGCATGGAACTGGAATGATAAACCGATACAATTAAAGGC
GCCCCCGGTGGCGGACCGGAAGAAGATAGCATGGAACTGGAATGATAAACCGATACAATTAAAGGC
GCCCCCGGTGGCGGACCGGAAGAAGATAGCATGGAACTGAGCTGATAAACCGATACAATTAAAGGC
GCCCCCGGTGGCGGAGAAATTATTGTGCTGGAAGATGAAGATTGATAAACCGATACAATTAAAGGC
GCCCCCGGTGGCGGAGAAATTATTGTGCTGGAAGATAGCGATTGATAAACCGATACAATTAAAGGC
GCCCCCGGTGGCGGAGAAATTATTGTGCTGAGCGATGAAGATTGATAAACCGATACAATTAAAGGC
GCCCCCGGTGGCGGACTGAGCAAAGCGCGCAGCTGGGAATTTTGATAAACCGATACAATTAAAGGC
GCCCCCGGTGGCGGACTGAGCAAAGCGCGCGAATGGACCTTTTGATAAACCGATACAATTAAAGGC
GCCCCCGGTGGCGGACTGAGCAAAGCGCGCGAATGGGAATTTTGATAAACCGATACAATTAAAGGC
GCCCCCGGTGGCGGAGATAAACTGGCGGAAGAACATGAAGAATGATAAACCGATACAATTAAAGGC
GCCCCCGGTGGCGGAGATAAACTGGCGGAAGAACATAGCGAATGATAAACCGATACAATTAAAGGC
GCCCCCGGTGGCGGAGATAAACTGGCGGAAGAACATGAAAGCTGATAAACCGATACAATTAAAGGC
GCCCCCGGTGGCGGAGAACGCCGCCGCAGCGGCATGAAACTGTGATAAACCGATACAATTAAAGGC
GCCCCCGGTGGCGGAAGCCGCCGCCGCGAAGGCATGAAACTGTGATAAACCGATACAATTAAAGGC
GCCCCCGGTGGCGGAGAACGCCGCCGCGAAGGCATGAAACTGTGATAAACCGATACAATTAAAGGC
GCCCCCGGTGGCGGAATTATTGAAAGCGATGGCGAAAGCAACTGATAAACCGATACAATTAAAGGC
GCCCCCGGTGGCGGAATTATTGAAGAAGATGGCGAAGAAAACTGATAAACCGATACAATTAAAGGC
GCCCCCGGTGGCGGAATTATTAGCGAAGATGGCGAAAGCAACTGATAAACCGATACAATTAAAGGC
GCCCCCGGTGGCGGAATTATTGAAGAAGATGGCGAAAGCAACTGATAAACCGATACAATTAAAGGC
GCCCCCGGTGGCGGAATTATTAGCGAAGATGGCGAAGAAAACTGATAAACCGATACAATTAAAGGC
GCCCCCGGTGGCGGAATTATTAGCAGCGATGGCGAAGAAAACTGATAAACCGATACAATTAAAGGC
GCCCCCGGTGGCGGAATTATTGAAAGCGATGGCGAAGAAAACTGATAAACCGATACAATTAAAGGC
GCCCCCGGTGGCGGACGCAGCGAAAACGCGGAAACCCTGTATTGATAAACCGATACAATTAAAGGC
GCCCCCGGTGGCGGACGCGAAGAAAACGCGGAAACCCTGTATTGATAAACCGATACAATTAAAGGC
GCCCCCGGTGGCGGACGCGAAAGCAACGCGGAAACCCTGTATTGATAAACCGATACAATTAAAGGC
GCCCCCGGTGGCGGAAGCGAAGAAGATGCGAAACCGGCGATTTGATAAACCGATACAATTAAAGGC
GCCCCCGGTGGCGGAGAAAGCACCGATGCGAAACCGGCGATTTGATAAACCGATACAATTAAAGGC
GCCCCCGGTGGCGGAAGCAGCGAAGATGCGAAACCGGCGATTTGATAAACCGATACAATTAAAGGC
GCCCCCGGTGGCGGAGAAAGCGAAGATGCGAAACCGGCGATTTGATAAACCGATACAATTAAAGGC
GCCCCCGGTGGCGGAAGCGAAACCGATGCGAAACCGGCGATTTGATAAACCGATACAATTAAAGGC
GCCCCCGGTGGCGGAGAAGAAACCGATGCGAAACCGGCGATTTGATAAACCGATACAATTAAAGGC
GCCCCCGGTGGCGGAGAAGAAGAAGATGCGAAACCGGCGATTTGATAAACCGATACAATTAAAGGC
GCCCCCGGTGGCGGAAAAGATTATGAAGAAGATGAAGAACATTGATAAACCGATACAATTAAAGGC
GCCCCCGGTGGCGGAAAAGATTATGAAGAAGATAGCGAACATTGATAAACCGATACAATTAAAGGC
GCCCCCGGTGGCGGAAAAGATTATGAAACCGATAGCGAACATTGATAAACCGATACAATTAAAGGC
GCCCCCGGTGGCGGAAAAGATTATGAAACCGATGAAGAACATTGATAAACCGATACAATTAAAGGC
GCCCCCGGTGGCGGAAAAGATTATACCGAAGATAGCGAACATTGATAAACCGATACAATTAAAGGC
GCCCCCGGTGGCGGAAAAGATTATACCGAAGATGAAGAACATTGATAAACCGATACAATTAAAGGC
GCCCCCGGTGGCGGAAAAGATTATACCACCGATGAAGAACATTGATAAACCGATACAATTAAAGGC
GCCCCCGGTGGCGGACGCAGCAGCAACAAATATGAAGAAAGCTGATAAACCGATACAATTAAAGGC
GCCCCCGGTGGCGGACGCAGCGAAAACAAATATGAAGAAAGCTGATAAACCGATACAATTAAAGGC
GCCCCCGGTGGCGGACGCAGCGAAAACAAATATAGCAGCGAATGATAAACCGATACAATTAAAGGC
GCCCCCGGTGGCGGACGCAGCGAAAACAAATATGAAAGCAGCTGATAAACCGATACAATTAAAGGC
GCCCCCGGTGGCGGACGCAGCGAAAACAAATATAGCGAAAGCTGATAAACCGATACAATTAAAGGC
GCCCCCGGTGGCGGACGCGAAAGCAACAAATATGAAAGCGAATGATAAACCGATACAATTAAAGGC
GCCCCCGGTGGCGGACGCGAAAGCAACAAATATAGCGAAGAATGATAAACCGATACAATTAAAGGC
GCCCCCGGTGGCGGACGCGAAAGCAACAAATATAGCAGCAGCTGATAAACCGATACAATTAAAGGC
GCCCCCGGTGGCGGACGCGAAAGCAACAAATATGAAGAAAGCTGATAAACCGATACAATTAAAGGC
GCCCCCGGTGGCGGACGCGAAGAAAACAAATATGAAGAAGAATGATAAACCGATACAATTAAAGGC
GCCCCCGGTGGCGGACGCGAAGAAAACAAATATAGCAGCGAATGATAAACCGATACAATTAAAGGC
GCCCCCGGTGGCGGACGCGAAGAAAACAAATATGAAAGCAGCTGATAAACCGATACAATTAAAGGC
GCCCCCGGTGGCGGACGCAGCGAAAACAAATATGAAGAAGAATGATAAACCGATACAATTAAAGGC
GCCCCCGGTGGCGGACGCGAAAGCAACAAATATGAAGAAGAATGATAAACCGATACAATTAAAGGC
GCCCCCGGTGGCGGACGCGAAGAAAACAAATATAGCGAAAGCTGATAAACCGATACAATTAAAGGC
GCCCCCGGTGGCGGACGCGAAGAAAACAAATATGAAAGCGAATGATAAACCGATACAATTAAAGGC
GCCCCCGGTGGCGGACGCGAAGAAAACAAATATAGCGAAGAATGATAAACCGATACAATTAAAGGC
GCCCCCGGTGGCGGACGCAGCAGCAACAAATATAGCAGCGAATGATAAACCGATACAATTAAAGGC
GCCCCCGGTGGCGGACGCGAAAGCAACAAATATAGCAGCGAATGATAAACCGATACAATTAAAGGC
GCCCCCGGTGGCGGACGCAGCAGCAACAAATATGAAAGCAGCTGATAAACCGATACAATTAAAGGC
GCCCCCGGTGGCGGACGCGAAAGCAACAAATATGAAAGCAGCTGATAAACCGATACAATTAAAGGC
GCCCCCGGTGGCGGACGCAGCAGCAACAAATATGAAGAAGAATGATAAACCGATACAATTAAAGGC
GCCCCCGGTGGCGGACGCGAAGAAAACAAATATGAAGAAAGCTGATAAACCGATACAATTAAAGGC
GCCCCCGGTGGCGGACGCAGCAGCAACAAATATAGCGAAAGCTGATAAACCGATACAATTAAAGGC
GCCCCCGGTGGCGGACGCGAAAGCAACAAATATAGCGAAAGCTGATAAACCGATACAATTAAAGGC
GCCCCCGGTGGCGGACGCAGCAGCAACAAATATGAAAGCGAATGATAAACCGATACAATTAAAGGC
GCCCCCGGTGGCGGACGCAGCAGCAACAAATATAGCGAAGAATGATAAACCGATACAATTAAAGGC
GCCCCCGGTGGCGGACGCAGCGAAAACAAATATGAAAGCGAATGATAAACCGATACAATTAAAGGC
GCCCCCGGTGGCGGACGCAGCGAAAACAAATATAGCGAAGAATGATAAACCGATACAATTAAAGGC
GCCCCCGGTGGCGGACGCAGCGAAAACAAATATAGCAGCAGCTGATAAACCGATACAATTAAAGGC
GCCCCCGGTGGCGGACGCGAAGAAAACAAATATAGCAGCAGCTGATAAACCGATACAATTAAAGGC
GCCCCCGGTGGCGGAAAGAAACGACGACGTGAAGAAAACCAGTGATAAACCGATACAATTAAAGGC
GCCCCCGGTGGCGGAAAGAAACGGAGACGGGAATCAAACCAATGATAAACCGATACAATTAAAGGC
GCCCCCGGTGGCGGAAAGAAGAGAAGACGAAGTGAAAACCAGTGATAAACCGATACAATTAAAGGC
GCCCCCGGTGGCGGACTGGCGCAGGCGCAGGAAAACCTGGAATGATAAACCGATACAATTAAAGGC
GCCCCCGGTGGCGGACTGGCGCAGGCGCAGGAAAACCTGAGCTGATAAACCGATACAATTAAAGGC
GCCCCCGGTGGCGGACTGGCGCAGGCGCAGACCAACCTGGAATGATAAACCGATACAATTAAAGGC
GCCCCCGGTGGCGGAATTCCGACCAGCGAACCGGGCGAACAGTGATAAACCGATACAATTAAAGGC
GCCCCCGGTGGCGGAATTCCGGAAAGCGAACCGGGCAGCCAGTGATAAACCGATACAATTAAAGGC
GCCCCCGGTGGCGGAATTCCGGAAAGCGAACCGGGCGAACAGTGATAAACCGATACAATTAAAGGC
GCCCCCGGTGGCGGACGCAGCCCGCGCACCCCGGAAGAAGTGTGATAAACCGATACAATTAAAGGC
GCCCCCGGTGGCGGACGCAGCCCGCGCGAACCGGAAGAAGTGTGATAAACCGATACAATTAAAGGC
GCCCCCGGTGGCGGACGCAGCCCGCGCGAACCGAGCGAAGTGTGATAAACCGATACAATTAAAGGC
GCCCCCGGTGGCGGAGGCGATGTGGAAAGCGAACGCGAACCGTGATAAACCGATACAATTAAAGGC
GCCCCCGGTGGCGGAGGCGATGTGGAAGAAGAACGCGAACCGTGATAAACCGATACAATTAAAGGC
GCCCCCGGTGGCGGAGGCGATGTGAGCGAAGAACGCGAACCGTGATAAACCGATACAATTAAAGGC
GCCCCCGGTGGCGGAAAGAAAGAGAAGAAGAAAGAAGATAGCTGATAAACCGATACAATTAAAGGC
GCCCCCGGTGGCGGAAAGAAGGAAAAGAAGAAGTCTGACAGTTGATAAACCGATACAATTAAAGGC
GCCCCCGGTGGCGGAAAGAAGGAGAAGAAGAAATCCGACGAATGATAAACCGATACAATTAAAGGC
GCCCCCGGTGGCGGAAAGAAGTCCAAGAAGAAAGAAGATGAATGATAAACCGATACAATTAAAGGC
GCCCCCGGTGGCGGAAAGAAGTCCAAGAAGAAGGAAGATTCGTGATAAACCGATACAATTAAAGGC
GCCCCCGGTGGCGGAAAGAAATCTAAGAAGAAGAGCGATGAGTGATAAACCGATACAATTAAAGGC
GCCCCCGGTGGCGGAAAGAAAGAAAAGAAGAAAGAGGATGAATGATAAACCGATACAATTAAAGGC
GCCCCCGGTGGCGGAGGCAAAGAACCGGAACAGGGCAGCACCTGATAAACCGATACAATTAAAGGC
GCCCCCGGTGGCGGAGGCAAAAGCCCGGAACAGGGCAGCACCTGATAAACCGATACAATTAAAGGC
GCCCCCGGTGGCGGAGGCAAAGAACCGACCCAGGGCAGCACCTGATAAACCGATACAATTAAAGGC
GCCCCCGGTGGCGGAGCGAGCGAACAGGATCTGAGCCCGCATTGATAAACCGATACAATTAAAGGC
GCCCCCGGTGGCGGAGCGGAAACCCAGGATCTGAGCCCGCATTGATAAACCGATACAATTAAAGGC
GCCCCCGGTGGCGGAGCGGAAACCCAGGATCTGGAACCGCATTGATAAACCGATACAATTAAAGGC
GCCCCCGGTGGCGGAGCGGAAGAACAGGATCTGGAACCGCATTGATAAACCGATACAATTAAAGGC
GCCCCCGGTGGCGGAGCGAGCACCCAGGATCTGGAACCGCATTGATAAACCGATACAATTAAAGGC
GCCCCCGGTGGCGGAGCGAGCGAACAGGATCTGGAACCGCATTGATAAACCGATACAATTAAAGGC
GCCCCCGGTGGCGGAGCGGAAGAACAGGATCTGAGCCCGCATTGATAAACCGATACAATTAAAGGC
GCCCCCGGTGGCGGACAGGGCGAAGATGTGAGCCTGACCGCGTGATAAACCGATACAATTAAAGGC
GCCCCCGGTGGCGGACAGGGCGAAGATGTGGAACTGACCGCGTGATAAACCGATACAATTAAAGGC
GCCCCCGGTGGCGGACAGGGCAGCGATGTGAGCCTGGAAGCGTGATAAACCGATACAATTAAAGGC
GCCCCCGGTGGCGGACAGGGCGAAGATGTGAGCCTGGAAGCGTGATAAACCGATACAATTAAAGGC
GCCCCCGGTGGCGGACAGGGCAGCGATGTGGAACTGGAAGCGTGATAAACCGATACAATTAAAGGC
GCCCCCGGTGGCGGACAGGGCGAAGATGTGGAACTGGAAGCGTGATAAACCGATACAATTAAAGGC
GCCCCCGGTGGCGGACAGGGCAGCGATGTGGAACTGACCGCGTGATAAACCGATACAATTAAAGGC
GCCCCCGGTGGCGGAGAAGATGAAGAAGATGAAGATGAATTTTGATAAACCGATACAATTAAAGGC
GCCCCCGGTGGCGGAGAAGATGAAGAAGATGAAGATACCTTTTGATAAACCGATACAATTAAAGGC
GCCCCCGGTGGCGGAGAAGATGAAAGCGATGAAGATACCTTTTGATAAACCGATACAATTAAAGGC
GCCCCCGGTGGCGGAAGCGATGAAGAAGATGAAGATACCTTTTGATAAACCGATACAATTAAAGGC
GCCCCCGGTGGCGGAGAAGATGAAAGCGATGAAGATGAATTTTGATAAACCGATACAATTAAAGGC
GCCCCCGGTGGCGGAAGCGATGAAGAAGATGAAGATGAATTTTGATAAACCGATACAATTAAAGGC
GCCCCCGGTGGCGGAAGCGATGAAAGCGATGAAGATGAATTTTGATAAACCGATACAATTAAAGGC
GCCCCCGGTGGCGGAGACGAGCCGGCTGAAAAGAAGAAGAAGTGATAAACCGATACAATTAAAGGC
GCCCCCGGTGGCGGAGACAGTCCTGCCGAGAAGAAGAAGAAGTGATAAACCGATACAATTAAAGGC
GCCCCCGGTGGCGGAGACGAGCCCGCCTCAAAGAAGAAGAAATGATAAACCGATACAATTAAAGGC
GCCCCCGGTGGCGGAGGCGGCAAAAGCGAAATTAGCTTTTATTGATAAACCGATACAATTAAAGGC
GCCCCCGGTGGCGGAGGCGGCAAAGAAGAAATTAGCTTTTATTGATAAACCGATACAATTAAAGGC
GCCCCCGGTGGCGGAGGCGGCAAAGAAAGCATTAGCTTTTATTGATAAACCGATACAATTAAAGGC
GCCCCCGGTGGCGGAAAATATGAAACCGTGCAGTATAGCAAATGATAAACCGATACAATTAAAGGC
GCCCCCGGTGGCGGAAAATATGAAGAAGTGCAGTATAGCAAATGATAAACCGATACAATTAAAGGC
GCCCCCGGTGGCGGAAAATATAGCGAAGTGCAGTATAGCAAATGATAAACCGATACAATTAAAGGC
GCCCCCGGTGGCGGACACACACTATATCACAAGAAGGAGTATTGATAAACCGATACAATTAAAGGC
GCCCCCGGTGGCGGACATGAGTTATATCATAAGAAGGAGTACTGATAAACCGATACAATTAAAGGC
GCCCCCGGTGGCGGACACGAATTATACCACAAGAAATCCTACTGATAAACCGATACAATTAAAGGC
GCCCCCGGTGGCGGAGAACAGGGCGGCGAAAACGGCCGCAACTGATAAACCGATACAATTAAAGGC
GCCCCCGGTGGCGGAAGCCAGGGCGGCGAAAACGGCCGCAACTGATAAACCGATACAATTAAAGGC
GCCCCCGGTGGCGGAGAACAGGGCGGCAGCAACGGCCGCAACTGATAAACCGATACAATTAAAGGC
GCCCCCGGTGGCGGAGACGAGAAAGAATCTGGCTGGGGCATGTGATAAACCGATACAATTAAAGGC
GCCCCCGGTGGCGGAGATAGCAAAGAAAGCGGCTGGGGCATGTGATAAACCGATACAATTAAAGGC
GCCCCCGGTGGCGGAGACGAGAAGTCTAGTGGGTGGGGAATGTGATAAACCGATACAATTAAAGGC
GCCCCCGGTGGCGGAGATGAGAAGTCAGAAGGCTGGGGTATGTGATAAACCGATACAATTAAAGGC
GCCCCCGGTGGCGGAGATAGCAAAAGCGAAGGCTGGGGCATGTGATAAACCGATACAATTAAAGGC
GCCCCCGGTGGCGGAGATAGCAAAGAAGAAGGCTGGGGCATGTGATAAACCGATACAATTAAAGGC
GCCCCCGGTGGCGGAGACGAAAAGGAGGAAGGATGGGGTATGTGATAAACCGATACAATTAAAGGC
GCCCCCGGTGGCGGACCGCTGAGCGCGCCGGAAGATCATGAATGATAAACCGATACAATTAAAGGC
GCCCCCGGTGGCGGACCGCTGGAAGCGCCGGAAGATCATAGCTGATAAACCGATACAATTAAAGGC
GCCCCCGGTGGCGGACCGCTGGAAGCGCCGAGCGATCATGAATGATAAACCGATACAATTAAAGGC
GCCCCCGGTGGCGGACCGCTGGAAGCGCCGGAAGATCATGAATGATAAACCGATACAATTAAAGGC
GCCCCCGGTGGCGGACCGCTGGAAGCGCCGAGCGATCATAGCTGATAAACCGATACAATTAAAGGC
GCCCCCGGTGGCGGACCGCTGAGCGCGCCGGAAGATCATAGCTGATAAACCGATACAATTAAAGGC
GCCCCCGGTGGCGGACCGCTGAGCGCGCCGAGCGATCATGAATGATAAACCGATACAATTAAAGGC
GCCCCCGGTGGCGGACATCTGCGCATGCATGAAAGCCCGAGCTGATAAACCGATACAATTAAAGGC
GCCCCCGGTGGCGGACATCTGCGCATGCATGAAGAACCGAGCTGATAAACCGATACAATTAAAGGC
GCCCCCGGTGGCGGACATCTGCGCATGCATACCGAACCGAGCTGATAAACCGATACAATTAAAGGC
GCCCCCGGTGGCGGAAAAACCGGCGAAAGCGGCCCGCTGCAGTGATAAACCGATACAATTAAAGGC
GCCCCCGGTGGCGGAAAAGAAGGCAGCAGCGGCCCGCTGCAGTGATAAACCGATACAATTAAAGGC
GCCCCCGGTGGCGGAAAAGAAGGCGAAAGCGGCCCGCTGCAGTGATAAACCGATACAATTAAAGGC
GCCCCCGGTGGCGGAAGCGAAAGCGAACCGGGCACCCGCACCTGATAAACCGATACAATTAAAGGC
GCCCCCGGTGGCGGAGAATCAGAATCACCGGGTACGCGAACTTGATAAACCGATACAATTAAAGGC
GCCCCCGGTGGCGGATCTTCTGAGTCTCCCGGAACCCGGACATGATAAACCGATACAATTAAAGGC
GCCCCCGGTGGCGGAGAAGAAGAGTCGCCCGGAACCCGCACATGATAAACCGATACAATTAAAGGC
GCCCCCGGTGGCGGAGAAGAGTCCTCTCCGGGGACGCGCACTTGATAAACCGATACAATTAAAGGC
GCCCCCGGTGGCGGAAGCAGCAGCGAACCGGGCACCCGCACCTGATAAACCGATACAATTAAAGGC
GCCCCCGGTGGCGGAGAAAGCAGCGAACCGGGCACCCGCACCTGATAAACCGATACAATTAAAGGC
GCCCCCGGTGGCGGAAGCAGCGAAGAACCGGGCACCCGCACCTGATAAACCGATACAATTAAAGGC
GCCCCCGGTGGCGGATCCGAGTCAAGCCCTGGTACACGCACCTGATAAACCGATACAATTAAAGGC
GCCCCCGGTGGCGGAGAAGAAAGCGAACCGGGCACCCGCACCTGATAAACCGATACAATTAAAGGC
GCCCCCGGTGGCGGAGAAGAAGAAGAACCGGGCACCCGCACCTGATAAACCGATACAATTAAAGGC
GCCCCCGGTGGCGGAAGCGAAGAAGAACCGGGCACCCGCACCTGATAAACCGATACAATTAAAGGC
GCCCCCGGTGGCGGAGAAAGCGAAGAACCGGGCACCCGCACCTGATAAACCGATACAATTAAAGGC
GCCCCCGGTGGCGGATCGGAGGAGAGTCCAGGGACGCGGACATGATAAACCGATACAATTAAAGGC
GCCCCCGGTGGCGGAGAGAGTTCCTCGCCGGGGACCCGGACATGATAAACCGATACAATTAAAGGC
GCCCCCGGTGGCGGACATGAAGATACCCGCAAAGAAACCGGCTGATAAACCGATACAATTAAAGGC
GCCCCCGGTGGCGGACATAGCGATGAACGCAAAGAAACCGGCTGATAAACCGATACAATTAAAGGC
GCCCCCGGTGGCGGACATGAAGATGAACGCAAAGAAACCGGCTGATAAACCGATACAATTAAAGGC
GCCCCCGGTGGCGGACCGAGCGAAGTGAAAGCGCTGATGCTGTGATAAACCGATACAATTAAAGGC
GCCCCCGGTGGCGGACCGGAAAGCGTGAAAGCGCTGATGCTGTGATAAACCGATACAATTAAAGGC
GCCCCCGGTGGCGGACCGGAAGAAGTGAAAGCGCTGATGCTGTGATAAACCGATACAATTAAAGGC
GCCCCCGGTGGCGGACATCCGCGCCGCCGCGAAAGCACCAGCTGATAAACCGATACAATTAAAGGC
GCCCCCGGTGGCGGACATCCGCGCCGCCGCAGCGAAACCAGCTGATAAACCGATACAATTAAAGGC
GCCCCCGGTGGCGGACATCCGCGCCGCCGCGAAGAAACCAGCTGATAAACCGATACAATTAAAGGC
GCCCCCGGTGGCGGAAGCGATGAAGATAGCCAGGCGGAAGGCTGATAAACCGATACAATTAAAGGC
GCCCCCGGTGGCGGAAGCGATGAAGATGAACAGGCGACCGGCTGATAAACCGATACAATTAAAGGC
GCCCCCGGTGGCGGAAGCGATGAAGATGAACAGGCGGAAGGCTGATAAACCGATACAATTAAAGGC
GCCCCCGGTGGCGGAGAACAGAGCCGCATGAGCACCAACATGTGATAAACCGATACAATTAAAGGC
GCCCCCGGTGGCGGAAGCCAGGAACGCATGGAAACCAACATGTGATAAACCGATACAATTAAAGGC
GCCCCCGGTGGCGGAGAACAGAGCCGCATGGAAACCAACATGTGATAAACCGATACAATTAAAGGC
GCCCCCGGTGGCGGAGAACAGGAACGCATGAGCACCAACATGTGATAAACCGATACAATTAAAGGC
GCCCCCGGTGGCGGAAGCCAGAGCCGCATGGAAACCAACATGTGATAAACCGATACAATTAAAGGC
GCCCCCGGTGGCGGAAGCCAGGAACGCATGAGCACCAACATGTGATAAACCGATACAATTAAAGGC
GCCCCCGGTGGCGGAGAACAGGAACGCATGGAAACCAACATGTGATAAACCGATACAATTAAAGGC
GCCCCCGGTGGCGGAGCGCTGCTGAGCGGCGAAGATGAAGAATGATAAACCGATACAATTAAAGGC
GCCCCCGGTGGCGGAGCGCTGCTGGAAGGCAGCGATGAAGAATGATAAACCGATACAATTAAAGGC
GCCCCCGGTGGCGGAGCGCTGCTGGAAGGCGAAGATGAAGAATGATAAACCGATACAATTAAAGGC
GCCCCCGGTGGCGGAGAAGCGCGCGAACCGGAACCGAGCCTGTGATAAACCGATACAATTAAAGGC
GCCCCCGGTGGCGGAGAAGCGCGCGAACCGAGCCCGGAACTGTGATAAACCGATACAATTAAAGGC
GCCCCCGGTGGCGGAGAAGCGCGCGAACCGGAACCGGAACTGTGATAAACCGATACAATTAAAGGC
GCCCCCGGTGGCGGAAGCAGCGAAAGCACCGCGACCAAAGCGTGATAAACCGATACAATTAAAGGC
GCCCCCGGTGGCGGAAGCAGCAGCAGCGAAGCGACCAAAGCGTGATAAACCGATACAATTAAAGGC
GCCCCCGGTGGCGGAAGCAGCGAAAGCGAAGCGACCAAAGCGTGATAAACCGATACAATTAAAGGC
GCCCCCGGTGGCGGAGAAGATCTGGTGGAAGATAGCTTTCTGTGATAAACCGATACAATTAAAGGC
GCCCCCGGTGGCGGAGAAGATCTGGTGGAAGATGAATTTCTGTGATAAACCGATACAATTAAAGGC
GCCCCCGGTGGCGGAAGCGATCTGGTGGAAGATGAATTTCTGTGATAAACCGATACAATTAAAGGC
GCCCCCGGTGGCGGACCGCTGCATGAACTGGAAGAAGAACTGTGATAAACCGATACAATTAAAGGC
GCCCCCGGTGGCGGACCGCTGCATGAACTGGAAACCGAACTGTGATAAACCGATACAATTAAAGGC
GCCCCCGGTGGCGGACCGCTGCATAGCCTGGAAGAAGAACTGTGATAAACCGATACAATTAAAGGC
GCCCCCGGTGGCGGACCGCTGCATAGCCTGGAAGAAAGCCTGTGATAAACCGATACAATTAAAGGC
GCCCCCGGTGGCGGACCGCTGCATGAACTGGAAACCAGCCTGTGATAAACCGATACAATTAAAGGC
GCCCCCGGTGGCGGACCGCTGCATGAACTGGAAGAAAGCCTGTGATAAACCGATACAATTAAAGGC
GCCCCCGGTGGCGGACCGCTGCATAGCCTGGAAACCGAACTGTGATAAACCGATACAATTAAAGGC
GCCCCCGGTGGCGGAAGCGAAGAAGAAGCGGAAGAAGGCGATTGATAAACCGATACAATTAAAGGC
GCCCCCGGTGGCGGAGAAGAAAGCGAAGCGGAAGAAGGCGATTGATAAACCGATACAATTAAAGGC
GCCCCCGGTGGCGGAGAAGAAGAAGAAGCGGAAGAAGGCGATTGATAAACCGATACAATTAAAGGC
GCCCCCGGTGGCGGAATTAGCCAGAGCAGCAGCAACGAACAGTGATAAACCGATACAATTAAAGGC
GCCCCCGGTGGCGGAATTGAACAGAGCAGCAGCAACGAACAGTGATAAACCGATACAATTAAAGGC
GCCCCCGGTGGCGGAATTGAACAGAGCAGCAGCAACAGCCAGTGATAAACCGATACAATTAAAGGC
GCCCCCGGTGGCGGAGCGCTGGAACGCGAAGAACTGGTGGTGTGATAAACCGATACAATTAAAGGC
GCCCCCGGTGGCGGAGCGCTGAGCCGCGAAGAACTGGTGGTGTGATAAACCGATACAATTAAAGGC
GCCCCCGGTGGCGGAGCGCTGGAACGCGAAAGCCTGGTGGTGTGATAAACCGATACAATTAAAGGC
GCCCCCGGTGGCGGAAGCGAAGCGGTGGGCGAAGATGAAGATTGATAAACCGATACAATTAAAGGC
GCCCCCGGTGGCGGAAGCGAAGCGGTGGGCGAAGATAGCGATTGATAAACCGATACAATTAAAGGC
GCCCCCGGTGGCGGAGAAAGCGCGGTGGGCAGCGATAGCGATTGATAAACCGATACAATTAAAGGC
GCCCCCGGTGGCGGAAGCGAAGCGGTGGGCAGCGATGAAGATTGATAAACCGATACAATTAAAGGC
GCCCCCGGTGGCGGAGAAAGCGCGGTGGGCGAAGATAGCGATTGATAAACCGATACAATTAAAGGC
GCCCCCGGTGGCGGAAGCAGCGCGGTGGGCGAAGATGAAGATTGATAAACCGATACAATTAAAGGC
GCCCCCGGTGGCGGAGAAGAAGCGGTGGGCAGCGATAGCGATTGATAAACCGATACAATTAAAGGC
GCCCCCGGTGGCGGAAGCAGCGCGGTGGGCGAAGATAGCGATTGATAAACCGATACAATTAAAGGC
GCCCCCGGTGGCGGAGAAGAAGCGGTGGGCGAAGATAGCGATTGATAAACCGATACAATTAAAGGC
GCCCCCGGTGGCGGAAGCGAAGCGGTGGGCAGCGATAGCGATTGATAAACCGATACAATTAAAGGC
GCCCCCGGTGGCGGAGAAGAAGCGGTGGGCGAAGATGAAGATTGATAAACCGATACAATTAAAGGC
GCCCCCGGTGGCGGAGAAAGCGCGGTGGGCAGCGATGAAGATTGATAAACCGATACAATTAAAGGC
GCCCCCGGTGGCGGAAGCAGCGCGGTGGGCAGCGATGAAGATTGATAAACCGATACAATTAAAGGC
GCCCCCGGTGGCGGAGAAGAAGCGGTGGGCAGCGATGAAGATTGATAAACCGATACAATTAAAGGC
GCCCCCGGTGGCGGAGAAAGCGCGGTGGGCGAAGATGAAGATTGATAAACCGATACAATTAAAGGC
GCCCCCGGTGGCGGAGTGGCGGCGGAACCGGATCCGGAAACCTGATAAACCGATACAATTAAAGGC
GCCCCCGGTGGCGGAGTGGCGGCGAGCCCGGATCCGGAAGAATGATAAACCGATACAATTAAAGGC
GCCCCCGGTGGCGGAGTGGCGGCGGAACCGGATCCGACCACCTGATAAACCGATACAATTAAAGGC
GCCCCCGGTGGCGGAGTGGCGGCGAGCCCGGATCCGACCGAATGATAAACCGATACAATTAAAGGC
GCCCCCGGTGGCGGAGTGGCGGCGGAACCGGATCCGGAAGAATGATAAACCGATACAATTAAAGGC
GCCCCCGGTGGCGGAGTGGCGGCGAGCCCGGATCCGGAAACCTGATAAACCGATACAATTAAAGGC
GCCCCCGGTGGCGGAGTGGCGGCGGAACCGGATCCGACCGAATGATAAACCGATACAATTAAAGGC
GCCCCCGGTGGCGGAGTGTCACCACCGCAAGAGAAGGATCAATGATAAACCGATACAATTAAAGGC
GCCCCCGGTGGCGGAGTCGAGCCACCCCAGGAGAAAGACCAATGATAAACCGATACAATTAAAGGC
GCCCCCGGTGGCGGAGTGGAACCGCCGCAGACCAAAGATCAGTGATAAACCGATACAATTAAAGGC
GCCCCCGGTGGCGGAAAATATAAAGAAGAAAGCGATGAAGATTGATAAACCGATACAATTAAAGGC
GCCCCCGGTGGCGGAAAATATAAAGAAGAAGAAGATGAAGATTGATAAACCGATACAATTAAAGGC
GCCCCCGGTGGCGGAAAATATAAAGAAGAAGAAGATAGCGATTGATAAACCGATACAATTAAAGGC
GCCCCCGGTGGCGGAAGCGATAACGAAGATACCGAAGGCAGCTGATAAACCGATACAATTAAAGGC
GCCCCCGGTGGCGGAAGCGATAACGAAGATGAAGAAGGCAGCTGATAAACCGATACAATTAAAGGC
GCCCCCGGTGGCGGAAGCGATAACACCGATGAAGAAGGCAGCTGATAAACCGATACAATTAAAGGC
GCCCCCGGTGGCGGAGCGCGCAACGTGGAAATGGAAACCGAATGATAAACCGATACAATTAAAGGC
GCCCCCGGTGGCGGAGCGCGCAACGTGGAAATGGAAGAAGAATGATAAACCGATACAATTAAAGGC
GCCCCCGGTGGCGGAGCGCGCAACGTGACCATGGAAGAAGAATGATAAACCGATACAATTAAAGGC
GCCCCCGGTGGCGGAGGCACCCTGAAAGAACTGCATTATGATTGATAAACCGATACAATTAAAGGC
GCCCCCGGTGGCGGAGGCGAACTGAAAAGCCTGCATTATGATTGATAAACCGATACAATTAAAGGC
GCCCCCGGTGGCGGAGGCGAACTGAAAGAACTGCATTATGATTGATAAACCGATACAATTAAAGGC
GCCCCCGGTGGCGGAGAAAGCCAGCATCATGATGATCTGGAATGATAAACCGATACAATTAAAGGC
GCCCCCGGTGGCGGAACCGAACAGCATCATGATGATCTGGAATGATAAACCGATACAATTAAAGGC
GCCCCCGGTGGCGGAGAAGAACAGCATCATGATGATCTGGAATGATAAACCGATACAATTAAAGGC
GCCCCCGGTGGCGGACAGGAAGAACCGCCGATGCCGGAAGAATGATAAACCGATACAATTAAAGGC
GCCCCCGGTGGCGGACAGGAAGAACCGCCGATGCCGACCGAATGATAAACCGATACAATTAAAGGC
GCCCCCGGTGGCGGACAGGAAGAACCGCCGATGCCGGAAACCTGATAAACCGATACAATTAAAGGC
GCCCCCGGTGGCGGACATTATGGCTATCCGCATGAAGAAGAATGATAAACCGATACAATTAAAGGC
GCCCCCGGTGGCGGACATTATGGCTATCCGCATAGCAGCGAATGATAAACCGATACAATTAAAGGC
GCCCCCGGTGGCGGACATTATGGCTATCCGCATGAAAGCAGCTGATAAACCGATACAATTAAAGGC
GCCCCCGGTGGCGGACATTATGGCTATCCGCATAGCGAAAGCTGATAAACCGATACAATTAAAGGC
GCCCCCGGTGGCGGACATTATGGCTATCCGCATGAAAGCGAATGATAAACCGATACAATTAAAGGC
GCCCCCGGTGGCGGACATTATGGCTATCCGCATAGCGAAGAATGATAAACCGATACAATTAAAGGC
GCCCCCGGTGGCGGACATTATGGCTATCCGCATGAAGAAAGCTGATAAACCGATACAATTAAAGGC
GCCCCCGGTGGCGGAGCGGAAGAAGGCAGCCTGGAAAACAACTGATAAACCGATACAATTAAAGGC
GCCCCCGGTGGCGGAGCGACCGAAGGCAGCCTGGAAAACAACTGATAAACCGATACAATTAAAGGC
GCCCCCGGTGGCGGAGCGGAAAGCGGCAGCCTGGAAAACAACTGATAAACCGATACAATTAAAGGC
GCCCCCGGTGGCGGAATTGCTTTATTGTCCACTGGGGAGAAGTGATAAACCGATACAATTAAAGGC
GCCCCCGGTGGCGGAATTGCGCTGCTGGAAGAAGGCAGCAAATGATAAACCGATACAATTAAAGGC
GCCCCCGGTGGCGGAATCGCCTTGTTGGAGACGGGAGAGAAGTGATAAACCGATACAATTAAAGGC
GCCCCCGGTGGCGGAATTGCGCTGCTGGAAACCGGCAGCAAATGATAAACCGATACAATTAAAGGC
GCCCCCGGTGGCGGAATCGCCTTACTCAGTGAGGGTGAGAAGTGATAAACCGATACAATTAAAGGC
GCCCCCGGTGGCGGAATAGCGCTTTTGGAAGAGGGCGAAAAGTGATAAACCGATACAATTAAAGGC
GCCCCCGGTGGCGGAATTGCGCTGCTGAGCGAAGGCAGCAAATGATAAACCGATACAATTAAAGGC
GCCCCCGGTGGCGGACCATCTGAAGAAAAGGAACAACTTCACTGATAAACCGATACAATTAAAGGC
GCCCCCGGTGGCGGACCGAGTAGCGAAAAGGAGCAGCTCCACTGATAAACCGATACAATTAAAGGC
GCCCCCGGTGGCGGACCGTCTGAGGAAAAGTCCCAGCTCCATTGATAAACCGATACAATTAAAGGC
GCCCCCGGTGGCGGACGCGTGGAAAACAGCAAATTTTATGAATGATAAACCGATACAATTAAAGGC
GCCCCCGGTGGCGGACGCGTGAGCAACAGCAAATTTTATGAATGATAAACCGATACAATTAAAGGC
GCCCCCGGTGGCGGAAGGGTCAGTAATGAGAAGTTTTACGAGTGATAAACCGATACAATTAAAGGC
GCCCCCGGTGGCGGAAGGGTGGAAAATGAAAAGTTCTATGAGTGATAAACCGATACAATTAAAGGC
GCCCCCGGTGGCGGACGGGTCGAAAACGAAAAGTTCTATAGCTGATAAACCGATACAATTAAAGGC
GCCCCCGGTGGCGGACGAGTCTCAAATGAAAAGTTCTACAGCTGATAAACCGATACAATTAAAGGC
GCCCCCGGTGGCGGACGCGTGGAAAACAGCAAATTTTATAGCTGATAAACCGATACAATTAAAGGC
GCCCCCGGTGGCGGACCGGAATATCTGTGGGAAGGCGAACTGTGATAAACCGATACAATTAAAGGC
GCCCCCGGTGGCGGACCGGAATATCTGTGGGAAGGCACCCTGTGATAAACCGATACAATTAAAGGC
GCCCCCGGTGGCGGACCGGAATATCTGTGGAGCGGCGAACTGTGATAAACCGATACAATTAAAGGC
GCCCCCGGTGGCGGAAGCACCAGCCCGCGCGAACAGGAACCGTGATAAACCGATACAATTAAAGGC
GCCCCCGGTGGCGGAAGCACCGAACCGCGCAGCCAGGAACCGTGATAAACCGATACAATTAAAGGC
GCCCCCGGTGGCGGAAGCGAAGAACCGCGCGAACAGGAACCGTGATAAACCGATACAATTAAAGGC
GCCCCCGGTGGCGGAAGCGAAAGCCCGCGCAGCCAGGAACCGTGATAAACCGATACAATTAAAGGC
GCCCCCGGTGGCGGAAGCACCGAACCGCGCGAACAGGAACCGTGATAAACCGATACAATTAAAGGC
GCCCCCGGTGGCGGAAGCGAAAGCCCGCGCGAACAGGAACCGTGATAAACCGATACAATTAAAGGC
GCCCCCGGTGGCGGAAGCGAAGAACCGCGCAGCCAGGAACCGTGATAAACCGATACAATTAAAGGC
GCCCCCGGTGGCGGACCGAACGGCCTGAGCCTGAGCGAAGATTGATAAACCGATACAATTAAAGGC
GCCCCCGGTGGCGGACCGAACGGCCTGAGCCTGGAAGAAGATTGATAAACCGATACAATTAAAGGC
GCCCCCGGTGGCGGACCGAACGGCCTGGAACTGAGCAGCGATTGATAAACCGATACAATTAAAGGC
GCCCCCGGTGGCGGACCGAACGGCCTGGAACTGGAAAGCGATTGATAAACCGATACAATTAAAGGC
GCCCCCGGTGGCGGACCGAACGGCCTGGAACTGGAAGAAGATTGATAAACCGATACAATTAAAGGC
GCCCCCGGTGGCGGACCGAACGGCCTGGAACTGAGCGAAGATTGATAAACCGATACAATTAAAGGC
GCCCCCGGTGGCGGACCGAACGGCCTGAGCCTGGAAAGCGATTGATAAACCGATACAATTAAAGGC
GCCCCCGGTGGCGGAATTCTGAACAGCGAAAACATTCAGGAATGATAAACCGATACAATTAAAGGC
GCCCCCGGTGGCGGAATTCTGAACAGCACCAACATTCAGGAATGATAAACCGATACAATTAAAGGC
GCCCCCGGTGGCGGAATTCTGAACGAAGAAAACATTCAGAGCTGATAAACCGATACAATTAAAGGC
GCCCCCGGTGGCGGAATTCTGAACGAAACCAACATTCAGAGCTGATAAACCGATACAATTAAAGGC
GCCCCCGGTGGCGGAATTCTGAACGAAGAAAACATTCAGGAATGATAAACCGATACAATTAAAGGC
GCCCCCGGTGGCGGAATTCTGAACAGCGAAAACATTCAGAGCTGATAAACCGATACAATTAAAGGC
GCCCCCGGTGGCGGAATTCTGAACGAAACCAACATTCAGGAATGATAAACCGATACAATTAAAGGC
GCCCCCGGTGGCGGACCGCCGGAACCGGCGACCGATGAAAGCTGATAAACCGATACAATTAAAGGC
GCCCCCGGTGGCGGACCGCCGAGCCCGGCGACCGATAGCGAATGATAAACCGATACAATTAAAGGC
GCCCCCGGTGGCGGACCGCCGAGCCCGGCGACCGATGAAAGCTGATAAACCGATACAATTAAAGGC
GCCCCCGGTGGCGGACCGCCGGAACCGGCGACCGATGAAGAATGATAAACCGATACAATTAAAGGC
GCCCCCGGTGGCGGACCGCCGAGCCCGGCGACCGATGAAGAATGATAAACCGATACAATTAAAGGC
GCCCCCGGTGGCGGACCGCCGGAACCGGCGACCGATAGCGAATGATAAACCGATACAATTAAAGGC
GCCCCCGGTGGCGGACCGCCGGAACCGGCGACCGATAGCAGCTGATAAACCGATACAATTAAAGGC
GCCCCCGGTGGCGGAGAACAAACAAAGGAGGTACGGAAGAATTGATAAACCGATACAATTAAAGGC
GCCCCCGGTGGCGGAAGCCAAACAAAGGAAGTTCGTAAGAACTGATAAACCGATACAATTAAAGGC
GCCCCCGGTGGCGGAGAACAGACCAAGACCGTAAGGAAGAATTGATAAACCGATACAATTAAAGGC
GCCCCCGGTGGCGGAGAACAGGAGAAGGAGGTTCGAAAGAATTGATAAACCGATACAATTAAAGGC
GCCCCCGGTGGCGGAGAACAGGAAAAGACTGTGCGTAAGAACTGATAAACCGATACAATTAAAGGC
GCCCCCGGTGGCGGATCTCAGGAGAAAACTGTGAGGAAGAACTGATAAACCGATACAATTAAAGGC
GCCCCCGGTGGCGGAAGCCAAGAGAAAGAAGTTCGCAAGAATTGATAAACCGATACAATTAAAGGC
GCCCCCGGTGGCGGAAGCGAAGATCCGGATAGCGATCCGGATTGATAAACCGATACAATTAAAGGC
GCCCCCGGTGGCGGAAGCAGCGATCCGGATGAAGATCCGGATTGATAAACCGATACAATTAAAGGC
GCCCCCGGTGGCGGAGAAGAAGATCCGGATGAAGATCCGGATTGATAAACCGATACAATTAAAGGC
GCCCCCGGTGGCGGAGAAAGCGATCCGGATAGCGATCCGGATTGATAAACCGATACAATTAAAGGC
GCCCCCGGTGGCGGAAGCGAAGATCCGGATGAAGATCCGGATTGATAAACCGATACAATTAAAGGC
GCCCCCGGTGGCGGAGAAGAAGATCCGGATAGCGATCCGGATTGATAAACCGATACAATTAAAGGC
GCCCCCGGTGGCGGAGAAAGCGATCCGGATGAAGATCCGGATTGATAAACCGATACAATTAAAGGC
GCCCCCGGTGGCGGAGAAAGCGGCCATACCAGCACCACCCTGTGATAAACCGATACAATTAAAGGC
GCCCCCGGTGGCGGAGAAGAAGGCCATACCAGCACCACCCTGTGATAAACCGATACAATTAAAGGC
GCCCCCGGTGGCGGAAGCGAAGGCCATACCAGCACCACCCTGTGATAAACCGATACAATTAAAGGC
GCCCCCGGTGGCGGAGAACGCCAGGAACGCCGCTATGATTGGTGATAAACCGATACAATTAAAGGC
GCCCCCGGTGGCGGAAGCCGCCAGGAACGCCGCTATGATTGGTGATAAACCGATACAATTAAAGGC
GCCCCCGGTGGCGGAGAACGCCAGAGCCGCCGCTATGATTGGTGATAAACCGATACAATTAAAGGC
GCCCCCGGTGGCGGAGCGGAAGAAGAAGAAGAAGAAGATGATTGATAAACCGATACAATTAAAGGC
GCCCCCGGTGGCGGAGCGGAAGAAGAAGAAAGCGAAGATGATTGATAAACCGATACAATTAAAGGC
GCCCCCGGTGGCGGAGCGGAAGAAGAAAGCGAAGAAGATGATTGATAAACCGATACAATTAAAGGC
GCCCCCGGTGGCGGAAGCACCGAAGAATTTGATGAACAGAACTGATAAACCGATACAATTAAAGGC
GCCCCCGGTGGCGGAAGCGAAAGCGAATTTGATGAACAGAACTGATAAACCGATACAATTAAAGGC
GCCCCCGGTGGCGGAAGCACCGAAAGCTTTGATGAACAGAACTGATAAACCGATACAATTAAAGGC
GCCCCCGGTGGCGGAAGCGAAAGCAGCTTTGATGAACAGAACTGATAAACCGATACAATTAAAGGC
GCCCCCGGTGGCGGAAGCACCAGCGAATTTGATGAACAGAACTGATAAACCGATACAATTAAAGGC
GCCCCCGGTGGCGGAAGCGAAGAAGAATTTGATGAACAGAACTGATAAACCGATACAATTAAAGGC
GCCCCCGGTGGCGGAAGCGAAGAAAGCTTTGATGAACAGAACTGATAAACCGATACAATTAAAGGC
GCCCCCGGTGGCGGAACCGAAGCGGAAGGCTTTGATGCGCCGTGATAAACCGATACAATTAAAGGC
GCCCCCGGTGGCGGAGAAGAAGCGGAAGGCTTTGATGCGCCGTGATAAACCGATACAATTAAAGGC
GCCCCCGGTGGCGGAGAAGAAGCGAGCGGCTTTGATGCGCCGTGATAAACCGATACAATTAAAGGC
GCCCCCGGTGGCGGAACCAACGAAGCGAAAAGCAAAGATGTGTGATAAACCGATACAATTAAAGGC
GCCCCCGGTGGCGGAGAAAACAGCGCGAAAAGCAAAGATGTGTGATAAACCGATACAATTAAAGGC
GCCCCCGGTGGCGGAGAAAACGAAGCGAAAAGCAAAGATGTGTGATAAACCGATACAATTAAAGGC
GCCCCCGGTGGCGGAATGGGCCCGGAAGATACCGATGATGATTGATAAACCGATACAATTAAAGGC
GCCCCCGGTGGCGGAATGGGCCCGGAAGATGAAGATGATGATTGATAAACCGATACAATTAAAGGC
GCCCCCGGTGGCGGAATGGGCCCGAGCGATGAAGATGATGATTGATAAACCGATACAATTAAAGGC
GCCCCCGGTGGCGGACAGGATCCGCAGACCGAAGGCGAACGCTGATAAACCGATACAATTAAAGGC
GCCCCCGGTGGCGGACAGGATCCGCAGGAAGAAGGCACCCGCTGATAAACCGATACAATTAAAGGC
GCCCCCGGTGGCGGACAGGATCCGCAGGAAGAAGGCGAACGCTGATAAACCGATACAATTAAAGGC
GCCCCCGGTGGCGGAGAAACCAGCTTTCTGGATACCCGCTTTTGATAAACCGATACAATTAAAGGC
GCCCCCGGTGGCGGAGAAGAAAGCTTTCTGGATACCCGCTTTTGATAAACCGATACAATTAAAGGC
GCCCCCGGTGGCGGAAGCGAAAGCTTTCTGGATACCCGCTTTTGATAAACCGATACAATTAAAGGC
GCCCCCGGTGGCGGACCGACCGAACCGGATCATAGCCCGGCGTGATAAACCGATACAATTAAAGGC
GCCCCCGGTGGCGGACCGGAAAGCCCGGATCATAGCCCGGCGTGATAAACCGATACAATTAAAGGC
GCCCCCGGTGGCGGACCGACCAGCCCGGATCATGAACCGGCGTGATAAACCGATACAATTAAAGGC
GCCCCCGGTGGCGGACCGGAAGAACCGGATCATGAACCGGCGTGATAAACCGATACAATTAAAGGC
GCCCCCGGTGGCGGACCGGAAGAACCGGATCATAGCCCGGCGTGATAAACCGATACAATTAAAGGC
GCCCCCGGTGGCGGACCGACCGAACCGGATCATGAACCGGCGTGATAAACCGATACAATTAAAGGC
GCCCCCGGTGGCGGACCGGAAAGCCCGGATCATGAACCGGCGTGATAAACCGATACAATTAAAGGC
GCCCCCGGTGGCGGACAGAAATTAGAAGAGCCGCAAAAGAAATGATAAACCGATACAATTAAAGGC
GCCCCCGGTGGCGGACAGAAATTGGAAACCCCACAAAAGAAGTGATAAACCGATACAATTAAAGGC
GCCCCCGGTGGCGGACAGAAATTGTCCGAACCCCAAAAGAAATGATAAACCGATACAATTAAAGGC
GCCCCCGGTGGCGGAGATGAAGAACGCATGGAAGAAGTGGATTGATAAACCGATACAATTAAAGGC
GCCCCCGGTGGCGGAGATACCGAACGCATGGAAGAAGTGGATTGATAAACCGATACAATTAAAGGC
GCCCCCGGTGGCGGAGATGAAAGCCGCATGGAAGAAGTGGATTGATAAACCGATACAATTAAAGGC
GCCCCCGGTGGCGGACAGGAAAGCGATGGCGAAACCAGCAGCTGATAAACCGATACAATTAAAGGC
GCCCCCGGTGGCGGACAGGAAAGCGATGGCACCACCAGCAGCTGATAAACCGATACAATTAAAGGC
GCCCCCGGTGGCGGACAGAGCAGCGATGGCGAAACCAGCAGCTGATAAACCGATACAATTAAAGGC
GCCCCCGGTGGCGGAAGCGAAGGCCCGAGCTATGAACGCAGCTGATAAACCGATACAATTAAAGGC
GCCCCCGGTGGCGGAAGCGAAGGCCCGAGCTATAGCCGCAGCTGATAAACCGATACAATTAAAGGC
GCCCCCGGTGGCGGAAGCACCGGCCCGAGCTATGAACGCAGCTGATAAACCGATACAATTAAAGGC
GCCCCCGGTGGCGGACTGCTGCTGAGCGAAGATGATGAATTTTGATAAACCGATACAATTAAAGGC
GCCCCCGGTGGCGGACTGCTGCTGGAAGAAGATGATGAATTTTGATAAACCGATACAATTAAAGGC
GCCCCCGGTGGCGGACTGCTGCTGGAAAGCGATGATGAATTTTGATAAACCGATACAATTAAAGGC
GCCCCCGGTGGCGGACGCGTGCCGAGCGAACAGATTGAAGCGTGATAAACCGATACAATTAAAGGC
GCCCCCGGTGGCGGACGCGTGCCGGAAGAACAGATTGAAGCGTGATAAACCGATACAATTAAAGGC
GCCCCCGGTGGCGGACGCGTGCCGGAAAGCCAGATTGAAGCGTGATAAACCGATACAATTAAAGGC
GCCCCCGGTGGCGGACCGCTGAACCTGGAAAGCGTGACCCCGTGATAAACCGATACAATTAAAGGC
GCCCCCGGTGGCGGACCGCTGAACCTGAGCGAAGTGGAACCGTGATAAACCGATACAATTAAAGGC
GCCCCCGGTGGCGGACCGCTGAACCTGAGCGAAGTGACCCCGTGATAAACCGATACAATTAAAGGC
GCCCCCGGTGGCGGACCGCTGAACCTGAGCAGCGTGGAACCGTGATAAACCGATACAATTAAAGGC
GCCCCCGGTGGCGGACCGCTGAACCTGGAAGAAGTGACCCCGTGATAAACCGATACAATTAAAGGC
GCCCCCGGTGGCGGACCGCTGAACCTGGAAAGCGTGGAACCGTGATAAACCGATACAATTAAAGGC
GCCCCCGGTGGCGGACCGCTGAACCTGGAAGAAGTGGAACCGTGATAAACCGATACAATTAAAGGC
GCCCCCGGTGGCGGAGAAAGCAGCCGCACCTATGCGAAACGCTGATAAACCGATACAATTAAAGGC
GCCCCCGGTGGCGGAGAAGAAAGCCGCACCTATGCGAAACGCTGATAAACCGATACAATTAAAGGC
GCCCCCGGTGGCGGAAGCGAAAGCCGCACCTATGCGAAACGCTGATAAACCGATACAATTAAAGGC
GCCCCCGGTGGCGGAAAAACTGAGAAGCCCCGTGCCGAAAGTTGATAAACCGATACAATTAAAGGC
GCCCCCGGTGGCGGAAAAGAAAGCAAACCGCGCGCGGAAAGCTGATAAACCGATACAATTAAAGGC
GCCCCCGGTGGCGGAAAAGAGGAGAAACCGAGAGCAGAATCGTGATAAACCGATACAATTAAAGGC
GCCCCCGGTGGCGGAATTCCGGAACTGCATAGCACCGGCAGCTGATAAACCGATACAATTAAAGGC
GCCCCCGGTGGCGGAATTCCGGAACTGCATAGCACCGGCGAATGATAAACCGATACAATTAAAGGC
GCCCCCGGTGGCGGAATTCCGAGCCTGCATAGCACCGGCGAATGATAAACCGATACAATTAAAGGC
GCCCCCGGTGGCGGAAACAAAGGCAGCGGCGAACTGGATGGCTGATAAACCGATACAATTAAAGGC
GCCCCCGGTGGCGGAAACAAAGGCGAAGGCAGCCTGGATGGCTGATAAACCGATACAATTAAAGGC
GCCCCCGGTGGCGGAAACAAAGGCGAAGGCGAACTGGATGGCTGATAAACCGATACAATTAAAGGC
GCCCCCGGTGGCGGAGGCGTGCTGAACCCGGAAGTGGAACAGTGATAAACCGATACAATTAAAGGC
GCCCCCGGTGGCGGAGGCGTGCTGAACCCGACCGTGGAACAGTGATAAACCGATACAATTAAAGGC
GCCCCCGGTGGCGGAGGCGTGCTGAACCCGGAAGTGACCCAGTGATAAACCGATACAATTAAAGGC
GCCCCCGGTGGCGGAAGCAGCCAGTTTGGCGAACTGGAATTTTGATAAACCGATACAATTAAAGGC
GCCCCCGGTGGCGGAGAAAGCCAGTTTGGCGAACTGGAATTTTGATAAACCGATACAATTAAAGGC
GCCCCCGGTGGCGGAGAAGAACAGTTTGGCAGCCTGGAATTTTGATAAACCGATACAATTAAAGGC
GCCCCCGGTGGCGGAGAAGAACAGTTTGGCGAACTGGAATTTTGATAAACCGATACAATTAAAGGC
GCCCCCGGTGGCGGAAGCGAACAGTTTGGCAGCCTGGAATTTTGATAAACCGATACAATTAAAGGC
GCCCCCGGTGGCGGAAGCGAACAGTTTGGCGAACTGGAATTTTGATAAACCGATACAATTAAAGGC
GCCCCCGGTGGCGGAGAAAGCCAGTTTGGCAGCCTGGAATTTTGATAAACCGATACAATTAAAGGC
GCCCCCGGTGGCGGAAATTCGATTTATAAGAAGCTGCTGGAATGATAAACCGATACAATTAAAGGC
GCCCCCGGTGGCGGAAACGAGATATATAAGAAGCTTCTTACGTGATAAACCGATACAATTAAAGGC
GCCCCCGGTGGCGGAAATGAAATATACAAGAAATTACTAGAATGATAAACCGATACAATTAAAGGC
GCCCCCGGTGGCGGATGGTTTCTGCTGGGCGAACCGGGCGAATGATAAACCGATACAATTAAAGGC
GCCCCCGGTGGCGGATGGTTCCTATTAGGCTCTCCAGGAGAGTGATAAACCGATACAATTAAAGGC
GCCCCCGGTGGCGGATGGTTTCTGCTGGGCGAACCGGGCAGCTGATAAACCGATACAATTAAAGGC
GCCCCCGGTGGCGGAATGCGCCTGCAGGAAGAAACCGAAGTGTGATAAACCGATACAATTAAAGGC
GCCCCCGGTGGCGGAATGCGCCTGCAGAGCGAAGAAGAAGTGTGATAAACCGATACAATTAAAGGC
GCCCCCGGTGGCGGAATGCGCCTGCAGAGCGAAGAAAGCGTGTGATAAACCGATACAATTAAAGGC
GCCCCCGGTGGCGGAATGCGCCTGCAGGAAGAAGAAAGCGTGTGATAAACCGATACAATTAAAGGC
GCCCCCGGTGGCGGAATGCGCCTGCAGGAAGAAGAAGAAGTGTGATAAACCGATACAATTAAAGGC
GCCCCCGGTGGCGGAATGCGCCTGCAGGAAGAAACCAGCGTGTGATAAACCGATACAATTAAAGGC
GCCCCCGGTGGCGGAATGCGCCTGCAGAGCGAAACCGAAGTGTGATAAACCGATACAATTAAAGGC
GCCCCCGGTGGCGGAAACAAAGAAGGCAAACATTTTAAAGAATGATAAACCGATACAATTAAAGGC
GCCCCCGGTGGCGGAAACAAAGAAGGCAAACATTTTAAAACCTGATAAACCGATACAATTAAAGGC
GCCCCCGGTGGCGGAAACAAAAGCGGCAAACATTTTAAAGAATGATAAACCGATACAATTAAAGGC
GCCCCCGGTGGCGGAGTGGTGAGCGAACGCATTGAAAGCGTGTGATAAACCGATACAATTAAAGGC
GCCCCCGGTGGCGGAGTGGTGAGCGAACGCATTAGCGAAGTGTGATAAACCGATACAATTAAAGGC
GCCCCCGGTGGCGGAGTGGTGAGCGAACGCATTGAAGAAGTGTGATAAACCGATACAATTAAAGGC
GCCCCCGGTGGCGGAGACAAGGTCACCGAACCAGAGAAGGTATGATAAACCGATACAATTAAAGGC
GCCCCCGGTGGCGGAGATAAAGTGACCGAACCGACCAAAGTGTGATAAACCGATACAATTAAAGGC
GCCCCCGGTGGCGGAGATAAAGTCACGAGCCCCGAGAAGGTTTGATAAACCGATACAATTAAAGGC
GCCCCCGGTGGCGGACCGGAAGTGCGCGCGAGCGAAATGGAATGATAAACCGATACAATTAAAGGC
GCCCCCGGTGGCGGACCGGAAGTGCGCGCGAGCAGCATGAGCTGATAAACCGATACAATTAAAGGC
GCCCCCGGTGGCGGACCGGAAGTGCGCGCGGAAAGCATGAGCTGATAAACCGATACAATTAAAGGC
GCCCCCGGTGGCGGACCGGAAGTGCGCGCGAGCGAAATGAGCTGATAAACCGATACAATTAAAGGC
GCCCCCGGTGGCGGACCGAGCGTGCGCGCGGAAGAAATGAGCTGATAAACCGATACAATTAAAGGC
GCCCCCGGTGGCGGACCGAGCGTGCGCGCGGAAAGCATGAGCTGATAAACCGATACAATTAAAGGC
GCCCCCGGTGGCGGACCGGAAGTGCGCGCGGAAGAAATGAGCTGATAAACCGATACAATTAAAGGC
GCCCCCGGTGGCGGACCGAGCGTGCGCGCGAGCGAAATGAGCTGATAAACCGATACAATTAAAGGC
GCCCCCGGTGGCGGACCGAGCGTGCGCGCGGAAGAAATGGAATGATAAACCGATACAATTAAAGGC
GCCCCCGGTGGCGGACCGGAAGTGCGCGCGAGCAGCATGGAATGATAAACCGATACAATTAAAGGC
GCCCCCGGTGGCGGACCGAGCGTGCGCGCGGAAAGCATGGAATGATAAACCGATACAATTAAAGGC
GCCCCCGGTGGCGGACCGGAAGTGCGCGCGGAAGAAATGGAATGATAAACCGATACAATTAAAGGC
GCCCCCGGTGGCGGACCGGAAGTGCGCGCGGAAAGCATGGAATGATAAACCGATACAATTAAAGGC
GCCCCCGGTGGCGGACCGAGCGTGCGCGCGAGCAGCATGGAATGATAAACCGATACAATTAAAGGC
GCCCCCGGTGGCGGACCGAGCGTGCGCGCGAGCGAAATGGAATGATAAACCGATACAATTAAAGGC
GCCCCCGGTGGCGGAGGCGGCAAAGAAGAACTGGTGCTGGGCTGATAAACCGATACAATTAAAGGC
GCCCCCGGTGGCGGAGGCGGCAAAGAAAGCCTGGTGCTGGGCTGATAAACCGATACAATTAAAGGC
GCCCCCGGTGGCGGAGGCGGCAAAAGCGAACTGGTGCTGGGCTGATAAACCGATACAATTAAAGGC
GCCCCCGGTGGCGGACTGAGCCGCAGCGAAACCCATCTGATTTGATAAACCGATACAATTAAAGGC
GCCCCCGGTGGCGGACTGGAACGCGAAGAAACCCATCTGATTTGATAAACCGATACAATTAAAGGC
GCCCCCGGTGGCGGACTGAGCCGCAGCGAAGAACATCTGATTTGATAAACCGATACAATTAAAGGC
GCCCCCGGTGGCGGACTGGAACGCAGCGAAACCCATCTGATTTGATAAACCGATACAATTAAAGGC
GCCCCCGGTGGCGGACTGAGCCGCGAAGAAACCCATCTGATTTGATAAACCGATACAATTAAAGGC
GCCCCCGGTGGCGGACTGGAACGCGAAGAAGAACATCTGATTTGATAAACCGATACAATTAAAGGC
GCCCCCGGTGGCGGACTGAGCCGCGAAGAAGAACATCTGATTTGATAAACCGATACAATTAAAGGC
GCCCCCGGTGGCGGACTGAGCCGCAGCACCGAACATCTGATTTGATAAACCGATACAATTAAAGGC
GCCCCCGGTGGCGGACTGGAACGCGAAACCGAACATCTGATTTGATAAACCGATACAATTAAAGGC
GCCCCCGGTGGCGGACTGAGCCGCGAAACCACCCATCTGATTTGATAAACCGATACAATTAAAGGC
GCCCCCGGTGGCGGACTGGAACGCAGCACCGAACATCTGATTTGATAAACCGATACAATTAAAGGC
GCCCCCGGTGGCGGACTGGAACGCGAAACCACCCATCTGATTTGATAAACCGATACAATTAAAGGC
GCCCCCGGTGGCGGACTGAGCCGCGAAACCGAACATCTGATTTGATAAACCGATACAATTAAAGGC
GCCCCCGGTGGCGGACTGGAACGCAGCGAAGAACATCTGATTTGATAAACCGATACAATTAAAGGC
GCCCCCGGTGGCGGACTGGAACGCAGCACCACCCATCTGATTTGATAAACCGATACAATTAAAGGC
GCCCCCGGTGGCGGAGCGCCGGAAGAACCGCCGGCGCTGCCGTGATAAACCGATACAATTAAAGGC
GCCCCCGGTGGCGGAGCGCCGGAAAGCCCGCCGGCGCTGCCGTGATAAACCGATACAATTAAAGGC
GCCCCCGGTGGCGGAGCGCCGAGCGAACCGCCGGCGCTGCCGTGATAAACCGATACAATTAAAGGC
GCCCCCGGTGGCGGACGCAGGGAGCATGAAGGAGAGAAGCCGTGATAAACCGATACAATTAAAGGC
GCCCCCGGTGGCGGACGTCGCGAGCATACGGGCGAGAAGCCGTGATAAACCGATACAATTAAAGGC
GCCCCCGGTGGCGGACGTAGAACGCATGAAGGGGAGAAGCCCTGATAAACCGATACAATTAAAGGC
GCCCCCGGTGGCGGACCGCGCCCGGATGAAGAAGGCAGCCATTGATAAACCGATACAATTAAAGGC
GCCCCCGGTGGCGGACCGCGCCCGGATGAAAGCGGCAGCCATTGATAAACCGATACAATTAAAGGC
GCCCCCGGTGGCGGACCGCGCCCGGATGAAAGCGGCGAACATTGATAAACCGATACAATTAAAGGC
GCCCCCGGTGGCGGACCGCGCCCGGATAGCGAAGGCAGCCATTGATAAACCGATACAATTAAAGGC
GCCCCCGGTGGCGGACCGCGCCCGGATAGCGAAGGCGAACATTGATAAACCGATACAATTAAAGGC
GCCCCCGGTGGCGGACCGCGCCCGGATGAAGAAGGCGAACATTGATAAACCGATACAATTAAAGGC
GCCCCCGGTGGCGGACCGCGCCCGGATAGCAGCGGCGAACATTGATAAACCGATACAATTAAAGGC
GCCCCCGGTGGCGGATATGAAACCCTGGAAGATGAAGATGATTGATAAACCGATACAATTAAAGGC
GCCCCCGGTGGCGGATATGAAACCCTGGAAGATAGCGATGATTGATAAACCGATACAATTAAAGGC
GCCCCCGGTGGCGGATATGAAACCCTGAGCGATGAAGATGATTGATAAACCGATACAATTAAAGGC
GCCCCCGGTGGCGGATATGAAGAACTGGAAGATAGCGATGATTGATAAACCGATACAATTAAAGGC
GCCCCCGGTGGCGGATATGAAGAACTGGAAGATGAAGATGATTGATAAACCGATACAATTAAAGGC
GCCCCCGGTGGCGGATATGAAGAACTGAGCGATGAAGATGATTGATAAACCGATACAATTAAAGGC
GCCCCCGGTGGCGGATATGAAGAACTGAGCGATAGCGATGATTGATAAACCGATACAATTAAAGGC
GCCCCCGGTGGCGGACCGATTCATGAACTGGAAACCAGCCTGTGATAAACCGATACAATTAAAGGC
GCCCCCGGTGGCGGACCGATTCATGAACTGGAAGAAGAACTGTGATAAACCGATACAATTAAAGGC
GCCCCCGGTGGCGGACCGATTCATGAACTGGAAACCGAACTGTGATAAACCGATACAATTAAAGGC
GCCCCCGGTGGCGGACCGATTCATAGCCTGGAAGAAGAACTGTGATAAACCGATACAATTAAAGGC
GCCCCCGGTGGCGGACCGATTCATAGCCTGGAAACCGAACTGTGATAAACCGATACAATTAAAGGC
GCCCCCGGTGGCGGACCGATTCATGAACTGGAAGAAAGCCTGTGATAAACCGATACAATTAAAGGC
GCCCCCGGTGGCGGACCGATTCATAGCCTGGAAGAAAGCCTGTGATAAACCGATACAATTAAAGGC
GCCCCCGGTGGCGGACTGACCCTGGCGGAACTGCCGCGCCCGTGATAAACCGATACAATTAAAGGC
GCCCCCGGTGGCGGACTGGAACTGGCGGAACTGCCGCGCCCGTGATAAACCGATACAATTAAAGGC
GCCCCCGGTGGCGGACTGGAACTGGCGAGCCTGCCGCGCCCGTGATAAACCGATACAATTAAAGGC
GCCCCCGGTGGCGGAAGCAAGAAGAAGGAGAAGGTTGAGGAATGATAAACCGATACAATTAAAGGC
GCCCCCGGTGGCGGAGAGAAGAAGAAAGAGAAGGTCGAAGAGTGATAAACCGATACAATTAAAGGC
GCCCCCGGTGGCGGAGAAAAGAAGAAAGAGAAGGTGGAGAGTTGATAAACCGATACAATTAAAGGC
GCCCCCGGTGGCGGAAGCGCGAGCCGCCGCGAAGCGCGCGATTGATAAACCGATACAATTAAAGGC
GCCCCCGGTGGCGGAAGCGCGGAACGCCGCGAAGCGCGCGATTGATAAACCGATACAATTAAAGGC
GCCCCCGGTGGCGGAAGCGCGGAACGCCGCAGCGCGCGCGATTGATAAACCGATACAATTAAAGGC
GCCCCCGGTGGCGGAAAACTGATTGAAAGCGATGAAGAAGATTGATAAACCGATACAATTAAAGGC
GCCCCCGGTGGCGGAAAACTGATTAGCAGCGATGAAGAAGATTGATAAACCGATACAATTAAAGGC
GCCCCCGGTGGCGGAAAACTGATTGAAGAAGATGAAGAAGATTGATAAACCGATACAATTAAAGGC
GCCCCCGGTGGCGGAAAACTGATTAGCGAAGATGAAGAAGATTGATAAACCGATACAATTAAAGGC
GCCCCCGGTGGCGGAAAACTGATTGAAAGCGATAGCGAAGATTGATAAACCGATACAATTAAAGGC
GCCCCCGGTGGCGGAAAACTGATTAGCGAAGATAGCGAAGATTGATAAACCGATACAATTAAAGGC
GCCCCCGGTGGCGGAAAACTGATTGAAGAAGATAGCGAAGATTGATAAACCGATACAATTAAAGGC
GCCCCCGGTGGCGGAGAAGAAGAAGATGAAGAAGATGATGATTGATAAACCGATACAATTAAAGGC
GCCCCCGGTGGCGGAGAAGAAGAAGATAGCGAAGATGATGATTGATAAACCGATACAATTAAAGGC
GCCCCCGGTGGCGGAGAAGAAAGCGATGAAGAAGATGATGATTGATAAACCGATACAATTAAAGGC
GCCCCCGGTGGCGGACGCGAAGCGGAAGAAAGCGAAGATGATTGATAAACCGATACAATTAAAGGC
GCCCCCGGTGGCGGACGCAGCGCGGAAAGCGAAGAAGATGATTGATAAACCGATACAATTAAAGGC
GCCCCCGGTGGCGGACGCGAAGCGGAAAGCGAAGAAGATGATTGATAAACCGATACAATTAAAGGC
GCCCCCGGTGGCGGACGCAGCGCGGAAGAAGAAGAAGATGATTGATAAACCGATACAATTAAAGGC
GCCCCCGGTGGCGGACGCGAAGCGGAAGAAGAAGAAGATGATTGATAAACCGATACAATTAAAGGC
GCCCCCGGTGGCGGACGCGAAGCGGAAAGCAGCGAAGATGATTGATAAACCGATACAATTAAAGGC
GCCCCCGGTGGCGGACGCAGCGCGGAAGAAAGCGAAGATGATTGATAAACCGATACAATTAAAGGC
GCCCCCGGTGGCGGAGATGCGGCGAAAAGCCCGACCGAACAGTGATAAACCGATACAATTAAAGGC
GCCCCCGGTGGCGGAGATGCGGCGAAAGAACCGGAAAGCCAGTGATAAACCGATACAATTAAAGGC
GCCCCCGGTGGCGGAGATGCGGCGAAAAGCCCGGAAGAACAGTGATAAACCGATACAATTAAAGGC
GCCCCCGGTGGCGGAGATGCGGCGAAAAGCCCGGAAAGCCAGTGATAAACCGATACAATTAAAGGC
GCCCCCGGTGGCGGAGATGCGGCGAAAGAACCGACCAGCCAGTGATAAACCGATACAATTAAAGGC
GCCCCCGGTGGCGGAGATGCGGCGAAAGAACCGACCGAACAGTGATAAACCGATACAATTAAAGGC
GCCCCCGGTGGCGGAGATGCGGCGAAAGAACCGGAAGAACAGTGATAAACCGATACAATTAAAGGC
GCCCCCGGTGGCGGAGAAGTGGAAGTGAGCCTGGGCTTTATGTGATAAACCGATACAATTAAAGGC
GCCCCCGGTGGCGGAGAAGTGAGCGTGGAACTGGGCTTTATGTGATAAACCGATACAATTAAAGGC
GCCCCCGGTGGCGGAGAAGTGGAAGTGGAACTGGGCTTTATGTGATAAACCGATACAATTAAAGGC
GCCCCCGGTGGCGGACGCCGCCCGCGCCGCGAAGAAGATAAATGATAAACCGATACAATTAAAGGC
GCCCCCGGTGGCGGACGCCGCCCGCGCCGCGAAAGCGATAAATGATAAACCGATACAATTAAAGGC
GCCCCCGGTGGCGGACGCCGCCCGCGCCGCAGCGAAGATAAATGATAAACCGATACAATTAAAGGC
GCCCCCGGTGGCGGAGGCCCGAAAGAAATGGAAGTGAGCGCGTGATAAACCGATACAATTAAAGGC
GCCCCCGGTGGCGGAGGCCCGAAAAGCATGGAAGTGGAAGCGTGATAAACCGATACAATTAAAGGC
GCCCCCGGTGGCGGAGGCCCGAAAGAAATGGAAGTGGAAGCGTGATAAACCGATACAATTAAAGGC
GCCCCCGGTGGCGGATATGAACCGAGCATGACCATGAGCGTGTGATAAACCGATACAATTAAAGGC
GCCCCCGGTGGCGGATATAGCCCGAGCATGGAAATGAGCGTGTGATAAACCGATACAATTAAAGGC
GCCCCCGGTGGCGGATATAGCCCGAGCATGACCATGGAAGTGTGATAAACCGATACAATTAAAGGC
GCCCCCGGTGGCGGATATAGCCCGAGCATGGAAATGGAAGTGTGATAAACCGATACAATTAAAGGC
GCCCCCGGTGGCGGATATGAACCGAGCATGGAAATGGAAGTGTGATAAACCGATACAATTAAAGGC
GCCCCCGGTGGCGGATATGAACCGAGCATGGAAATGAGCGTGTGATAAACCGATACAATTAAAGGC
GCCCCCGGTGGCGGATATGAACCGAGCATGACCATGGAAGTGTGATAAACCGATACAATTAAAGGC
GCCCCCGGTGGCGGAGAGGACTCTTTAATTAAGGGCAAGAAGTGATAAACCGATACAATTAAAGGC
GCCCCCGGTGGCGGAGAGGATGAGCTAATCAAGGGTAAGAAATGATAAACCGATACAATTAAAGGC
GCCCCCGGTGGCGGATCTGATGAACTGATTAAGGGCAAGAAATGATAAACCGATACAATTAAAGGC
GCCCCCGGTGGCGGACACGAAAAGGTGTTTACAGAAGCTTTATGATAAACCGATACAATTAAAGGC
GCCCCCGGTGGCGGACATGAGAAGGTGTTCGAAGAAGCCTTATGATAAACCGATACAATTAAAGGC
GCCCCCGGTGGCGGACACGAAAAGGTTTTCGAGAGTGCGTTATGATAAACCGATACAATTAAAGGC
GCCCCCGGTGGCGGAAACCCGGCGTATAGCTTTAAAGAAATGTGATAAACCGATACAATTAAAGGC
GCCCCCGGTGGCGGAAACCCGGCGTATGAATTTAAAAGCATGTGATAAACCGATACAATTAAAGGC
GCCCCCGGTGGCGGAAACCCGGCGTATGAATTTAAAGAAATGTGATAAACCGATACAATTAAAGGC
GCCCCCGGTGGCGGAGAAGGCGGCTATGGCAGCCGCCGCTTTTGATAAACCGATACAATTAAAGGC
GCCCCCGGTGGCGGAAGCGGCGGCTATGGCGAACGCCGCTTTTGATAAACCGATACAATTAAAGGC
GCCCCCGGTGGCGGAGAAGGCGGCTATGGCGAACGCCGCTTTTGATAAACCGATACAATTAAAGGC
GCCCCCGGTGGCGGACCGCCGGAACAGCAGGAAAGCGCGGAATGATAAACCGATACAATTAAAGGC
GCCCCCGGTGGCGGACCGCCGGAACAGCAGAGCGAAGCGGAATGATAAACCGATACAATTAAAGGC
GCCCCCGGTGGCGGACCGCCGACCCAGCAGGAAGAAGCGGAATGATAAACCGATACAATTAAAGGC
GCCCCCGGTGGCGGACCGCCGACCCAGCAGGAAAGCGCGGAATGATAAACCGATACAATTAAAGGC
GCCCCCGGTGGCGGACCGCCGACCCAGCAGAGCGAAGCGGAATGATAAACCGATACAATTAAAGGC
GCCCCCGGTGGCGGACCGCCGGAACAGCAGGAAGAAGCGGAATGATAAACCGATACAATTAAAGGC
GCCCCCGGTGGCGGACCGCCGGAACAGCAGAGCAGCGCGGAATGATAAACCGATACAATTAAAGGC
GCCCCCGGTGGCGGAAGCGCGAGCCATGAAGATCTGGCGCATTGATAAACCGATACAATTAAAGGC
GCCCCCGGTGGCGGAAGCGCGGAACATACCGATCTGGCGCATTGATAAACCGATACAATTAAAGGC
GCCCCCGGTGGCGGAAGCGCGGAACATGAAGATCTGGCGCATTGATAAACCGATACAATTAAAGGC
GCCCCCGGTGGCGGAGTGAAACGCGAACGCGAAGGCGAAGAATGATAAACCGATACAATTAAAGGC
GCCCCCGGTGGCGGAGTGAAACGCGAACGCGAAGGCACCGAATGATAAACCGATACAATTAAAGGC
GCCCCCGGTGGCGGAGTGAAACGCGAACGCAGCGGCGAAGAATGATAAACCGATACAATTAAAGGC
GCCCCCGGTGGCGGAAAAGATAACATTCAGCCGGAAGAAGAATGATAAACCGATACAATTAAAGGC
GCCCCCGGTGGCGGAAAAGATAACATTCAGCCGACCGAAGAATGATAAACCGATACAATTAAAGGC
GCCCCCGGTGGCGGAAAAGATAACATTCAGCCGGAAACCGAATGATAAACCGATACAATTAAAGGC
GCCCCCGGTGGCGGAGGCGAAAGCGAAGAAAGCGATGGCGATTGATAAACCGATACAATTAAAGGC
GCCCCCGGTGGCGGAGGCAGCAGCGAAGAAAGCGATGGCGATTGATAAACCGATACAATTAAAGGC
GCCCCCGGTGGCGGAGGCGAAAGCAGCGAAAGCGATGGCGATTGATAAACCGATACAATTAAAGGC
GCCCCCGGTGGCGGATATTATTTTAGCAACGAAGATAGCGCGTGATAAACCGATACAATTAAAGGC
GCCCCCGGTGGCGGATATTATTTTGAAAACGAAGATAGCGCGTGATAAACCGATACAATTAAAGGC
GCCCCCGGTGGCGGATATTATTTTAGCAACAGCGATGAAGCGTGATAAACCGATACAATTAAAGGC
GCCCCCGGTGGCGGATATTATTTTGAAAACGAAGATGAAGCGTGATAAACCGATACAATTAAAGGC
GCCCCCGGTGGCGGATATTATTTTGAAAACAGCGATAGCGCGTGATAAACCGATACAATTAAAGGC
GCCCCCGGTGGCGGATATTATTTTGAAAACAGCGATGAAGCGTGATAAACCGATACAATTAAAGGC
GCCCCCGGTGGCGGATATTATTTTAGCAACGAAGATGAAGCGTGATAAACCGATACAATTAAAGGC
GCCCCCGGTGGCGGAGATGAAGAAGATAGCGATAGCGCGCTGTGATAAACCGATACAATTAAAGGC
GCCCCCGGTGGCGGAGATAGCGAAGATAGCGATAGCGCGCTGTGATAAACCGATACAATTAAAGGC
GCCCCCGGTGGCGGAGATGAAAGCGATGAAGATAGCGCGCTGTGATAAACCGATACAATTAAAGGC
GCCCCCGGTGGCGGAGATGAAAGCGATAGCGATAGCGCGCTGTGATAAACCGATACAATTAAAGGC
GCCCCCGGTGGCGGAGATAGCAGCGATGAAGATAGCGCGCTGTGATAAACCGATACAATTAAAGGC
GCCCCCGGTGGCGGAGATAGCGAAGATGAAGATAGCGCGCTGTGATAAACCGATACAATTAAAGGC
GCCCCCGGTGGCGGAGATGAAGAAGATGAAGATAGCGCGCTGTGATAAACCGATACAATTAAAGGC
GCCCCCGGTGGCGGAGAGACTATTTCCGAGTTAGGGCCCGGATGATAAACCGATACAATTAAAGGC
GCCCCCGGTGGCGGAGAGACAATTAGTACGCTAGGACCGGGTTGATAAACCGATACAATTAAAGGC
GCCCCCGGTGGCGGAGAAACAATCGAGGAGTTAGGACCCGGCTGATAAACCGATACAATTAAAGGC
GCCCCCGGTGGCGGAGAAGAGATTAGCGAACTTGGTCCGGGCTGATAAACCGATACAATTAAAGGC
GCCCCCGGTGGCGGAGAGGAAATATCAACTCTTGGTCCCGGTTGATAAACCGATACAATTAAAGGC
GCCCCCGGTGGCGGAGAAGAGATTGAAGAACTCGGCCCCGGATGATAAACCGATACAATTAAAGGC
GCCCCCGGTGGCGGAACCACTATAGAGACGCTCGGCCCTGGATGATAAACCGATACAATTAAAGGC
GCCCCCGGTGGCGGAACAGAGATAGAGACTCTGGGGCCGGGATGATAAACCGATACAATTAAAGGC
GCCCCCGGTGGCGGAGAAACGATTGAGACGTTGGGCCCAGGATGATAAACCGATACAATTAAAGGC
GCCCCCGGTGGCGGAACCACGATATCCGAACTAGGACCGGGCTGATAAACCGATACAATTAAAGGC
GCCCCCGGTGGCGGAACTGAGATCGAAGAATTAGGCCCAGGCTGATAAACCGATACAATTAAAGGC
GCCCCCGGTGGCGGAGAGGAGATAGAGACGCTTGGTCCGGGGTGATAAACCGATACAATTAAAGGC
GCCCCCGGTGGCGGAACTACTATAGAGGAGCTGGGGCCAGGATGATAAACCGATACAATTAAAGGC
GCCCCCGGTGGCGGAACAGAGATCTCCACGTTGGGTCCCGGCTGATAAACCGATACAATTAAAGGC
GCCCCCGGTGGCGGAACAGAGATTAGTGAATTGGGTCCCGGTTGATAAACCGATACAATTAAAGGC
GCCCCCGGTGGCGGACTGACCCCGGCGCCGAGCCCGGCGGAATGATAAACCGATACAATTAAAGGC
GCCCCCGGTGGCGGACTGACCCCGGCGCCGGAACCGGCGGAATGATAAACCGATACAATTAAAGGC
GCCCCCGGTGGCGGACTGACCCCGGCGCCGGAACCGGCGAGCTGATAAACCGATACAATTAAAGGC
GCCCCCGGTGGCGGAGCTGTCGAGAAGTACACTGAGAGTAAATGATAAACCGATACAATTAAAGGC
GCCCCCGGTGGCGGAGCGGTGACCAAATATACCGAAAGCAAATGATAAACCGATACAATTAAAGGC
GCCCCCGGTGGCGGAGCAGTAGAGAAATACACATCAAGCAAATGATAAACCGATACAATTAAAGGC
GCCCCCGGTGGCGGAGGCGAACCGGGCGAACTGCCGAGCGAATGATAAACCGATACAATTAAAGGC
GCCCCCGGTGGCGGAGGAACACCAGGCGAGCTGCCGTCGGAATGATAAACCGATACAATTAAAGGC
GCCCCCGGTGGCGGAGGCGAACCGGGCGAACTGCCGAGCACCTGATAAACCGATACAATTAAAGGC
GCCCCCGGTGGCGGAGAAAGCGCGGAAGAACCGAGCGCGGAATGATAAACCGATACAATTAAAGGC
GCCCCCGGTGGCGGAGAAAGCGCGACCAGCCCGAGCGCGGAATGATAAACCGATACAATTAAAGGC
GCCCCCGGTGGCGGAGAAAGCGCGGAAAGCCCGAGCGCGGAATGATAAACCGATACAATTAAAGGC
GCCCCCGGTGGCGGAGAAAGCGCGGAAAGCCCGAGCGCGAGCTGATAAACCGATACAATTAAAGGC
GCCCCCGGTGGCGGAGAAAGCGCGACCGAACCGAGCGCGAGCTGATAAACCGATACAATTAAAGGC
GCCCCCGGTGGCGGAGAAAGCGCGACCGAACCGAGCGCGGAATGATAAACCGATACAATTAAAGGC
GCCCCCGGTGGCGGAGAAAGCGCGGAAGAACCGAGCGCGAGCTGATAAACCGATACAATTAAAGGC
GCCCCCGGTGGCGGATTTAGCTATGAAGCGAGCGGCCGCGAATGATAAACCGATACAATTAAAGGC
GCCCCCGGTGGCGGATTTAGCTATAGCGCGGAAGGCCGCGAATGATAAACCGATACAATTAAAGGC
GCCCCCGGTGGCGGATTTGAATATGAAGCGAGCGGCCGCGAATGATAAACCGATACAATTAAAGGC
GCCCCCGGTGGCGGATTTGAATATAGCGCGGAAGGCCGCGAATGATAAACCGATACAATTAAAGGC
GCCCCCGGTGGCGGATTTAGCTATGAAGCGGAAGGCCGCGAATGATAAACCGATACAATTAAAGGC
GCCCCCGGTGGCGGATTTGAATATAGCGCGAGCGGCCGCGAATGATAAACCGATACAATTAAAGGC
GCCCCCGGTGGCGGATTTGAATATGAAGCGGAAGGCCGCGAATGATAAACCGATACAATTAAAGGC
GCCCCCGGTGGCGGAGAAGGCAGCTATCTGGTGGAAAGCGTGTGATAAACCGATACAATTAAAGGC
GCCCCCGGTGGCGGAGAAGGCGAATATCTGGTGGAAAGCGTGTGATAAACCGATACAATTAAAGGC
GCCCCCGGTGGCGGAGAAGGCGAATATCTGGTGGAAGAAGTGTGATAAACCGATACAATTAAAGGC
GCCCCCGGTGGCGGAGAAGGCGAATATCTGGTGACCAGCGTGTGATAAACCGATACAATTAAAGGC
GCCCCCGGTGGCGGAAGCGGCAGCTATCTGGTGGAAAGCGTGTGATAAACCGATACAATTAAAGGC
GCCCCCGGTGGCGGAAGCGGCGAATATCTGGTGACCAGCGTGTGATAAACCGATACAATTAAAGGC
GCCCCCGGTGGCGGAAGCGGCGAATATCTGGTGGAAGAAGTGTGATAAACCGATACAATTAAAGGC
GCCCCCGGTGGCGGAGAAGGCAGCTATCTGGTGGAAGAAGTGTGATAAACCGATACAATTAAAGGC
GCCCCCGGTGGCGGAAGCGGCGAATATCTGGTGACCGAAGTGTGATAAACCGATACAATTAAAGGC
GCCCCCGGTGGCGGAGAAGGCAGCTATCTGGTGACCGAAGTGTGATAAACCGATACAATTAAAGGC
GCCCCCGGTGGCGGAAGCGGCGAATATCTGGTGGAAAGCGTGTGATAAACCGATACAATTAAAGGC
GCCCCCGGTGGCGGAGAAGGCGAATATCTGGTGACCGAAGTGTGATAAACCGATACAATTAAAGGC
GCCCCCGGTGGCGGAAGCGGCAGCTATCTGGTGACCGAAGTGTGATAAACCGATACAATTAAAGGC
GCCCCCGGTGGCGGAAGCGGCAGCTATCTGGTGGAAGAAGTGTGATAAACCGATACAATTAAAGGC
GCCCCCGGTGGCGGAGAAGGCAGCTATCTGGTGACCAGCGTGTGATAAACCGATACAATTAAAGGC
GCCCCCGGTGGCGGAGCGGAAACCCTGGTGAAAGAAGCGGGCTGATAAACCGATACAATTAAAGGC
GCCCCCGGTGGCGGAGCGGAAGAACTGGTGAAAACCGCGGGCTGATAAACCGATACAATTAAAGGC
GCCCCCGGTGGCGGAGCGGAAGAACTGGTGAAAGAAGCGGGCTGATAAACCGATACAATTAAAGGC
GCCCCCGGTGGCGGAGCGACCACCCTGGTGAAAGAAGCGGGCTGATAAACCGATACAATTAAAGGC
GCCCCCGGTGGCGGAGCGGAAACCCTGGTGAAAACCGCGGGCTGATAAACCGATACAATTAAAGGC
GCCCCCGGTGGCGGAGCGACCGAACTGGTGAAAGAAGCGGGCTGATAAACCGATACAATTAAAGGC
GCCCCCGGTGGCGGAGCGACCGAACTGGTGAAAACCGCGGGCTGATAAACCGATACAATTAAAGGC
GCCCCCGGTGGCGGACTGGAAGTGGAAACCGAAGATGTGCATTGATAAACCGATACAATTAAAGGC
GCCCCCGGTGGCGGACTGGAAGTGGAAGAAGAAGATGTGCATTGATAAACCGATACAATTAAAGGC
GCCCCCGGTGGCGGACTGGAAGTGAGCGAAGAAGATGTGCATTGATAAACCGATACAATTAAAGGC
GCCCCCGGTGGCGGAAGCAGCATTAGCAGCGTGCGCGAAATTTGATAAACCGATACAATTAAAGGC
GCCCCCGGTGGCGGAAGCAGCATTAGCGAAGTGCGCGAAATTTGATAAACCGATACAATTAAAGGC
GCCCCCGGTGGCGGAAGCAGCATTAGCGAAGTGCGCAGCATTTGATAAACCGATACAATTAAAGGC
GCCCCCGGTGGCGGACCGGAAGAAGAAGGCCAGATGAGCGAATGATAAACCGATACAATTAAAGGC
GCCCCCGGTGGCGGACCGGAAGAAGAAGGCCAGATGGAAAGCTGATAAACCGATACAATTAAAGGC
GCCCCCGGTGGCGGACCGGAAGAAGAAGGCCAGATGGAAGAATGATAAACCGATACAATTAAAGGC
GCCCCCGGTGGCGGAGAAAGCCCGGAAGAAGGCGAAGCGAGCTGATAAACCGATACAATTAAAGGC
GCCCCCGGTGGCGGAGAAAGCCCGGAAGAAGGCGAAGCGGAATGATAAACCGATACAATTAAAGGC
GCCCCCGGTGGCGGAGAAGAACCGGAAGAAGGCGAAGCGAGCTGATAAACCGATACAATTAAAGGC
GCCCCCGGTGGCGGAACCAGCCCGACCGAAGGCGAAGCGGAATGATAAACCGATACAATTAAAGGC
GCCCCCGGTGGCGGAACCGAACCGGAAGAAGGCGAAGCGGAATGATAAACCGATACAATTAAAGGC
GCCCCCGGTGGCGGAACCGAACCGACCGAAGGCGAAGCGAGCTGATAAACCGATACAATTAAAGGC
GCCCCCGGTGGCGGAGAAAGCCCGACCGAAGGCGAAGCGAGCTGATAAACCGATACAATTAAAGGC
GCCCCCGGTGGCGGAACCGAACCGACCGAAGGCGAAGCGGAATGATAAACCGATACAATTAAAGGC
GCCCCCGGTGGCGGAGAAAGCCCGACCGAAGGCGAAGCGGAATGATAAACCGATACAATTAAAGGC
GCCCCCGGTGGCGGAGAAGAACCGACCGAAGGCGAAGCGGAATGATAAACCGATACAATTAAAGGC
GCCCCCGGTGGCGGAACCAGCCCGGAAGAAGGCGAAGCGAGCTGATAAACCGATACAATTAAAGGC
GCCCCCGGTGGCGGAGAAGAACCGACCGAAGGCGAAGCGAGCTGATAAACCGATACAATTAAAGGC
GCCCCCGGTGGCGGAGAAGAACCGGAAGAAGGCGAAGCGGAATGATAAACCGATACAATTAAAGGC
GCCCCCGGTGGCGGAACCAGCCCGGAAGAAGGCGAAGCGGAATGATAAACCGATACAATTAAAGGC
GCCCCCGGTGGCGGAACCGAACCGGAAGAAGGCGAAGCGAGCTGATAAACCGATACAATTAAAGGC
GCCCCCGGTGGCGGAGAAGATGAAAGCCAGGAACTGTGGAAATGATAAACCGATACAATTAAAGGC
GCCCCCGGTGGCGGAGAAGATGAAGAACAGGAACTGTGGAAATGATAAACCGATACAATTAAAGGC
GCCCCCGGTGGCGGAGAAGATAGCGAACAGGAACTGTGGAAATGATAAACCGATACAATTAAAGGC
GCCCCCGGTGGCGGACTGGAATTTAGCCTGAAAACCCAGGATTGATAAACCGATACAATTAAAGGC
GCCCCCGGTGGCGGACTGAGCTTTAGCCTGAAAGAACAGGATTGATAAACCGATACAATTAAAGGC
GCCCCCGGTGGCGGACTGGAATTTAGCCTGAAAGAACAGGATTGATAAACCGATACAATTAAAGGC
GCCCCCGGTGGCGGACTGGAATTTGAACTGAAAGAACAGGATTGATAAACCGATACAATTAAAGGC
GCCCCCGGTGGCGGACTGAGCTTTGAACTGAAAGAACAGGATTGATAAACCGATACAATTAAAGGC
GCCCCCGGTGGCGGACTGAGCTTTGAACTGAAAACCCAGGATTGATAAACCGATACAATTAAAGGC
GCCCCCGGTGGCGGACTGGAATTTGAACTGAAAACCCAGGATTGATAAACCGATACAATTAAAGGC
GCCCCCGGTGGCGGAGAAGCGACCAGCCGCATTACCACCCTGTGATAAACCGATACAATTAAAGGC
GCCCCCGGTGGCGGAACCGCGGAAAGCCGCATTACCACCCTGTGATAAACCGATACAATTAAAGGC
GCCCCCGGTGGCGGAGAAGCGGAAAGCCGCATTACCACCCTGTGATAAACCGATACAATTAAAGGC
GCCCCCGGTGGCGGATTTAGCTATGAAGCGGAAGGCGAAGCGTGATAAACCGATACAATTAAAGGC
GCCCCCGGTGGCGGATTTGAATATGAAGCGAGCGGCGAAGCGTGATAAACCGATACAATTAAAGGC
GCCCCCGGTGGCGGATTTGAATATGAAGCGGAAGGCGAAGCGTGATAAACCGATACAATTAAAGGC
GCCCCCGGTGGCGGATTTAGCTATGAAGCGAGCGGCACCGCGTGATAAACCGATACAATTAAAGGC
GCCCCCGGTGGCGGATTTAGCTATAGCGCGGAAGGCACCGCGTGATAAACCGATACAATTAAAGGC
GCCCCCGGTGGCGGATTTGAATATGAAGCGAGCGGCACCGCGTGATAAACCGATACAATTAAAGGC
GCCCCCGGTGGCGGATTTAGCTATAGCGCGGAAGGCGAAGCGTGATAAACCGATACAATTAAAGGC
GCCCCCGGTGGCGGATTTGAATATAGCGCGGAAGGCACCGCGTGATAAACCGATACAATTAAAGGC
GCCCCCGGTGGCGGATTTAGCTATAGCGCGAGCGGCGAAGCGTGATAAACCGATACAATTAAAGGC
GCCCCCGGTGGCGGATTTAGCTATGAAGCGGAAGGCACCGCGTGATAAACCGATACAATTAAAGGC
GCCCCCGGTGGCGGATTTGAATATAGCGCGGAAGGCGAAGCGTGATAAACCGATACAATTAAAGGC
GCCCCCGGTGGCGGATTTGAATATAGCGCGAGCGGCACCGCGTGATAAACCGATACAATTAAAGGC
GCCCCCGGTGGCGGATTTGAATATAGCGCGAGCGGCGAAGCGTGATAAACCGATACAATTAAAGGC
GCCCCCGGTGGCGGATTTGAATATGAAGCGGAAGGCACCGCGTGATAAACCGATACAATTAAAGGC
GCCCCCGGTGGCGGATTTAGCTATGAAGCGAGCGGCGAAGCGTGATAAACCGATACAATTAAAGGC
GCCCCCGGTGGCGGAGAAGAACCGACCCATGCGGCGGGCGTGTGATAAACCGATACAATTAAAGGC
GCCCCCGGTGGCGGAAGCGAACCGGAACATGCGGCGGGCGTGTGATAAACCGATACAATTAAAGGC
GCCCCCGGTGGCGGAAGCGAACCGACCCATGCGGCGGGCGTGTGATAAACCGATACAATTAAAGGC
GCCCCCGGTGGCGGAGAAACCCCGGAACATGCGGCGGGCGTGTGATAAACCGATACAATTAAAGGC
GCCCCCGGTGGCGGAGAAGAACCGGAACATGCGGCGGGCGTGTGATAAACCGATACAATTAAAGGC
GCCCCCGGTGGCGGAAGCACCCCGGAACATGCGGCGGGCGTGTGATAAACCGATACAATTAAAGGC
GCCCCCGGTGGCGGAGAAACCCCGACCCATGCGGCGGGCGTGTGATAAACCGATACAATTAAAGGC
GCCCCCGGTGGCGGAACCCCGGACCAAGAGAAACCCGAAAACTGATAAACCGATACAATTAAAGGC
GCCCCCGGTGGCGGAGAACCGGATCAGGAGAAACCAGAGAACTGATAAACCGATACAATTAAAGGC
GCCCCCGGTGGCGGAGAACCGGATCAGAGCAAACCGGAAAACTGATAAACCGATACAATTAAAGGC
GCCCCCGGTGGCGGAAGAAAGAAATCTGAGGCGCAGCTTCTTTGATAAACCGATACAATTAAAGGC
GCCCCCGGTGGCGGACGAAAGAAAGAAAGTGCCCAGCTTTTATGATAAACCGATACAATTAAAGGC
GCCCCCGGTGGCGGACGTAAGAAGGAGGAAGCACAGCTTCTTTGATAAACCGATACAATTAAAGGC
GCCCCCGGTGGCGGAAGCATTCGCAAAAGCATGACCGCGGAATGATAAACCGATACAATTAAAGGC
GCCCCCGGTGGCGGAAGCATTCGCAAAAGCATGGAAGCGAGCTGATAAACCGATACAATTAAAGGC
GCCCCCGGTGGCGGAAGCATTCGCAAAAGCATGGAAGCGGAATGATAAACCGATACAATTAAAGGC
GCCCCCGGTGGCGGAGAAGGCCTGCAGAGCGTGGTGCATCGCTGATAAACCGATACAATTAAAGGC
GCCCCCGGTGGCGGAAGCGGCCTGCAGGAAGTGGTGCATCGCTGATAAACCGATACAATTAAAGGC
GCCCCCGGTGGCGGAGAAGGCCTGCAGGAAGTGGTGCATCGCTGATAAACCGATACAATTAAAGGC
GCCCCCGGTGGCGGACGCAGCGCGGAACCGGAACGCATGGATTGATAAACCGATACAATTAAAGGC
GCCCCCGGTGGCGGACGCGAAGCGGAACCGGAACGCATGGATTGATAAACCGATACAATTAAAGGC
GCCCCCGGTGGCGGACGCGAAGCGAGCCCGGAACGCATGGATTGATAAACCGATACAATTAAAGGC
GCCCCCGGTGGCGGAAGCTTTAGCGAAGAAGAAATTGGCCATTGATAAACCGATACAATTAAAGGC
GCCCCCGGTGGCGGAAGCTTTAGCAGCGAAGAAATTGGCCATTGATAAACCGATACAATTAAAGGC
GCCCCCGGTGGCGGAAGCTTTAGCGAAAGCAGCATTGGCCATTGATAAACCGATACAATTAAAGGC
GCCCCCGGTGGCGGAAGCTTTAGCGAAGAAAGCATTGGCCATTGATAAACCGATACAATTAAAGGC
GCCCCCGGTGGCGGAAGCTTTAGCGAAAGCGAAATTGGCCATTGATAAACCGATACAATTAAAGGC
GCCCCCGGTGGCGGAAGCTTTAGCAGCGAAAGCATTGGCCATTGATAAACCGATACAATTAAAGGC
GCCCCCGGTGGCGGAAGCTTTAGCAGCAGCGAAATTGGCCATTGATAAACCGATACAATTAAAGGC
GCCCCCGGTGGCGGAAGCCGCGAACCGAACCGCCAGCATCAGTGATAAACCGATACAATTAAAGGC
GCCCCCGGTGGCGGAGAACGCGAACCGAACCGCCAGCATCAGTGATAAACCGATACAATTAAAGGC
GCCCCCGGTGGCGGAGAACGCAGCCCGAACCGCCAGCATCAGTGATAAACCGATACAATTAAAGGC
GCCCCCGGTGGCGGAGATGATGATGATGATGATGAAAGCGATTGATAAACCGATACAATTAAAGGC
GCCCCCGGTGGCGGAGATGATGATGATGATGATGAAGAAGATTGATAAACCGATACAATTAAAGGC
GCCCCCGGTGGCGGAGATGATGATGATGATGATAGCGAAGATTGATAAACCGATACAATTAAAGGC
GCCCCCGGTGGCGGACCGGAACCGAGCGCGCAGGTGCAGCAGTGATAAACCGATACAATTAAAGGC
GCCCCCGGTGGCGGACCGAGCCCGGAAGCGCAGGTGCAGCAGTGATAAACCGATACAATTAAAGGC
GCCCCCGGTGGCGGACCGGAACCGGAAGCGCAGGTGCAGCAGTGATAAACCGATACAATTAAAGGC
GCCCCCGGTGGCGGAGATGAAGAAGAAGGCGGCGGCAAAGATTGATAAACCGATACAATTAAAGGC
GCCCCCGGTGGCGGAGATAGCGAAGAAGGCGGCGGCAAAGATTGATAAACCGATACAATTAAAGGC
GCCCCCGGTGGCGGAGATGAAGAAAGCGGCGGCGGCAAAGATTGATAAACCGATACAATTAAAGGC
GCCCCCGGTGGCGGACAGAACGAACTGCTGAACAAAAGCTTTTGATAAACCGATACAATTAAAGGC
GCCCCCGGTGGCGGACAGAACGAACTGCTGAACAAAGAATTTTGATAAACCGATACAATTAAAGGC
GCCCCCGGTGGCGGACAGAACACCCTGCTGAACAAAGAATTTTGATAAACCGATACAATTAAAGGC
GCCCCCGGTGGCGGAAAAAGCAATAGCGAGAAGGAATATGTGTGATAAACCGATACAATTAAAGGC
GCCCCCGGTGGCGGAAAAGAAAACAGCAGCAAAGAATATGTGTGATAAACCGATACAATTAAAGGC
GCCCCCGGTGGCGGAAAAGAAAACGAAAGCAAAGAATATGTGTGATAAACCGATACAATTAAAGGC
GCCCCCGGTGGCGGAAAGGAGAATGAGGAAAAGGAATATGTATGATAAACCGATACAATTAAAGGC
GCCCCCGGTGGCGGAAAAGAGAATTCGGAGAAGGAATATGTCTGATAAACCGATACAATTAAAGGC
GCCCCCGGTGGCGGAAAATCAAATGAGGAAAAGGAATACGTATGATAAACCGATACAATTAAAGGC
GCCCCCGGTGGCGGAAAAAGCAACGAAAGCAAAGAATATGTGTGATAAACCGATACAATTAAAGGC
GCCCCCGGTGGCGGAAAACAAAAGGAGGAATCTAAGAAAACTTGATAAACCGATACAATTAAAGGC
GCCCCCGGTGGCGGAAAACAGAAAGAGTCCAGCAAGAAGACCTGATAAACCGATACAATTAAAGGC
GCCCCCGGTGGCGGAAAACAAAAGACCGAGTCGAAGAAGACTTGATAAACCGATACAATTAAAGGC
GCCCCCGGTGGCGGAGAATTTCTGGAACGCCATACCGAAGCGTGATAAACCGATACAATTAAAGGC
GCCCCCGGTGGCGGAACCTTTCTGGAACGCCATGAAAGCGCGTGATAAACCGATACAATTAAAGGC
GCCCCCGGTGGCGGAGAATTTCTGGAACGCCATGAAAGCGCGTGATAAACCGATACAATTAAAGGC
GCCCCCGGTGGCGGAACCTTTCTGGAACGCCATGAAGAAGCGTGATAAACCGATACAATTAAAGGC
GCCCCCGGTGGCGGAGAATTTCTGGAACGCCATACCAGCGCGTGATAAACCGATACAATTAAAGGC
GCCCCCGGTGGCGGAGAATTTCTGGAACGCCATGAAGAAGCGTGATAAACCGATACAATTAAAGGC
GCCCCCGGTGGCGGAACCTTTCTGGAACGCCATACCGAAGCGTGATAAACCGATACAATTAAAGGC
GCCCCCGGTGGCGGAGATGGCGTGGATCGCACCGAAGAAATTTGATAAACCGATACAATTAAAGGC
GCCCCCGGTGGCGGAGATGGCGTGGATCGCACCGAAACCATTTGATAAACCGATACAATTAAAGGC
GCCCCCGGTGGCGGAGATGGCGTGGATCGCACCAGCGAAATTTGATAAACCGATACAATTAAAGGC
GCCCCCGGTGGCGGAGATGAAGAAGTGCCGGAAGAAGAAGAATGATAAACCGATACAATTAAAGGC
GCCCCCGGTGGCGGAGATGAAGAAGTGCCGGAAGAAGAAAGCTGATAAACCGATACAATTAAAGGC
GCCCCCGGTGGCGGAGATGAAGAAGTGCCGGAAAGCGAAGAATGATAAACCGATACAATTAAAGGC
GCCCCCGGTGGCGGAGAAAACCTGGTGCCGCCGCATACCAACTGATAAACCGATACAATTAAAGGC
GCCCCCGGTGGCGGAAGCAACCTGGTGCCGCCGCATGAAAACTGATAAACCGATACAATTAAAGGC
GCCCCCGGTGGCGGAGAAAACCTGGTGCCGCCGCATGAAAACTGATAAACCGATACAATTAAAGGC
GCCCCCGGTGGCGGAACCCGCGGCCGCCGCGAAGAACATACCTGATAAACCGATACAATTAAAGGC
GCCCCCGGTGGCGGAACCCGCGGCCGCCGCGAAAGCCATACCTGATAAACCGATACAATTAAAGGC
GCCCCCGGTGGCGGAACCCGCGGCCGCCGCAGCGAACATACCTGATAAACCGATACAATTAAAGGC
GCCCCCGGTGGCGGAAGCATTCGCGAACCGAGCCTGAGCGATTGATAAACCGATACAATTAAAGGC
GCCCCCGGTGGCGGAAGCATTCGCAGCCCGGAACTGAGCGATTGATAAACCGATACAATTAAAGGC
GCCCCCGGTGGCGGAAGCATTCGCGAACCGGAACTGGAAGATTGATAAACCGATACAATTAAAGGC
GCCCCCGGTGGCGGAAGCATTCGCGAACCGGAACTGAGCGATTGATAAACCGATACAATTAAAGGC
GCCCCCGGTGGCGGAAGCATTCGCAGCCCGAGCCTGGAAGATTGATAAACCGATACAATTAAAGGC
GCCCCCGGTGGCGGAAGCATTCGCAGCCCGGAACTGGAAGATTGATAAACCGATACAATTAAAGGC
GCCCCCGGTGGCGGAAGCATTCGCGAACCGAGCCTGGAAGATTGATAAACCGATACAATTAAAGGC
GCCCCCGGTGGCGGACCGCTGGAAGAACTGCTGCCGTTTCTGTGATAAACCGATACAATTAAAGGC
GCCCCCGGTGGCGGACCGCTGGAAAGCCTGCTGCCGTTTCTGTGATAAACCGATACAATTAAAGGC
GCCCCCGGTGGCGGACCGCTGACCGAACTGCTGCCGTTTCTGTGATAAACCGATACAATTAAAGGC
GCCCCCGGTGGCGGAGCGGAAACCACCAGCTATAGCCCGGCGTGATAAACCGATACAATTAAAGGC
GCCCCCGGTGGCGGAGCGGAAGAAACCAGCTATAGCCCGGCGTGATAAACCGATACAATTAAAGGC
GCCCCCGGTGGCGGAGCGAGCGAAACCAGCTATAGCCCGGCGTGATAAACCGATACAATTAAAGGC
GCCCCCGGTGGCGGATTTAGCGAAGAAGAATTTGTGCTGCTGTGATAAACCGATACAATTAAAGGC
GCCCCCGGTGGCGGATTTGAAACCGAAGAATTTGTGCTGCTGTGATAAACCGATACAATTAAAGGC
GCCCCCGGTGGCGGATTTGAAGAAGAAGAATTTGTGCTGCTGTGATAAACCGATACAATTAAAGGC
GCCCCCGGTGGCGGAGAAGCGGAAACCGATGAAGATAGCGATTGATAAACCGATACAATTAAAGGC
GCCCCCGGTGGCGGAGAAGCGGAAGAAGATGAAGATGAAGATTGATAAACCGATACAATTAAAGGC
GCCCCCGGTGGCGGAGAAGCGGAAACCGATGAAGATGAAGATTGATAAACCGATACAATTAAAGGC
GCCCCCGGTGGCGGAGAAGCGGAAACCGATAGCGATGAAGATTGATAAACCGATACAATTAAAGGC
GCCCCCGGTGGCGGAGAAGCGGAAGAAGATGAAGATAGCGATTGATAAACCGATACAATTAAAGGC
GCCCCCGGTGGCGGAGAAGCGGAAGAAGATAGCGATAGCGATTGATAAACCGATACAATTAAAGGC
GCCCCCGGTGGCGGAGAAGCGGAAGAAGATAGCGATGAAGATTGATAAACCGATACAATTAAAGGC
GCCCCCGGTGGCGGACCGTATGCGACCGAACTGTATCATGAATGATAAACCGATACAATTAAAGGC
GCCCCCGGTGGCGGACCGTATGCGGAAAGCCTGTATCATAGCTGATAAACCGATACAATTAAAGGC
GCCCCCGGTGGCGGACCGTATGCGACCGAACTGTATCATAGCTGATAAACCGATACAATTAAAGGC
GCCCCCGGTGGCGGACCGTATGCGACCAGCCTGTATCATGAATGATAAACCGATACAATTAAAGGC
GCCCCCGGTGGCGGACCGTATGCGGAAGAACTGTATCATGAATGATAAACCGATACAATTAAAGGC
GCCCCCGGTGGCGGACCGTATGCGGAAGAACTGTATCATAGCTGATAAACCGATACAATTAAAGGC
GCCCCCGGTGGCGGACCGTATGCGGAAAGCCTGTATCATGAATGATAAACCGATACAATTAAAGGC
GCCCCCGGTGGCGGACCGGGCGATCCGCGCCTGCTGGAAGAATGATAAACCGATACAATTAAAGGC
GCCCCCGGTGGCGGACCGGGCGATCCGCGCCTGCTGACCGAATGATAAACCGATACAATTAAAGGC
GCCCCCGGTGGCGGACCGGGCGATCCGCGCCTGCTGGAAAGCTGATAAACCGATACAATTAAAGGC
GCCCCCGGTGGCGGAGGCAGCAGCAGCGAAAACCCGTTTCTGTGATAAACCGATACAATTAAAGGC
GCCCCCGGTGGCGGAGGCAGCGAAGAAGAAAACCCGTTTCTGTGATAAACCGATACAATTAAAGGC
GCCCCCGGTGGCGGAGGCAGCGAAAGCGAAAACCCGTTTCTGTGATAAACCGATACAATTAAAGGC
GCCCCCGGTGGCGGAGGCAGCGAAAGCACCAACCCGTTTCTGTGATAAACCGATACAATTAAAGGC
GCCCCCGGTGGCGGAGGCAGCAGCGAAACCAACCCGTTTCTGTGATAAACCGATACAATTAAAGGC
GCCCCCGGTGGCGGAGGCAGCGAAGAAACCAACCCGTTTCTGTGATAAACCGATACAATTAAAGGC
GCCCCCGGTGGCGGAGGCAGCAGCGAAGAAAACCCGTTTCTGTGATAAACCGATACAATTAAAGGC
GCCCCCGGTGGCGGAAGCGCGAGCCATGAACAGGAAAGCTTTTGATAAACCGATACAATTAAAGGC
GCCCCCGGTGGCGGAGAAGCGAGCCATGAACAGGAAAGCTTTTGATAAACCGATACAATTAAAGGC
GCCCCCGGTGGCGGAAGCGCGAGCCATGAACAGGAAGAATTTTGATAAACCGATACAATTAAAGGC
GCCCCCGGTGGCGGAGAAGCGAGCCATACCCAGGAAGAATTTTGATAAACCGATACAATTAAAGGC
GCCCCCGGTGGCGGAGAAGCGAGCCATGAACAGGAAGAATTTTGATAAACCGATACAATTAAAGGC
GCCCCCGGTGGCGGAAGCGCGAGCCATACCCAGGAAGAATTTTGATAAACCGATACAATTAAAGGC
GCCCCCGGTGGCGGAGAAGCGAGCCATACCCAGGAAAGCTTTTGATAAACCGATACAATTAAAGGC
GCCCCCGGTGGCGGACGCGAACTGAGCATGGATAAAGGCTTTTGATAAACCGATACAATTAAAGGC
GCCCCCGGTGGCGGACGCGAACTGGAAATGGATAAAGGCTTTTGATAAACCGATACAATTAAAGGC
GCCCCCGGTGGCGGACGCACCCTGGAAATGGATAAAGGCTTTTGATAAACCGATACAATTAAAGGC
GCCCCCGGTGGCGGATTTCAAAGTTTTGAGGAAAAGCACAATTGATAAACCGATACAATTAAAGGC
GCCCCCGGTGGCGGATTTCAGGAGTTCGAGGAGAAACATAACTGATAAACCGATACAATTAAAGGC
GCCCCCGGTGGCGGATTTCAGGAATTTGAAAGCAAACATAACTGATAAACCGATACAATTAAAGGC
GCCCCCGGTGGCGGAGTGAACAGCATTAAATTTGATGAAGAATGATAAACCGATACAATTAAAGGC
GCCCCCGGTGGCGGAGTGAACGAAATTAAATTTGATGAAGAATGATAAACCGATACAATTAAAGGC
GCCCCCGGTGGCGGAGTGAACGAAATTAAATTTGATAGCGAATGATAAACCGATACAATTAAAGGC
GCCCCCGGTGGCGGACTGACCGATAAACATAGCGATAAAGAATGATAAACCGATACAATTAAAGGC
GCCCCCGGTGGCGGACTGACCGATAAACATGAAGATAAAAGCTGATAAACCGATACAATTAAAGGC
GCCCCCGGTGGCGGACTGACCGATAAACATGAAGATAAAGAATGATAAACCGATACAATTAAAGGC
GCCCCCGGTGGCGGAGGCACCGGCGAAGCGGTGAGCCTGGAATGATAAACCGATACAATTAAAGGC
GCCCCCGGTGGCGGAGGCGAAGGCGAAGCGGTGGAACTGGAATGATAAACCGATACAATTAAAGGC
GCCCCCGGTGGCGGAGGCACCGGCGAAGCGGTGGAACTGGAATGATAAACCGATACAATTAAAGGC
GCCCCCGGTGGCGGAGGCGAAGGCAGCGCGGTGGAACTGGAATGATAAACCGATACAATTAAAGGC
GCCCCCGGTGGCGGAGGCGAAGGCGAAGCGGTGAGCCTGGAATGATAAACCGATACAATTAAAGGC
GCCCCCGGTGGCGGAGGCACCGGCAGCGCGGTGGAACTGGAATGATAAACCGATACAATTAAAGGC
GCCCCCGGTGGCGGAGGCGAAGGCAGCGCGGTGAGCCTGGAATGATAAACCGATACAATTAAAGGC
GCCCCCGGTGGCGGAGGCGCGGCGAGCGAAACCCCGATTTATTGATAAACCGATACAATTAAAGGC
GCCCCCGGTGGCGGAGGCGCGGCGGAAACCGAACCGATTTATTGATAAACCGATACAATTAAAGGC
GCCCCCGGTGGCGGAGGCGCGGCGAGCGAAGAACCGATTTATTGATAAACCGATACAATTAAAGGC
GCCCCCGGTGGCGGAGGCGCGGCGGAAGAAGAACCGATTTATTGATAAACCGATACAATTAAAGGC
GCCCCCGGTGGCGGAGGCGCGGCGAGCACCGAACCGATTTATTGATAAACCGATACAATTAAAGGC
GCCCCCGGTGGCGGAGGCGCGGCGGAAGAAACCCCGATTTATTGATAAACCGATACAATTAAAGGC
GCCCCCGGTGGCGGAGGCGCGGCGGAAACCACCCCGATTTATTGATAAACCGATACAATTAAAGGC
GCCCCCGGTGGCGGAAACGCGCTGAACGATATTACCGAACTGTGATAAACCGATACAATTAAAGGC
GCCCCCGGTGGCGGAAACGCGCTGAACGATATTGAAGAACTGTGATAAACCGATACAATTAAAGGC
GCCCCCGGTGGCGGAAACGCGCTGAACGATATTGAAAGCCTGTGATAAACCGATACAATTAAAGGC
GCCCCCGGTGGCGGAGGCCTGATGAAACGCCGCGAAAGCGTGTGATAAACCGATACAATTAAAGGC
GCCCCCGGTGGCGGAGGCCTGATGAAACGCCGCGAAGAAGTGTGATAAACCGATACAATTAAAGGC
GCCCCCGGTGGCGGAGGCCTGATGAAACGCCGCAGCGAAGTGTGATAAACCGATACAATTAAAGGC
GCCCCCGGTGGCGGACGCCCGTGGAGCAACGAACGCGGCCTGTGATAAACCGATACAATTAAAGGC
GCCCCCGGTGGCGGACGCCCGTGGGAAAACAGCCGCGGCCTGTGATAAACCGATACAATTAAAGGC
GCCCCCGGTGGCGGACGCCCGTGGGAAAACGAACGCGGCCTGTGATAAACCGATACAATTAAAGGC
GCCCCCGGTGGCGGACCGGAAGAAGTGCGCAGCGGCTGGGCGTGATAAACCGATACAATTAAAGGC
GCCCCCGGTGGCGGACCGAGCGAAGTGCGCAGCGGCTGGGCGTGATAAACCGATACAATTAAAGGC
GCCCCCGGTGGCGGACCGGAAACCGTGCGCAGCGGCTGGGCGTGATAAACCGATACAATTAAAGGC
GCCCCCGGTGGCGGAATTCGCCGCCTGAGCGAACGCCGCCGCTGATAAACCGATACAATTAAAGGC
GCCCCCGGTGGCGGAATTCGCCGCCTGGAAGAACGCCGCCGCTGATAAACCGATACAATTAAAGGC
GCCCCCGGTGGCGGAATTCGCCGCCTGGAAACCCGCCGCCGCTGATAAACCGATACAATTAAAGGC
GCCCCCGGTGGCGGAGAACTGAGCGAACCGAACCAGTATCAGTGATAAACCGATACAATTAAAGGC
GCCCCCGGTGGCGGAACCCTGGAAAGCCCGAACCAGTATCAGTGATAAACCGATACAATTAAAGGC
GCCCCCGGTGGCGGAACCCTGGAAGAACCGAACCAGTATCAGTGATAAACCGATACAATTAAAGGC
GCCCCCGGTGGCGGAGAACTGAGCAGCCCGAACCAGTATCAGTGATAAACCGATACAATTAAAGGC
GCCCCCGGTGGCGGAGAACTGGAAGAACCGAACCAGTATCAGTGATAAACCGATACAATTAAAGGC
GCCCCCGGTGGCGGAACCCTGAGCGAACCGAACCAGTATCAGTGATAAACCGATACAATTAAAGGC
GCCCCCGGTGGCGGAGAACTGGAAAGCCCGAACCAGTATCAGTGATAAACCGATACAATTAAAGGC
GCCCCCGGTGGCGGAGCGCCGAGCGAACCGGATAGCGATCCGTGATAAACCGATACAATTAAAGGC
GCCCCCGGTGGCGGAGCGCCGAGCAGCCCGGATGAAGATCCGTGATAAACCGATACAATTAAAGGC
GCCCCCGGTGGCGGAGCGCCGAGCGAACCGGATGAAGATCCGTGATAAACCGATACAATTAAAGGC
GCCCCCGGTGGCGGACAGAAACGCAGCGTGGGCGAAGATGAATGATAAACCGATACAATTAAAGGC
GCCCCCGGTGGCGGACAGAAACGCGAAGTGGGCGAAGATGAATGATAAACCGATACAATTAAAGGC
GCCCCCGGTGGCGGACAGAAACGCGAAGTGGGCAGCGATGAATGATAAACCGATACAATTAAAGGC
GCCCCCGGTGGCGGACCGGTGTTTAGCGAAGAACTGAGCGATTGATAAACCGATACAATTAAAGGC
GCCCCCGGTGGCGGACCGGTGTTTAGCGAAGAACTGGAAGATTGATAAACCGATACAATTAAAGGC
GCCCCCGGTGGCGGACCGGTGTTTAGCGAAAGCCTGGAAGATTGATAAACCGATACAATTAAAGGC
GCCCCCGGTGGCGGAGAACAGGAAGAAAGCGAAGAAGAACAGTGATAAACCGATACAATTAAAGGC
GCCCCCGGTGGCGGAAGCCAGGAAGAAAGCGAAGAAGAACAGTGATAAACCGATACAATTAAAGGC
GCCCCCGGTGGCGGAGAACAGGAAAGCGAAGAAGAAGAACAGTGATAAACCGATACAATTAAAGGC
GCCCCCGGTGGCGGAAGCCAGGAAGAAGAAGAAGAAGAACAGTGATAAACCGATACAATTAAAGGC
GCCCCCGGTGGCGGAAGCCAGGAAAGCGAAGAAGAAGAACAGTGATAAACCGATACAATTAAAGGC
GCCCCCGGTGGCGGAGAACAGGAAAGCAGCGAAGAAGAACAGTGATAAACCGATACAATTAAAGGC
GCCCCCGGTGGCGGAGAACAGGAAGAAGAAGAAGAAGAACAGTGATAAACCGATACAATTAAAGGC
GCCCCCGGTGGCGGACGCGAAGCGGAAATTGAAGCGGAAGCGTGATAAACCGATACAATTAAAGGC
GCCCCCGGTGGCGGACGCGAAGCGACCATTGAAGCGGAAGCGTGATAAACCGATACAATTAAAGGC
GCCCCCGGTGGCGGACGCGAAGCGGAAATTGAAGCGACCGCGTGATAAACCGATACAATTAAAGGC
GCCCCCGGTGGCGGACCGGGCACCGATGAAGATAAAGAAGGCTGATAAACCGATACAATTAAAGGC
GCCCCCGGTGGCGGACCGGGCGAAGATGAAGATAAAAGCGGCTGATAAACCGATACAATTAAAGGC
GCCCCCGGTGGCGGACCGGGCGAAGATGAAGATAAAGAAGGCTGATAAACCGATACAATTAAAGGC
GCCCCCGGTGGCGGAAAAGAATTAGAGTTATCCCCTGGGAAATGATAAACCGATACAATTAAAGGC
GCCCCCGGTGGCGGAAAAAGCCTGAGCCTGGAACCGGGCAAATGATAAACCGATACAATTAAAGGC
GCCCCCGGTGGCGGAAAGGAGCTTAGTCTCTCCCCTGGCAAATGATAAACCGATACAATTAAAGGC
GCCCCCGGTGGCGGAAAAGAACTGGAACTGGAACCGGGCAAATGATAAACCGATACAATTAAAGGC
GCCCCCGGTGGCGGAAAATCACTAGAGCTTAGCCCTGGAAAATGATAAACCGATACAATTAAAGGC
GCCCCCGGTGGCGGAAAAGAACTGAGCCTGGAACCGGGCAAATGATAAACCGATACAATTAAAGGC
GCCCCCGGTGGCGGAAAAAGCCTGGAACTGGAACCGGGCAAATGATAAACCGATACAATTAAAGGC
GCCCCCGGTGGCGGAGCGGTGGAACCGGTGCAGACCGTGGTGTGATAAACCGATACAATTAAAGGC
GCCCCCGGTGGCGGAGCGGTGACCCCGGTGCAGGAAGTGGTGTGATAAACCGATACAATTAAAGGC
GCCCCCGGTGGCGGAGCGGTGGAACCGGTGCAGGAAGTGGTGTGATAAACCGATACAATTAAAGGC
GCCCCCGGTGGCGGAGCGAGCAGCCTGAACGGCGAAGAACATTGATAAACCGATACAATTAAAGGC
GCCCCCGGTGGCGGAGCGAGCGAACTGAACGGCGAAGAACATTGATAAACCGATACAATTAAAGGC
GCCCCCGGTGGCGGAGCGAGCGAACTGAACGGCGAAAGCCATTGATAAACCGATACAATTAAAGGC
GCCCCCGGTGGCGGAGGCGCGAGCAACAACGAAAGCAGCAACTGATAAACCGATACAATTAAAGGC
GCCCCCGGTGGCGGAGGCGCGAGCAACAACAGCAGCGAAAACTGATAAACCGATACAATTAAAGGC
GCCCCCGGTGGCGGAGGCGCGAGCAACAACGAAAGCGAAAACTGATAAACCGATACAATTAAAGGC
GCCCCCGGTGGCGGAGAAGAACCGACCCGCCGCAGCACCAAATGATAAACCGATACAATTAAAGGC
GCCCCCGGTGGCGGAGAAGAACCGGAACGCCGCAGCACCAAATGATAAACCGATACAATTAAAGGC
GCCCCCGGTGGCGGAAGCGAACCGGAACGCCGCAGCACCAAATGATAAACCGATACAATTAAAGGC
GCCCCCGGTGGCGGACGCCAGCGCAAAAGCCGCCGCGAAATTTGATAAACCGATACAATTAAAGGC
GCCCCCGGTGGCGGACGCCAGCGCAAAGAACGCCGCGAAATTTGATAAACCGATACAATTAAAGGC
GCCCCCGGTGGCGGACGCCAGCGCAAAGAACGCCGCACCATTTGATAAACCGATACAATTAAAGGC
GCCCCCGGTGGCGGAGAACTGGGCGAACCGATGCATGAAAACTGATAAACCGATACAATTAAAGGC
GCCCCCGGTGGCGGAGAACTGGGCAGCCCGATGCATGAAAACTGATAAACCGATACAATTAAAGGC
GCCCCCGGTGGCGGAACCCTGGGCGAACCGATGCATAGCAACTGATAAACCGATACAATTAAAGGC
GCCCCCGGTGGCGGAGAACTGGGCAGCCCGATGCATAGCAACTGATAAACCGATACAATTAAAGGC
GCCCCCGGTGGCGGAACCCTGGGCGAACCGATGCATGAAAACTGATAAACCGATACAATTAAAGGC
GCCCCCGGTGGCGGAGAACTGGGCGAACCGATGCATAGCAACTGATAAACCGATACAATTAAAGGC
GCCCCCGGTGGCGGAACCCTGGGCAGCCCGATGCATGAAAACTGATAAACCGATACAATTAAAGGC
GCCCCCGGTGGCGGACCGCATAACCCGATTGAAAGCGTGGAATGATAAACCGATACAATTAAAGGC
GCCCCCGGTGGCGGACCGCATAACCCGATTGAAGAAGTGGAATGATAAACCGATACAATTAAAGGC
GCCCCCGGTGGCGGACCGCATAACCCGATTAGCGAAGTGGAATGATAAACCGATACAATTAAAGGC
GCCCCCGGTGGCGGACCGCATAACCCGATTAGCAGCGTGGAATGATAAACCGATACAATTAAAGGC
GCCCCCGGTGGCGGACCGCATAACCCGATTGAAGAAGTGAGCTGATAAACCGATACAATTAAAGGC
GCCCCCGGTGGCGGACCGCATAACCCGATTGAAAGCGTGAGCTGATAAACCGATACAATTAAAGGC
GCCCCCGGTGGCGGACCGCATAACCCGATTAGCGAAGTGAGCTGATAAACCGATACAATTAAAGGC
GCCCCCGGTGGCGGAGCGAGCACCATGGAACCGGAACTGGCGTGATAAACCGATACAATTAAAGGC
GCCCCCGGTGGCGGAGCGAGCGAAATGGAACCGGAACTGGCGTGATAAACCGATACAATTAAAGGC
GCCCCCGGTGGCGGAGCGAGCGAAATGACCCCGGAACTGGCGTGATAAACCGATACAATTAAAGGC
GCCCCCGGTGGCGGACTGAGCAGCCATGAAGAAGCGCCGAAATGATAAACCGATACAATTAAAGGC
GCCCCCGGTGGCGGACTGAGCAGCCATGAAAGCGCGCCGAAATGATAAACCGATACAATTAAAGGC
GCCCCCGGTGGCGGACTGAGCAGCCATACCGAAGCGCCGAAATGATAAACCGATACAATTAAAGGC
GCCCCCGGTGGCGGAGAAGAAGAAGTGGATAACGAAGGCGAATGATAAACCGATACAATTAAAGGC
GCCCCCGGTGGCGGAACCGAAGAAGTGGATAACGAAGGCGAATGATAAACCGATACAATTAAAGGC
GCCCCCGGTGGCGGAGAAGAAAGCGTGGATAACGAAGGCGAATGATAAACCGATACAATTAAAGGC
GCCCCCGGTGGCGGAGAAGTGAGCAGCGAAGAATATAACGCGTGATAAACCGATACAATTAAAGGC
GCCCCCGGTGGCGGAGAAGTGAGCAGCAGCAGCTATAACGCGTGATAAACCGATACAATTAAAGGC
GCCCCCGGTGGCGGAACCGTGAGCAGCGAAAGCTATAACGCGTGATAAACCGATACAATTAAAGGC
GCCCCCGGTGGCGGAACCGTGAGCAGCAGCGAATATAACGCGTGATAAACCGATACAATTAAAGGC
GCCCCCGGTGGCGGAGAAGTGAGCAGCGAAAGCTATAACGCGTGATAAACCGATACAATTAAAGGC
GCCCCCGGTGGCGGAACCGTGAGCAGCGAAGAATATAACGCGTGATAAACCGATACAATTAAAGGC
GCCCCCGGTGGCGGAGAAGTGAGCAGCAGCGAATATAACGCGTGATAAACCGATACAATTAAAGGC
GCCCCCGGTGGCGGAGAACTGAAAGATGAAACCCTGGATAACTGATAAACCGATACAATTAAAGGC
GCCCCCGGTGGCGGAAGCCTGAAAGATGAAACCCTGGATAACTGATAAACCGATACAATTAAAGGC
GCCCCCGGTGGCGGAAGCCTGAAAGATGAAGAACTGGATAACTGATAAACCGATACAATTAAAGGC
GCCCCCGGTGGCGGAGAACTGAAAGATGAAGAACTGGATAACTGATAAACCGATACAATTAAAGGC
GCCCCCGGTGGCGGAGAACTGAAAGATAGCGAACTGGATAACTGATAAACCGATACAATTAAAGGC
GCCCCCGGTGGCGGAAGCCTGAAAGATAGCGAACTGGATAACTGATAAACCGATACAATTAAAGGC
GCCCCCGGTGGCGGAGAACTGAAAGATAGCACCCTGGATAACTGATAAACCGATACAATTAAAGGC
GCCCCCGGTGGCGGAAGCGAAGAAAGCGATGTGCTGCCGAAATGATAAACCGATACAATTAAAGGC
GCCCCCGGTGGCGGAGAAGAAGAAAGCGATGTGCTGCCGAAATGATAAACCGATACAATTAAAGGC
GCCCCCGGTGGCGGAGAAGAAAGCGAAGATGTGCTGCCGAAATGATAAACCGATACAATTAAAGGC
GCCCCCGGTGGCGGAGAAGAAGAAGAAGATGTGCTGCCGAAATGATAAACCGATACAATTAAAGGC
GCCCCCGGTGGCGGAAGCGAAAGCGAAGATGTGCTGCCGAAATGATAAACCGATACAATTAAAGGC
GCCCCCGGTGGCGGAGAAGAAAGCAGCGATGTGCTGCCGAAATGATAAACCGATACAATTAAAGGC
GCCCCCGGTGGCGGAAGCGAAGAAGAAGATGTGCTGCCGAAATGATAAACCGATACAATTAAAGGC
GCCCCCGGTGGCGGACTGGAAGAACTGAGCCTGGCGCAGGAATGATAAACCGATACAATTAAAGGC
GCCCCCGGTGGCGGACTGGAAGAACTGGAACTGGCGCAGACCTGATAAACCGATACAATTAAAGGC
GCCCCCGGTGGCGGACTGGAAGAACTGGAACTGGCGCAGGAATGATAAACCGATACAATTAAAGGC
GCCCCCGGTGGCGGAGGCCCGGAACTGGCGGAAGATAAAAGCTGATAAACCGATACAATTAAAGGC
GCCCCCGGTGGCGGAGGCCCGAGCCTGGCGACCGATAAAGAATGATAAACCGATACAATTAAAGGC
GCCCCCGGTGGCGGAGGCCCGAGCCTGGCGGAAGATAAAGAATGATAAACCGATACAATTAAAGGC
GCCCCCGGTGGCGGAGGCCCGAGCCTGGCGGAAGATAAAAGCTGATAAACCGATACAATTAAAGGC
GCCCCCGGTGGCGGAGGCCCGGAACTGGCGGAAGATAAAGAATGATAAACCGATACAATTAAAGGC
GCCCCCGGTGGCGGAGGCCCGGAACTGGCGACCGATAAAGAATGATAAACCGATACAATTAAAGGC
GCCCCCGGTGGCGGAGGCCCGGAACTGGCGACCGATAAAAGCTGATAAACCGATACAATTAAAGGC
GCCCCCGGTGGCGGAGAAGAAGTGCTGGGCGTGGAAATGTTTTGATAAACCGATACAATTAAAGGC
GCCCCCGGTGGCGGAGAAGAAGTGCTGGGCGTGAGCATGTTTTGATAAACCGATACAATTAAAGGC
GCCCCCGGTGGCGGAGAAAGCGTGCTGGGCGTGGAAATGTTTTGATAAACCGATACAATTAAAGGC
GCCCCCGGTGGCGGACATCGCGTGGGCGAACATCAGAGCCTGTGATAAACCGATACAATTAAAGGC
GCCCCCGGTGGCGGACATCGCGTGGGCACCCATCAGGAACTGTGATAAACCGATACAATTAAAGGC
GCCCCCGGTGGCGGACATCGCGTGGGCGAACATCAGGAACTGTGATAAACCGATACAATTAAAGGC
GCCCCCGGTGGCGGAGAAACCAAACCGAAAGAACCGGCGGAATGATAAACCGATACAATTAAAGGC
GCCCCCGGTGGCGGAGAAACCAAACCGAAAAGCCCGGCGGAATGATAAACCGATACAATTAAAGGC
GCCCCCGGTGGCGGAGAAACCAAACCGAAAGAACCGGCGACCTGATAAACCGATACAATTAAAGGC
GCCCCCGGTGGCGGAAGCCGCCAGCGCGAACAGACCGTGGAATGATAAACCGATACAATTAAAGGC
GCCCCCGGTGGCGGAGAACGCCAGCGCGAACAGGAAGTGACCTGATAAACCGATACAATTAAAGGC
GCCCCCGGTGGCGGAAGCCGCCAGCGCGAACAGGAAGTGGAATGATAAACCGATACAATTAAAGGC
GCCCCCGGTGGCGGAGAACGCCAGCGCGAACAGACCGTGGAATGATAAACCGATACAATTAAAGGC
GCCCCCGGTGGCGGAAGCCGCCAGCGCAGCCAGGAAGTGACCTGATAAACCGATACAATTAAAGGC
GCCCCCGGTGGCGGAGAACGCCAGCGCAGCCAGGAAGTGACCTGATAAACCGATACAATTAAAGGC
GCCCCCGGTGGCGGAGAACGCCAGCGCAGCCAGACCGTGACCTGATAAACCGATACAATTAAAGGC
GCCCCCGGTGGCGGAAGCCGCCAGCGCAGCCAGGAAGTGGAATGATAAACCGATACAATTAAAGGC
GCCCCCGGTGGCGGAGAACGCCAGCGCGAACAGACCGTGACCTGATAAACCGATACAATTAAAGGC
GCCCCCGGTGGCGGAAGCCGCCAGCGCGAACAGACCGTGACCTGATAAACCGATACAATTAAAGGC
GCCCCCGGTGGCGGAAGCCGCCAGCGCGAACAGGAAGTGACCTGATAAACCGATACAATTAAAGGC
GCCCCCGGTGGCGGAAGCCGCCAGCGCAGCCAGACCGTGGAATGATAAACCGATACAATTAAAGGC
GCCCCCGGTGGCGGAGAACGCCAGCGCAGCCAGACCGTGGAATGATAAACCGATACAATTAAAGGC
GCCCCCGGTGGCGGAGAACGCCAGCGCAGCCAGGAAGTGGAATGATAAACCGATACAATTAAAGGC
GCCCCCGGTGGCGGAGAACGCCAGCGCGAACAGGAAGTGGAATGATAAACCGATACAATTAAAGGC
GCCCCCGGTGGCGGACCGCTGAGCAGCGAACCGGAACCGCCGTGATAAACCGATACAATTAAAGGC
GCCCCCGGTGGCGGACCGCTGAGCGAAGAACCGGAACCGCCGTGATAAACCGATACAATTAAAGGC
GCCCCCGGTGGCGGACCGCTGAGCGAAGAACCGAGCCCGCCGTGATAAACCGATACAATTAAAGGC
GCCCCCGGTGGCGGATCGCCTAGCGAACCCGAGTTCTTTCTTTGATAAACCGATACAATTAAAGGC
GCCCCCGGTGGCGGATCCCCGGAAGAACCCGAATTCTTTCTATGATAAACCGATACAATTAAAGGC
GCCCCCGGTGGCGGATCACCCGAAAGTCCTGAATTCTTTCTGTGATAAACCGATACAATTAAAGGC
GCCCCCGGTGGCGGAGAACCGCAGCCGAAACCGCGCACCCCGTGATAAACCGATACAATTAAAGGC
GCCCCCGGTGGCGGAGAACCGCAGCCGAAACCGCGCGAACCGTGATAAACCGATACAATTAAAGGC
GCCCCCGGTGGCGGAAGCCCGCAGCCGAAACCGCGCGAACCGTGATAAACCGATACAATTAAAGGC
GCCCCCGGTGGCGGAGAAGATAACGATGCGAGCGATGTGGAATGATAAACCGATACAATTAAAGGC
GCCCCCGGTGGCGGAGAAGATAACGATGCGGAAGATGTGGAATGATAAACCGATACAATTAAAGGC
GCCCCCGGTGGCGGAAGCGATAACGATGCGGAAGATGTGGAATGATAAACCGATACAATTAAAGGC
GCCCCCGGTGGCGGAGATCTGGATAGCGTGGGCGATGAAGTGTGATAAACCGATACAATTAAAGGC
GCCCCCGGTGGCGGAGATCTGGATGAAGTGGGCGATAGCGTGTGATAAACCGATACAATTAAAGGC
GCCCCCGGTGGCGGAGATCTGGATGAAGTGGGCGATGAAGTGTGATAAACCGATACAATTAAAGGC
GCCCCCGGTGGCGGAGGCGAAGAAATTCGCGATGAAGTGGTGTGATAAACCGATACAATTAAAGGC
GCCCCCGGTGGCGGAGGCGAAGAAATTCGCGATAGCGTGGTGTGATAAACCGATACAATTAAAGGC
GCCCCCGGTGGCGGAGGCAGCGAAATTCGCGATGAAGTGGTGTGATAAACCGATACAATTAAAGGC
GCCCCCGGTGGCGGAGATGAAGATGAAGAAGAAGAAGAAGATTGATAAACCGATACAATTAAAGGC
GCCCCCGGTGGCGGAGATGAAGATGAAGAAGAAAGCGAAGATTGATAAACCGATACAATTAAAGGC
GCCCCCGGTGGCGGAGATGAAGATGAAAGCGAAGAAGAAGATTGATAAACCGATACAATTAAAGGC
GCCCCCGGTGGCGGAGAGTTGACCATGAAGAAAGAATTAGAGTGATAAACCGATACAATTAAAGGC
GCCCCCGGTGGCGGAGAGTTAACAATGAAGAAAGAATTAACATGATAAACCGATACAATTAAAGGC
GCCCCCGGTGGCGGAGAGCTGACTATGAAGAAGACTCTGGAGTGATAAACCGATACAATTAAAGGC
GCCCCCGGTGGCGGACCGGGCGAACCGGAACGCGAAGCGGTGTGATAAACCGATACAATTAAAGGC
GCCCCCGGTGGCGGACCGGGCACCCCGACCCGCGAAGCGGTGTGATAAACCGATACAATTAAAGGC
GCCCCCGGTGGCGGACCGGGCGAACCGACCCGCACCGCGGTGTGATAAACCGATACAATTAAAGGC
GCCCCCGGTGGCGGACCGGGCACCCCGGAACGCACCGCGGTGTGATAAACCGATACAATTAAAGGC
GCCCCCGGTGGCGGACCGGGCGAACCGACCCGCGAAGCGGTGTGATAAACCGATACAATTAAAGGC
GCCCCCGGTGGCGGACCGGGCGAACCGGAACGCACCGCGGTGTGATAAACCGATACAATTAAAGGC
GCCCCCGGTGGCGGACCGGGCACCCCGGAACGCGAAGCGGTGTGATAAACCGATACAATTAAAGGC
GCCCCCGGTGGCGGAAACGCGGAAGGCGAAGATACCGATTATTGATAAACCGATACAATTAAAGGC
GCCCCCGGTGGCGGAAACGCGGAAGGCAGCGATGAAGATTATTGATAAACCGATACAATTAAAGGC
GCCCCCGGTGGCGGAAACGCGGAAGGCGAAGATGAAGATTATTGATAAACCGATACAATTAAAGGC
GCCCCCGGTGGCGGAGATCTGGAACTGCATGAATTTCTGCCGTGATAAACCGATACAATTAAAGGC
GCCCCCGGTGGCGGAGATCTGGAACTGCATAGCTTTCTGCCGTGATAAACCGATACAATTAAAGGC
GCCCCCGGTGGCGGAGATCTGACCCTGCATGAATTTCTGCCGTGATAAACCGATACAATTAAAGGC
GCCCCCGGTGGCGGAGCGGATTATAGCGATGAAGAAAGCGAATGATAAACCGATACAATTAAAGGC
GCCCCCGGTGGCGGAGCGGATTATAGCGATGAAGAAGAAGAATGATAAACCGATACAATTAAAGGC
GCCCCCGGTGGCGGAGCGGATTATGAAGATAGCGAAAGCGAATGATAAACCGATACAATTAAAGGC
GCCCCCGGTGGCGGAGCGGATTATGAAGATGAAGAAGAAGAATGATAAACCGATACAATTAAAGGC
GCCCCCGGTGGCGGAGCGGATTATGAAGATAGCGAAGAAGAATGATAAACCGATACAATTAAAGGC
GCCCCCGGTGGCGGAGCGGATTATAGCGATAGCGAAGAAGAATGATAAACCGATACAATTAAAGGC
GCCCCCGGTGGCGGAGCGGATTATGAAGATGAAGAAAGCGAATGATAAACCGATACAATTAAAGGC
GCCCCCGGTGGCGGACCGGAAGAATTTAGCGATGAAGAACGCTGATAAACCGATACAATTAAAGGC
GCCCCCGGTGGCGGACCGGAAAGCTTTGAAGATAGCGAACGCTGATAAACCGATACAATTAAAGGC
GCCCCCGGTGGCGGACCGGAAGAATTTAGCGATAGCGAACGCTGATAAACCGATACAATTAAAGGC
GCCCCCGGTGGCGGACCGAGCGAATTTGAAGATGAAGAACGCTGATAAACCGATACAATTAAAGGC
GCCCCCGGTGGCGGACCGGAAGAATTTGAAGATGAAGAACGCTGATAAACCGATACAATTAAAGGC
GCCCCCGGTGGCGGACCGAGCAGCTTTGAAGATGAAGAACGCTGATAAACCGATACAATTAAAGGC
GCCCCCGGTGGCGGACCGGAAAGCTTTAGCGATGAAGAACGCTGATAAACCGATACAATTAAAGGC
GCCCCCGGTGGCGGACCGAGCAGCTTTGAAGATAGCGAACGCTGATAAACCGATACAATTAAAGGC
GCCCCCGGTGGCGGACCGAGCGAATTTAGCGATAGCGAACGCTGATAAACCGATACAATTAAAGGC
GCCCCCGGTGGCGGACCGGAAAGCTTTGAAGATGAAGAACGCTGATAAACCGATACAATTAAAGGC
GCCCCCGGTGGCGGACCGAGCGAATTTGAAGATAGCGAACGCTGATAAACCGATACAATTAAAGGC
GCCCCCGGTGGCGGACCGGAAGAATTTGAAGATAGCGAACGCTGATAAACCGATACAATTAAAGGC
GCCCCCGGTGGCGGACCGAGCAGCTTTAGCGATGAAGAACGCTGATAAACCGATACAATTAAAGGC
GCCCCCGGTGGCGGACCGGAAAGCTTTAGCGATAGCGAACGCTGATAAACCGATACAATTAAAGGC
GCCCCCGGTGGCGGACCGAGCGAATTTAGCGATGAAGAACGCTGATAAACCGATACAATTAAAGGC
GCCCCCGGTGGCGGAGTGGAATTTGTGCATATTCTGGAAGATTGATAAACCGATACAATTAAAGGC
GCCCCCGGTGGCGGAGTGGAATTTGTGCATATTCTGAGCGATTGATAAACCGATACAATTAAAGGC
GCCCCCGGTGGCGGAGTGAGCTTTGTGCATATTCTGGAAGATTGATAAACCGATACAATTAAAGGC
GCCCCCGGTGGCGGAATTAGCTTTGAACAGACCGAACAGTTTTGATAAACCGATACAATTAAAGGC
GCCCCCGGTGGCGGAATTAGCTTTGAACAGACCAGCCAGTTTTGATAAACCGATACAATTAAAGGC
GCCCCCGGTGGCGGAATTGAATTTGAACAGACCAGCCAGTTTTGATAAACCGATACAATTAAAGGC
GCCCCCGGTGGCGGAATTAGCTTTACCCAGACCGAACAGTTTTGATAAACCGATACAATTAAAGGC
GCCCCCGGTGGCGGAATTGAATTTACCCAGACCAGCCAGTTTTGATAAACCGATACAATTAAAGGC
GCCCCCGGTGGCGGAATTGAATTTGAACAGACCGAACAGTTTTGATAAACCGATACAATTAAAGGC
GCCCCCGGTGGCGGAATTGAATTTACCCAGACCGAACAGTTTTGATAAACCGATACAATTAAAGGC
GCCCCCGGTGGCGGAGAACTCGCGTATTCACTTAAGAAGCACTGATAAACCGATACAATTAAAGGC
GCCCCCGGTGGCGGAGAGCTCGCTTATGAGTTGAAGAAACATTGATAAACCGATACAATTAAAGGC
GCCCCCGGTGGCGGATCCTTGGCTTACGAACTCAAGAAACATTGATAAACCGATACAATTAAAGGC
GCCCCCGGTGGCGGAAGCGAAGAAACCGTGAAAACCAGCTATTGATAAACCGATACAATTAAAGGC
GCCCCCGGTGGCGGAAGCAGCGAAACCGTGAAAACCAGCTATTGATAAACCGATACAATTAAAGGC
GCCCCCGGTGGCGGAAGCGAAACCACCGTGAAAACCAGCTATTGATAAACCGATACAATTAAAGGC
GCCCCCGGTGGCGGAGTGGTGCATACCCCGGAAACCGAAGTGTGATAAACCGATACAATTAAAGGC
GCCCCCGGTGGCGGAGTGGTGCATGAACCGGAAACCAGCGTGTGATAAACCGATACAATTAAAGGC
GCCCCCGGTGGCGGAGTGGTGCATGAACCGGAAACCGAAGTGTGATAAACCGATACAATTAAAGGC
GCCCCCGGTGGCGGAACCGAGAAACGACCCAATACGTTCTTTTGATAAACCGATACAATTAAAGGC
GCCCCCGGTGGCGGAGAGACCAAGCGTCCTAACACATTCTTTTGATAAACCGATACAATTAAAGGC
GCCCCCGGTGGCGGAGAGGAGAAGAGACCGAACACCTTCTTCTGATAAACCGATACAATTAAAGGC
GCCCCCGGTGGCGGAAGCGGCGAAGATCCGGAAGATGAATATTGATAAACCGATACAATTAAAGGC
GCCCCCGGTGGCGGAAGCGGCAGCGATCCGGAAGATGAATATTGATAAACCGATACAATTAAAGGC
GCCCCCGGTGGCGGAGAAGGCAGCGATCCGGAAGATGAATATTGATAAACCGATACAATTAAAGGC
GCCCCCGGTGGCGGAGAAGGCAGCGATCCGGAAGATACCTATTGATAAACCGATACAATTAAAGGC
GCCCCCGGTGGCGGAGAAGGCGAAGATCCGGAAGATGAATATTGATAAACCGATACAATTAAAGGC
GCCCCCGGTGGCGGAAGCGGCGAAGATCCGGAAGATACCTATTGATAAACCGATACAATTAAAGGC
GCCCCCGGTGGCGGAGAAGGCGAAGATCCGGAAGATACCTATTGATAAACCGATACAATTAAAGGC
GCCCCCGGTGGCGGAGAAAGCGAAGAACTGGTGACCCTGCGCTGATAAACCGATACAATTAAAGGC
GCCCCCGGTGGCGGAGAAGAAGAAGAACTGGTGACCCTGCGCTGATAAACCGATACAATTAAAGGC
GCCCCCGGTGGCGGAAGCGAAGAAGAACTGGTGACCCTGCGCTGATAAACCGATACAATTAAAGGC
GCCCCCGGTGGCGGAAACGCGAGCACCAACGATGAACTGCTGTGATAAACCGATACAATTAAAGGC
GCCCCCGGTGGCGGAAACGCGGAAACCAACGATAGCCTGCTGTGATAAACCGATACAATTAAAGGC
GCCCCCGGTGGCGGAAACGCGAGCGAAAACGATGAACTGCTGTGATAAACCGATACAATTAAAGGC
GCCCCCGGTGGCGGAAACGCGGAAACCAACGATGAACTGCTGTGATAAACCGATACAATTAAAGGC
GCCCCCGGTGGCGGAAACGCGAGCGAAAACGATAGCCTGCTGTGATAAACCGATACAATTAAAGGC
GCCCCCGGTGGCGGAAACGCGGAAGAAAACGATGAACTGCTGTGATAAACCGATACAATTAAAGGC
GCCCCCGGTGGCGGAAACGCGGAAGAAAACGATAGCCTGCTGTGATAAACCGATACAATTAAAGGC
GCCCCCGGTGGCGGAAAACGCGATAGCGATGAAGAAGGCGATTGATAAACCGATACAATTAAAGGC
GCCCCCGGTGGCGGAAAACGCGATGAAGATGAAGAAGGCGATTGATAAACCGATACAATTAAAGGC
GCCCCCGGTGGCGGAAAACGCGATGAAGATAGCGAAGGCGATTGATAAACCGATACAATTAAAGGC
GCCCCCGGTGGCGGACGCCATAGCCGCAGCCGCGAACGCACCTGATAAACCGATACAATTAAAGGC
GCCCCCGGTGGCGGACGCCATAGCCGCAGCCGCAGCCGCGAATGATAAACCGATACAATTAAAGGC
GCCCCCGGTGGCGGACGCCATAGCCGCGAACGCAGCCGCACCTGATAAACCGATACAATTAAAGGC
GCCCCCGGTGGCGGACGCCATGAACGCGAACGCGAACGCACCTGATAAACCGATACAATTAAAGGC
GCCCCCGGTGGCGGACGCCATGAACGCGAACGCAGCCGCGAATGATAAACCGATACAATTAAAGGC
GCCCCCGGTGGCGGACGCCATGAACGCGAACGCGAACGCGAATGATAAACCGATACAATTAAAGGC
GCCCCCGGTGGCGGACGCCATAGCCGCGAACGCGAACGCACCTGATAAACCGATACAATTAAAGGC
GCCCCCGGTGGCGGACGCCATAGCCGCGAACGCAGCCGCGAATGATAAACCGATACAATTAAAGGC
GCCCCCGGTGGCGGACGCCATGAACGCAGCCGCGAACGCGAATGATAAACCGATACAATTAAAGGC
GCCCCCGGTGGCGGACGCCATGAACGCGAACGCAGCCGCACCTGATAAACCGATACAATTAAAGGC
GCCCCCGGTGGCGGACGCCATGAACGCAGCCGCGAACGCACCTGATAAACCGATACAATTAAAGGC
GCCCCCGGTGGCGGACGCCATAGCCGCAGCCGCGAACGCGAATGATAAACCGATACAATTAAAGGC
GCCCCCGGTGGCGGACGCCATGAACGCAGCCGCAGCCGCGAATGATAAACCGATACAATTAAAGGC
GCCCCCGGTGGCGGACGCCATGAACGCAGCCGCAGCCGCACCTGATAAACCGATACAATTAAAGGC
GCCCCCGGTGGCGGACGCCATAGCCGCGAACGCGAACGCGAATGATAAACCGATACAATTAAAGGC
GCCCCCGGTGGCGGAAGCATTGAAGATGAAGATAGCAACGTGTGATAAACCGATACAATTAAAGGC
GCCCCCGGTGGCGGAAGCATTGAAGATGAAGATGAAAACGTGTGATAAACCGATACAATTAAAGGC
GCCCCCGGTGGCGGAGAAATTACCGATGAAGATAGCAACGTGTGATAAACCGATACAATTAAAGGC
GCCCCCGGTGGCGGAGAAATTGAAGATGAAGATGAAAACGTGTGATAAACCGATACAATTAAAGGC
GCCCCCGGTGGCGGAAGCATTACCGATGAAGATGAAAACGTGTGATAAACCGATACAATTAAAGGC
GCCCCCGGTGGCGGAGAAATTACCGATGAAGATGAAAACGTGTGATAAACCGATACAATTAAAGGC
GCCCCCGGTGGCGGAGAAATTGAAGATGAAGATAGCAACGTGTGATAAACCGATACAATTAAAGGC
GCCCCCGGTGGCGGAGAACAGGAAAGCGAAGATACCTATCTGTGATAAACCGATACAATTAAAGGC
GCCCCCGGTGGCGGAGAACAGGAAGAAGAAGATACCTATCTGTGATAAACCGATACAATTAAAGGC
GCCCCCGGTGGCGGAAGCCAGGAAGAAGAAGATACCTATCTGTGATAAACCGATACAATTAAAGGC
GCCCCCGGTGGCGGAGAACTGGTGGCGAGCAAACTGGCGGGCTGATAAACCGATACAATTAAAGGC
GCCCCCGGTGGCGGAGAACTGGTTGCCGAGAAGCTGGCTGGATGATAAACCGATACAATTAAAGGC
GCCCCCGGTGGCGGATCGCTGGTCGCAGAAAAGCTAGCGGGGTGATAAACCGATACAATTAAAGGC
GCCCCCGGTGGCGGAACCGATGATGATCTGGTGGAAGAACTGTGATAAACCGATACAATTAAAGGC
GCCCCCGGTGGCGGAGAAGATGATGATCTGGTGGAAGAACTGTGATAAACCGATACAATTAAAGGC
GCCCCCGGTGGCGGAGAAGATGATGATCTGGTGGAAAGCCTGTGATAAACCGATACAATTAAAGGC
GCCCCCGGTGGCGGACGCAAAGCGCAGGTGGAACCGCAGGAATGATAAACCGATACAATTAAAGGC
GCCCCCGGTGGCGGACGCAAAGCGCAGGTGGAACCGCAGAGCTGATAAACCGATACAATTAAAGGC
GCCCCCGGTGGCGGACGCAAAGCGCAGGTGAGCCCGCAGGAATGATAAACCGATACAATTAAAGGC
GCCCCCGGTGGCGGAGCTGAGGAAGTTGGCGGGATCTTCGCCTGATAAACCGATACAATTAAAGGC
GCCCCCGGTGGCGGAGCTTCTGAAGTTGGAGGCATATTCGCGTGATAAACCGATACAATTAAAGGC
GCCCCCGGTGGCGGAGCAGAAACCGTTGGCGGGATCTTCGCGTGATAAACCGATACAATTAAAGGC
GCCCCCGGTGGCGGAGAAGAAACCTATGAAGAAACCGAAGATTGATAAACCGATACAATTAAAGGC
GCCCCCGGTGGCGGAACCCAGGAAAGCGATAGCGCGTATGTGTGATAAACCGATACAATTAAAGGC
GCCCCCGGTGGCGGAAAAGATTATGAAACCAAATATCGCTATTGATAAACCGATACAATTAAAGGC
GCCCCCGGTGGCGGATCGCTAGAAGAGAAGGAACAGTCTAACTGATAAACCGATACAATTAAAGGC
GCCCCCGGTGGCGGAGATGAACGCGAATATGAAGTGAGCATTTGATAAACCGATACAATTAAAGGC
GCCCCCGGTGGCGGACGCACCCGCCGCCCGCAGCCGCTGGAATGATAAACCGATACAATTAAAGGC
GCCCCCGGTGGCGGAACCAGCGATACCCTGACCACCGAACATTGATAAACCGATACAATTAAAGGC
GCCCCCGGTGGCGGAGAATATAAAGATCGCGTGGATTATAGCTGATAAACCGATACAATTAAAGGC
GCCCCCGGTGGCGGAACCGTGGAACAGACCATGGGCGAACGCTGATAAACCGATACAATTAAAGGC
GCCCCCGGTGGCGGACAGGAACAGCGCGAACAGTATCGCCCGTGATAAACCGATACAATTAAAGGC
GCCCCCGGTGGCGGAGAACTGCCGCCGAGCCTGAAACTGCCGTGATAAACCGATACAATTAAAGGC
GCCCCCGGTGGCGGAAACGAAGTGCCGCAGCCGGGCGCGACCTGATAAACCGATACAATTAAAGGC
GCCCCCGGTGGCGGAGCGGAACCGACCCCGCTGAACGAAGTGTGATAAACCGATACAATTAAAGGC
GCCCCCGGTGGCGGAAGCGCGAAACGCGAACAGCAGGAAAGCTGATAAACCGATACAATTAAAGGC
GCCCCCGGTGGCGGACCGGAACCGCCGCAGAGCTTTCCGCAGTGATAAACCGATACAATTAAAGGC
GCCCCCGGTGGCGGACGCGCGCGCATTAACGAAGATTTTGAATGATAAACCGATACAATTAAAGGC
GCCCCCGGTGGCGGAGCGGGCCTGCCGGAACCGCGCAGCGAATGATAAACCGATACAATTAAAGGC
GCCCCCGGTGGCGGATATGGCGAAGCGGAAGAAGTGATGTTTTGATAAACCGATACAATTAAAGGC
GCCCCCGGTGGCGGAGAAGAAAGCGATGATGATGCGTGGAAATGATAAACCGATACAATTAAAGGC
GCCCCCGGTGGCGGAGAAAACCTGGCGCGCCTGCGCAGCCGCTGATAAACCGATACAATTAAAGGC
GCCCCCGGTGGCGGAACCCTGCTGGAACTGACCGAAACCAGCTGATAAACCGATACAATTAAAGGC
GCCCCCGGTGGCGGAGAACCGATTAGCCTGCCGGTGCAGCTGTGATAAACCGATACAATTAAAGGC
GCCCCCGGTGGCGGACCGGAATATGAACCGATTCATCTGAGCTGATAAACCGATACAATTAAAGGC
GCCCCCGGTGGCGGAGAAGATTATGTGGCGTTTCTGGAAAACTGATAAACCGATACAATTAAAGGC
GCCCCCGGTGGCGGAAGCCTGCTGAGCAAACGCCTGAAAGAATGATAAACCGATACAATTAAAGGC
GCCCCCGGTGGCGGACAGTTTGATGAACCGAAACGCGGCCGCTGATAAACCGATACAATTAAAGGC
GCCCCCGGTGGCGGACGGTCAGAGCCTCACAAGAAGGCGCTATGATAAACCGATACAATTAAAGGC
GCCCCCGGTGGCGGATATGAAGCGTTTAGCGAACGCCCGCTGTGATAAACCGATACAATTAAAGGC
GCCCCCGGTGGCGGACATCTGCCGACCTTTGAACAGGAAGATTGATAAACCGATACAATTAAAGGC
GCCCCCGGTGGCGGACCGTATGAACCGCGCAGCAACATTGTGTGATAAACCGATACAATTAAAGGC
GCCCCCGGTGGCGGAGAGGCACTAGAGAAACATTTCCAGGACTGATAAACCGATACAATTAAAGGC
GCCCCCGGTGGCGGACAGAGCGATGAACATCTGGAAGAAACCTGATAAACCGATACAATTAAAGGC
GCCCCCGGTGGCGGAGAAAACGAATTTATGACCGCGAGCAAATGATAAACCGATACAATTAAAGGC
GCCCCCGGTGGCGGACGGCCAGAAATGGAAAAGCCCGCTACCTGATAAACCGATACAATTAAAGGC
GCCCCCGGTGGCGGACCGCATCTGGAACTGGATAGCGCGGATTGATAAACCGATACAATTAAAGGC
GCCCCCGGTGGCGGAGAAATTCGCAGCCATTTTAGCGTGGCGTGATAAACCGATACAATTAAAGGC
GCCCCCGGTGGCGGAGAAGAAAGCGGCAGCGATAGCGATGATTGATAAACCGATACAATTAAAGGC
GCCCCCGGTGGCGGATATGAACAGGAAACCCTGGTGGTGGATTGATAAACCGATACAATTAAAGGC
GCCCCCGGTGGCGGAAACTTTATTAACAGCCTGGAACCGAAATGATAAACCGATACAATTAAAGGC
GCCCCCGGTGGCGGATACGCGATATTCAAGGAGCAAGACTTCTGATAAACCGATACAATTAAAGGC
GCCCCCGGTGGCGGACAGGGCGAACCGATTCAGAGCAGCGATTGATAAACCGATACAATTAAAGGC
GCCCCCGGTGGCGGAGGCGGCGGCTATGGCGGCGAAAGCTTTTGATAAACCGATACAATTAAAGGC
GCCCCCGGTGGCGGAGAAAGCCGCGAAACCGAAGAAGGCAGCTGATAAACCGATACAATTAAAGGC
GCCCCCGGTGGCGGACCGACCAGCGAACAGGGCATGAGCCAGTGATAAACCGATACAATTAAAGGC
GCCCCCGGTGGCGGAAAAGAGAAGACTAAAGCAGTGATAATGTGATAAACCGATACAATTAAAGGC
GCCCCCGGTGGCGGACAACGTACCCATGAAGTAAAGAAGTCCTGATAAACCGATACAATTAAAGGC
GCCCCCGGTGGCGGACCGGGCGCGGCGGGCGCGGGCGAAGAATGATAAACCGATACAATTAAAGGC
GCCCCCGGTGGCGGAAGCCAGGATGTGACCGGCGAACCGGCGTGATAAACCGATACAATTAAAGGC
GCCCCCGGTGGCGGAGAAGAAGAAGAAGAAGAAGAAGCGGATTGATAAACCGATACAATTAAAGGC
GCCCCCGGTGGCGGAAAAGAAACCCGCGATACCCCGAAACCGTGATAAACCGATACAATTAAAGGC
GCCCCCGGTGGCGGAGGCAGCATTAGCCAGGAACAGGTGGTGTGATAAACCGATACAATTAAAGGC
GCCCCCGGTGGCGGAGCGAAAGAAGTGGAACTGGTGGAAGAATGATAAACCGATACAATTAAAGGC
GCCCCCGGTGGCGGAGAAGATGAAGATGATGAAGCGAACACCTGATAAACCGATACAATTAAAGGC
GCCCCCGGTGGCGGACAGGAAATTCATACCAAAGAAAACAGCTGATAAACCGATACAATTAAAGGC
GCCCCCGGTGGCGGAACGTTGGCGGAAGCAGCTGAGAAGAGATGATAAACCGATACAATTAAAGGC
GCCCCCGGTGGCGGAATGATGGAACAGGCGCGCGAAATGCTGTGATAAACCGATACAATTAAAGGC
GCCCCCGGTGGCGGAGAAGTGATTGCGAACACCCTGCATCGCTGATAAACCGATACAATTAAAGGC
GCCCCCGGTGGCGGACAGGATCGCGCGCGCGAAGCGCATCCGTGATAAACCGATACAATTAAAGGC
GCCCCCGGTGGCGGACAGGAAACCAACTTTGCGCTGGCGGAATGATAAACCGATACAATTAAAGGC
GCCCCCGGTGGCGGATTTGAATTTCTGAACACCATGAAACCGTGATAAACCGATACAATTAAAGGC
GCCCCCGGTGGCGGACCGGATGAACGCACCCAGGTGCTGATGTGATAAACCGATACAATTAAAGGC
GCCCCCGGTGGCGGACGCCGCCAGGCGGGCCGCCCGAGCGAATGATAAACCGATACAATTAAAGGC
GCCCCCGGTGGCGGAGAGGGTCAGGAGAAAAGGGCTAAGCCGTGATAAACCGATACAATTAAAGGC
GCCCCCGGTGGCGGAGCGCAGGAACCGCATCTGCTGGCGGCGTGATAAACCGATACAATTAAAGGC
GCCCCCGGTGGCGGATGGAGCTTTCGCCCGGAACCGCGCCAGTGATAAACCGATACAATTAAAGGC
GCCCCCGGTGGCGGAAACAAACTGGAAGAACCGGGCCCGAGCTGATAAACCGATACAATTAAAGGC
GCCCCCGGTGGCGGAATCGAAGACTTAGAAAAGTCGGACCAATGATAAACCGATACAATTAAAGGC
GCCCCCGGTGGCGGACCGGAAGCGCTGGATCGCTTTGTGCGCTGATAAACCGATACAATTAAAGGC
GCCCCCGGTGGCGGAGAAAGCACCAGCAAAGAAGCGTATATTTGATAAACCGATACAATTAAAGGC
GCCCCCGGTGGCGGACAGCTGGAACAGCGCAGCGGCCTGCAGTGATAAACCGATACAATTAAAGGC
GCCCCCGGTGGCGGAGCGCCGTATGAACAGGGCCTGGATAACTGATAAACCGATACAATTAAAGGC
GCCCCCGGTGGCGGACCGGTGCGCGCGGCGGCGGAACAGGATTGATAAACCGATACAATTAAAGGC
GCCCCCGGTGGCGGAGAACGCAAAGCGATTAGCAGCGTGAAATGATAAACCGATACAATTAAAGGC
GCCCCCGGTGGCGGAATTATTGAAGAACCGCCGCATCGCTATTGATAAACCGATACAATTAAAGGC
GCCCCCGGTGGCGGAAAAGCGGAACAGGAACCGCCGCTGCTGTGATAAACCGATACAATTAAAGGC
GCCCCCGGTGGCGGATCGCCAACTCCTGGATCGGAACAAAACTGATAAACCGATACAATTAAAGGC
GCCCCCGGTGGCGGAACCGTGCGCAGCCCGAACGAACCGTTTTGATAAACCGATACAATTAAAGGC
GCCCCCGGTGGCGGAGATGAACGCGCGCCGCTGATTCGCGAATGATAAACCGATACAATTAAAGGC
GCCCCCGGTGGCGGAAGCAGCGCGATTACCCGCGTGGAACAGTGATAAACCGATACAATTAAAGGC
GCCCCCGGTGGCGGAAACAAAACCGATGAAGAAATTAGCGAATGATAAACCGATACAATTAAAGGC
GCCCCCGGTGGCGGAGATAGCAACCATAGCACCGAAGATGATTGATAAACCGATACAATTAAAGGC
GCCCCCGGTGGCGGAACCCTGGCAGAAAGTATCAAAGAGAAGTGATAAACCGATACAATTAAAGGC
GCCCCCGGTGGCGGAGGCCGCCCGAGCGAACCGCTGAGCCCGTGATAAACCGATACAATTAAAGGC
GCCCCCGGTGGCGGAGAAGAAGAACAGGAAGGCGATAGCCCGTGATAAACCGATACAATTAAAGGC
GCCCCCGGTGGCGGACTGCTGGAACTGGCGGAAGAAGATTATTGATAAACCGATACAATTAAAGGC
GCCCCCGGTGGCGGAGCGGAAAGCAGCGAACCGCTGACCCTGTGATAAACCGATACAATTAAAGGC
GCCCCCGGTGGCGGAGAACTGACCCGCGTGCTGATTAGCGATTGATAAACCGATACAATTAAAGGC
GCCCCCGGTGGCGGAGAATATAAGGAAAAGAAGGCGTCCGTGTGATAAACCGATACAATTAAAGGC
GCCCCCGGTGGCGGAAACCAGGAAGAATTTGAACGCGTGTTTTGATAAACCGATACAATTAAAGGC
GCCCCCGGTGGCGGAACCAGCAGCAGCAGCGAACAGCCGATGTGATAAACCGATACAATTAAAGGC
GCCCCCGGTGGCGGATTGCTGACGTCTTTCGAGGAGAAGAACTGATAAACCGATACAATTAAAGGC
GCCCCCGGTGGCGGAAAACAGATTAGCGCGGAACCGAGCACCTGATAAACCGATACAATTAAAGGC
GCCCCCGGTGGCGGAGCGAGCGAAAGCGAATTTGGCAAACCGTGATAAACCGATACAATTAAAGGC
GCCCCCGGTGGCGGAATTATTAAAGATCATTATCATGAACTGTGATAAACCGATACAATTAAAGGC
GCCCCCGGTGGCGGAAGCCGCGAAATTCGCAAACTGCAGGCGTGATAAACCGATACAATTAAAGGC
GCCCCCGGTGGCGGAGGCGAAGAAGGCCAGGCGAAACGCAACTGATAAACCGATACAATTAAAGGC
GCCCCCGGTGGCGGATTTCAGTATGCGAAAGAAGAATATATTTGATAAACCGATACAATTAAAGGC
GCCCCCGGTGGCGGACATAATGTGGAAAAGGACAATCGCCAATGATAAACCGATACAATTAAAGGC
GCCCCCGGTGGCGGAGGGGAGAAGAAGCAGTTTCAGAAGTTTTGATAAACCGATACAATTAAAGGC
GCCCCCGGTGGCGGAGAAGAAGATCAGGAAAGCGGCGCGGAATGATAAACCGATACAATTAAAGGC
GCCCCCGGTGGCGGAGATGATATTATTCTGGAACTGAACGAATGATAAACCGATACAATTAAAGGC
GCCCCCGGTGGCGGACTAAAGAAGAAGCTAGGTCTGGAGCAATGATAAACCGATACAATTAAAGGC
GCCCCCGGTGGCGGAGAAGAACCGGAAACCAGCGGCGATCTGTGATAAACCGATACAATTAAAGGC
GCCCCCGGTGGCGGAGAAGAAAGCGAACATTATATTGGCCATTGATAAACCGATACAATTAAAGGC
GCCCCCGGTGGCGGAAGCAGCGAACGCAAAAGCTTTAAAAGCTGATAAACCGATACAATTAAAGGC
GCCCCCGGTGGCGGAGCGAGCCGCGAACAGGCGGCGAGCAACTGATAAACCGATACAATTAAAGGC
GCCCCCGGTGGCGGAAAACGGAATGAAATTAAGAAAATCGTGTGATAAACCGATACAATTAAAGGC
GCCCCCGGTGGCGGAGAGCTTGAAGAAAAGAGCCAATCTAATTGATAAACCGATACAATTAAAGGC
GCCCCCGGTGGCGGAGCGGCGACCGCGATGAAAGAACCGCCGTGATAAACCGATACAATTAAAGGC
GCCCCCGGTGGCGGAAGCAGCAGCGAAAGCAGCGATAGCGATTGATAAACCGATACAATTAAAGGC
GCCCCCGGTGGCGGATTTCACAGGGAAAAGGAAGCGTCCTCTTGATAAACCGATACAATTAAAGGC
GCCCCCGGTGGCGGACGCGAAGCGGCGCTGGTGGAACCGAACTGATAAACCGATACAATTAAAGGC
GCCCCCGGTGGCGGACTGGGCATTGAACCGGTGGCGCGCATGTGATAAACCGATACAATTAAAGGC
GCCCCCGGTGGCGGAGCGGAAGAAAGCAGCAGCCGCCCGCATTGATAAACCGATACAATTAAAGGC
GCCCCCGGTGGCGGAAGCGGCCCGCAGCCGCGCCGCGAACAGTGATAAACCGATACAATTAAAGGC
GCCCCCGGTGGCGGACTGGGCCGCACCGAACTGCTGAGCTGGTGATAAACCGATACAATTAAAGGC
GCCCCCGGTGGCGGAAGCAGCGAAAGCGAAGATAGCACCAGCTGATAAACCGATACAATTAAAGGC
GCCCCCGGTGGCGGATTTGAAAACGGCATTTATCATCAGCGCTGATAAACCGATACAATTAAAGGC
GCCCCCGGTGGCGGAGGGGAAAAGGCTTCCAACTTAACCCGGTGATAAACCGATACAATTAAAGGC
GCCCCCGGTGGCGGACGCCTGGAAGGCTTTCGCAAAACCGATTGATAAACCGATACAATTAAAGGC
GCCCCCGGTGGCGGAAAACCGGAACGCATTAGCACCGTGGTGTGATAAACCGATACAATTAAAGGC
GCCCCCGGTGGCGGAGATTATGAAGTAAAGAAAGAAGGAGAATGATAAACCGATACAATTAAAGGC
GCCCCCGGTGGCGGACGCCGCAGCGAACGCGCGGGCACCCCGTGATAAACCGATACAATTAAAGGC
GCCCCCGGTGGCGGAGAAAGCCTGACCGCGACCGGCCTGTTTTGATAAACCGATACAATTAAAGGC
GCCCCCGGTGGCGGACGCAGCGAACTGGTGACCAAAATTTATTGATAAACCGATACAATTAAAGGC
GCCCCCGGTGGCGGAGAAACCGATGGCGTGCCGGTGCTGGCGTGATAAACCGATACAATTAAAGGC
GCCCCCGGTGGCGGATATATGGAACGCATTCGCGGCGAAAGCTGATAAACCGATACAATTAAAGGC
GCCCCCGGTGGCGGACGCCAGACCGAATATCAGGGCGTGCTGTGATAAACCGATACAATTAAAGGC
GCCCCCGGTGGCGGAGTGGAACAGGCGATTCAGATTCATAGCTGATAAACCGATACAATTAAAGGC
GCCCCCGGTGGCGGATTTCTGAAACCGGAATATGCGTTTAGCTGATAAACCGATACAATTAAAGGC
GCCCCCGGTGGCGGAGCAAGAAGGAAGGCCGAAGATTTCTTCTGATAAACCGATACAATTAAAGGC
GCCCCCGGTGGCGGATTTCTGGAAAGCGAAGAAGAATGGCATTGATAAACCGATACAATTAAAGGC
GCCCCCGGTGGCGGACTGGAACCGGAACAGCCGACCAAACTGTGATAAACCGATACAATTAAAGGC
GCCCCCGGTGGCGGAGGATTCGAGAAGTCATCGAAGAAAGACTGATAAACCGATACAATTAAAGGC
GCCCCCGGTGGCGGACAGCGCATTGATGAATTTGAAGAAATGTGATAAACCGATACAATTAAAGGC
GCCCCCGGTGGCGGACCGAACTATCCGTATGAAGATGAATATTGATAAACCGATACAATTAAAGGC
GCCCCCGGTGGCGGAGCGCAGTTTCTGAACGAAGATCTGGAATGATAAACCGATACAATTAAAGGC
GCCCCCGGTGGCGGACGGAAGGGCGAGAAAGGGCCTGAGGGCTGATAAACCGATACAATTAAAGGC
GCCCCCGGTGGCGGAGAAATTGATGAACATGATGCGATTATTTGATAAACCGATACAATTAAAGGC
GCCCCCGGTGGCGGAGAGACCGGTAAGAATACCATTACCACATGATAAACCGATACAATTAAAGGC
GCCCCCGGTGGCGGAGAAGTGCAGCTGTATGCGGTGCATAGCTGATAAACCGATACAATTAAAGGC
GCCCCCGGTGGCGGAGCGGAACCGAGCAAAGCGACCAAAAGCTGATAAACCGATACAATTAAAGGC
GCCCCCGGTGGCGGACCGGATGAACCGAACTTTGAAGTGATTTGATAAACCGATACAATTAAAGGC
GCCCCCGGTGGCGGACGCGAACAGATTGGCAAAATTCGCGATTGATAAACCGATACAATTAAAGGC
GCCCCCGGTGGCGGACCGTGGGCCCCAAGGGAGGCTATCTTTTGATAAACCGATACAATTAAAGGC
GCCCCCGGTGGCGGACAGAACGCGTTTAGCCTGGAACAGAAATGATAAACCGATACAATTAAAGGC
GCCCCCGGTGGCGGAAGCGAAGGCCGCGCGTGGGGCCGCCATTGATAAACCGATACAATTAAAGGC
GCCCCCGGTGGCGGAACCAGCGAAGATAGCGAAGCGGATATTTGATAAACCGATACAATTAAAGGC
GCCCCCGGTGGCGGACTGAACCGCAACGAAATGATGAACTGGTGATAAACCGATACAATTAAAGGC
GCCCCCGGTGGCGGACTGCTGACCTGGGCGAGCTTTGAATTTTGATAAACCGATACAATTAAAGGC
GCCCCCGGTGGCGGAAGCCAGAGCGAACAGCGCTATAGCCGCTGATAAACCGATACAATTAAAGGC
GCCCCCGGTGGCGGACGTCAAAAGGAAGAAGTAAAGAAGAAATGATAAACCGATACAATTAAAGGC
GCCCCCGGTGGCGGACGTGCAACAAAGAAGGAGCAAGCGGATTGATAAACCGATACAATTAAAGGC
GCCCCCGGTGGCGGACTGGGCGAACCGACCGCGGATCTGGCGTGATAAACCGATACAATTAAAGGC
GCCCCCGGTGGCGGAAGCACCTATCCGGAACATCAGTATCAGTGATAAACCGATACAATTAAAGGC
GCCCCCGGTGGCGGACTGAGCAGCGAATTTGATGAAGATGATTGATAAACCGATACAATTAAAGGC
GCCCCCGGTGGCGGAAACGAACAGATTATTGGCCATAGCATTTGATAAACCGATACAATTAAAGGC
GCCCCCGGTGGCGGAAAATATGTGGATGCGGAAACCGAACTGTGATAAACCGATACAATTAAAGGC
GCCCCCGGTGGCGGAGCCGAGCCACACGGTCCCGGTACCCAATGATAAACCGATACAATTAAAGGC
GCCCCCGGTGGCGGAGCGGAACTGAAAGAACATAGCTATCCGTGATAAACCGATACAATTAAAGGC
GCCCCCGGTGGCGGAAGCCATAGCGGCCGCGAAGTGGTGATTTGATAAACCGATACAATTAAAGGC
GCCCCCGGTGGCGGAGATGAATGGGCGCTGGTGCTGCAGGTGTGATAAACCGATACAATTAAAGGC
GCCCCCGGTGGCGGAGATAAACCGGGCGCGGATGAAGGCCGCTGATAAACCGATACAATTAAAGGC
GCCCCCGGTGGCGGAAGCGAAGATCTGAAAAGCGAAGTGGGCTGATAAACCGATACAATTAAAGGC
GCCCCCGGTGGCGGACCGGTGATGACCGAACCGAGCCAGCATTGATAAACCGATACAATTAAAGGC
GCCCCCGGTGGCGGACGATTCGAGCTCTTCGGCAAGAAGAAATGATAAACCGATACAATTAAAGGC
GCCCCCGGTGGCGGACTGGCGGAACCGCCGCCGGCGCCGACCTGATAAACCGATACAATTAAAGGC
GCCCCCGGTGGCGGACCGCCGGGCGAAAACCCGAACCTGAGCTGATAAACCGATACAATTAAAGGC
GCCCCCGGTGGCGGACCGGCGATTGAACCGGCGTTTGAACGCTGATAAACCGATACAATTAAAGGC
GCCCCCGGTGGCGGAAGCGATGTGGCGCGCCTGGAACCGGCGTGATAAACCGATACAATTAAAGGC
GCCCCCGGTGGCGGAGAAGATAGCGATAGCGAAAACGAAGATTGATAAACCGATACAATTAAAGGC
GCCCCCGGTGGCGGAGGCGAAGCGCCGCAGGAACCGCAGGAATGATAAACCGATACAATTAAAGGC
GCCCCCGGTGGCGGAGCGGGCGAACGCAAACAGGCGCATCCGTGATAAACCGATACAATTAAAGGC
GCCCCCGGTGGCGGAGGCGAACCGTTTAAAGTGAAAGTGCCGTGATAAACCGATACAATTAAAGGC
GCCCCCGGTGGCGGACTGAAAGGCCGCAAAGAACTGAGCCATTGATAAACCGATACAATTAAAGGC
GCCCCCGGTGGCGGAGCGGAAGGCAACACCTATACCGCGGTGTGATAAACCGATACAATTAAAGGC
GCCCCCGGTGGCGGAGCGAGCAGCCGCCTGGAACTGCGCCGCTGATAAACCGATACAATTAAAGGC
GCCCCCGGTGGCGGAGAAATGTACGAGAGGTTGAAGAAGTTATGATAAACCGATACAATTAAAGGC
GCCCCCGGTGGCGGACGCCGCATTACCTTTGAACAGCCGAGCTGATAAACCGATACAATTAAAGGC
GCCCCCGGTGGCGGAACTCAGGTCTTGAGAGTCCCAGAAAAGTGATAAACCGATACAATTAAAGGC
GCCCCCGGTGGCGGAAGGACCGCTCCCTGGAAGAAACGCGAATGATAAACCGATACAATTAAAGGC
GCCCCCGGTGGCGGAATGACCGAACCGGGCCTGACCCCGAGCTGATAAACCGATACAATTAAAGGC
GCCCCCGGTGGCGGAACCGAACGCCGCAAAGAACGCGGCACCTGATAAACCGATACAATTAAAGGC
GCCCCCGGTGGCGGACAGGAAATTGATGTGGGCAAAACCAGCTGATAAACCGATACAATTAAAGGC
GCCCCCGGTGGCGGACAGGAAAGCCGCGTGAAAATGGGCGATTGATAAACCGATACAATTAAAGGC
GCCCCCGGTGGCGGAGAAACCGAATATGAAGAAACCGAAGATTGATAAACCGATACAATTAAAGGC
GCCCCCGGTGGCGGACTTCCCTTCTTCGAAGCTCGAGCCGGATGATAAACCGATACAATTAAAGGC
GCCCCCGGTGGCGGAGAACCGCCGCAGCTGGAAGATATGGCGTGATAAACCGATACAATTAAAGGC
GCCCCCGGTGGCGGAGAATTTGAACGCCAGAACCGCAGCGAATGATAAACCGATACAATTAAAGGC
GCCCCCGGTGGCGGACTGAGCCATGCGATTCAGGAACTGAAATGATAAACCGATACAATTAAAGGC
GCCCCCGGTGGCGGAACCCATTATAAAGAAGCGGTGAAAGCGTGATAAACCGATACAATTAAAGGC
GCCCCCGGTGGCGGACTGATGCAGGTGGTGCCGCAGGAAGAATGATAAACCGATACAATTAAAGGC
GCCCCCGGTGGCGGAGAAGAAATGGAAGAACTGCCGAGCGTGTGATAAACCGATACAATTAAAGGC
GCCCCCGGTGGCGGAGCGAGCGCGCCGAACCTGGAACCGATTTGATAAACCGATACAATTAAAGGC
GCCCCCGGTGGCGGACCGAGCCGCGAACCGCAGGAAGAACCGTGATAAACCGATACAATTAAAGGC
GCCCCCGGTGGCGGAGAAGGCGTGAAAAGCGAAGGCAGCACCTGATAAACCGATACAATTAAAGGC
GCCCCCGGTGGCGGACTGCCGAAAATTAAAGAAGAAACCGTGTGATAAACCGATACAATTAAAGGC
GCCCCCGGTGGCGGAACCGAACCGTTTCAGGCGAAAACCCAGTGATAAACCGATACAATTAAAGGC
GCCCCCGGTGGCGGAGAAAAGAAATATAAAGAGTTCAAGTTCTGATAAACCGATACAATTAAAGGC
GCCCCCGGTGGCGGACATAAACGCGGCCGCTTTCCGGAAAGCTGATAAACCGATACAATTAAAGGC
GCCCCCGGTGGCGGAGGCGAACAGCCGGCGGAATATGTGAGCTGATAAACCGATACAATTAAAGGC
GCCCCCGGTGGCGGAATTGCAGAGAAGTTCGAACAGAGGGGTTGATAAACCGATACAATTAAAGGC
GCCCCCGGTGGCGGACAGCGCCGCGCGGAAAGCCATGAAGCGTGATAAACCGATACAATTAAAGGC
GCCCCCGGTGGCGGAAAAGGCGGCACCGAAGAACTGGATCCGTGATAAACCGATACAATTAAAGGC
GCCCCCGGTGGCGGAGGAACAACAATATTTGAGTCGGACGAATGATAAACCGATACAATTAAAGGC
GCCCCCGGTGGCGGAAGCCCGGAAGCGAGCGAAAGCCGCAACTGATAAACCGATACAATTAAAGGC
GCCCCCGGTGGCGGAGGCCATCCGCCGGCGGAAGAACTGCCGTGATAAACCGATACAATTAAAGGC
GCCCCCGGTGGCGGAGGGACATTCGTGCAAGAACATAAGAAATGATAAACCGATACAATTAAAGGC
GCCCCCGGTGGCGGATTAGTTCATGTAGAATACGCTGAAAAGTGATAAACCGATACAATTAAAGGC
GCCCCCGGTGGCGGAGAACCGAGCCTGGAACAGGCGAACCAGTGATAAACCGATACAATTAAAGGC
GCCCCCGGTGGCGGAAATCTGCGGAACGAGCCCAAGAATGCATGATAAACCGATACAATTAAAGGC
GCCCCCGGTGGCGGAGAACAGCATAGCCGCAGCGTGAGCAGCTGATAAACCGATACAATTAAAGGC
GCCCCCGGTGGCGGACGCGATGGCGCGCAGGAACCGAACAACTGATAAACCGATACAATTAAAGGC
GCCCCCGGTGGCGGACGCGATGAAGAAGAAGAAATGCTGGCGTGATAAACCGATACAATTAAAGGC
GCCCCCGGTGGCGGAGAAGGCGGCGGCGCGGCGAGCAGCGGCTGATAAACCGATACAATTAAAGGC
GCCCCCGGTGGCGGATATCCGATGCCGACCGGCTATGAACAGTGATAAACCGATACAATTAAAGGC
GCCCCCGGTGGCGGAGCGAGCGCGGTGCCGTTTGAACAGGAATGATAAACCGATACAATTAAAGGC
GCCCCCGGTGGCGGACTGATTGAACGCCGCGCGGTGTATGTGTGATAAACCGATACAATTAAAGGC
GCCCCCGGTGGCGGACGAGAGAAGGAGCCCGCCAAGCAAAAGTGATAAACCGATACAATTAAAGGC
GCCCCCGGTGGCGGAGAACTGCCGATGGCGGAAAGCCTGGTGTGATAAACCGATACAATTAAAGGC
GCCCCCGGTGGCGGATATAGCATTAACCTGGAAAGCCGCCGCTGATAAACCGATACAATTAAAGGC
GCCCCCGGTGGCGGAAGCCTGGAACAGAGCAACGTGGCGAGCTGATAAACCGATACAATTAAAGGC
GCCCCCGGTGGCGGAGAAGCCAAGAACTCATCTAAACCAGTATGATAAACCGATACAATTAAAGGC
GCCCCCGGTGGCGGAGAAGCGGAAGGCAGCGGCCTGAGCTTTTGATAAACCGATACAATTAAAGGC
GCCCCCGGTGGCGGACCGGATCTGAAACGCCAGGAACTGCTGTGATAAACCGATACAATTAAAGGC
GCCCCCGGTGGCGGAGAAAACGGCTTTTATAGCTATTTTAAATGATAAACCGATACAATTAAAGGC
GCCCCCGGTGGCGGATTTAACCGCGCGACCGTGCTGGAACAGTGATAAACCGATACAATTAAAGGC
GCCCCCGGTGGCGGAAAAGAGGCCATCAAGAATAGTGAGCGGTGATAAACCGATACAATTAAAGGC
GCCCCCGGTGGCGGAGAGGAAGGGAAGAAACAAGAGCAAGCCTGATAAACCGATACAATTAAAGGC
GCCCCCGGTGGCGGACCGAGCGATCAGCCGACCCCGAAAGAATGATAAACCGATACAATTAAAGGC
GCCCCCGGTGGCGGAGAACCGGAAGATCCGGGCGCGGAAGTGTGATAAACCGATACAATTAAAGGC
GCCCCCGGTGGCGGAGAAGCGCGCCCGAGCGCGAGCGGCCTGTGATAAACCGATACAATTAAAGGC
GCCCCCGGTGGCGGAGATCGCGCGAACAACGTGGAACTGGAATGATAAACCGATACAATTAAAGGC
GCCCCCGGTGGCGGAATCATTTACGAAGAAGTCAAGAAACAATGATAAACCGATACAATTAAAGGC
GCCCCCGGTGGCGGATATCCTCCAGAAGACAAGAAAGAGCAGTGATAAACCGATACAATTAAAGGC
GCCCCCGGTGGCGGAAGCACCAGCGAAAGCTTTCTGGAAGTGTGATAAACCGATACAATTAAAGGC
GCCCCCGGTGGCGGAGTGCAGCAGGAACCGGTGGCGAGCAGCTGATAAACCGATACAATTAAAGGC
GCCCCCGGTGGCGGAGGCCCGGCGGATGGCGAACTGTATATTTGATAAACCGATACAATTAAAGGC
GCCCCCGGTGGCGGATGGCATCATGAATATCAGGAACGCTATTGATAAACCGATACAATTAAAGGC
GCCCCCGGTGGCGGAAACCGCCCGTGGCCGAAAGATGAATATTGATAAACCGATACAATTAAAGGC
GCCCCCGGTGGCGGAGAACAGGAAGAAGATGATGATCAGCGCTGATAAACCGATACAATTAAAGGC
GCCCCCGGTGGCGGACTGAGCCGCGAAGGCCGCGATCTGAGCTGATAAACCGATACAATTAAAGGC
GCCCCCGGTGGCGGACACGCAGACGAGAACAAGAAGAAGAAGTGATAAACCGATACAATTAAAGGC
GCCCCCGGTGGCGGACGCGAACGCCGCCCGCAGCCGCTGACCTGATAAACCGATACAATTAAAGGC
GCCCCCGGTGGCGGAGATGCGGAACAGATTCATATTGCGTATTGATAAACCGATACAATTAAAGGC
GCCCCCGGTGGCGGAAGCGAAAGCGATACCAACAAAAGCGCGTGATAAACCGATACAATTAAAGGC
GCCCCCGGTGGCGGAAAAGAAACCAGCGCGGAACAGGGCCATTGATAAACCGATACAATTAAAGGC
GCCCCCGGTGGCGGACTGCGCCGCGAACTGATTGCGTTTCTGTGATAAACCGATACAATTAAAGGC
GCCCCCGGTGGCGGATGGGATGCGCATGAAAGCGTGAAATTTTGATAAACCGATACAATTAAAGGC
GCCCCCGGTGGCGGACATGCGCGCGGCAGCGAACCGCGCGCGTGATAAACCGATACAATTAAAGGC
GCCCCCGGTGGCGGAACCGTGGAACGCAAAGTGGCGCTGGGCTGATAAACCGATACAATTAAAGGC
GCCCCCGGTGGCGGATTTGCGGATGAAGATGCGGATGGCGATTGATAAACCGATACAATTAAAGGC
GCCCCCGGTGGCGGAGAGGCCTATAAGAAGCTGGACGCTGAATGATAAACCGATACAATTAAAGGC
GCCCCCGGTGGCGGAATGAAGAAGGAGTTTAGAGTAAAGAAGTGATAAACCGATACAATTAAAGGC
GCCCCCGGTGGCGGAATGGTGAGCACCCTGCTGGAACAGGATTGATAAACCGATACAATTAAAGGC
GCCCCCGGTGGCGGAGAACATACCCCGCGCAACGAACCGGTGTGATAAACCGATACAATTAAAGGC
GCCCCCGGTGGCGGAATAATTGAGTCAGTGCCAAAGAAAGTCTGATAAACCGATACAATTAAAGGC
GCCCCCGGTGGCGGAGAACCGGTGCTGAAACCGGCGAAAGTGTGATAAACCGATACAATTAAAGGC
GCCCCCGGTGGCGGAAGCGAAGATCTGCCGCCGGTGAGCTTTTGATAAACCGATACAATTAAAGGC
GCCCCCGGTGGCGGAAGGGCGGAGATGAAGAAGGCGAGTCACTGATAAACCGATACAATTAAAGGC
GCCCCCGGTGGCGGAGCGTTTGAAGATTATGCGAACTTTAAATGATAAACCGATACAATTAAAGGC
GCCCCCGGTGGCGGAGAAGAGGGCGAAAAGCAGGAGCAGGCGTGATAAACCGATACAATTAAAGGC
GCCCCCGGTGGCGGAGGCGAAGCGGGCGCGCAGTATGCGATTTGATAAACCGATACAATTAAAGGC
GCCCCCGGTGGCGGACTGGAACCGCTGGAAATGAGCAGCACCTGATAAACCGATACAATTAAAGGC
GCCCCCGGTGGCGGAGTGAACGCGATTATGGAACTGGAAGTGTGATAAACCGATACAATTAAAGGC
GCCCCCGGTGGCGGAATTAACGAAGTGAAACATCAGATGAAATGATAAACCGATACAATTAAAGGC
GCCCCCGGTGGCGGAATTTTCGAAGACTACGCGAACTTTAAGTGATAAACCGATACAATTAAAGGC
GCCCCCGGTGGCGGACCGGAACAGAGCAGCGCGGAACGCAGCTGATAAACCGATACAATTAAAGGC
GCCCCCGGTGGCGGACAGAACGAACTGCTGTATGATCTGGATTGATAAACCGATACAATTAAAGGC
GCCCCCGGTGGCGGAATTGAACCGTTTATGCTGATGATTCTGTGATAAACCGATACAATTAAAGGC
GCCCCCGGTGGCGGATTTGAAGTGCATCAGAGCAGCCATGCGTGATAAACCGATACAATTAAAGGC
GCCCCCGGTGGCGGACGCACCAACGAATTTCTGGAAGCGCCGTGATAAACCGATACAATTAAAGGC
GCCCCCGGTGGCGGACGCGAAGCGGCGGCGAGCAACTATGTGTGATAAACCGATACAATTAAAGGC
GCCCCCGGTGGCGGATTTGAAGAAACCGATAGCAAAGATCTGTGATAAACCGATACAATTAAAGGC
GCCCCCGGTGGCGGAAAGACCAAGAAGGATAGAAGAGAGCGTTGATAAACCGATACAATTAAAGGC
GCCCCCGGTGGCGGAACCATTATGGAAGAACTGAAAATGAAATGATAAACCGATACAATTAAAGGC
GCCCCCGGTGGCGGAAGCGATGAAAGCGATAGCGATAGCGGCTGATAAACCGATACAATTAAAGGC
GCCCCCGGTGGCGGAAAGGGACTTGTTAAAGAGAAGAAGAAGTGATAAACCGATACAATTAAAGGC
GCCCCCGGTGGCGGAGGCGAACTGACCACCGTGTTTCATAGCTGATAAACCGATACAATTAAAGGC
GCCCCCGGTGGCGGAGTAAAGAAAGAGCCCAAGGGAAGCGCCTGATAAACCGATACAATTAAAGGC
GCCCCCGGTGGCGGAGGCGAACGCCCGACCAGCTATGTGAGCTGATAAACCGATACAATTAAAGGC
GCCCCCGGTGGCGGAGTGGCGCGCAAACTGGAACGCCCGCTGTGATAAACCGATACAATTAAAGGC
GCCCCCGGTGGCGGAGCGCTGGGCGAACGCGTGGAAATTCTGTGATAAACCGATACAATTAAAGGC
GCCCCCGGTGGCGGAAGCCCGCCGAAAGAACCGAGCCCGAAATGATAAACCGATACAATTAAAGGC
GCCCCCGGTGGCGGATGGAAACCGAGCAGCCCGGTGGAACAGTGATAAACCGATACAATTAAAGGC
GCCCCCGGTGGCGGAGAAGAACCGACCTATGAAAACTTTACCTGATAAACCGATACAATTAAAGGC
GCCCCCGGTGGCGGAATGATTGTGGGCAACGGCGAACTGAGCTGATAAACCGATACAATTAAAGGC
GCCCCCGGTGGCGGAATGGATGAAGATGAAGATGATGATTATTGATAAACCGATACAATTAAAGGC
GCCCCCGGTGGCGGAGAAAGCAGCAGCACCGCGACCAAAGCGTGATAAACCGATACAATTAAAGGC
GCCCCCGGTGGCGGAAAATGGACCGATGAATTTAAAGTGAGCTGATAAACCGATACAATTAAAGGC
GCCCCCGGTGGCGGACTGCGCGAAATTAGCAGCAACGCGCTGTGATAAACCGATACAATTAAAGGC
GCCCCCGGTGGCGGACATGGCCTGAGCCAGTATAACGAACTGTGATAAACCGATACAATTAAAGGC
GCCCCCGGTGGCGGACAGGGCGAAGGCCATAGCGCGATGACCTGATAAACCGATACAATTAAAGGC
GCCCCCGGTGGCGGACGCGAAGCGGGCCAGCCGACCACCCTGTGATAAACCGATACAATTAAAGGC
GCCCCCGGTGGCGGAATTCAGGAAATTCGCCGCATTCAGCAGTGATAAACCGATACAATTAAAGGC
GCCCCCGGTGGCGGAACCGAAGAAACCGATGAAGAAGAAACCTGATAAACCGATACAATTAAAGGC
GCCCCCGGTGGCGGAGATGAACCGGGCAACCCGGCGGCGCCGTGATAAACCGATACAATTAAAGGC
GCCCCCGGTGGCGGAAAACTGTTTAGCAAACGCATTAGCGAATGATAAACCGATACAATTAAAGGC
GCCCCCGGTGGCGGAGAAGCGCTGCGCATTCCGCCGGAAGATTGATAAACCGATACAATTAAAGGC
GCCCCCGGTGGCGGATTTAGCGTGGAATTTAAAGCGAACCCGTGATAAACCGATACAATTAAAGGC
GCCCCCGGTGGCGGACGCATATTCGAAAGCGTACCTAAACGATGATAAACCGATACAATTAAAGGC
GCCCCCGGTGGCGGAGCGCAGGGCGAAGAAGAAGATGTGCTGTGATAAACCGATACAATTAAAGGC
GCCCCCGGTGGCGGACGCAAAGTGCTGGAACTGGAAGGCAAATGATAAACCGATACAATTAAAGGC
GCCCCCGGTGGCGGAGCGTATATGGAACAGAACGGCCATGGCTGATAAACCGATACAATTAAAGGC
GCCCCCGGTGGCGGAAACGAAGAGGAGGAGAAGGAAGACGCTTGATAAACCGATACAATTAAAGGC
GCCCCCGGTGGCGGAACCGGCGAACCGCAGCTGAACAACCGCTGATAAACCGATACAATTAAAGGC
GCCCCCGGTGGCGGAGAACTAAAATCCATTCTAAACAAGAACTGATAAACCGATACAATTAAAGGC
GCCCCCGGTGGCGGAATGGATCAGACCCGCCTGGAACAGAGCTGATAAACCGATACAATTAAAGGC
GCCCCCGGTGGCGGAGCGCATCCGGCGGAACCGCCGGAACCGTGATAAACCGATACAATTAAAGGC
GCCCCCGGTGGCGGACTGCTGCAGTGGATGGAAGAAGAAGAATGATAAACCGATACAATTAAAGGC
GCCCCCGGTGGCGGAGAACTGGGCATTAGCCAGGAAGAACAGTGATAAACCGATACAATTAAAGGC
GCCCCCGGTGGCGGACTGCAGCAGCAGAAAGGCGAAAGCAGCTGATAAACCGATACAATTAAAGGC
GCCCCCGGTGGCGGACGCCTGACCGAACTGTATAAAGGCGGCTGATAAACCGATACAATTAAAGGC
GCCCCCGGTGGCGGATGGAACGGCAACAGCGAACAGCAGATGTGATAAACCGATACAATTAAAGGC
GCCCCCGGTGGCGGAAGCGAACATGTGCCGGCGGCGGGCATTTGATAAACCGATACAATTAAAGGC
GCCCCCGGTGGCGGAGCGGAAAACAGCGCGTTTGAAGCGGATTGATAAACCGATACAATTAAAGGC
GCCCCCGGTGGCGGACTGAGCGAATTTAAAGAAAGCTGGAAATGATAAACCGATACAATTAAAGGC
GCCCCCGGTGGCGGAGCGATGCCGCTGCTGCCGGTGCCGGAATGATAAACCGATACAATTAAAGGC
GCCCCCGGTGGCGGACTCGAGTCGCCAGGTCCGCAGGCTTCCTGATAAACCGATACAATTAAAGGC
GCCCCCGGTGGCGGACGCAGCCGCGAAGTGGATAGCGGCAACTGATAAACCGATACAATTAAAGGC
GCCCCCGGTGGCGGACTGGAACAGCTGGGCAGCGAAGGCAGCTGATAAACCGATACAATTAAAGGC
GCCCCCGGTGGCGGAGCGGCGCCGGAACCGCGCCCGGCGACCTGATAAACCGATACAATTAAAGGC
GCCCCCGGTGGCGGAAGGCTCCACGAAGGTGAAAAGCAAGTCTGATAAACCGATACAATTAAAGGC
GCCCCCGGTGGCGGAGAAAAGAAGGAATCTGCTGTCGGTTTATGATAAACCGATACAATTAAAGGC
GCCCCCGGTGGCGGAGTGGAAGGCGCGCAGATTCAGTTTATGTGATAAACCGATACAATTAAAGGC
GCCCCCGGTGGCGGAATGGAAAACGAAGAAGCGTATCAGCGCTGATAAACCGATACAATTAAAGGC
GCCCCCGGTGGCGGATGGATTCGCGAAGAAATGAAACGCAACTGATAAACCGATACAATTAAAGGC
GCCCCCGGTGGCGGACGCAACCCGGAACAGTTTAAAAGCAACTGATAAACCGATACAATTAAAGGC
GCCCCCGGTGGCGGAAACTATGAACCGACCATTGTGAAAGAATGATAAACCGATACAATTAAAGGC
GCCCCCGGTGGCGGAGAAGTGAGCACCGTGGCGACCGCGGTGTGATAAACCGATACAATTAAAGGC
GCCCCCGGTGGCGGACTGGAACATGTGCAGCCGTGGGAAGTGTGATAAACCGATACAATTAAAGGC
GCCCCCGGTGGCGGAGGCGGCCGCCGCCCGGAAGAAGCGAGCTGATAAACCGATACAATTAAAGGC
GCCCCCGGTGGCGGAAGCCCGAGCCAGGAACAGGAACCGAGCTGATAAACCGATACAATTAAAGGC
GCCCCCGGTGGCGGAGGCTGGGAACGCACCCCGGCGCTGAAATGATAAACCGATACAATTAAAGGC
GCCCCCGGTGGCGGACTGCTGGAAGAAGAAGAACTGGATGAATGATAAACCGATACAATTAAAGGC
GCCCCCGGTGGCGGAAGCCTGCCGGCGGCGGAACCGGTGACCTGATAAACCGATACAATTAAAGGC
GCCCCCGGTGGCGGACCGAGCGAAGAAGATTTTGTGTTTCTGTGATAAACCGATACAATTAAAGGC
GCCCCCGGTGGCGGAGAAGAAGCGGAACGCCCGGCGCCGCAGTGATAAACCGATACAATTAAAGGC
GCCCCCGGTGGCGGAGAACTGAACCAGCGCCTGAGCGAACAGTGATAAACCGATACAATTAAAGGC
GCCCCCGGTGGCGGATCGGAGGGAGGGGATGACTTCTGGTTTTGATAAACCGATACAATTAAAGGC
GCCCCCGGTGGCGGACGCGAACCGCCGCGCCCGGTGAGCAGCTGATAAACCGATACAATTAAAGGC
GCCCCCGGTGGCGGAGATCCGCCGGCGGAATGGGAACGCGTGTGATAAACCGATACAATTAAAGGC
GCCCCCGGTGGCGGACATCGCGTGCATGTGTATGTGGAACCGTGATAAACCGATACAATTAAAGGC
GCCCCCGGTGGCGGACTGGAATATAGCGATGAACAGCAGCTGTGATAAACCGATACAATTAAAGGC
GCCCCCGGTGGCGGACCGGAAGAAGATGATCATGATGAACTGTGATAAACCGATACAATTAAAGGC
GCCCCCGGTGGCGGAGAACTGATGGCGGGCATGGAACAGAGCTGATAAACCGATACAATTAAAGGC
GCCCCCGGTGGCGGAGTGGGCAGCTGGGAACCGGCGTTTTGGTGATAAACCGATACAATTAAAGGC
GCCCCCGGTGGCGGAAGCAGCAACGAAGATAACGATACCAAATGATAAACCGATACAATTAAAGGC
GCCCCCGGTGGCGGAAGCGAAGTGAACGTGAGCAGCAACCTGTGATAAACCGATACAATTAAAGGC
GCCCCCGGTGGCGGACTGGAAGATAGCCTGGAAGAAAACAGCTGATAAACCGATACAATTAAAGGC
GCCCCCGGTGGCGGATATCATGCGCGCCCGGAACTGGCGTTTTGATAAACCGATACAATTAAAGGC
GCCCCCGGTGGCGGAGAAGAAAACGAAGATAGCGATAGCGATTGATAAACCGATACAATTAAAGGC
GCCCCCGGTGGCGGAGATGAAACCGAATTTGAACTGGAAGATTGATAAACCGATACAATTAAAGGC
GCCCCCGGTGGCGGAGAACCTCAAAATGGTGGCCCAGGTCATTGATAAACCGATACAATTAAAGGC
GCCCCCGGTGGCGGAGAGAAAATCTCTCAATACTCGTACTTATGATAAACCGATACAATTAAAGGC
GCCCCCGGTGGCGGAGCGAAACGCGAAATGCAGGAATGGGTGTGATAAACCGATACAATTAAAGGC
GCCCCCGGTGGCGGAGCGGAAGGCGAAGCGCAGGGCCCGCATTGATAAACCGATACAATTAAAGGC
GCCCCCGGTGGCGGAAAAGAAGCGCATAACCTGGCGGTGCTGTGATAAACCGATACAATTAAAGGC
GCCCCCGGTGGCGGAGAAACCCGCGAAACCGAAGAAAGCGCGTGATAAACCGATACAATTAAAGGC
GCCCCCGGTGGCGGAAGCCGCGAACGCAAACGCGTGCAGAAATGATAAACCGATACAATTAAAGGC
GCCCCCGGTGGCGGAAACCGCTTAGAGAAGAATAAGCGGTTGTGATAAACCGATACAATTAAAGGC
GCCCCCGGTGGCGGACCTAGTGAGAACATTTTCGGTAGATACTGATAAACCGATACAATTAAAGGC
GCCCCCGGTGGCGGAGAAGGCCCGGCGGAACCGGGCAGCCAGTGATAAACCGATACAATTAAAGGC
GCCCCCGGTGGCGGATGGGTGCTGCAGACCGATGAACAGCAGTGATAAACCGATACAATTAAAGGC
GCCCCCGGTGGCGGAGCGCCGGAACCGGTGAGCCCGACCGGCTGATAAACCGATACAATTAAAGGC
GCCCCCGGTGGCGGAAAACGCGAACGCAGCGGCGCGGCGGCGTGATAAACCGATACAATTAAAGGC
GCCCCCGGTGGCGGACATCATGGCGTGCAGGAACCGGTGCAGTGATAAACCGATACAATTAAAGGC
GCCCCCGGTGGCGGAATTCCTATCAGGAACGGAGAAAAGTCCTGATAAACCGATACAATTAAAGGC
GCCCCCGGTGGCGGAGAACCGCAGACCTTTAGCAACATTAAATGATAAACCGATACAATTAAAGGC
GCCCCCGGTGGCGGAGAAGGCGAACCGCCGGCGCATCCGCAGTGATAAACCGATACAATTAAAGGC
GCCCCCGGTGGCGGAAACACCAGCACCACCAGCGAAGCGGCGTGATAAACCGATACAATTAAAGGC
GCCCCCGGTGGCGGAAGCATTCGCTATAGCGGCCATGAACTGTGATAAACCGATACAATTAAAGGC
GCCCCCGGTGGCGGAAGCGAACAGATGAGCGTGCATATGGTGTGATAAACCGATACAATTAAAGGC
GCCCCCGGTGGCGGAGTAATATACTCTGAAGTCAAGAAATCCTGATAAACCGATACAATTAAAGGC
GCCCCCGGTGGCGGAAGCCTGTTTACCGCGGCGTATGAATATTGATAAACCGATACAATTAAAGGC
GCCCCCGGTGGCGGAAAACGCGAAAGCGCGGCGAGCTTTATGTGATAAACCGATACAATTAAAGGC
GCCCCCGGTGGCGGAGCGGGCGAAAGCGAAACCGGCGGCCCGTGATAAACCGATACAATTAAAGGC
GCCCCCGGTGGCGGACAGAGCGAAAGCCTGGCGTGGGATTATTGATAAACCGATACAATTAAAGGC
GCCCCCGGTGGCGGAGAAGAAGATGAACGCCTGACCCCGCTGTGATAAACCGATACAATTAAAGGC
GCCCCCGGTGGCGGACAGCTGCAGGAACTGACCAAAGAACCGTGATAAACCGATACAATTAAAGGC
GCCCCCGGTGGCGGAAAACGCATGAAATATGAAGCGGTGCATTGATAAACCGATACAATTAAAGGC
GCCCCCGGTGGCGGAGGCAAAGAATTTCATAAAATTGCGGTGTGATAAACCGATACAATTAAAGGC
GCCCCCGGTGGCGGAGTGATTAGCACCGGCTTTCCGGAACAGTGATAAACCGATACAATTAAAGGC
GCCCCCGGTGGCGGAAAACCGAAAGAAGATGAAGAACTGGAATGATAAACCGATACAATTAAAGGC
GCCCCCGGTGGCGGAGAAATGATTCTGGAAATGATGGATCGCTGATAAACCGATACAATTAAAGGC
GCCCCCGGTGGCGGAAAGATACGCAGGAAGAAGGAGCTAAGCTGATAAACCGATACAATTAAAGGC
GCCCCCGGTGGCGGATCCGAGAAGAGCGCTAGCTCGTCCTCATGATAAACCGATACAATTAAAGGC
GCCCCCGGTGGCGGAAGCATTCCGGCGCGCAAAGCGGAACGCTGATAAACCGATACAATTAAAGGC
GCCCCCGGTGGCGGATGGGAAGATATGCCGCAGATTATTAAATGATAAACCGATACAATTAAAGGC
GCCCCCGGTGGCGGAGAACATCGCATTAAACATGAAGAACTGTGATAAACCGATACAATTAAAGGC
GCCCCCGGTGGCGGAGTGGAAGCGGAAGGCGATGAAGGCGAATGATAAACCGATACAATTAAAGGC
GCCCCCGGTGGCGGAAGCGAAACCAGCCGCGCGCTGATTCTGTGATAAACCGATACAATTAAAGGC
GCCCCCGGTGGCGGAGAAATAACGACCAGGGAAAAGAAACAGTGATAAACCGATACAATTAAAGGC
GCCCCCGGTGGCGGAGAAGAAGAAAGCACCTTTGGCCTGGAATGATAAACCGATACAATTAAAGGC
GCCCCCGGTGGCGGATATGATATTGAAGAAGATGAAGAAGATTGATAAACCGATACAATTAAAGGC
GCCCCCGGTGGCGGACGTTTGAAGCTAGAAAAGTACAATGAATGATAAACCGATACAATTAAAGGC
GCCCCCGGTGGCGGACTCGCTGAGGGGAAGAAATCCTCGGCATGATAAACCGATACAATTAAAGGC
GCCCCCGGTGGCGGAGAAGAAGATAAAGATGAAATTCATTTTTGATAAACCGATACAATTAAAGGC
GCCCCCGGTGGCGGAGAACTGCAGCTGACCCCGCTGAACGGCTGATAAACCGATACAATTAAAGGC
GCCCCCGGTGGCGGAGATCATGAAATGAACTATCAGTATCGCTGATAAACCGATACAATTAAAGGC
GCCCCCGGTGGCGGACAGAAACATAGCCGCAACGAACAGGGCTGATAAACCGATACAATTAAAGGC
GCCCCCGGTGGCGGAAATGAACCGAACAAGAAATTCTACCAGTGATAAACCGATACAATTAAAGGC
GCCCCCGGTGGCGGAGTGGGCCCGGAATATATGCGCGTGAGCTGATAAACCGATACAATTAAAGGC
GCCCCCGGTGGCGGAGAAGAAGGCGATGAAGCGCTGGAACCGTGATAAACCGATACAATTAAAGGC
GCCCCCGGTGGCGGAAGCAAACAGGTGACCGAACAGGAACCGTGATAAACCGATACAATTAAAGGC
GCCCCCGGTGGCGGACTGCGCGAAGAACAGGGCAAACCGGGCTGATAAACCGATACAATTAAAGGC
GCCCCCGGTGGCGGACGCGGCCATGAATATGCGCCGGATAACTGATAAACCGATACAATTAAAGGC
GCCCCCGGTGGCGGATATAACGCGAAACATCTGAAACGCGAATGATAAACCGATACAATTAAAGGC
GCCCCCGGTGGCGGAGAACCGGCGAGCGCGGAACAGAACGAATGATAAACCGATACAATTAAAGGC
GCCCCCGGTGGCGGACGCAAAGGCGAACGCACCGGCGCGAGCTGATAAACCGATACAATTAAAGGC
GCCCCCGGTGGCGGAAGCCTGCAGGATCGCTATGGCGAATATTGATAAACCGATACAATTAAAGGC
GCCCCCGGTGGCGGACGCCGCATTGAATTTACCCAGCCGAGCTGATAAACCGATACAATTAAAGGC
GCCCCCGGTGGCGGAATGCGCCGCAAAGAAAGCAAATGGGATTGATAAACCGATACAATTAAAGGC
GCCCCCGGTGGCGGATTTACCAGCGCGCGCGGCGAACTGAGCTGATAAACCGATACAATTAAAGGC
GCCCCCGGTGGCGGACTGTATCGCGTGCTGGTGAAAGAACAGTGATAAACCGATACAATTAAAGGC
GCCCCCGGTGGCGGAAGCCTGCAGGAACTGGAAACCAGCGTGTGATAAACCGATACAATTAAAGGC
GCCCCCGGTGGCGGAACCAAACTGGAACAGTATCCGTATATGTGATAAACCGATACAATTAAAGGC
GCCCCCGGTGGCGGAGGCCCGATTAGCGAACCGATGCTGCTGTGATAAACCGATACAATTAAAGGC
GCCCCCGGTGGCGGATTTCATGCGCCGGGCCAGGGCGAACAGTGATAAACCGATACAATTAAAGGC
GCCCCCGGTGGCGGAAGCCTGGCGACCAAAGCGAGCGAACAGTGATAAACCGATACAATTAAAGGC
GCCCCCGGTGGCGGAGAAAGCGAAAGCAGCGATAGCACCAGCTGATAAACCGATACAATTAAAGGC
GCCCCCGGTGGCGGAGAAGATACCCAGATGCTGGATGAACTGTGATAAACCGATACAATTAAAGGC
GCCCCCGGTGGCGGAGAAGGCGCGGAACCGCTGGATTTTGATTGATAAACCGATACAATTAAAGGC
GCCCCCGGTGGCGGATATATTGAATGGGGCACCCAGGAACAGTGATAAACCGATACAATTAAAGGC
GCCCCCGGTGGCGGAGATGAAGAAGAAGATATGGAACTGGATTGATAAACCGATACAATTAAAGGC
GCCCCCGGTGGCGGAAAAGAACTGCTGCGCAAACCGCGCCTGTGATAAACCGATACAATTAAAGGC
GCCCCCGGTGGCGGATCGGTGTGGAAGAAAACTAAGAATGAGTGATAAACCGATACAATTAAAGGC
GCCCCCGGTGGCGGACGCATTTATGTGGAACAGTATCCGTTTTGATAAACCGATACAATTAAAGGC
GCCCCCGGTGGCGGAGTGTATGAACATCTGCCGGATCTGCTGTGATAAACCGATACAATTAAAGGC
GCCCCCGGTGGCGGACGCCTGCTGCGCCCGCAGCTGCCGGAATGATAAACCGATACAATTAAAGGC
GCCCCCGGTGGCGGAGAAAACCCGAGCGATCGCTGGCGCCATTGATAAACCGATACAATTAAAGGC
GCCCCCGGTGGCGGACCGGAAGAACCGAAACGCAGCGCGGCGTGATAAACCGATACAATTAAAGGC
GCCCCCGGTGGCGGACAGGATGAACAGATTGTGCTGCCGAGCTGATAAACCGATACAATTAAAGGC
GCCCCCGGTGGCGGACGCGAACGCGTGCGCACCTTTCTGAGCTGATAAACCGATACAATTAAAGGC
GCCCCCGGTGGCGGAGAACATCTGTTTCCGTTTGAACAGCTGTGATAAACCGATACAATTAAAGGC
GCCCCCGGTGGCGGAGAAGATAACGATATGGATAACGAAGAATGATAAACCGATACAATTAAAGGC
GCCCCCGGTGGCGGAGAACTGGCGCGCCCGCGCGCGCAGCGCTGATAAACCGATACAATTAAAGGC
GCCCCCGGTGGCGGAGAACTGGAATTTACCAGCGCGCCGTTTTGATAAACCGATACAATTAAAGGC
GCCCCCGGTGGCGGATATAGCCGCGAACTGCTGAACGCGAGCTGATAAACCGATACAATTAAAGGC
GCCCCCGGTGGCGGAAGCGATCATAGCGCGCCGGAAAGCAAATGATAAACCGATACAATTAAAGGC
GCCCCCGGTGGCGGAGGCCTGGAAGATGCGGAACCGACCCATTGATAAACCGATACAATTAAAGGC
GCCCCCGGTGGCGGAGAAGCGAAAGAAGATGAAGAAGAAGATTGATAAACCGATACAATTAAAGGC
GCCCCCGGTGGCGGAGGCCGCCAGGAACCGGATCGCAAAGCGTGATAAACCGATACAATTAAAGGC
GCCCCCGGTGGCGGATATAACGAACAGGCGCTGGAACAGCAGTGATAAACCGATACAATTAAAGGC
GCCCCCGGTGGCGGAAAACGCAAAGAACTGCAGCGCCATAAATGATAAACCGATACAATTAAAGGC
GCCCCCGGTGGCGGACCGGAAGCGTGGGCGAGCCGCCCGACCTGATAAACCGATACAATTAAAGGC
GCCCCCGGTGGCGGAGTGTATGGCGAAGAAAGCATTAAAATTTGATAAACCGATACAATTAAAGGC
GCCCCCGGTGGCGGAAGCGCGGACGAATCGAGCCCAGGAGCGTGATAAACCGATACAATTAAAGGC
GCCCCCGGTGGCGGACCGCAGGAACAGAGCAGCGCGCCGAGCTGATAAACCGATACAATTAAAGGC
GCCCCCGGTGGCGGACGCGAAAGCAACATGGCGGGCGCGAAATGATAAACCGATACAATTAAAGGC
GCCCCCGGTGGCGGAAACAAAGTTTACTTCCACGAGAAGAAATGATAAACCGATACAATTAAAGGC
GCCCCCGGTGGCGGAGAACAGATGCTGACCGAACCGACCCAGTGATAAACCGATACAATTAAAGGC
GCCCCCGGTGGCGGATATATGCGCGCGTATGAAGCGCGCGCGTGATAAACCGATACAATTAAAGGC
GCCCCCGGTGGCGGACGCAGCGGCATTTATGAAGAACGCGCGTGATAAACCGATACAATTAAAGGC
GCCCCCGGTGGCGGACCGAGCCCGAAACCGCCGAGCGAACCGTGATAAACCGATACAATTAAAGGC
GCCCCCGGTGGCGGAGCGGCGAGCGAAACCATGATGAAAACCTGATAAACCGATACAATTAAAGGC
GCCCCCGGTGGCGGACAGGAACGCGCGCTGCCGCCGTGGCGCTGATAAACCGATACAATTAAAGGC
GCCCCCGGTGGCGGAAAACCGAAACGCCGCAAAATTGAACGCTGATAAACCGATACAATTAAAGGC
GCCCCCGGTGGCGGAATGCGCATTAACGAACTGAGCTTTCTGTGATAAACCGATACAATTAAAGGC
GCCCCCGGTGGCGGAAAACATATTCGCTTTGAAGAATATGATTGATAAACCGATACAATTAAAGGC
GCCCCCGGTGGCGGAATTGGCGAAGAAGGCGTGGAATTTGCGTGATAAACCGATACAATTAAAGGC
GCCCCCGGTGGCGGAGAAAGCGCGCCGACCGGCAGCAGCGGCTGATAAACCGATACAATTAAAGGC
GCCCCCGGTGGCGGACTGCTGGAACAGGGCCCGAGCGCGGCGTGATAAACCGATACAATTAAAGGC
GCCCCCGGTGGCGGAAACGAACCGGAAGATGATATGCAGCTGTGATAAACCGATACAATTAAAGGC
GCCCCCGGTGGCGGAAGCCAGGAACTGCCGGAACAGCGCGCGTGATAAACCGATACAATTAAAGGC
GCCCCCGGTGGCGGAGGCAAAACCGCGGATAACACCGAACCGTGATAAACCGATACAATTAAAGGC
GCCCCCGGTGGCGGACTGGAAGTGCTGAAATTTACCAAAAGCTGATAAACCGATACAATTAAAGGC
GCCCCCGGTGGCGGAGCGGAACAGAGCTTTAGCACCTTTCGCTGATAAACCGATACAATTAAAGGC
GCCCCCGGTGGCGGAACCGAAAACACCGCGCCGGAACAGGCGTGATAAACCGATACAATTAAAGGC
GCCCCCGGTGGCGGACCGGAAAGCCTGGAAATGAGCGCGCTGTGATAAACCGATACAATTAAAGGC
GCCCCCGGTGGCGGAGAAAACGAACTGAGCCCGAGCAGCAACTGATAAACCGATACAATTAAAGGC
GCCCCCGGTGGCGGAGCGCCGGCGACCCTGGAAAGCCGCGCGTGATAAACCGATACAATTAAAGGC
GCCCCCGGTGGCGGAAACGAACAGAGCAGCAGCAGCCCGAGCTGATAAACCGATACAATTAAAGGC
GCCCCCGGTGGCGGAGAAGATGAAGAAATTCAGGTGGATGATTGATAAACCGATACAATTAAAGGC
GCCCCCGGTGGCGGACGCCGCGCGCCGGAACAGAGCAAATATTGATAAACCGATACAATTAAAGGC
GCCCCCGGTGGCGGAGAAGGCGATGGCAACTATAAAAGCGGCTGATAAACCGATACAATTAAAGGC
GCCCCCGGTGGCGGAAGCCCGAGCGAAAGCAGCCGCTATGAATGATAAACCGATACAATTAAAGGC
GCCCCCGGTGGCGGAGCGGAAATGGAACAGACCGCGAACACCTGATAAACCGATACAATTAAAGGC
GCCCCCGGTGGCGGAGAAAGCGCGGTGATGACCCCGTTTGTGTGATAAACCGATACAATTAAAGGC
GCCCCCGGTGGCGGAGAAGATAACGAAATGAGCGCGGAACCGTGATAAACCGATACAATTAAAGGC
GCCCCCGGTGGCGGACGCAAACGCGTGTTTCTGAGCGAAGAATGATAAACCGATACAATTAAAGGC
GCCCCCGGTGGCGGAGAAGGCGGCGCGGGCGGCCGCGAACCGTGATAAACCGATACAATTAAAGGC
GCCCCCGGTGGCGGAGAACTGCCGGAACTGGAAAGCACCAGCTGATAAACCGATACAATTAAAGGC
GCCCCCGGTGGCGGAGGCGCGAACGAAGAAGAACTGGAAACCTGATAAACCGATACAATTAAAGGC
GCCCCCGGTGGCGGAGAAGATGGCGTGCAGAACGTGAACCAGTGATAAACCGATACAATTAAAGGC
GCCCCCGGTGGCGGAGAAACCTATTTTGAACGCGCGCTGAAATGATAAACCGATACAATTAAAGGC
GCCCCCGGTGGCGGAGAACCGCCGAAAACCCCGAGCCCGAAATGATAAACCGATACAATTAAAGGC
GCCCCCGGTGGCGGACTGATTAGCATTCTGGAACCGCGCCGCTGATAAACCGATACAATTAAAGGC
GCCCCCGGTGGCGGAGCGGAACAGAGAGAGAAAGAGGCTATGTGATAAACCGATACAATTAAAGGC
GCCCCCGGTGGCGGAGAAGAACGCCAGGATGGCGAAGATGGCTGATAAACCGATACAATTAAAGGC
GCCCCCGGTGGCGGACATGGCCCGCCGGTGGCGACCGAACCGTGATAAACCGATACAATTAAAGGC
GCCCCCGGTGGCGGACGCTGGGAAAGCAGCTTTGCGAGCCTGTGATAAACCGATACAATTAAAGGC
GCCCCCGGTGGCGGAGAAACCCGCGCGAGCACCCGCCTGATTTGATAAACCGATACAATTAAAGGC
GCCCCCGGTGGCGGAGAAGCGGATGGCGTGCCGATTCTGGCGTGATAAACCGATACAATTAAAGGC
GCCCCCGGTGGCGGACCGGCGGCGGAACAGCAGGATAGCATGTGATAAACCGATACAATTAAAGGC
GCCCCCGGTGGCGGACTGCAGCGCGCGAGCGAAACCGCGAGCTGATAAACCGATACAATTAAAGGC
GCCCCCGGTGGCGGAGCGGTGGAAGCGCGCGGCTATCTGAACTGATAAACCGATACAATTAAAGGC
GCCCCCGGTGGCGGAGAGGGGAATTATTTCTTCCTAGACGATTGATAAACCGATACAATTAAAGGC
GCCCCCGGTGGCGGAGAAAGCATTCAGATTCCGGGCGAACTGTGATAAACCGATACAATTAAAGGC
GCCCCCGGTGGCGGAAAATTTCGCCCGACCGCGAAACCGGAATGATAAACCGATACAATTAAAGGC
GCCCCCGGTGGCGGAAGCGTGGAAAGCGATGAAATTTGGCTGTGATAAACCGATACAATTAAAGGC
GCCCCCGGTGGCGGACGCCGCCGCGAAATTGCGGTGAAACCGTGATAAACCGATACAATTAAAGGC
GCCCCCGGTGGCGGACAGGCGCTGAAAGAAATGAAACAGCATTGATAAACCGATACAATTAAAGGC
GCCCCCGGTGGCGGACATGAAGCGAAACGCGCGGGCGCGATTTGATAAACCGATACAATTAAAGGC
GCCCCCGGTGGCGGACAAGAGAAGAATGGGCCCGTGCCAGTTTGATAAACCGATACAATTAAAGGC
GCCCCCGGTGGCGGAAGCCGCAGCAGCGAAAACAGCAGCCGCTGATAAACCGATACAATTAAAGGC
GCCCCCGGTGGCGGAGATATGCGCCCGCGCGCGATGGAAGCGTGATAAACCGATACAATTAAAGGC
GCCCCCGGTGGCGGAGGTTGGGGCGAAACGGGTAAGAAAGGCTGATAAACCGATACAATTAAAGGC
GCCCCCGGTGGCGGAGAAGAATTTAAAGCGATGGATAGCTTTTGATAAACCGATACAATTAAAGGC
GCCCCCGGTGGCGGAGCGCAGGAAAGCGGCTATCAGCGCATTTGATAAACCGATACAATTAAAGGC
GCCCCCGGTGGCGGAGCGTATGGCCTGCCGGTGGAACTGCGCTGATAAACCGATACAATTAAAGGC
GCCCCCGGTGGCGGAAACCCGGAAACCGTGAACCTGGAAATTTGATAAACCGATACAATTAAAGGC
GCCCCCGGTGGCGGAGAACCGGATCTGCCGCAGACCCGCGTGTGATAAACCGATACAATTAAAGGC
GCCCCCGGTGGCGGACAGCCGGAATGGAAACCGCTGATGAACTGATAAACCGATACAATTAAAGGC
GCCCCCGGTGGCGGAGGCCCGGAACAGAGCAGCAGCGAAGCGTGATAAACCGATACAATTAAAGGC
GCCCCCGGTGGCGGACCGGAAGAACAGGCGCCGCCGCGCAGCTGATAAACCGATACAATTAAAGGC
GCCCCCGGTGGCGGAAACCCAGGGATGGAGAGGTTGATCGAGTGATAAACCGATACAATTAAAGGC
GCCCCCGGTGGCGGAGATCTGGAACCGAAACAGCGCCTGCGCTGATAAACCGATACAATTAAAGGC
GCCCCCGGTGGCGGAGAAGAAGTGACCGGCATGGGCACCCTGTGATAAACCGATACAATTAAAGGC
GCCCCCGGTGGCGGACTGGGCGTGCAGCCGGATGAAGAAGATTGATAAACCGATACAATTAAAGGC
GCCCCCGGTGGCGGAGTGACCGAAGAAGCGGAAAGCGAACCGTGATAAACCGATACAATTAAAGGC
GCCCCCGGTGGCGGACCGGCGCCGACCGCGGCGAGCGAACCGTGATAAACCGATACAATTAAAGGC
GCCCCCGGTGGCGGAACGGTTGGAGCTTTCTTTGCTGAGAAATGATAAACCGATACAATTAAAGGC
GCCCCCGGTGGCGGACCGGCGCGCGTGAGCACCGAACCGCGCTGATAAACCGATACAATTAAAGGC
GCCCCCGGTGGCGGACGCCCGGCGAGCAGCGAACCGGAAGATTGATAAACCGATACAATTAAAGGC
GCCCCCGGTGGCGGAGAAGAAAGCGAAGAAAACGGCAAACTGTGATAAACCGATACAATTAAAGGC
GCCCCCGGTGGCGGAACCGAAGCGCATCATGCGACCTTTGTGTGATAAACCGATACAATTAAAGGC
GCCCCCGGTGGCGGAGAAAGCAAAAGCATTGGCCTGAAACCGTGATAAACCGATACAATTAAAGGC
GCCCCCGGTGGCGGAGAACGCCGCGAACAGCAGGGCCCGCCGTGATAAACCGATACAATTAAAGGC
GCCCCCGGTGGCGGAAGCGCGCGCGTGCTGGAACTGAACGCGTGATAAACCGATACAATTAAAGGC
GCCCCCGGTGGCGGACTGGAACAGCAGGAAGGCATTAAAATGTGATAAACCGATACAATTAAAGGC
GCCCCCGGTGGCGGAGAAGATGAAGATAGCCAGGCGACCGGCTGATAAACCGATACAATTAAAGGC
GCCCCCGGTGGCGGAGAGAAATCACCCATACAAGAGCAAATATGATAAACCGATACAATTAAAGGC
GCCCCCGGTGGCGGACCGCCGAGCGAACCGATGCCGGGCCCGTGATAAACCGATACAATTAAAGGC
GCCCCCGGTGGCGGAATGCAGATGGAACTGAAAGATCTGCTGTGATAAACCGATACAATTAAAGGC
GCCCCCGGTGGCGGAAGCACCCAGGAACAGAGCAGCAGCAACTGATAAACCGATACAATTAAAGGC
GCCCCCGGTGGCGGAAGCGAAGAAGAACCGAACCAGTTTATTTGATAAACCGATACAATTAAAGGC
GCCCCCGGTGGCGGAGAACGCAGCCGCAGCCATAGCCGCAGCTGATAAACCGATACAATTAAAGGC
GCCCCCGGTGGCGGACGCAGCAGCGAATGGAGCTATAGCCTGTGATAAACCGATACAATTAAAGGC
GCCCCCGGTGGCGGACAGGAACGCCTGGCGACCCTGCGCAGCTGATAAACCGATACAATTAAAGGC
GCCCCCGGTGGCGGAGTCACAGGGAAAGAAAAGAAGAGGAATTGATAAACCGATACAATTAAAGGC
GCCCCCGGTGGCGGACCGGAAATTCTGGCGGAACAGCAGCTGTGATAAACCGATACAATTAAAGGC
GCCCCCGGTGGCGGAAGCGAAGATACCATGGATTATCGCCAGTGATAAACCGATACAATTAAAGGC
GCCCCCGGTGGCGGAGAGGAGAAAGATGCTAAACATCGAAAGTGATAAACCGATACAATTAAAGGC
GCCCCCGGTGGCGGAACCGATGAACAGCTGCAGAGCAGCGTGTGATAAACCGATACAATTAAAGGC
GCCCCCGGTGGCGGAGAACGCCGCCGCAAAGTGGCGCTGCGCTGATAAACCGATACAATTAAAGGC
GCCCCCGGTGGCGGAGCGGCGCCGGTGCCGGAAGATAACCATTGATAAACCGATACAATTAAAGGC
GCCCCCGGTGGCGGATCAAAGAGTAAGAAAGGTGAGTCGAAATGATAAACCGATACAATTAAAGGC
GCCCCCGGTGGCGGAAAGCGAGAGAAAAGAAAGAAAGTGACCTGATAAACCGATACAATTAAAGGC
GCCCCCGGTGGCGGAAAACGCATGAAATATGAAGCGGGCATTTGATAAACCGATACAATTAAAGGC
GCCCCCGGTGGCGGAGAAGAACCGCTGGAAGAAGATCTGGAATGATAAACCGATACAATTAAAGGC
GCCCCCGGTGGCGGACAGCAGGCGGTGAAACGCGAAGCGCATTGATAAACCGATACAATTAAAGGC
GCCCCCGGTGGCGGAGAACTGAACCGCATGGAATATATTGTGTGATAAACCGATACAATTAAAGGC
GCCCCCGGTGGCGGAGAACCGATTATGGAAGAACATCCGCTGTGATAAACCGATACAATTAAAGGC
GCCCCCGGTGGCGGAACCGAATTTAACGAACAGCCGCGCAACTGATAAACCGATACAATTAAAGGC
GCCCCCGGTGGCGGAATTCTGGATGTGATGGATGAAGAAGAATGATAAACCGATACAATTAAAGGC
GCCCCCGGTGGCGGAGAAGTGCGCATTCTGGCGACCCGCCATTGATAAACCGATACAATTAAAGGC
GCCCCCGGTGGCGGAAAACGCGAACGCCGCGAACAGAGCATTTGATAAACCGATACAATTAAAGGC
GCCCCCGGTGGCGGAAGCCGCCGCAAAGAAGAATTTCTGGAATGATAAACCGATACAATTAAAGGC
GCCCCCGGTGGCGGAGAAAAGGGTGATAGTTTCGCGCAACATTGATAAACCGATACAATTAAAGGC
GCCCCCGGTGGCGGAGAAGCGGAAGAAGAAGAAAACTTTGTGTGATAAACCGATACAATTAAAGGC
GCCCCCGGTGGCGGACGCGAACGCAGCCCGCATTATCGCCATTGATAAACCGATACAATTAAAGGC
GCCCCCGGTGGCGGAGTGGCGAGCGATCGCGAACAGCCGGAATGATAAACCGATACAATTAAAGGC
GCCCCCGGTGGCGGAGAGAAGGCCGAAGAGCAGGACCGCCCTTGATAAACCGATACAATTAAAGGC
GCCCCCGGTGGCGGACCAGAGCCACGCCGAAACGGTGAAAAGTGATAAACCGATACAATTAAAGGC
GCCCCCGGTGGCGGAGAAGAACATGTGCCGGAAGATAACAGCTGATAAACCGATACAATTAAAGGC
GCCCCCGGTGGCGGACCGAACGTGCTGCCGCGCACCGGCGAATGATAAACCGATACAATTAAAGGC
GCCCCCGGTGGCGGAGCGTATCTGGAATATTTTCGCGATAAATGATAAACCGATACAATTAAAGGC
GCCCCCGGTGGCGGAAGCTTTGAAAGCCCGTGGGTGATTACCTGATAAACCGATACAATTAAAGGC
GCCCCCGGTGGCGGAAACGCGACCCCGGCGGAACCGGAAGCGTGATAAACCGATACAATTAAAGGC
GCCCCCGGTGGCGGAGGCGAATATGAAGCGCGCCGCGCGTATTGATAAACCGATACAATTAAAGGC
GCCCCCGGTGGCGGACGCAGCCCGGAACATGAAAACAGCATTTGATAAACCGATACAATTAAAGGC
GCCCCCGGTGGCGGACATGTGATTGAAACCAGCGGCGATCCGTGATAAACCGATACAATTAAAGGC
GCCCCCGGTGGCGGAACCCTGAGCGAACCGGCGAGCCATCAGTGATAAACCGATACAATTAAAGGC
GCCCCCGGTGGCGGAGAAATTTATGCGCCGCTGGCGATTCATTGATAAACCGATACAATTAAAGGC
GCCCCCGGTGGCGGAGAGTTTAAGCAAAAGATATTTATGTCCTGATAAACCGATACAATTAAAGGC
GCCCCCGGTGGCGGAGAACCGGAAGAAACCACCGCGAAAAGCTGATAAACCGATACAATTAAAGGC
GCCCCCGGTGGCGGAGCCCTTACAAGTGAGAAACCGGCCCTTTGATAAACCGATACAATTAAAGGC
GCCCCCGGTGGCGGAGAACCGGTGAAAGCGAGCCGCTTTTGGTGATAAACCGATACAATTAAAGGC
GCCCCCGGTGGCGGATTTGAACTGAACTTTTGGAAAGGCCAGTGATAAACCGATACAATTAAAGGC
GCCCCCGGTGGCGGAGTGCTGAAAGCGATTAAAGTGGAAAGCTGATAAACCGATACAATTAAAGGC
GCCCCCGGTGGCGGACTGGATCTGCCGAGCCTGGCGATTGAATGATAAACCGATACAATTAAAGGC
GCCCCCGGTGGCGGAACCCTGCATTATCGCCAGAAAGAAACCTGATAAACCGATACAATTAAAGGC
GCCCCCGGTGGCGGACGCACCGCGCATCTGGAAGATGATGATTGATAAACCGATACAATTAAAGGC
GCCCCCGGTGGCGGACGCGCGGAACTGAGCGTGGCGCAGGAATGATAAACCGATACAATTAAAGGC
GCCCCCGGTGGCGGAGAACCGGAAAACCGCAAACATGCGCCGTGATAAACCGATACAATTAAAGGC
GCCCCCGGTGGCGGAGAAACCACCGTGGAAGAAAGCGGCGCGTGATAAACCGATACAATTAAAGGC
GCCCCCGGTGGCGGAGAAGAAGAAGATAAACGCGAAAGCGAATGATAAACCGATACAATTAAAGGC
GCCCCCGGTGGCGGATTTGAAGAACTGGAAAACGAAGATGATTGATAAACCGATACAATTAAAGGC
GCCCCCGGTGGCGGAAGCGCGGAAAACCGCCTGAAAGCGAGCTGATAAACCGATACAATTAAAGGC
GCCCCCGGTGGCGGAGAACGCCTGCGCGTGGAAGAAGATGTGTGATAAACCGATACAATTAAAGGC
GCCCCCGGTGGCGGAGAAGATAACTTTGTGAGCCCGGCGAACTGATAAACCGATACAATTAAAGGC
GCCCCCGGTGGCGGACCGGAACAGACCGCGCTGACCCATAACTGATAAACCGATACAATTAAAGGC
GCCCCCGGTGGCGGAGAACTGGAAAGCAACTTTAACTTTACCTGATAAACCGATACAATTAAAGGC
GCCCCCGGTGGCGGAGAACTGGGCCTGGGCCCGACCCAGATTTGATAAACCGATACAATTAAAGGC
GCCCCCGGTGGCGGACCGAGGCTCGCAGAAAAGGCTGAACCATGATAAACCGATACAATTAAAGGC
GCCCCCGGTGGCGGAGTGACCCTGGAACAGCCGGCGAGCCCGTGATAAACCGATACAATTAAAGGC
GCCCCCGGTGGCGGAGTGACCGAAGAACGCGAAACCAACATTTGATAAACCGATACAATTAAAGGC
GCCCCCGGTGGCGGAAGTTCGAGGGAGACACGTCGCAAGAAATGATAAACCGATACAATTAAAGGC
GCCCCCGGTGGCGGAATTGAACAGGGCTTTGCGGTGGTGACCTGATAAACCGATACAATTAAAGGC
GCCCCCGGTGGCGGAGAAATTATGGAAGAAGAAGAAGAACAGTGATAAACCGATACAATTAAAGGC
GCCCCCGGTGGCGGAGAAGTGCGCCAGTTTACCGCGCTGAAATGATAAACCGATACAATTAAAGGC
GCCCCCGGTGGCGGACATCTGCATATTAGCACCGAACCGGCGTGATAAACCGATACAATTAAAGGC
GCCCCCGGTGGCGGAGGAGCGGAGAAGGAGAGAGTTCCTAGGTGATAAACCGATACAATTAAAGGC
GCCCCCGGTGGCGGAAAAACCATGCAGAGCAACAACGAATTTTGATAAACCGATACAATTAAAGGC
GCCCCCGGTGGCGGAGCGGCGGAACAGGCGGCGCTGGGCCTGTGATAAACCGATACAATTAAAGGC
GCCCCCGGTGGCGGAGGCGGCGCGATGAGCGAACAGGATGGCTGATAAACCGATACAATTAAAGGC
GCCCCCGGTGGCGGACATCCGGAAGATAGCGAAAGCTTTGAATGATAAACCGATACAATTAAAGGC
GCCCCCGGTGGCGGAGAACTGCATCGCGAACCGAGCCTGCTGTGATAAACCGATACAATTAAAGGC
GCCCCCGGTGGCGGACGCGTGCTGGAAAACTATGAACGCCCGTGATAAACCGATACAATTAAAGGC
GCCCCCGGTGGCGGAAACGCGGATGTGCAGAAAGAAGATAACTGATAAACCGATACAATTAAAGGC
GCCCCCGGTGGCGGACGGAAGAAGAAAAGGCACGCTGAGCAGTGATAAACCGATACAATTAAAGGC
GCCCCCGGTGGCGGACTGCTGGAACGCGCGGATAGCGCGCCGTGATAAACCGATACAATTAAAGGC
GCCCCCGGTGGCGGACTGGAAAGCGGCCTGACCGCGGCGCGCTGATAAACCGATACAATTAAAGGC
GCCCCCGGTGGCGGACCGCAGGGCGAACTGCTGGATGAACCGTGATAAACCGATACAATTAAAGGC
GCCCCCGGTGGCGGACTGTGGGAACATGAACAGACCCATAACTGATAAACCGATACAATTAAAGGC
GCCCCCGGTGGCGGAGAACAGGGCACCGGCACCGCGCAGGATTGATAAACCGATACAATTAAAGGC
GCCCCCGGTGGCGGAGAAATGGCGAAAGATGCGGGCCTGGTGTGATAAACCGATACAATTAAAGGC
GCCCCCGGTGGCGGACTGCAGGAACCGCAGGGCGCGGAAGTGTGATAAACCGATACAATTAAAGGC
GCCCCCGGTGGCGGAATTACCGTGGATATTGGCGAACCGAGCTGATAAACCGATACAATTAAAGGC
GCCCCCGGTGGCGGAAAACGCAAATTTGAAGATATGGAAGATTGATAAACCGATACAATTAAAGGC
GCCCCCGGTGGCGGAATGCCGCCGGGCAGCAAAGAACCGTTTTGATAAACCGATACAATTAAAGGC
GCCCCCGGTGGCGGAGAACTGAAAGATGATCTGAGCAAAATGTGATAAACCGATACAATTAAAGGC
GCCCCCGGTGGCGGACGCAACCGCCTGGAAAACAGCCGCGGCTGATAAACCGATACAATTAAAGGC
GCCCCCGGTGGCGGAGCGCATTGGGAAGATCTGCTGGAAACCTGATAAACCGATACAATTAAAGGC
GCCCCCGGTGGCGGACTGAGCAGCGAAGAAGGCGATATTCCGTGATAAACCGATACAATTAAAGGC
GCCCCCGGTGGCGGACGCGCGCCGGGCAACGAACCGGCGGCGTGATAAACCGATACAATTAAAGGC
GCCCCCGGTGGCGGAGCGCCGTTTGCGGATGAACCGGTGTTTTGATAAACCGATACAATTAAAGGC
GCCCCCGGTGGCGGAAAATCCTTCTTTACGGAGCAGCAACTTTGATAAACCGATACAATTAAAGGC
GCCCCCGGTGGCGGAGCGAAATATGGCCGCCGCGAAGGCACCTGATAAACCGATACAATTAAAGGC
GCCCCCGGTGGCGGAGGTAATGAGAAGAAGAATAAAAGCAGATGATAAACCGATACAATTAAAGGC
GCCCCCGGTGGCGGACGCAAACCGGATCGCACCAACGAAAACTGATAAACCGATACAATTAAAGGC
GCCCCCGGTGGCGGAGAAGTGGCGCATATTGAAGGCGGCGAATGATAAACCGATACAATTAAAGGC
GCCCCCGGTGGCGGACGCCGCCAGGCGGGCCGCCCGGAAAGCTGATAAACCGATACAATTAAAGGC
GCCCCCGGTGGCGGAAGCAAAGTGGATGAACCGGTGCTGTGGTGATAAACCGATACAATTAAAGGC
GCCCCCGGTGGCGGAAACCTGGTGAAAGAAGATGAAGAAGTGTGATAAACCGATACAATTAAAGGC
GCCCCCGGTGGCGGACGCATTTATGCGGAAGAAGAAGATGATTGATAAACCGATACAATTAAAGGC
GCCCCCGGTGGCGGACTGGATGAAAGCCTGGAAAGCACCCTGTGATAAACCGATACAATTAAAGGC
GCCCCCGGTGGCGGACGTGACGAGAAAACATCACAAAAGGTTTGATAAACCGATACAATTAAAGGC
GCCCCCGGTGGCGGAAAAGGCGTGGAAGCGCAGCAGAAACTGTGATAAACCGATACAATTAAAGGC
GCCCCCGGTGGCGGAGAACATAGCAGCAGCCTGGTGAGCCGCTGATAAACCGATACAATTAAAGGC
GCCCCCGGTGGCGGAAAAGAACAGCAGAAAGGCGCGCGCGAATGATAAACCGATACAATTAAAGGC
GCCCCCGGTGGCGGAGCGGAACCGGCGGCGCTGGCGGCGCCGTGATAAACCGATACAATTAAAGGC
GCCCCCGGTGGCGGAGGCTATCGCGCGTTTGAACTGAGCTTTTGATAAACCGATACAATTAAAGGC
GCCCCCGGTGGCGGAGCGAACGAAAGCAAAACCGCGTGGGCGTGATAAACCGATACAATTAAAGGC
GCCCCCGGTGGCGGAATGCGCCTGGATGAATGGACCCTGAAATGATAAACCGATACAATTAAAGGC
GCCCCCGGTGGCGGAGAACATGCGCTGGAAGTGACCGTGCAGTGATAAACCGATACAATTAAAGGC
GCCCCCGGTGGCGGACGCGGCGAACCGGGCCTGCGCACCCATTGATAAACCGATACAATTAAAGGC
GCCCCCGGTGGCGGAATGAGCATTCGCCGCGAAGCGCTGATGTGATAAACCGATACAATTAAAGGC
GCCCCCGGTGGCGGAGGCCTGGATGAAACCCCGAAACCGCATTGATAAACCGATACAATTAAAGGC
GCCCCCGGTGGCGGACTGGTGAAACGCCAGCGCCCGGAACCGTGATAAACCGATACAATTAAAGGC
GCCCCCGGTGGCGGAGAAGCGCAGCTGGAACCGGAAAACCCGTGATAAACCGATACAATTAAAGGC
GCCCCCGGTGGCGGACTGGCGGAAGATGAAGAAGGCGAAGGCTGATAAACCGATACAATTAAAGGC
GCCCCCGGTGGCGGAACCGAACCGGCGTTTATTCCGTATCATTGATAAACCGATACAATTAAAGGC
GCCCCCGGTGGCGGAGAAGCGGCGATTGAAGAAACCGTGGATTGATAAACCGATACAATTAAAGGC
GCCCCCGGTGGCGGACGCACCCGCCTGCTGGAACGCGATATTTGATAAACCGATACAATTAAAGGC
GCCCCCGGTGGCGGAACCAACCTGGATCGCGGCGAACCGGGCTGATAAACCGATACAATTAAAGGC
GCCCCCGGTGGCGGAGAACCGAACCCGCTGAGCCATAGCCTGTGATAAACCGATACAATTAAAGGC
GCCCCCGGTGGCGGATTTGAACCGCTGCAGCCGGGCGAATTTTGATAAACCGATACAATTAAAGGC
GCCCCCGGTGGCGGACTGGATACCGAACATGGCACCAGCATTTGATAAACCGATACAATTAAAGGC
GCCCCCGGTGGCGGAGTGCTAGAGATAAAGAAGGAATCAGAGTGATAAACCGATACAATTAAAGGC
GCCCCCGGTGGCGGAGAAGAACATTGGAGCCGCACCCGCCTGTGATAAACCGATACAATTAAAGGC
GCCCCCGGTGGCGGAGCCGAGGGTAAATCCAAGAAACCCGTCTGATAAACCGATACAATTAAAGGC
GCCCCCGGTGGCGGAGAAGAAGATAGCGATAGCGATCTGCAGTGATAAACCGATACAATTAAAGGC
GCCCCCGGTGGCGGAGCGAAAACCGAACAGACCAAAGAACCGTGATAAACCGATACAATTAAAGGC
GCCCCCGGTGGCGGAGAAGCGCTGAAAGTGATGACCATGGTGTGATAAACCGATACAATTAAAGGC
GCCCCCGGTGGCGGAAAAGATAAACGCCCGGAAATTGAACCGTGATAAACCGATACAATTAAAGGC
GCCCCCGGTGGCGGAACCGAACAGGAAGAAGATAACAACGAATGATAAACCGATACAATTAAAGGC
GCCCCCGGTGGCGGAGAAGAAGATAGCGATAGCGATCTGGAATGATAAACCGATACAATTAAAGGC
GCCCCCGGTGGCGGAAAACCGGCGACCAGCCAGGCGGAACCGTGATAAACCGATACAATTAAAGGC
GCCCCCGGTGGCGGAGAAGAAGAAGATGAAGATGATCTGTTTTGATAAACCGATACAATTAAAGGC
GCCCCCGGTGGCGGACATCGTATTCACGAGGGTGAAAAGCCGTGATAAACCGATACAATTAAAGGC
GCCCCCGGTGGCGGATCTGTGGAAGCAAAGAAGCGAATGGAATGATAAACCGATACAATTAAAGGC
GCCCCCGGTGGCGGACCGAACGGCGAACCGCGCGTGCTGCTGTGATAAACCGATACAATTAAAGGC
GCCCCCGGTGGCGGAGCGCTGCATCTGCTGTGGGAATATAACTGATAAACCGATACAATTAAAGGC
GCCCCCGGTGGCGGAAAACCGATTATTCCGAACTTTGAACCGTGATAAACCGATACAATTAAAGGC
GCCCCCGGTGGCGGACAGCATCAGGCGCGCCAGGCGGCGGAATGATAAACCGATACAATTAAAGGC
GCCCCCGGTGGCGGACCGAGCCTGTGGGAACCGGGCCCGCCGTGATAAACCGATACAATTAAAGGC
GCCCCCGGTGGCGGAAAGGGAAGCTCAGAACCGGTCAAGAATTGATAAACCGATACAATTAAAGGC
GCCCCCGGTGGCGGAATTGAACCGGGCAGCGCGACCACCGCGTGATAAACCGATACAATTAAAGGC
GCCCCCGGTGGCGGAGAAGAACAGCCGGTGAGCTTTATTCTGTGATAAACCGATACAATTAAAGGC
GCCCCCGGTGGCGGACTGAGCCAGGAACAGCGCCGCCTGAGCTGATAAACCGATACAATTAAAGGC
GCCCCCGGTGGCGGAATGGAACATGAACGCAACGCGAACGTGTGATAAACCGATACAATTAAAGGC
GCCCCCGGTGGCGGATTTGAAGATAAACGCAAAGAACGCACCTGATAAACCGATACAATTAAAGGC
GCCCCCGGTGGCGGAGATGGCAACGATGAAGATGAATTTATGTGATAAACCGATACAATTAAAGGC
GCCCCCGGTGGCGGAGCGATTCTGGAACAGCGCCCGCGCAAATGATAAACCGATACAATTAAAGGC
GCCCCCGGTGGCGGAACATGGGCTATAAGTGAACAAAAGAATTGATAAACCGATACAATTAAAGGC
GCCCCCGGTGGCGGAGATCCGGAAGCGAGCCCGTTTGCGCAGTGATAAACCGATACAATTAAAGGC
GCCCCCGGTGGCGGATTTGAAAGCGATGATGGCGATGAACTGTGATAAACCGATACAATTAAAGGC
GCCCCCGGTGGCGGAACCGTGGTGGAAGTGCGCCGCAAAAGCTGATAAACCGATACAATTAAAGGC
GCCCCCGGTGGCGGAAATAAGAACGAGCAAAGGGTCTCTGAATGATAAACCGATACAATTAAAGGC
GCCCCCGGTGGCGGACTGAGCCATAAAGAAGAACTGGTGTATTGATAAACCGATACAATTAAAGGC
GCCCCCGGTGGCGGACGCGAACAGGGCCCGAGCCTGGGCCCGTGATAAACCGATACAATTAAAGGC
GCCCCCGGTGGCGGACCGCGCAAACTGGAATTTGATTTTCAGTGATAAACCGATACAATTAAAGGC
GCCCCCGGTGGCGGAGAACATCTGCGCACCGCGGAACTGCCGTGATAAACCGATACAATTAAAGGC
GCCCCCGGTGGCGGACTGACCCGCGGCCTGTTTGGCGGCGAATGATAAACCGATACAATTAAAGGC
GCCCCCGGTGGCGGAAAAGAGAAGAGACTGAGAAACCGGAAATGATAAACCGATACAATTAAAGGC
GCCCCCGGTGGCGGAGATGCGGATGAATTTGGCTATGAACGCTGATAAACCGATACAATTAAAGGC
GCCCCCGGTGGCGGAACCTTAGAGAAAGAAATTCATGAGGAGTGATAAACCGATACAATTAAAGGC
GCCCCCGGTGGCGGACGCGAAGCGAAACGCCGCCAGCAGACCTGATAAACCGATACAATTAAAGGC
GCCCCCGGTGGCGGAGAGAAACCCCGCTTTGCGGAGAACTTGTGATAAACCGATACAATTAAAGGC
GCCCCCGGTGGCGGAGAAGATCAGACCGTGACCGTGAAAGAATGATAAACCGATACAATTAAAGGC
GCCCCCGGTGGCGGACAGGATGAACAGGAAGTGACCGCGACCTGATAAACCGATACAATTAAAGGC
GCCCCCGGTGGCGGAGCGCTGCCGGAACTGCCGGGCAAAATTTGATAAACCGATACAATTAAAGGC
GCCCCCGGTGGCGGAGAACCGCAGGAACTGGATGGCGTGGATTGATAAACCGATACAATTAAAGGC
GCCCCCGGTGGCGGAGAACCGGTGGCGCCGAGCGATGCGGGCTGATAAACCGATACAATTAAAGGC
GCCCCCGGTGGCGGACTGGAAGAAGGCGGCAGCAGCACCCGCTGATAAACCGATACAATTAAAGGC
GCCCCCGGTGGCGGACAGTATCAGAAACGCCAGGGCGAAAGCTGATAAACCGATACAATTAAAGGC
GCCCCCGGTGGCGGAAGCAAAGAACGCAGCAAACGCGAACCGTGATAAACCGATACAATTAAAGGC
GCCCCCGGTGGCGGAAGCACCAACTATCTGGGCGAACGCCGCTGATAAACCGATACAATTAAAGGC
GCCCCCGGTGGCGGAGATCCGCGCGTGGAAGTGGAACAGTTTTGATAAACCGATACAATTAAAGGC
GCCCCCGGTGGCGGACTGCGCAAAGAAGAACGCAAACCGCCGTGATAAACCGATACAATTAAAGGC
GCCCCCGGTGGCGGATTTAGCGAACAGAAACGCGCGAGCGAATGATAAACCGATACAATTAAAGGC
GCCCCCGGTGGCGGAGTGGTGGAAATTGGCGGCGGCAAAGGCTGATAAACCGATACAATTAAAGGC
GCCCCCGGTGGCGGAAACATTGAACCGGGCGCGGTGCAGTTTTGATAAACCGATACAATTAAAGGC
GCCCCCGGTGGCGGACGAGCAGAACAAGAAAGGAAGAAGAAATGATAAACCGATACAATTAAAGGC
GCCCCCGGTGGCGGAGGCGAAAGCGCGGGCCGCAAACATAGCTGATAAACCGATACAATTAAAGGC
GCCCCCGGTGGCGGACCGATTCCGGGCGAACCGCATCCGCGCTGATAAACCGATACAATTAAAGGC
GCCCCCGGTGGCGGAGAACGCACCTATACCTATATTAGCCGCTGATAAACCGATACAATTAAAGGC
GCCCCCGGTGGCGGAAACATTGAACCGGAACAGCCGCAGCATTGATAAACCGATACAATTAAAGGC
GCCCCCGGTGGCGGACGCACCGCGCGCGTGGAACAGCCGAGCTGATAAACCGATACAATTAAAGGC
GCCCCCGGTGGCGGAGGGACTAGGAGCGAGCAAAAGAATCTGTGATAAACCGATACAATTAAAGGC
GCCCCCGGTGGCGGAGTGGAACCGAGCCTGGAACCGGAAAGCTGATAAACCGATACAATTAAAGGC
GCCCCCGGTGGCGGAGATCATTTTAAAAGCGAAGATGCGGAATGATAAACCGATACAATTAAAGGC
GCCCCCGGTGGCGGAGAAGATGGCCATGCGGAATGGCCGCTGTGATAAACCGATACAATTAAAGGC
GCCCCCGGTGGCGGACATGCGCGCGGCCAGGAACCGGGCGCGTGATAAACCGATACAATTAAAGGC
GCCCCCGGTGGCGGAGAACAGCGCCGCAAAGCGAAAACCAGCTGATAAACCGATACAATTAAAGGC
GCCCCCGGTGGCGGAGCGTTTAGCACCGCGCAGCATGCGGAATGATAAACCGATACAATTAAAGGC
GCCCCCGGTGGCGGAGGCGAACTGATTAAAGGCGTGGATGTGTGATAAACCGATACAATTAAAGGC
GCCCCCGGTGGCGGACTGTTTAGCGAAGAAGTGGAAGAAGATTGATAAACCGATACAATTAAAGGC
GCCCCCGGTGGCGGAGAAGATGATGTGCCGATGGTGATTGCGTGATAAACCGATACAATTAAAGGC
GCCCCCGGTGGCGGAGAACCGGGCACCGCGAGCCGCGAACCGTGATAAACCGATACAATTAAAGGC
GCCCCCGGTGGCGGACCGATTGCGGGCTTTAGCGAATTTGTGTGATAAACCGATACAATTAAAGGC
GCCCCCGGTGGCGGACAGTTTATGGGCTTTCGCAAAACCGAATGATAAACCGATACAATTAAAGGC
GCCCCCGGTGGCGGAACCAGCGAACCGGTGCCGAGCAGCATTTGATAAACCGATACAATTAAAGGC
GCCCCCGGTGGCGGAATGAAGAAGCGGACCGAAACCGGCCTTTGATAAACCGATACAATTAAAGGC
GCCCCCGGTGGCGGACGCCCGTATCGCCGCGGCGAAGAAATTTGATAAACCGATACAATTAAAGGC
GCCCCCGGTGGCGGAAAAGGCGAAGTGCAGCAGGCGGATGAATGATAAACCGATACAATTAAAGGC
GCCCCCGGTGGCGGAAGCCGCAGCCGCAGCCATGAACGCAGCTGATAAACCGATACAATTAAAGGC
GCCCCCGGTGGCGGACTGATTCGCCGCCCGGCGGAAGAAACCTGATAAACCGATACAATTAAAGGC
GCCCCCGGTGGCGGACCCCGCAACGAAGCGAAGGCAAAGAAATGATAAACCGATACAATTAAAGGC
GCCCCCGGTGGCGGACCGCAGGAAAAGGAACCCGGCTATTCATGATAAACCGATACAATTAAAGGC
GCCCCCGGTGGCGGAGAACCGGTGAGCCGCAGCGATCTGATTTGATAAACCGATACAATTAAAGGC
GCCCCCGGTGGCGGAGAAAAGATCAAGAGGAACGCCAAGTCGTGATAAACCGATACAATTAAAGGC
GCCCCCGGTGGCGGAAGCACCGTGCTGGAAAGCAAATATCGCTGATAAACCGATACAATTAAAGGC
GCCCCCGGTGGCGGACGCCCGGAACCGAGCGAACCGGGCACCTGATAAACCGATACAATTAAAGGC
GCCCCCGGTGGCGGACGCATTGAACGCAGCCAGAGCGAACTGTGATAAACCGATACAATTAAAGGC
GCCCCCGGTGGCGGAGTCATAGGGGAGAACGAGAAGCAACCCTGATAAACCGATACAATTAAAGGC
GCCCCCGGTGGCGGAATTGTGCTGGCGGAAGAACCGCCGATGTGATAAACCGATACAATTAAAGGC
GCCCCCGGTGGCGGAGAACTGAACGAACTGGATCTGGAAGAATGATAAACCGATACAATTAAAGGC
GCCCCCGGTGGCGGAGGCGCGATTTGGGAAGAAGTGTGGGAATGATAAACCGATACAATTAAAGGC
GCCCCCGGTGGCGGAGAAAAGGAGACGTCATCTGATGATGTTTGATAAACCGATACAATTAAAGGC
GCCCCCGGTGGCGGAGATCTGCGCCAGAGCGTGGAAGGCACCTGATAAACCGATACAATTAAAGGC
GCCCCCGGTGGCGGAGAAAGCGGCCGCGTGCCGACCATTATTTGATAAACCGATACAATTAAAGGC
GCCCCCGGTGGCGGACGCGGCGAACTGCAGAGCTATCTGGATTGATAAACCGATACAATTAAAGGC
GCCCCCGGTGGCGGACAGCCGTATGAACAGAAAGCGCTGCTGTGATAAACCGATACAATTAAAGGC
GCCCCCGGTGGCGGAGACGAATATAAGCGACGCAAGAAACAATGATAAACCGATACAATTAAAGGC
GCCCCCGGTGGCGGAGAAATTATTAAAGCGTTTCCGGATAGCTGATAAACCGATACAATTAAAGGC
GCCCCCGGTGGCGGAGATTATATGTTCTTTGAGCGCGAGAGGTGATAAACCGATACAATTAAAGGC
GCCCCCGGTGGCGGAGCGTGGATTGAAGTGAGCAAACGCTATTGATAAACCGATACAATTAAAGGC
GCCCCCGGTGGCGGAAAATTTGAAGAACCGAAAGAACATATTTGATAAACCGATACAATTAAAGGC
GCCCCCGGTGGCGGACAGATGGCGCAGAACGGCGAATTTCAGTGATAAACCGATACAATTAAAGGC
GCCCCCGGTGGCGGAGAAGATAGCGCGAGCGGCGAAGATGAATGATAAACCGATACAATTAAAGGC
GCCCCCGGTGGCGGAGATCAGGAACAGGTGCCGGAAGCGGGCTGATAAACCGATACAATTAAAGGC
GCCCCCGGTGGCGGACTCCTCGAACCTGAGAAGAAAGTATTGTGATAAACCGATACAATTAAAGGC
GCCCCCGGTGGCGGAAACAACCTGGAAGCGAGCAAAGTGCTGTGATAAACCGATACAATTAAAGGC
GCCCCCGGTGGCGGAAGCGAACTGATTTATGTGAGCCAGAACTGATAAACCGATACAATTAAAGGC
GCCCCCGGTGGCGGACATGCCAAAGAGAAACCAAGTGAGCTATGATAAACCGATACAATTAAAGGC
GCCCCCGGTGGCGGAGGCCTGCCGGGCCGCGAACCGGATACCTGATAAACCGATACAATTAAAGGC
GCCCCCGGTGGCGGACAGCGCGAAATTGAAAACGAAGCGTTTTGATAAACCGATACAATTAAAGGC
GCCCCCGGTGGCGGAGAAAGCAAAGCGATTGGCGGCGGCCCGTGATAAACCGATACAATTAAAGGC
GCCCCCGGTGGCGGACATAGCGATACCCGCAAAGAAGAAGGCTGATAAACCGATACAATTAAAGGC
GCCCCCGGTGGCGGACGCGAAAGCGAAGGCGAAGAAGAAGAATGATAAACCGATACAATTAAAGGC
GCCCCCGGTGGCGGAGAAGAAGAAGGCGAAGAAGAAGAAGATTGATAAACCGATACAATTAAAGGC
GCCCCCGGTGGCGGACCGGTGGCGAAACGCCCGTATGAACAGTGATAAACCGATACAATTAAAGGC
GCCCCCGGTGGCGGACAGCTGATGCCGGAAGAACGCAACAGCTGATAAACCGATACAATTAAAGGC
GCCCCCGGTGGCGGAGGCCTGCAGCATCTGGAACAGGCGCGCTGATAAACCGATACAATTAAAGGC
GCCCCCGGTGGCGGATATAGCGAAGAAGATGATGATTGGGCGTGATAAACCGATACAATTAAAGGC
GCCCCCGGTGGCGGAGCGCCGGAAAACTATCTGCTGGAACAGTGATAAACCGATACAATTAAAGGC
GCCCCCGGTGGCGGAGAACATGGCAAAGGCAACATGTTTCTGTGATAAACCGATACAATTAAAGGC
GCCCCCGGTGGCGGAGCGAAAGTGGAACGCAAACCGAGCATTTGATAAACCGATACAATTAAAGGC
GCCCCCGGTGGCGGAGAGCCGAGAACACCCGGTCCCAAGCGATGATAAACCGATACAATTAAAGGC
GCCCCCGGTGGCGGAGATGCGCCGGAATGGCTGGAAGAACAGTGATAAACCGATACAATTAAAGGC
GCCCCCGGTGGCGGAGAACAGACCACCAGCCATGAAGAACAGTGATAAACCGATACAATTAAAGGC
GCCCCCGGTGGCGGAGAAAGCGGCCTGCAGCAGCCGCCGCGCTGATAAACCGATACAATTAAAGGC
GCCCCCGGTGGCGGAGATGATCGCCTGGCGCGCAGCGTGGAATGATAAACCGATACAATTAAAGGC
GCCCCCGGTGGCGGAGAACTGCTGATGAACGAAGTGAAAATTTGATAAACCGATACAATTAAAGGC
GCCCCCGGTGGCGGACATAGCCTGGAACCGGGCCCGAGCAAATGATAAACCGATACAATTAAAGGC
GCCCCCGGTGGCGGAGAGACAAATTTCTTCGGCTTCTTGTCTTGATAAACCGATACAATTAAAGGC
GCCCCCGGTGGCGGACTGGAACATCGCATTGAACCGCGCGTGTGATAAACCGATACAATTAAAGGC
GCCCCCGGTGGCGGAGGGGCCCATGGTCCCGGCGAGAGAAAGTGATAAACCGATACAATTAAAGGC
GCCCCCGGTGGCGGACTGCATCCGGCGCGCGCGGAACTGATGTGATAAACCGATACAATTAAAGGC
GCCCCCGGTGGCGGAATGCAGAAACTGCGCCCGGAACGCGATTGATAAACCGATACAATTAAAGGC
GCCCCCGGTGGCGGAGTAATTCGATATAAACGGCGCGAGAAATGATAAACCGATACAATTAAAGGC
GCCCCCGGTGGCGGAAAGGTATTAAAGGTTTTGGAGAAATTGTGATAAACCGATACAATTAAAGGC
GCCCCCGGTGGCGGAGCGACCGCGGGCACCGCGGAACCGCCGTGATAAACCGATACAATTAAAGGC
GCCCCCGGTGGCGGAGAGAGAGAGGGGACACCAGGTGCGTGGTGATAAACCGATACAATTAAAGGC
GCCCCCGGTGGCGGAATGCTGACCGGCCGCCGCGAACTGGCGTGATAAACCGATACAATTAAAGGC
GCCCCCGGTGGCGGAGAAGAAGATCAGAGCGAAGGCGCGGAATGATAAACCGATACAATTAAAGGC
GCCCCCGGTGGCGGAAAAGAACCGACCAGCCAGAGCTATCGCTGATAAACCGATACAATTAAAGGC
GCCCCCGGTGGCGGAAGCGAAGAAGTGGCGGAACCGCATAGCTGATAAACCGATACAATTAAAGGC
GCCCCCGGTGGCGGACAGGCGGATCGCGAAGATGAACGCGAATGATAAACCGATACAATTAAAGGC
GCCCCCGGTGGCGGACGCAACCATCTGAAAATTGAAGTGATTTGATAAACCGATACAATTAAAGGC
GCCCCCGGTGGCGGAGAGAAGGAAGAAAAGACCGTGGCTACTTGATAAACCGATACAATTAAAGGC
GCCCCCGGTGGCGGAAGCGAAAACGTGCCGGCGGCGGGCATTTGATAAACCGATACAATTAAAGGC
GCCCCCGGTGGCGGAAGCCTGAGCAGCGCGGGCGAACAGGGCTGATAAACCGATACAATTAAAGGC
GCCCCCGGTGGCGGAGATGAGGCCGAGAAGAACGAGGCGAATTGATAAACCGATACAATTAAAGGC
GCCCCCGGTGGCGGAGCACCCGAGCATAAGAAGAAACCTCCGTGATAAACCGATACAATTAAAGGC
GCCCCCGGTGGCGGAGAACAGGAACCGCCGCCGTATAGCCCGTGATAAACCGATACAATTAAAGGC
GCCCCCGGTGGCGGATATATTAGCTGGGGCGAACAGGAACAGTGATAAACCGATACAATTAAAGGC
GCCCCCGGTGGCGGACATGAACGCAAACGCCGCCGCCTGGTGTGATAAACCGATACAATTAAAGGC
GCCCCCGGTGGCGGACTGCAGCGCGAACCGCCGGAATTTCAGTGATAAACCGATACAATTAAAGGC
GCCCCCGGTGGCGGACTGCAGCATCGCGGCCGCCCGCTGGAATGATAAACCGATACAATTAAAGGC
GCCCCCGGTGGCGGAGAAGGCAAAGCGCGCCATAGCGGCGAATGATAAACCGATACAATTAAAGGC
GCCCCCGGTGGCGGAGCGGAAATTCGCCGCTTTGAAAGCGTGTGATAAACCGATACAATTAAAGGC
GCCCCCGGTGGCGGAGTGATGCAGCAGCTGGAACAGAACGCGTGATAAACCGATACAATTAAAGGC
GCCCCCGGTGGCGGACGCAGCCGCGTGCGCGAATTTCTGAGCTGATAAACCGATACAATTAAAGGC
GCCCCCGGTGGCGGACTGACCCTGCCGCGCGAAAACCCGAGCTGATAAACCGATACAATTAAAGGC
GCCCCCGGTGGCGGAGGCCTGGTGGCGGCGGGCGATGAACAGTGATAAACCGATACAATTAAAGGC
GCCCCCGGTGGCGGAGAAGCGAAAAGCGAACTGACCGAAAGCTGATAAACCGATACAATTAAAGGC
GCCCCCGGTGGCGGAGAAGAAGGCCAGTATCAGCAGCAGCCGTGATAAACCGATACAATTAAAGGC
GCCCCCGGTGGCGGACCGGCGGAACCGCTGCATACCCATATTTGATAAACCGATACAATTAAAGGC
GCCCCCGGTGGCGGACTGCAGTATCTGGAACAGAGCCTGCATTGATAAACCGATACAATTAAAGGC
GCCCCCGGTGGCGGAAGCCCGACCGAAAGCAGCGCGGAAGAATGATAAACCGATACAATTAAAGGC
GCCCCCGGTGGCGGACCCTATAGCTACGATGCTGAGAAATATTGATAAACCGATACAATTAAAGGC
GCCCCCGGTGGCGGAGAAAGCAGCAAAGAAGGCACCAGCGTGTGATAAACCGATACAATTAAAGGC
GCCCCCGGTGGCGGAGAAGCGTATCGCGAAAACGCGGAAGATTGATAAACCGATACAATTAAAGGC
GCCCCCGGTGGCGGACCGCTGGATGAAGAAGATAACGATTTTTGATAAACCGATACAATTAAAGGC
GCCCCCGGTGGCGGACCGGCGCCGCCGCCGTATGAAGAAGTGTGATAAACCGATACAATTAAAGGC
GCCCCCGGTGGCGGAGAGAAAGGGATCTCTATAACATCTATATGATAAACCGATACAATTAAAGGC
GCCCCCGGTGGCGGAAAACCGGCGACCGAACAGGCGACCCCGTGATAAACCGATACAATTAAAGGC
GCCCCCGGTGGCGGAACCAAACGCGAACTGGCGAAATATGCGTGATAAACCGATACAATTAAAGGC
GCCCCCGGTGGCGGACTGGCGCATCGCAACGAAAACGGCCTGTGATAAACCGATACAATTAAAGGC
GCCCCCGGTGGCGGATCAGGCCTAACTGAGAAACTGGGTACATGATAAACCGATACAATTAAAGGC
GCCCCCGGTGGCGGAGAACATCCGACCAGCGGCCAGCGCCGCTGATAAACCGATACAATTAAAGGC
GCCCCCGGTGGCGGACTGCTGCGCTTTGAACAGGATAACGCGTGATAAACCGATACAATTAAAGGC
GCCCCCGGTGGCGGACAGACACCCGAACCGCCCTCAGAGAAATGATAAACCGATACAATTAAAGGC
GCCCCCGGTGGCGGAGGCCGCCGCATTGAACTGGATCAGCAGTGATAAACCGATACAATTAAAGGC
GCCCCCGGTGGCGGAGAACTGGAAGCGAGCGTGAACGAACTGTGATAAACCGATACAATTAAAGGC
GCCCCCGGTGGCGGAGAAGATGGCATTCATATTATTCTGAAATGATAAACCGATACAATTAAAGGC
GCCCCCGGTGGCGGACTGCGCAAACTGGAAGAACTGCGCCGCTGATAAACCGATACAATTAAAGGC
GCCCCCGGTGGCGGACCGACCAGCAGCCAGGGCATGGAACAGTGATAAACCGATACAATTAAAGGC
GCCCCCGGTGGCGGACGCGTGGTGAAAGCGGAATTTCGCGCGTGATAAACCGATACAATTAAAGGC
GCCCCCGGTGGCGGAAGCAGCTTTGAACAGGGCCAGAGCAGCTGATAAACCGATACAATTAAAGGC
GCCCCCGGTGGCGGAGAAACCACCAGCGGCGCGCTGGAACTGTGATAAACCGATACAATTAAAGGC
GCCCCCGGTGGCGGAGCGAGCCCGAGCGAACCGCCGGCGCCGTGATAAACCGATACAATTAAAGGC
GCCCCCGGTGGCGGACAGGTGACCCAGGCGGCGGGCGAATGGTGATAAACCGATACAATTAAAGGC
GCCCCCGGTGGCGGACAGGAACAGCCGCCGGTGACCCCGAGCTGATAAACCGATACAATTAAAGGC
GCCCCCGGTGGCGGAAGCGAAGAACAGAGCATTAACGGCCTGTGATAAACCGATACAATTAAAGGC
GCCCCCGGTGGCGGAGAAGGCGAAGGCGCGCCGGAACCGAACTGATAAACCGATACAATTAAAGGC
GCCCCCGGTGGCGGAAACAAGAAAAGACATCGCCACGAGGAATGATAAACCGATACAATTAAAGGC
GCCCCCGGTGGCGGAAACAAAGCGAACGAACCGAAAGGCACCTGATAAACCGATACAATTAAAGGC
GCCCCCGGTGGCGGATTTGAACAGACCACCCAGGCGGGCAGCTGATAAACCGATACAATTAAAGGC
GCCCCCGGTGGCGGAGCGCGCCAGGCGGAACCGGCGTGGAAATGATAAACCGATACAATTAAAGGC
GCCCCCGGTGGCGGAGGTAATAAGAAAACCTTAGGGGAACCCTGATAAACCGATACAATTAAAGGC
GCCCCCGGTGGCGGACTGGCGGCGGGCGCGTATGAACCGCAGTGATAAACCGATACAATTAAAGGC
GCCCCCGGTGGCGGAATTAGCTATCGCCGCGAAGAAGCGATTTGATAAACCGATACAATTAAAGGC
GCCCCCGGTGGCGGAGAACAGGCGCAGCAGGGCGCGGCGGGCTGATAAACCGATACAATTAAAGGC
GCCCCCGGTGGCGGAGAGAAACTGAATGTGAGTAAATCCGTCTGATAAACCGATACAATTAAAGGC
GCCCCCGGTGGCGGAGAGGAGAAGAATGTGAGCGAATCCCTCTGATAAACCGATACAATTAAAGGC
GCCCCCGGTGGCGGAAGGCGCAAGATTGAACTTTCTCCGGGTTGATAAACCGATACAATTAAAGGC
GCCCCCGGTGGCGGACAAGAGCGGAGACTTATGAAGAAAACCTGATAAACCGATACAATTAAAGGC
GCCCCCGGTGGCGGAGAAGGCCTGATGCGCAAAGAAGAAGCGTGATAAACCGATACAATTAAAGGC
GCCCCCGGTGGCGGAGAAAGCAACAAACGCCAGCGCGAATATTGATAAACCGATACAATTAAAGGC
GCCCCCGGTGGCGGACTGAACGATGAAGATAGCGAAACCTATTGATAAACCGATACAATTAAAGGC
GCCCCCGGTGGCGGAACCAGCAGCGCGTTTGAAGGCCTGGGCTGATAAACCGATACAATTAAAGGC
GCCCCCGGTGGCGGAGCGAGCCTGGAAAACGGCGGCGCGGAATGATAAACCGATACAATTAAAGGC
GCCCCCGGTGGCGGACGCAAACGCGCGAACGAAGCGAGCATTTGATAAACCGATACAATTAAAGGC
GCCCCCGGTGGCGGAGTGCTGTGGCGCGGCCGCGATGAAGGCTGATAAACCGATACAATTAAAGGC
GCCCCCGGTGGCGGACAGGTGGAACAGCAGGAAGAACTGAAATGATAAACCGATACAATTAAAGGC
GCCCCCGGTGGCGGAAAAGAACCGACCAAACCGCCGGCGCAGTGATAAACCGATACAATTAAAGGC
GCCCCCGGTGGCGGAAGCAGCAGCAGCGAAAGCGAAAGCGATTGATAAACCGATACAATTAAAGGC
GCCCCCGGTGGCGGATATGAGCAGCCTGGGCCCGGATATCGGTGATAAACCGATACAATTAAAGGC
GCCCCCGGTGGCGGAAGCGATAGCGAAAGCGAATTTAGCGATTGATAAACCGATACAATTAAAGGC
GCCCCCGGTGGCGGATGGGAACAGTTTATTCCGGAACTGCAGTGATAAACCGATACAATTAAAGGC
GCCCCCGGTGGCGGAACCCCGGTGCCGAAAGGCAAAGAACCGTGATAAACCGATACAATTAAAGGC
GCCCCCGGTGGCGGATATAGCAGCGCGGAACAGAGCCAGGCGTGATAAACCGATACAATTAAAGGC
GCCCCCGGTGGCGGAGAAGTGAAAACCAGCAGCCAGCGCTATTGATAAACCGATACAATTAAAGGC
GCCCCCGGTGGCGGAGAACAGCAGATTAGCAAAATTTATGTGTGATAAACCGATACAATTAAAGGC
GCCCCCGGTGGCGGAGTGAACCGCAAAATTGAAAGCAGCAGCTGATAAACCGATACAATTAAAGGC
GCCCCCGGTGGCGGAGAACGCCTGTATGCGATGAACAACATTTGATAAACCGATACAATTAAAGGC
GCCCCCGGTGGCGGAAGCGAAACCCCGCATCCGCGCCCGGAATGATAAACCGATACAATTAAAGGC
GCCCCCGGTGGCGGAGAAAGCTTTAGCCAGGGCCAGAGCAGCTGATAAACCGATACAATTAAAGGC
GCCCCCGGTGGCGGACGCGAACCGAACCGCGCGGCGGGCGAATGATAAACCGATACAATTAAAGGC
GCCCCCGGTGGCGGACTTGAAAAGCCGGATCGAGCTGCCGAGTGATAAACCGATACAATTAAAGGC
GCCCCCGGTGGCGGACTGCAGGAAATTCGCAAACGCCATCGCTGATAAACCGATACAATTAAAGGC
GCCCCCGGTGGCGGAGCGGGCAACCCGGTGGAACCGACCAGCTGATAAACCGATACAATTAAAGGC
GCCCCCGGTGGCGGAACCGGCTTTCTGCTGTTTAGCGAACAGTGATAAACCGATACAATTAAAGGC
GCCCCCGGTGGCGGAACCCCGGAAGAACAGGCGCCGCAGCAGTGATAAACCGATACAATTAAAGGC
GCCCCCGGTGGCGGATTTGGCCAGGGCCGCCATTATGAAAGCTGATAAACCGATACAATTAAAGGC
GCCCCCGGTGGCGGAGTGGAATATCTGCGCCAGCAGAACCTGTGATAAACCGATACAATTAAAGGC
GCCCCCGGTGGCGGACCGAGCGAATATGTGGAAGAAGATGAATGATAAACCGATACAATTAAAGGC
GCCCCCGGTGGCGGACTGCTGGCGGTGACCCTGGAATTTTATTGATAAACCGATACAATTAAAGGC
GCCCCCGGTGGCGGAATTAAAGGCACCAGCGAACAGAGCGGCTGATAAACCGATACAATTAAAGGC
GCCCCCGGTGGCGGACGGGCACCATTAGAGAAATTCGGTGATTGATAAACCGATACAATTAAAGGC
GCCCCCGGTGGCGGAGAAACCCAGACCCAGAGCAGCAGCAACTGATAAACCGATACAATTAAAGGC
GCCCCCGGTGGCGGAAGCCAGCCGCTGCCGGAACAGCCGTGGTGATAAACCGATACAATTAAAGGC
GCCCCCGGTGGCGGAAGCAGCAGCGAAGATGAAGATAGCGATTGATAAACCGATACAATTAAAGGC
GCCCCCGGTGGCGGACCGCTGGAACCGGCGCTGGGCGATAAATGATAAACCGATACAATTAAAGGC
GCCCCCGGTGGCGGACGCCGCGAAGATGTGCGCATTACCGGCTGATAAACCGATACAATTAAAGGC
GCCCCCGGTGGCGGAGACCTTATTGAAACGCTTGCCAAGAAATGATAAACCGATACAATTAAAGGC
GCCCCCGGTGGCGGACGCAGCCATGCGCTGAACACCGAACAGTGATAAACCGATACAATTAAAGGC
GCCCCCGGTGGCGGAAGCGAAAGCGGCGAAGATAGCGATGATTGATAAACCGATACAATTAAAGGC
GCCCCCGGTGGCGGAGAACCGCCGCTGGGCCCGAGCCTGGGCTGATAAACCGATACAATTAAAGGC
GCCCCCGGTGGCGGAGAACATGGTAAGAAGAAACATGCCAAGTGATAAACCGATACAATTAAAGGC
GCCCCCGGTGGCGGAAGCGAAAGCAGCCGCTTTCTGGAAGTGTGATAAACCGATACAATTAAAGGC
GCCCCCGGTGGCGGACGTCGCCTACGGGAAAAGACCGCTAAGTGATAAACCGATACAATTAAAGGC
GCCCCCGGTGGCGGAGAACCACCCAGTGGACCGCCAGAGAAATGATAAACCGATACAATTAAAGGC
GCCCCCGGTGGCGGATTTCAGTATAGCAAAGAACCGAGCCTGTGATAAACCGATACAATTAAAGGC
GCCCCCGGTGGCGGAGTAAAAGTCAAGAAGGAACGCGACGAATGATAAACCGATACAATTAAAGGC
GCCCCCGGTGGCGGAGAGAAGAAGCAGGCACATCTTTCCCACTGATAAACCGATACAATTAAAGGC
GCCCCCGGTGGCGGATTCGAGGAAGATGTAGAAGAGAAAGAATGATAAACCGATACAATTAAAGGC
GCCCCCGGTGGCGGAACCAGCCGCAACGAATTTCCGTTTAGCTGATAAACCGATACAATTAAAGGC
GCCCCCGGTGGCGGATTCTTTTCGGTGTTTTACCTGGAGCCTTGATAAACCGATACAATTAAAGGC
GCCCCCGGTGGCGGAGAAGAAGATAGCGAAGGCGATGCGATTTGATAAACCGATACAATTAAAGGC
GCCCCCGGTGGCGGAGGCGAACAGACCCTGCTGAACATTCGCTGATAAACCGATACAATTAAAGGC
GCCCCCGGTGGCGGAGAATTCTTTATCCACTTCCAGCAACAGTGATAAACCGATACAATTAAAGGC
GCCCCCGGTGGCGGACCGGCGCATGAACCGGGCGATCTGGGCTGATAAACCGATACAATTAAAGGC
GCCCCCGGTGGCGGACGCAGGGCGGAAAGGGGATACAAGAACTGATAAACCGATACAATTAAAGGC
GCCCCCGGTGGCGGAAGCATGGAAGAAGAAGAACATACCGCGTGATAAACCGATACAATTAAAGGC
GCCCCCGGTGGCGGACCGGAACCGGCGGCGCGCGGCGCGGAATGATAAACCGATACAATTAAAGGC
GCCCCCGGTGGCGGAGATAACAACCTGCGCCCGAAAGAAGAATGATAAACCGATACAATTAAAGGC
GCCCCCGGTGGCGGACATACCGTGCGCAAAGATTATCGCGAATGATAAACCGATACAATTAAAGGC
GCCCCCGGTGGCGGAAGCATGCGCATTGAAGCGATGCCGCATTGATAAACCGATACAATTAAAGGC
GCCCCCGGTGGCGGAGAAGATCTGCGCGATCTGCTGAGCAGCTGATAAACCGATACAATTAAAGGC
GCCCCCGGTGGCGGACGCGAACATGCGGGCTATCAGACCATTTGATAAACCGATACAATTAAAGGC
GCCCCCGGTGGCGGACGCGAAAGCAGCTGGAGCTATAGCCTGTGATAAACCGATACAATTAAAGGC
GCCCCCGGTGGCGGAACCCGCATTAGCCGCACCGATGAAAGCTGATAAACCGATACAATTAAAGGC
GCCCCCGGTGGCGGACCGGAACTGCTGCCGGAAGCGCAGAACTGATAAACCGATACAATTAAAGGC
GCCCCCGGTGGCGGACAGGTGGAAGGCCCGGAAGAACTGCGCTGATAAACCGATACAATTAAAGGC
GCCCCCGGTGGCGGAGGCGAAGCGGCGCCGCAGGGCAGCCCGTGATAAACCGATACAATTAAAGGC
GCCCCCGGTGGCGGAAGCCTGAAAGAACCGCTGCCGAGCCAGTGATAAACCGATACAATTAAAGGC
GCCCCCGGTGGCGGAGGTAAGAATAGGCGGCAAGAGATCTTTTGATAAACCGATACAATTAAAGGC
GCCCCCGGTGGCGGACTCGAGATTTTCGAAGAAAACTTGTTCTGATAAACCGATACAATTAAAGGC
GCCCCCGGTGGCGGAGATGAAAACGATAAAGAAGAAGAACTGTGATAAACCGATACAATTAAAGGC
GCCCCCGGTGGCGGACATCGCGTGCTGCATTATGAACAGGGCTGATAAACCGATACAATTAAAGGC
GCCCCCGGTGGCGGACATAACCAGGATGAAGAAGATGAACTGTGATAAACCGATACAATTAAAGGC
GCCCCCGGTGGCGGAGATGAACAGGATGATCAGATGGAAAGCTGATAAACCGATACAATTAAAGGC
GCCCCCGGTGGCGGAGCGATTCGCCGCGAACTGGAAGAAATGTGATAAACCGATACAATTAAAGGC
GCCCCCGGTGGCGGAGCGGAACCGATTGAAGAAGAAGCGCATTGATAAACCGATACAATTAAAGGC
GCCCCCGGTGGCGGACTGGAACCGAACGGCCAGCCGCGCAGCTGATAAACCGATACAATTAAAGGC
GCCCCCGGTGGCGGATATCGCCCGCTGCCGAAAAGCGAAAGCTGATAAACCGATACAATTAAAGGC
GCCCCCGGTGGCGGACAGGAATTGTCGGCCGAGAAGGTCTTATGATAAACCGATACAATTAAAGGC
GCCCCCGGTGGCGGACAGTATAGCGGCTTTAAAGAACCGTATTGATAAACCGATACAATTAAAGGC
GCCCCCGGTGGCGGAAACAACCCGCTGGCGCAGGCGGAAATGTGATAAACCGATACAATTAAAGGC
GCCCCCGGTGGCGGACATGAAGCGCCGATTTATGAATTTCGCTGATAAACCGATACAATTAAAGGC
GCCCCCGGTGGCGGAGATGAAGAGAAATCGGCAATGGGTGTATGATAAACCGATACAATTAAAGGC
GCCCCCGGTGGCGGACTGAAACAGACCAAAAGCGAATTTATTTGATAAACCGATACAATTAAAGGC
GCCCCCGGTGGCGGAAGCAGCGAAAGCCGCCAGCTGGTGCCGTGATAAACCGATACAATTAAAGGC
GCCCCCGGTGGCGGAGAAGAAGGCGAAGGCCAGGAACAGGCGTGATAAACCGATACAATTAAAGGC
GCCCCCGGTGGCGGAAGCGTGGATGATAACCTGAAAGAACCGTGATAAACCGATACAATTAAAGGC
GCCCCCGGTGGCGGAGAAAGCATTAAACCGGCGATGAGCAGCTGATAAACCGATACAATTAAAGGC
GCCCCCGGTGGCGGAATGGTGGAAAGCGGCGAAGAAGAAGCGTGATAAACCGATACAATTAAAGGC
GCCCCCGGTGGCGGAGGCGCGGGCGAAGGCCGCCGCAAACCGTGATAAACCGATACAATTAAAGGC
GCCCCCGGTGGCGGAATTAGGGTGATCTCAAAGTTAGAAAAGTGATAAACCGATACAATTAAAGGC
GCCCCCGGTGGCGGAAAGGATGAGGAGGCCCGAAAGAATGATTGATAAACCGATACAATTAAAGGC
GCCCCCGGTGGCGGAGAGAAAATCGAGGAGGAAGATGTGGAATGATAAACCGATACAATTAAAGGC
GCCCCCGGTGGCGGAAGCGGCGAAGGCAGCGGCAGCGGCCCGTGATAAACCGATACAATTAAAGGC
GCCCCCGGTGGCGGATATGAAGTGGTGGAAGTGTTTCCGAAATGATAAACCGATACAATTAAAGGC
GCCCCCGGTGGCGGAAGAAAGGAGGATCGCGAGGAGAAAACGTGATAAACCGATACAATTAAAGGC
GCCCCCGGTGGCGGAGAAATTACCATTGGCCCGCCGCTGCCGTGATAAACCGATACAATTAAAGGC
GCCCCCGGTGGCGGAGAACAGGATCAGTTTGAACTGACCCCGTGATAAACCGATACAATTAAAGGC
GCCCCCGGTGGCGGACAGAGCGAACCGAGCATGGAAATTAAATGATAAACCGATACAATTAAAGGC
GCCCCCGGTGGCGGAGGCAGCGATGATCTGGAAGATGAAGCGTGATAAACCGATACAATTAAAGGC
GCCCCCGGTGGCGGAGAACAGGAACCGAGCGATCAGCGCCGCTGATAAACCGATACAATTAAAGGC
GCCCCCGGTGGCGGACTGGAACTGCTGGGCGATGGCGATCATTGATAAACCGATACAATTAAAGGC
GCCCCCGGTGGCGGAGTCCGCGAGAAGCTTCCAAGTAACCTGTGATAAACCGATACAATTAAAGGC
GCCCCCGGTGGCGGACGCAACCTGGTGCAGTTTGAACGCCTGTGATAAACCGATACAATTAAAGGC
GCCCCCGGTGGCGGAAGCGTGAGCGAACCGAACGCGGGCCTGTGATAAACCGATACAATTAAAGGC
GCCCCCGGTGGCGGACATCGCCTGCAGGCGATGACCGAACAGTGATAAACCGATACAATTAAAGGC
GCCCCCGGTGGCGGACGCGATACCGCGGAACCGGTGCCGGCGTGATAAACCGATACAATTAAAGGC
GCCCCCGGTGGCGGAGAAGATACCGAAGAAGATGATAAAGCGTGATAAACCGATACAATTAAAGGC
GCCCCCGGTGGCGGAGCGGCGAGCGAACCGAAAGAAAGCCAGTGATAAACCGATACAATTAAAGGC
GCCCCCGGTGGCGGAATGAGGCGCAAGACTGAAAAGTGGGACTGATAAACCGATACAATTAAAGGC
GCCCCCGGTGGCGGAAAAGAGACGGCTAAGAGAAGTAAGAAGTGATAAACCGATACAATTAAAGGC
GCCCCCGGTGGCGGAAAACCGGGCGATGGCGAACTGACCATTTGATAAACCGATACAATTAAAGGC
GCCCCCGGTGGCGGAGAACTGATGTGGAGCCCGGCGTGGTTTTGATAAACCGATACAATTAAAGGC
GCCCCCGGTGGCGGAGGCGTGAACAGCAACGATATGATGGAATGATAAACCGATACAATTAAAGGC
GCCCCCGGTGGCGGAGAAAAGCACCAAAGGACCCATACGGGGTGATAAACCGATACAATTAAAGGC
GCCCCCGGTGGCGGAGAAACCAGCGCGGAACCGGCGGAAGATTGATAAACCGATACAATTAAAGGC
GCCCCCGGTGGCGGATATGCGAAAGATGGCGAATATATTATGTGATAAACCGATACAATTAAAGGC
GCCCCCGGTGGCGGAGGGCCAGGAGAAAATGGAGACGACGAGTGATAAACCGATACAATTAAAGGC
GCCCCCGGTGGCGGAGCGGATATGGCGCGCCTGGAACGCTATTGATAAACCGATACAATTAAAGGC
GCCCCCGGTGGCGGAAAACGCGATGAAGGCGAAGGCTTTTGGTGATAAACCGATACAATTAAAGGC
GCCCCCGGTGGCGGAGAACAGCTGAACACCGTGTTTACCGAATGATAAACCGATACAATTAAAGGC
GCCCCCGGTGGCGGAAACCCGAGCGGCTTTGGCGAACAGGCGTGATAAACCGATACAATTAAAGGC
GCCCCCGGTGGCGGACAGGGCCGCTGGGGCCCGGAACTGGGCTGATAAACCGATACAATTAAAGGC
GCCCCCGGTGGCGGACATAGGGAGCAAACCGAGAAGCTAAACTGATAAACCGATACAATTAAAGGC
GCCCCCGGTGGCGGAGCGGAAGGCCCGGAAGATATTCCGGATTGATAAACCGATACAATTAAAGGC
GCCCCCGGTGGCGGAATGCGCAAAGCGGAACCGTATCATTATTGATAAACCGATACAATTAAAGGC
GCCCCCGGTGGCGGAGAAGAAGGCAAAGCGAAATATAAAGCGTGATAAACCGATACAATTAAAGGC
GCCCCCGGTGGCGGACCGCCGCCGGCGGCGTTTGAACCGGGCTGATAAACCGATACAATTAAAGGC
GCCCCCGGTGGCGGAAGCCAGACCGAACATAAAGATCTGGATTGATAAACCGATACAATTAAAGGC
GCCCCCGGTGGCGGATGGGATGAAAGCCGCGATATTAGCCGCTGATAAACCGATACAATTAAAGGC
GCCCCCGGTGGCGGAGGCCCGGAAAACGGCAACGGCAACGCGTGATAAACCGATACAATTAAAGGC
GCCCCCGGTGGCGGAGAATATCTGTTTAGCCATGTGCCGCTGTGATAAACCGATACAATTAAAGGC
GCCCCCGGTGGCGGAAACGAAACCACCGATAACAGCGATCAGTGATAAACCGATACAATTAAAGGC
GCCCCCGGTGGCGGACGCAGCTGGGAAGCGCGCTATGTGTTTTGATAAACCGATACAATTAAAGGC
GCCCCCGGTGGCGGAACCGTGGCGGTGGAACCGCCGACCGCGTGATAAACCGATACAATTAAAGGC
GCCCCCGGTGGCGGATTTCTGAACGAAGCGCCGAAAGGCAAATGATAAACCGATACAATTAAAGGC
GCCCCCGGTGGCGGAAGCGCGGAACCGCGCAGCCTGGCGGTGTGATAAACCGATACAATTAAAGGC
GCCCCCGGTGGCGGAGATAGCGAACGCAAAGAATATTTTATTTGATAAACCGATACAATTAAAGGC
GCCCCCGGTGGCGGAGAACAGCGCATTAACTATTTTCTGAGCTGATAAACCGATACAATTAAAGGC
GCCCCCGGTGGCGGAAAAAGCAAAGAACCGCGCGATAAAAGCTGATAAACCGATACAATTAAAGGC
GCCCCCGGTGGCGGAGAACCGTATACCAGCAGCAGCAGCGCGTGATAAACCGATACAATTAAAGGC
GCCCCCGGTGGCGGACGCGAAAACAGCGGCAGCCAGCAGCATTGATAAACCGATACAATTAAAGGC
GCCCCCGGTGGCGGACATAGCGAAATGCCGCGCCCGGATTATTGATAAACCGATACAATTAAAGGC
GCCCCCGGTGGCGGAACTGTGAAAATAGAGCAAAAGAATAGCTGATAAACCGATACAATTAAAGGC
GCCCCCGGTGGCGGACCGAACGAAAGCGAATTTAGCCGCAAATGATAAACCGATACAATTAAAGGC
GCCCCCGGTGGCGGAGAACAGGGCCGCGCGGAAGCGGTGCTGTGATAAACCGATACAATTAAAGGC
GCCCCCGGTGGCGGAGAACGCCCGTATAAAGCGAAACGCCAGTGATAAACCGATACAATTAAAGGC
GCCCCCGGTGGCGGAGAGAAAAGCTATCGCCGCGAGGAGGTATGATAAACCGATACAATTAAAGGC
GCCCCCGGTGGCGGACTTAAGAAGCATGTAAAAGTCGAGTACTGATAAACCGATACAATTAAAGGC
GCCCCCGGTGGCGGAGTGCTGCTGGAACAGTATAGCCTGGAATGATAAACCGATACAATTAAAGGC
GCCCCCGGTGGCGGAGAAGAATGGATTCAGAGCTTTCTGCATTGATAAACCGATACAATTAAAGGC
GCCCCCGGTGGCGGAACCATGTTTCTGCGCGAAACCGAACTGTGATAAACCGATACAATTAAAGGC
GCCCCCGGTGGCGGAACCGGCGAAGAATTTAAACTGATTCAGTGATAAACCGATACAATTAAAGGC
GCCCCCGGTGGCGGAGAAGAAGAAGCGGGCTTTGCGGTGGAATGATAAACCGATACAATTAAAGGC
GCCCCCGGTGGCGGAGTGGGCAAAGTGTATATTGAAATTCTGTGATAAACCGATACAATTAAAGGC
GCCCCCGGTGGCGGAAGCCGCAGCCGCGAAAGCAGCCGCGATTGATAAACCGATACAATTAAAGGC
GCCCCCGGTGGCGGAATTGAAAGCCCGGCGCATGTGGCGACCTGATAAACCGATACAATTAAAGGC
GCCCCCGGTGGCGGACCGAAAAGCGAAACCGCGGCGATTCTGTGATAAACCGATACAATTAAAGGC
GCCCCCGGTGGCGGACCCCAGGGAAAGAAAGAGAAATTTGAATGATAAACCGATACAATTAAAGGC
GCCCCCGGTGGCGGAGCGGAACCGACCCTGACCAACAGCAGCTGATAAACCGATACAATTAAAGGC
GCCCCCGGTGGCGGAGAAGCGTGGATGGTGAGCAACCATAGCTGATAAACCGATACAATTAAAGGC
GCCCCCGGTGGCGGAACCGAACTGACCTGGATTAGCACCCTGTGATAAACCGATACAATTAAAGGC
GCCCCCGGTGGCGGACTGGAACCGGCGAGCAGCCTGGATGTGTGATAAACCGATACAATTAAAGGC
GCCCCCGGTGGCGGAAGCACCATGGATAGCCCGGCGAGCGAATGATAAACCGATACAATTAAAGGC
GCCCCCGGTGGCGGAAGCAGCGAAGCGAAAACCCCGGAACAGTGATAAACCGATACAATTAAAGGC
GCCCCCGGTGGCGGACAGGCGAGCCGCCTGAAAGAAGAAACCTGATAAACCGATACAATTAAAGGC
GCCCCCGGTGGCGGAGAACAGACCACCCTGCATCCGGTGATTTGATAAACCGATACAATTAAAGGC
GCCCCCGGTGGCGGACGCACCCAGGGCGGCAAAGAACAGAAATGATAAACCGATACAATTAAAGGC
GCCCCCGGTGGCGGAAAACAGCTGAGCCATCAGGAACCGGAATGATAAACCGATACAATTAAAGGC
GCCCCCGGTGGCGGACACATGAGGCCGTATAGGAAGAAAGAATGATAAACCGATACAATTAAAGGC
GCCCCCGGTGGCGGACTGAGCCATCCGGAACCGGTGCCGACCTGATAAACCGATACAATTAAAGGC
GCCCCCGGTGGCGGACCGCAGAAAGAAGCGGCGCTGAGCGAATGATAAACCGATACAATTAAAGGC
GCCCCCGGTGGCGGAGATGAACATGGCGATATTATTACCGCGTGATAAACCGATACAATTAAAGGC
GCCCCCGGTGGCGGAGAAGAAGGCGGCGTGGGCGAACTGATTTGATAAACCGATACAATTAAAGGC
GCCCCCGGTGGCGGAAAGTGGCCAAAGCTGAAGGAAAAGAAATGATAAACCGATACAATTAAAGGC
GCCCCCGGTGGCGGAAACCTAGAGAAGGATGAGGACCTTGAGTGATAAACCGATACAATTAAAGGC
GCCCCCGGTGGCGGAGTGCAGGAATTTCGCCGCATTGTGGAATGATAAACCGATACAATTAAAGGC
GCCCCCGGTGGCGGAGGCCCGGCGGCGGAACCGTATCATGCGTGATAAACCGATACAATTAAAGGC
GCCCCCGGTGGCGGAGCGCCGCCGCATAAAGGCAAAGAACCGTGATAAACCGATACAATTAAAGGC
GCCCCCGGTGGCGGAAAAAGCGGCAGCGAACATAAAAGCCGCTGATAAACCGATACAATTAAAGGC
GCCCCCGGTGGCGGAGACGCGAGGGAAAAGACTGCCCTAGACTGATAAACCGATACAATTAAAGGC
GCCCCCGGTGGCGGAGAACCGCTGGGCCCGCTGACCGATAACTGATAAACCGATACAATTAAAGGC
GCCCCCGGTGGCGGAGGCCTGAGCCTGGCGGAACCGGGCGAATGATAAACCGATACAATTAAAGGC
GCCCCCGGTGGCGGAAGCGATGGCGAACCGATTGAACTGGATTGATAAACCGATACAATTAAAGGC
GCCCCCGGTGGCGGAGAACGCCCGCCGCCGCGCCCGAGCGTGTGATAAACCGATACAATTAAAGGC
GCCCCCGGTGGCGGAGAAGAATTTGTGCGCATGATGGAACGCTGATAAACCGATACAATTAAAGGC
GCCCCCGGTGGCGGACATCAGCTGCATAGCCGCCTGATTGAATGATAAACCGATACAATTAAAGGC
GCCCCCGGTGGCGGAGGCGAAAACGGCGAAAGCCCGCTGGCGTGATAAACCGATACAATTAAAGGC
GCCCCCGGTGGCGGAGAAGAACAGGCGACCAGCGCGCAGGTGTGATAAACCGATACAATTAAAGGC
GCCCCCGGTGGCGGACCGGAAGTGGTGAGCCGCGGCAGCGAATGATAAACCGATACAATTAAAGGC
GCCCCCGGTGGCGGACGCATTCGCCAGATTGAACATATTAGCTGATAAACCGATACAATTAAAGGC
GCCCCCGGTGGCGGAGAAGTGGCGGTGCATAAAATGGCGAGCTGATAAACCGATACAATTAAAGGC
GCCCCCGGTGGCGGACCGCGCCATATTGAATTTCGCTGGAACTGATAAACCGATACAATTAAAGGC
GCCCCCGGTGGCGGACAGGCGGCGGGCGAAGCGGGCGGCGCGTGATAAACCGATACAATTAAAGGC
GCCCCCGGTGGCGGAGCGTCAGAGGCAAAGAAAGCGAACACATGATAAACCGATACAATTAAAGGC
GCCCCCGGTGGCGGAGTGAGCAGCAACGAAACCGGCAGCAGCTGATAAACCGATACAATTAAAGGC
GCCCCCGGTGGCGGAGAAAACGAACCGCTGGATAGCGGCCATTGATAAACCGATACAATTAAAGGC
GCCCCCGGTGGCGGAATGGAACCGGATGCGCAGGATGGCCATTGATAAACCGATACAATTAAAGGC
GCCCCCGGTGGCGGATATGTGCCGGAATTTCTGTATAAAATTTGATAAACCGATACAATTAAAGGC
GCCCCCGGTGGCGGAAAATATGATAAAGAACTGGAACCGGTGTGATAAACCGATACAATTAAAGGC
GCCCCCGGTGGCGGAGATGAAAGCAGCAGCGCGAGCGCGAGCTGATAAACCGATACAATTAAAGGC
GCCCCCGGTGGCGGATGGGAACCGGTGAGCCCGCCGAGCATGTGATAAACCGATACAATTAAAGGC
GCCCCCGGTGGCGGATTTCAGGAAGCGGATGAACCGACCCTGTGATAAACCGATACAATTAAAGGC
GCCCCCGGTGGCGGAGAGATGGACGAGAAGAAGAAGGAATGGTGATAAACCGATACAATTAAAGGC
GCCCCCGGTGGCGGAACCCGCATTGAAAACGATCTGGAACTGTGATAAACCGATACAATTAAAGGC
GCCCCCGGTGGCGGAGAAGAAGAAGAAAACGATGATTATTATTGATAAACCGATACAATTAAAGGC
GCCCCCGGTGGCGGAAAAACCAAAGAAAACATGAAAGGCTTTTGATAAACCGATACAATTAAAGGC
GCCCCCGGTGGCGGACCGGAAGAAGTGAGCTTTCTGGCGACCTGATAAACCGATACAATTAAAGGC
GCCCCCGGTGGCGGAGGATGGGTGGAGAAGGAAGAGTATTACTGATAAACCGATACAATTAAAGGC
GCCCCCGGTGGCGGAATGAGCGCGCTGGAACCGGCGCTGCTGTGATAAACCGATACAATTAAAGGC
GCCCCCGGTGGCGGAACCGAAAGCGCGCGCGGCGAACTGAACTGATAAACCGATACAATTAAAGGC
GCCCCCGGTGGCGGAAAAGTGAAAGCGAAAACCAAAGAACAGTGATAAACCGATACAATTAAAGGC
GCCCCCGGTGGCGGACTGGAACCGACCCTGCCGCATCAGCTGTGATAAACCGATACAATTAAAGGC
GCCCCCGGTGGCGGAATGGATTTTGAAAAGGCAAAATTCAACTGATAAACCGATACAATTAAAGGC
GCCCCCGGTGGCGGAACCAGCAGCAGCTTTGAACATGCGAAATGATAAACCGATACAATTAAAGGC
GCCCCCGGTGGCGGACATCGCACCCGCCTGCAGGAAGCGAAATGATAAACCGATACAATTAAAGGC
GCCCCCGGTGGCGGACGCAAAGAAGGCGAAGCGGCGGGCTATTGATAAACCGATACAATTAAAGGC
GCCCCCGGTGGCGGAAACAAATATGGCGATGAATGGGATGAATGATAAACCGATACAATTAAAGGC
GCCCCCGGTGGCGGATCTTCAGAAAAGGAAGGTACCAGTGTCTGATAAACCGATACAATTAAAGGC
GCCCCCGGTGGCGGAAGCGCGAGCAGCGAACAGGTGCATAGCTGATAAACCGATACAATTAAAGGC
GCCCCCGGTGGCGGAGAAGCGTTTCGCCTGACCTGGGATAGCTGATAAACCGATACAATTAAAGGC
GCCCCCGGTGGCGGAGAAGGCCTGCTGGAAGCGAAAGTGCAGTGATAAACCGATACAATTAAAGGC
GCCCCCGGTGGCGGACAGGCGGATAACTTTTATCAGGAAGTGTGATAAACCGATACAATTAAAGGC
GCCCCCGGTGGCGGAAAATTTCATAAAGCGGAACAGGAAGATTGATAAACCGATACAATTAAAGGC
GCCCCCGGTGGCGGACCGGGCCAGAGCGAACCGGGCGGCCCGTGATAAACCGATACAATTAAAGGC
GCCCCCGGTGGCGGAGAGCATAAAGATGAAAAGCCAGCCGAGTGATAAACCGATACAATTAAAGGC
GCCCCCGGTGGCGGAGTGGATGAATATCAGCCGCTGAACAACTGATAAACCGATACAATTAAAGGC
GCCCCCGGTGGCGGAGATATGAGCCTGGAAGCGGCGAAAGTGTGATAAACCGATACAATTAAAGGC
GCCCCCGGTGGCGGAGAACAGAAATGGCGCCATGGCGATGATTGATAAACCGATACAATTAAAGGC
GCCCCCGGTGGCGGAGAAGAACGCCGCGCGCAGGAAGCGGATTGATAAACCGATACAATTAAAGGC
GCCCCCGGTGGCGGACGCGAACTGCATCAGAACGGCAACGTGTGATAAACCGATACAATTAAAGGC
GCCCCCGGTGGCGGAAAACGTGAGAAGGGGATGATACCTTCTTGATAAACCGATACAATTAAAGGC
GCCCCCGGTGGCGGAGGCGAAGGCGGCTTTGGCGATGAAGCGTGATAAACCGATACAATTAAAGGC
GCCCCCGGTGGCGGAAGCGCGGAAGGCAGCGGCCTGGAATTTTGATAAACCGATACAATTAAAGGC
GCCCCCGGTGGCGGACATCTGTGGCGCAAACCGGAAAGCGATTGATAAACCGATACAATTAAAGGC
GCCCCCGGTGGCGGAGAAAGCACCGCGGGCGAACCGCCGCCGTGATAAACCGATACAATTAAAGGC
GCCCCCGGTGGCGGAATGAAATTTGTAGACGAAAAGTCAGGGTGATAAACCGATACAATTAAAGGC
GCCCCCGGTGGCGGAAAAATGCGCCAGCCGCCGCCGAACGAATGATAAACCGATACAATTAAAGGC
GCCCCCGGTGGCGGAGAAAGCCGCAACATTACCGAAGCGCGCTGATAAACCGATACAATTAAAGGC
GCCCCCGGTGGCGGAATTCTGCGCCTGGAACTGACCGAACAGTGATAAACCGATACAATTAAAGGC
GCCCCCGGTGGCGGACTGCTGGAACCGTGGCTGAGCGAACATTGATAAACCGATACAATTAAAGGC
GCCCCCGGTGGCGGAATACATGAAAAGAGTTCGAACGGCAAGTGATAAACCGATACAATTAAAGGC
GCCCCCGGTGGCGGAATGAGCTGGCTGACCGGCAAAGGCGAATGATAAACCGATACAATTAAAGGC
GCCCCCGGTGGCGGAGCGCCGGGCCAGCATACCGAACAGATTTGATAAACCGATACAATTAAAGGC
GCCCCCGGTGGCGGAGAAGAACCGCAGACCCGCGATAAAACCTGATAAACCGATACAATTAAAGGC
GCCCCCGGTGGCGGAGAAGCGGAAGGCTTTCCGGCGGAAGTGTGATAAACCGATACAATTAAAGGC
GCCCCCGGTGGCGGAGAGAATAGCAAGAAAGCCGTTGTTTCTTGATAAACCGATACAATTAAAGGC
GCCCCCGGTGGCGGACGCGCGGCGGAAAGCAGCGCGACCCGCTGATAAACCGATACAATTAAAGGC
GCCCCCGGTGGCGGAAGCCCGGATGATGAAGATGAAGAAAACTGATAAACCGATACAATTAAAGGC
GCCCCCGGTGGCGGAGAAGTGCAGGAATTTCCGCAGCTGATTTGATAAACCGATACAATTAAAGGC
GCCCCCGGTGGCGGAGGCGAAGGCCATCTGCCGAGCGCGCGCTGATAAACCGATACAATTAAAGGC
GCCCCCGGTGGCGGAGAGGAGCTTGAGGAGCTCCTAGAAAAGTGATAAACCGATACAATTAAAGGC
GCCCCCGGTGGCGGAACCCGCGAACCGATTAACGATGCGAGCTGATAAACCGATACAATTAAAGGC
GCCCCCGGTGGCGGAAAACTGCGCGTGACCGAACAGCGCAAATGATAAACCGATACAATTAAAGGC
GCCCCCGGTGGCGGAGGCATTGAAGATCTGGAAGATGATGCGTGATAAACCGATACAATTAAAGGC
GCCCCCGGTGGCGGAGCGCAGGAAGATCCGGAAACCAACGATTGATAAACCGATACAATTAAAGGC
GCCCCCGGTGGCGGAAGGGTCGATGAAAAGGAAACCGAGGCTTGATAAACCGATACAATTAAAGGC
GCCCCCGGTGGCGGAGTGGCGGAAGGCGCGGTGCAGCTGATTTGATAAACCGATACAATTAAAGGC
GCCCCCGGTGGCGGAGAAATGAACACCGGCTTTGAACTGAGCTGATAAACCGATACAATTAAAGGC
GCCCCCGGTGGCGGACGCACCATTGATCGCTTTGAACCGACCTGATAAACCGATACAATTAAAGGC
GCCCCCGGTGGCGGAGAAAGCCGCAGCTATGGCAACAACAGCTGATAAACCGATACAATTAAAGGC
GCCCCCGGTGGCGGATTTCGCCATAAAAGCGAATTTGTGATTTGATAAACCGATACAATTAAAGGC
GCCCCCGGTGGCGGAGAACCGGATAAAGTGATTCTGGCGCTGTGATAAACCGATACAATTAAAGGC
GCCCCCGGTGGCGGACGCCATCAGAAACGCATTCATGAACGCTGATAAACCGATACAATTAAAGGC
GCCCCCGGTGGCGGAGCGTTTCTGCCGCGCCGCGAACGCGCGTGATAAACCGATACAATTAAAGGC
GCCCCCGGTGGCGGACTGTTTCTGGGCCGCTTTAGCGAACCGTGATAAACCGATACAATTAAAGGC
GCCCCCGGTGGCGGAAACGCGACCAACGAACAGAGCACCACCTGATAAACCGATACAATTAAAGGC
GCCCCCGGTGGCGGAGATGGTGAAAAGAAAGGACAAGAGTCGTGATAAACCGATACAATTAAAGGC
GCCCCCGGTGGCGGACTGAGCAGCATTGAAGAAAGCATTCAGTGATAAACCGATACAATTAAAGGC
GCCCCCGGTGGCGGAAGCTATGAAAGCCTGGAAAGCCGCGGCTGATAAACCGATACAATTAAAGGC
GCCCCCGGTGGCGGAGTGCGCGAACGCAACGAAGAAAACCCGTGATAAACCGATACAATTAAAGGC
GCCCCCGGTGGCGGAGAAGAAACCGAAGTGGATATTCTGACCTGATAAACCGATACAATTAAAGGC
GCCCCCGGTGGCGGAGAAACGCAAGAGAAGAAGTCCATCAAGTGATAAACCGATACAATTAAAGGC
GCCCCCGGTGGCGGAGTGATGATTGGTGAGCCTAAGAAAGTGTGATAAACCGATACAATTAAAGGC
GCCCCCGGTGGCGGAGCGGAACCGCGCCTGGTGGGCCATACCTGATAAACCGATACAATTAAAGGC
GCCCCCGGTGGCGGACCGGAACAGCCGGAACCGCCGCATCGCTGATAAACCGATACAATTAAAGGC
GCCCCCGGTGGCGGACATATTCATCAGGAACTGAAAGCGGGCTGATAAACCGATACAATTAAAGGC
GCCCCCGGTGGCGGACGCCCGCTGCGCCGCGAAGAAGAAATTTGATAAACCGATACAATTAAAGGC
GCCCCCGGTGGCGGACAAGTGTTAGAACAGGTTTCTATCTTCTGATAAACCGATACAATTAAAGGC
GCCCCCGGTGGCGGACCGGCGACCCTGCCGGAAAGCGGCCCGTGATAAACCGATACAATTAAAGGC
GCCCCCGGTGGCGGACATGATGAAGGCGAAGAAGGCGAAGCGTGATAAACCGATACAATTAAAGGC
GCCCCCGGTGGCGGAAGCGAAAGCCAGGATAGCATTCTGATTTGATAAACCGATACAATTAAAGGC
GCCCCCGGTGGCGGAGGCCGCATGCTGGATGAAGGCGAACTGTGATAAACCGATACAATTAAAGGC
GCCCCCGGTGGCGGAGAGGACGAGAAAGAGATAGTCACCTCCTGATAAACCGATACAATTAAAGGC
GCCCCCGGTGGCGGACCGACCATTGAACCGGCGAGCAGCCCGTGATAAACCGATACAATTAAAGGC
GCCCCCGGTGGCGGAAAAGGCAAATATGAAATTAAACATAGCTGATAAACCGATACAATTAAAGGC
GCCCCCGGTGGCGGACAGTTTGTGGAAGATGTGGATGAAGAATGATAAACCGATACAATTAAAGGC
GCCCCCGGTGGCGGAGAAAGCCTGACCGGCATTATGCGCGCGTGATAAACCGATACAATTAAAGGC
GCCCCCGGTGGCGGATTTGAAGTGAGCTTTAAAGCGAACCCGTGATAAACCGATACAATTAAAGGC
GCCCCCGGTGGCGGAAGCTTTAAAGAAAACAAAAGCCATAAATGATAAACCGATACAATTAAAGGC
GCCCCCGGTGGCGGACGCGAATTGGGGAGGAAGATCTTTTCTTGATAAACCGATACAATTAAAGGC
GCCCCCGGTGGCGGAGCGAAACGCGAACTGCAGGAATGGGTGTGATAAACCGATACAATTAAAGGC
GCCCCCGGTGGCGGAGAAGAAGAAGAACTGCCGACCCGCCTGTGATAAACCGATACAATTAAAGGC
GCCCCCGGTGGCGGAACCCGCAACGCGCTGGAACAGAACAGCTGATAAACCGATACAATTAAAGGC
GCCCCCGGTGGCGGACATGAACTGTTTCGCAGCGCGGTGGCGTGATAAACCGATACAATTAAAGGC
GCCCCCGGTGGCGGACGCAGCGTGGTGGAAGAAGATGAACTGTGATAAACCGATACAATTAAAGGC
GCCCCCGGTGGCGGAAGCGAACATGGCGAAGATGATAGCGATTGATAAACCGATACAATTAAAGGC
GCCCCCGGTGGCGGAGCGGAACCGGCGCTGAACCAGGGCAGCTGATAAACCGATACAATTAAAGGC
GCCCCCGGTGGCGGAGATGAAGCGGGCCAGCGCAGCGAAATGTGATAAACCGATACAATTAAAGGC
GCCCCCGGTGGCGGAGGCGCGGAACCGAGCAGCGCGGGCAAATGATAAACCGATACAATTAAAGGC
GCCCCCGGTGGCGGATTTTGGTATCGCCGCGAAACCACCGATTGATAAACCGATACAATTAAAGGC
GCCCCCGGTGGCGGAAACTTCTTCGCCGAACCGATGCTAAAGTGATAAACCGATACAATTAAAGGC
GCCCCCGGTGGCGGAAAGAGGAAGAAAAGCCGCTGGGATGAGTGATAAACCGATACAATTAAAGGC
GCCCCCGGTGGCGGAGAACTGTATATTGCGAACCATGCGTATTGATAAACCGATACAATTAAAGGC
GCCCCCGGTGGCGGAGAAACCCTGCTGTATGGCCGCACCTGGTGATAAACCGATACAATTAAAGGC
GCCCCCGGTGGCGGACTGGCGCTGATTTGGCTGGAAGTGAAATGATAAACCGATACAATTAAAGGC
GCCCCCGGTGGCGGATTTCCGGAACCGGATCCGAGCGGCCTGTGATAAACCGATACAATTAAAGGC
GCCCCCGGTGGCGGACGCGATGAAGAAGATATTCCGTATGTGTGATAAACCGATACAATTAAAGGC
GCCCCCGGTGGCGGAGAACAGATGCTGACCAGCCCGGAACAGTGATAAACCGATACAATTAAAGGC
GCCCCCGGTGGCGGAAGCCCGGTGGAACGCAGCGATCTGATTTGATAAACCGATACAATTAAAGGC
GCCCCCGGTGGCGGAGCGGCGGGCCTGAGCCGCGGCCTGGAATGATAAACCGATACAATTAAAGGC
GCCCCCGGTGGCGGAATGAGCGAAGAACAGGATATTAAACTGTGATAAACCGATACAATTAAAGGC
GCCCCCGGTGGCGGAGAATTTCAGGCGGAAGTGAGCCTGGTGTGATAAACCGATACAATTAAAGGC
GCCCCCGGTGGCGGAAACGAAGTGAGCGGCGAAAGCGAAGCGTGATAAACCGATACAATTAAAGGC
GCCCCCGGTGGCGGATTTCTGGAAAACCTGCTGGGCGGCCATTGATAAACCGATACAATTAAAGGC
GCCCCCGGTGGCGGACGCAGCGCGGAACAGCCGAGCACCGCGTGATAAACCGATACAATTAAAGGC
GCCCCCGGTGGCGGAGGCGCGAGCCGCGCGCTGGAACTGACCTGATAAACCGATACAATTAAAGGC
GCCCCCGGTGGCGGAGAAAGCATGCGCGGCATGGATGCGGTGTGATAAACCGATACAATTAAAGGC
GCCCCCGGTGGCGGATATCCGGAAGTGAAACGCATGGAAGCGTGATAAACCGATACAATTAAAGGC
GCCCCCGGTGGCGGAGAAGGCGAATGGTGGGGCGGCGGCATTTGATAAACCGATACAATTAAAGGC
GCCCCCGGTGGCGGAATTGAAATTACCGAAGCGGGCCAGATTTGATAAACCGATACAATTAAAGGC
GCCCCCGGTGGCGGAATTATTATGGAAATTAAAGGCGCGGTGTGATAAACCGATACAATTAAAGGC
GCCCCCGGTGGCGGAGCGCGCGTGCTGCAGCATGAACAGTGGTGATAAACCGATACAATTAAAGGC
GCCCCCGGTGGCGGAAGTGAAGTCAAGAAAGCGAAGAAACCTTGATAAACCGATACAATTAAAGGC
GCCCCCGGTGGCGGACTGCATTATCTGCCGTTTCCGGAACCGTGATAAACCGATACAATTAAAGGC
GCCCCCGGTGGCGGAGAAGGGAAGAAGAAAGACAAATCTGACTGATAAACCGATACAATTAAAGGC
GCCCCCGGTGGCGGAGGCGAAAGCCAGCGCGGCAACGCGCATTGATAAACCGATACAATTAAAGGC
GCCCCCGGTGGCGGACCGGAAACCTATGTGGAAGAAGATGAATGATAAACCGATACAATTAAAGGC
GCCCCCGGTGGCGGATCGGTTCAGGCTGGTGAGAAGCGACAATGATAAACCGATACAATTAAAGGC
GCCCCCGGTGGCGGAGGCACCAGCGAATATGAAATTGTGATTTGATAAACCGATACAATTAAAGGC
GCCCCCGGTGGCGGAATTCTGGCGATGCAGAAAGAAGAAGAATGATAAACCGATACAATTAAAGGC
GCCCCCGGTGGCGGAGAACAGCTGCAGGCGGAACATACCCTGTGATAAACCGATACAATTAAAGGC
GCCCCCGGTGGCGGAACCACGGACACGAAGGAGAAACGTAAATGATAAACCGATACAATTAAAGGC
GCCCCCGGTGGCGGAAACGATGAACTGGATTATGAACCGGAATGATAAACCGATACAATTAAAGGC
GCCCCCGGTGGCGGAAGCGCGCGCCTGGCGCGCCATTTTGAATGATAAACCGATACAATTAAAGGC
GCCCCCGGTGGCGGAGAGAAGCAAGATTCCTCTAAGAGCATATGATAAACCGATACAATTAAAGGC
GCCCCCGGTGGCGGAGAGAAGCTCGACCACCCTGTGTTGTGGTGATAAACCGATACAATTAAAGGC
GCCCCCGGTGGCGGAAGCGAAATTGAAGAAATTGGCGCGTTTTGATAAACCGATACAATTAAAGGC
GCCCCCGGTGGCGGAAAAAGCGGCAGCATTCTGACCGAACCGTGATAAACCGATACAATTAAAGGC
GCCCCCGGTGGCGGAGAAGGCGATCTGATTGAAGTGTGGGGCTGATAAACCGATACAATTAAAGGC
GCCCCCGGTGGCGGACATCGAAAGAAGGAGAAAGACGAGCTTTGATAAACCGATACAATTAAAGGC
GCCCCCGGTGGCGGAAACACCCTGGCGGTGGCGGAACAGAACTGATAAACCGATACAATTAAAGGC
GCCCCCGGTGGCGGAACCAGCATTCAGGATCGCTATGGCGAATGATAAACCGATACAATTAAAGGC
GCCCCCGGTGGCGGAGAACCGGAAAGCAGCGATAACAGCCATTGATAAACCGATACAATTAAAGGC
GCCCCCGGTGGCGGAAGCGGCGCGCATCGCAAAGCGGAAAGCTGATAAACCGATACAATTAAAGGC
GCCCCCGGTGGCGGACAGCTGCTGATGCTGCAGGAACTGGAATGATAAACCGATACAATTAAAGGC
GCCCCCGGTGGCGGACGCAGCGAAGTGGAAGAAGAACAGGCGTGATAAACCGATACAATTAAAGGC
GCCCCCGGTGGCGGAAAAACAGAGGCGAAACGTAGCAAGAAATGATAAACCGATACAATTAAAGGC
GCCCCCGGTGGCGGAACCGAAAGCCTGGTGGATCTGGGCAGCTGATAAACCGATACAATTAAAGGC
GCCCCCGGTGGCGGACTGGTGCCGAGCTTTCCGCCGGAAACCTGATAAACCGATACAATTAAAGGC
GCCCCCGGTGGCGGACGCCCGGAACATCAGCCGGCGCCGCAGTGATAAACCGATACAATTAAAGGC
GCCCCCGGTGGCGGACATGTGAGCGAACCGCGCTTTCAGCCGTGATAAACCGATACAATTAAAGGC
GCCCCCGGTGGCGGATATTTTGAAATTATGAAAGATATTCGCTGATAAACCGATACAATTAAAGGC
GCCCCCGGTGGCGGAGGCCGCTATGAACTGGATGTGTGGAGCTGATAAACCGATACAATTAAAGGC
GCCCCCGGTGGCGGAAACCGCATTAGCGTGGAAGAACAGATGTGATAAACCGATACAATTAAAGGC
GCCCCCGGTGGCGGAAGTGAGGGCCTTCTATCCTCGTTCTTCTGATAAACCGATACAATTAAAGGC
GCCCCCGGTGGCGGAATTGAAGAAGGCCGCGGCAAAACCCATTGATAAACCGATACAATTAAAGGC
GCCCCCGGTGGCGGAGATTTTGCGGAATTTAGCGCGAAACTGTGATAAACCGATACAATTAAAGGC
GCCCCCGGTGGCGGACCGCAGCTGGAACCGCGCCAGGAAAACTGATAAACCGATACAATTAAAGGC
GCCCCCGGTGGCGGACATCGCAAAGAACTGCCGAAAGCGGATTGATAAACCGATACAATTAAAGGC
GCCCCCGGTGGCGGAGAAGGCAGCGCGGCGGAAGCGCCGCGCTGATAAACCGATACAATTAAAGGC
GCCCCCGGTGGCGGACAGCCGGGCGTGGAACCGAGCGGCAGCTGATAAACCGATACAATTAAAGGC
GCCCCCGGTGGCGGAGAAGAAGGCCAGTATCAGCCGCAGCCGTGATAAACCGATACAATTAAAGGC
GCCCCCGGTGGCGGAGCCCTGGGGCCGGGGCAGGACGAACAGTGATAAACCGATACAATTAAAGGC
GCCCCCGGTGGCGGAGAACTGCAGGATCGCTATGGCAGCTATTGATAAACCGATACAATTAAAGGC
GCCCCCGGTGGCGGAGATAGCAGCGAAAGCGCGAGCGCGAGCTGATAAACCGATACAATTAAAGGC
GCCCCCGGTGGCGGAAAAGGCGAAGAAGCGGAAGAAGAATATTGATAAACCGATACAATTAAAGGC
GCCCCCGGTGGCGGAGGCTGGCGCCGCGTGGAAGAAGGCAAATGATAAACCGATACAATTAAAGGC
GCCCCCGGTGGCGGACCTGAGGAACCTGGGGAGAAGAAGACATGATAAACCGATACAATTAAAGGC
GCCCCCGGTGGCGGACTGAGCAGCGATGAAAGCGAAAGCCCGTGATAAACCGATACAATTAAAGGC
GCCCCCGGTGGCGGACAGAGCCGCCTGGCGGAACTGCGCAGCTGATAAACCGATACAATTAAAGGC
GCCCCCGGTGGCGGACTGACCGCGGAACCGCTGGGCGCGAGCTGATAAACCGATACAATTAAAGGC
GCCCCCGGTGGCGGACCCAAGAAAGGTGGTGGTGAACCGAAATGATAAACCGATACAATTAAAGGC
GCCCCCGGTGGCGGAAGCCGCGAACGCAGCCATAGCCGCAGCTGATAAACCGATACAATTAAAGGC
GCCCCCGGTGGCGGAGAAGATGAAGAAGAAGAAGATGATGATTGATAAACCGATACAATTAAAGGC
GCCCCCGGTGGCGGACATGGCGATCTGACCGAAGAACAGAGCTGATAAACCGATACAATTAAAGGC
GCCCCCGGTGGCGGACGCCCGCATACCAACGAAACCGAACTGTGATAAACCGATACAATTAAAGGC
GCCCCCGGTGGCGGACTGAGCCGCAGCGGCCGCGATCTGGAATGATAAACCGATACAATTAAAGGC
GCCCCCGGTGGCGGACAGGAACCGTTTCTGCGCCGCACCGCGTGATAAACCGATACAATTAAAGGC
GCCCCCGGTGGCGGAAAAGTGAGCGCGGTGGAACCGAACTTTTGATAAACCGATACAATTAAAGGC
GCCCCCGGTGGCGGAAGCGAACCGCTGCAGGTGAGCATTGAATGATAAACCGATACAATTAAAGGC
GCCCCCGGTGGCGGAACCGTGGAACTGGTGTTTAACCTGCGCTGATAAACCGATACAATTAAAGGC
GCCCCCGGTGGCGGAGAATTTAGCGTGAGCAACAGCAGCAGCTGATAAACCGATACAATTAAAGGC
GCCCCCGGTGGCGGACGCCGCTATGAACCGTTTGCGCTGTATTGATAAACCGATACAATTAAAGGC
GCCCCCGGTGGCGGAAAAGAAGAAAACGCGGATAAAACCGCGTGATAAACCGATACAATTAAAGGC
GCCCCCGGTGGCGGAGGAGGCATCAAGAAGGAAGGCAAGAAGTGATAAACCGATACAATTAAAGGC
GCCCCCGGTGGCGGACCGGAACAGCCGAGCCAGGGCGCGCCGTGATAAACCGATACAATTAAAGGC
GCCCCCGGTGGCGGAAAACTGCGCGAACAGGAATGGGGCAAATGATAAACCGATACAATTAAAGGC
GCCCCCGGTGGCGGACAGCCGCCGGTGGAACCGGATGCGCTGTGATAAACCGATACAATTAAAGGC
GCCCCCGGTGGCGGACCGTGGGTGGAACGCGCGGAACCGACCTGATAAACCGATACAATTAAAGGC
GCCCCCGGTGGCGGACTGGGCCAGACCGAACAGGAAAGCCATTGATAAACCGATACAATTAAAGGC
GCCCCCGGTGGCGGAGATCTGGAACAGGAACCGCATCTGTTTTGATAAACCGATACAATTAAAGGC
GCCCCCGGTGGCGGAGCGGACAGGAAACCAGACAGAGAGAAGTGATAAACCGATACAATTAAAGGC
GCCCCCGGTGGCGGAACCACCAGCAGCATTGCGGAACTGATTTGATAAACCGATACAATTAAAGGC
GCCCCCGGTGGCGGAGAAAACATGGTGGATCTGGGCTTTCTGTGATAAACCGATACAATTAAAGGC
GCCCCCGGTGGCGGAGATGTGCTGGAACTGGGCGGCGTGAGCTGATAAACCGATACAATTAAAGGC
GCCCCCGGTGGCGGAGAGGAGCCGGTGGAAGATGAAAAGCCGTGATAAACCGATACAATTAAAGGC
GCCCCCGGTGGCGGACGCGGCGAAGAAAGCGAAGTGCTGCCGTGATAAACCGATACAATTAAAGGC
GCCCCCGGTGGCGGACGCAAAGAACGCAGCCGCATGCGCAGCTGATAAACCGATACAATTAAAGGC
GCCCCCGGTGGCGGAGTGAGCGATGAAATTACCGTGCTGCCGTGATAAACCGATACAATTAAAGGC
GCCCCCGGTGGCGGAGAAGCGCAGCTGGTGAGCGCGCTGAGCTGATAAACCGATACAATTAAAGGC
GCCCCCGGTGGCGGAGCGGCGAGCTATATTGAACATCAGAACTGATAAACCGATACAATTAAAGGC
GCCCCCGGTGGCGGATTTGCGCATCCGGAATGGCGCACCGAATGATAAACCGATACAATTAAAGGC
GCCCCCGGTGGCGGAGGCAAACGCACCATTAGCGAACAGACCTGATAAACCGATACAATTAAAGGC
GCCCCCGGTGGCGGAGCGCCGGAACCGGCGAGCAGCCCGTTTTGATAAACCGATACAATTAAAGGC
GCCCCCGGTGGCGGAGATGTGGAAGATGCGAGCGAAGAAGATTGATAAACCGATACAATTAAAGGC
GCCCCCGGTGGCGGAATTGAAGGCCATCTGACCGCGGAACAGTGATAAACCGATACAATTAAAGGC
GCCCCCGGTGGCGGAAAAGAAGAACCGTTTCTGACCTGGCTGTGATAAACCGATACAATTAAAGGC
GCCCCCGGTGGCGGAACCGAACGCCCGCGCAAAGGCCCGGATTGATAAACCGATACAATTAAAGGC
GCCCCCGGTGGCGGAGAGAAAATGCGCCGGACAGAGGTTGAGTGATAAACCGATACAATTAAAGGC
GCCCCCGGTGGCGGAGAGAAAGGCCAGGGCGAAAAGATTGCATGATAAACCGATACAATTAAAGGC
GCCCCCGGTGGCGGAGTGCATGTGGCGAGCCCGCCGCTGGAATGATAAACCGATACAATTAAAGGC
GCCCCCGGTGGCGGAGATGCGGAACCGGCGACCAGCGGCCATTGATAAACCGATACAATTAAAGGC
GCCCCCGGTGGCGGAGAAGTGGGCGAAAGCGATAAAGAAACCTGATAAACCGATACAATTAAAGGC
GCCCCCGGTGGCGGAGAAGATCGCGGCAAAGGCCGCCTGGAATGATAAACCGATACAATTAAAGGC
GCCCCCGGTGGCGGACCAAAGGAGAAGAAGGCAACACCAAAATGATAAACCGATACAATTAAAGGC
GCCCCCGGTGGCGGAGAACCGAAATCCTCACACGAAAAGTCCTGATAAACCGATACAATTAAAGGC
GCCCCCGGTGGCGGAGGCAAAGATGGCGCGGAACGCCATAACTGATAAACCGATACAATTAAAGGC
GCCCCCGGTGGCGGAGATGATCGCAGCGAACAGAGCAGCACCTGATAAACCGATACAATTAAAGGC
GCCCCCGGTGGCGGAGCGGAACTGACCGAAAACGAAGTGAAATGATAAACCGATACAATTAAAGGC
GCCCCCGGTGGCGGAGAATTTCTGAGCAGCTATGCGGCGGGCTGATAAACCGATACAATTAAAGGC
GCCCCCGGTGGCGGAATTCGAGACCTAAAGAAGGAGGCACCATGATAAACCGATACAATTAAAGGC
GCCCCCGGTGGCGGACGCCAGCAGCAGGAACAGACCGCGTATTGATAAACCGATACAATTAAAGGC
GCCCCCGGTGGCGGACTGGAACCGCAGCTGGCGCCGGCGGCGTGATAAACCGATACAATTAAAGGC
GCCCCCGGTGGCGGAGAAGAACCGCAGCCGGTGCCGGCGCAGTGATAAACCGATACAATTAAAGGC
GCCCCCGGTGGCGGACGCCGCCTGATGGAAATGGAAATGGATTGATAAACCGATACAATTAAAGGC
GCCCCCGGTGGCGGAATGGATACCGCGGAACAGGCGATTAAATGATAAACCGATACAATTAAAGGC
GCCCCCGGTGGCGGAGCGGAAATTCGCCGCTTTAGCGAAGTGTGATAAACCGATACAATTAAAGGC
GCCCCCGGTGGCGGAACCGAAGAACAGTATCAGCAGCAGCCGTGATAAACCGATACAATTAAAGGC
GCCCCCGGTGGCGGAAGCGAAGGCCCGGAACTGGAAGATCTGTGATAAACCGATACAATTAAAGGC
GCCCCCGGTGGCGGAGAATTTCGCCATGCGGATGAACCGGATTGATAAACCGATACAATTAAAGGC
GCCCCCGGTGGCGGAAGCACCGCGGGCGAAAGCAGCGAAAGCTGATAAACCGATACAATTAAAGGC
GCCCCCGGTGGCGGACCGCCGAGCCTGGAACCGACCCCGCGCTGATAAACCGATACAATTAAAGGC
GCCCCCGGTGGCGGACGCAAATGGCTGGTGACCCTGGAACAGTGATAAACCGATACAATTAAAGGC
GCCCCCGGTGGCGGAGATGGCGAACCGTTTCCGGCGCCGGATTGATAAACCGATACAATTAAAGGC
GCCCCCGGTGGCGGAGTGATTGGCGAACTGAAAAGCAAACTGTGATAAACCGATACAATTAAAGGC
GCCCCCGGTGGCGGAAGCCTGATGGAACCGTATAAAGCGCGCTGATAAACCGATACAATTAAAGGC
GCCCCCGGTGGCGGAATTCAGATGGAACAGAACCATCTGGAATGATAAACCGATACAATTAAAGGC
GCCCCCGGTGGCGGATCCACGGTGCTAACCGAAAAGTACCGCTGATAAACCGATACAATTAAAGGC
GCCCCCGGTGGCGGATGGGCGGCGACCGAACCGCTGGGCAGCTGATAAACCGATACAATTAAAGGC
GCCCCCGGTGGCGGACCGGGCCCGAGCGAACCGCGCATGCTGTGATAAACCGATACAATTAAAGGC
GCCCCCGGTGGCGGATTAGAGAAGGTCAAGGCAAAGGCGTCGTGATAAACCGATACAATTAAAGGC
GCCCCCGGTGGCGGAGTGCATCGCGAACCGAGCCGCCAGGCGTGATAAACCGATACAATTAAAGGC
GCCCCCGGTGGCGGAGAAGAAGAAGAAAGCGAAGCGCTGCCGTGATAAACCGATACAATTAAAGGC
GCCCCCGGTGGCGGAGCGGAACGCGCGGGCGAAGATGAAAGCTGATAAACCGATACAATTAAAGGC
GCCCCCGGTGGCGGAGAACCGAGCCAGAGCCAGGAACCGAGCTGATAAACCGATACAATTAAAGGC
GCCCCCGGTGGCGGACTGCATTTTCGCAAACGCGAACGCAGCTGATAAACCGATACAATTAAAGGC
GCCCCCGGTGGCGGACTGAACCGCCAGAAAGAACCGGCGAGCTGATAAACCGATACAATTAAAGGC
GCCCCCGGTGGCGGAGAGGAGGAAATAGAAAAGATGCAGGAATGATAAACCGATACAATTAAAGGC
GCCCCCGGTGGCGGAGTGGAACCGAGCGGCACCCTGGTGAGCTGATAAACCGATACAATTAAAGGC
GCCCCCGGTGGCGGAGGCGAAGCGGAACCGGGCGCGACCCCGTGATAAACCGATACAATTAAAGGC
GCCCCCGGTGGCGGAGAAAGCAACTTTAACGAATGGTATGTGTGATAAACCGATACAATTAAAGGC
GCCCCCGGTGGCGGACCGGTGGAAGAACCGGTGCAGAAAGTGTGATAAACCGATACAATTAAAGGC
GCCCCCGGTGGCGGAACCCTGAGCGTGGAAGGCGAACTGCTGTGATAAACCGATACAATTAAAGGC
GCCCCCGGTGGCGGAGGCGATATGGAAACCCTGGAATTTAGCTGATAAACCGATACAATTAAAGGC
GCCCCCGGTGGCGGAAAGGAAAAGAAGCAACATGCTGAACAATGATAAACCGATACAATTAAAGGC
GCCCCCGGTGGCGGACAGTCGAGAAGATTAATGAAGAAAGAGTGATAAACCGATACAATTAAAGGC
GCCCCCGGTGGCGGACTGCATCGCCGCCGCCATGATGAAATGTGATAAACCGATACAATTAAAGGC
GCCCCCGGTGGCGGACGCGGCCGCAAACGCGAAATGGTGGGCTGATAAACCGATACAATTAAAGGC
GCCCCCGGTGGCGGAAAAGAAAGCGGCGAAAGCATGATTGGCTGATAAACCGATACAATTAAAGGC
GCCCCCGGTGGCGGAGGCCGCAGCGCGAGCCCGCGCGAACCGTGATAAACCGATACAATTAAAGGC
GCCCCCGGTGGCGGAGAACTGGCGTATAGCGGCAAAGATGCGTGATAAACCGATACAATTAAAGGC
GCCCCCGGTGGCGGAGGCGAACATCCGGCGGCGGCGGATAACTGATAAACCGATACAATTAAAGGC
GCCCCCGGTGGCGGACAGGAACTGGCGGAAGATGATGTGGAATGATAAACCGATACAATTAAAGGC
GCCCCCGGTGGCGGAAGAGAATCGCCGCACAAGAAAGCCTTGTGATAAACCGATACAATTAAAGGC
GCCCCCGGTGGCGGAGAGTATGAAAAGCCCAGCTCGATTAATTGATAAACCGATACAATTAAAGGC
GCCCCCGGTGGCGGAGCGCGCATTAACGAACTGAAAGAAAGCTGATAAACCGATACAATTAAAGGC
GCCCCCGGTGGCGGAAAACGCAGCGAAGCGGCGAGCTTTATGTGATAAACCGATACAATTAAAGGC
GCCCCCGGTGGCGGACTATTGGAGAAGCATCGATTCTCGAGCTGATAAACCGATACAATTAAAGGC
GCCCCCGGTGGCGGAAACGATAAAGAAGAAGATGTGGAAATTTGATAAACCGATACAATTAAAGGC
GCCCCCGGTGGCGGAAACATGGATATTGTGGAACCGGAAGCGTGATAAACCGATACAATTAAAGGC
GCCCCCGGTGGCGGACAGAACCTGCTGGCGGTGGAAGAACAGTGATAAACCGATACAATTAAAGGC
GCCCCCGGTGGCGGAGCGGCGACCAGCCCGGAACAGCGCAGCTGATAAACCGATACAATTAAAGGC
GCCCCCGGTGGCGGAATTGAGAAGCTCGGAGAAAAGGATCGATGATAAACCGATACAATTAAAGGC
GCCCCCGGTGGCGGACTGGCGAAACGCGGCCTGGAATGGGGCTGATAAACCGATACAATTAAAGGC
GCCCCCGGTGGCGGAACGTCCTTCTTCCGTGCAGAGTTGCTTTGATAAACCGATACAATTAAAGGC
GCCCCCGGTGGCGGAAAAAGCGAACAGGATGGCAGCGGCGATTGATAAACCGATACAATTAAAGGC
GCCCCCGGTGGCGGAGAAGTGATTGATAAACAGGATAAAGATTGATAAACCGATACAATTAAAGGC
GCCCCCGGTGGCGGAGAATTTAGCCGCATTCTGGCGACCCTGTGATAAACCGATACAATTAAAGGC
GCCCCCGGTGGCGGAGATAGCCGCGAAGAATGGCGCGCGGCGTGATAAACCGATACAATTAAAGGC
GCCCCCGGTGGCGGACTGAAAAGCCAGGCGAGCGAAGAACGCTGATAAACCGATACAATTAAAGGC
GCCCCCGGTGGCGGAGCGCCGCCGGAAAGCAGCGAAAGCAGCTGATAAACCGATACAATTAAAGGC
GCCCCCGGTGGCGGACATGATCTGGTGGAAGAAATGGAAGTGTGATAAACCGATACAATTAAAGGC
GCCCCCGGTGGCGGAGCGCGCGATTTTCTGGAAGAACAGCAGTGATAAACCGATACAATTAAAGGC
GCCCCCGGTGGCGGAATTGAAGAAACCGAAAGCGATACCGATTGATAAACCGATACAATTAAAGGC
GCCCCCGGTGGCGGAGAAGGCCCGCCGCAGAGCCGCCGCAAATGATAAACCGATACAATTAAAGGC
GCCCCCGGTGGCGGAAACGGCCAGGGCTATCCGGGCGAAGGCTGATAAACCGATACAATTAAAGGC
GCCCCCGGTGGCGGAGCGCCGCAGGAACAGCATTTTCAGAACTGATAAACCGATACAATTAAAGGC
GCCCCCGGTGGCGGAGAGAAGATCGCTAATGAATTGAAATTATGATAAACCGATACAATTAAAGGC
GCCCCCGGTGGCGGAGAACAGAACCCGCGCGTGCAGCTGGAATGATAAACCGATACAATTAAAGGC
GCCCCCGGTGGCGGAGAAATGGAAGAAACCGAACATACCGCGTGATAAACCGATACAATTAAAGGC
GCCCCCGGTGGCGGACTGTTTCTGCCGATGGAAGCGAAAAGCTGATAAACCGATACAATTAAAGGC
GCCCCCGGTGGCGGAAACATTCAGAAACCGGAATATGAAGAATGATAAACCGATACAATTAAAGGC
GCCCCCGGTGGCGGAGATAACGAACCGACCGATAGCCAGCCGTGATAAACCGATACAATTAAAGGC
GCCCCCGGTGGCGGATGGATTAAACGCGAAATGAAACGCCTGTGATAAACCGATACAATTAAAGGC
GCCCCCGGTGGCGGAAACCAGGATCGCCTGAAAGAAGATATTTGATAAACCGATACAATTAAAGGC
GCCCCCGGTGGCGGAACCAGCAGCGATGAAGAAGCGGATATTTGATAAACCGATACAATTAAAGGC
GCCCCCGGTGGCGGATTTGCGGGCGATATTTATGAAGAAGATTGATAAACCGATACAATTAAAGGC
GCCCCCGGTGGCGGAGAAAAGAGCCGTTATAAACGGAGAAAGTGATAAACCGATACAATTAAAGGC
GCCCCCGGTGGCGGAGAGCCTTACGGTGATATCATAGAGAAATGATAAACCGATACAATTAAAGGC
GCCCCCGGTGGCGGAGGCGAAGGCACCGAAGATAACCTGCAGTGATAAACCGATACAATTAAAGGC
GCCCCCGGTGGCGGAATGAAGCAAGAAGGAAAGAAGAGTCAATGATAAACCGATACAATTAAAGGC
GCCCCCGGTGGCGGAATTGGCCGCAAAGAACCGAGCAGCAGCTGATAAACCGATACAATTAAAGGC
GCCCCCGGTGGCGGAGAAGGCGAAGAAGAAGATCTGGAACAGTGATAAACCGATACAATTAAAGGC
GCCCCCGGTGGCGGAATGGATACAGAGAACAAGGAAGAAAAGTGATAAACCGATACAATTAAAGGC
GCCCCCGGTGGCGGAAACTGGGATAGCTTTACCGAACCGCTGTGATAAACCGATACAATTAAAGGC
GCCCCCGGTGGCGGAGAAGGCGAACAGAACCCGCAGAGCCAGTGATAAACCGATACAATTAAAGGC
GCCCCCGGTGGCGGATATGAACCGCCGGTGCAGGAAGAAGTGTGATAAACCGATACAATTAAAGGC
GCCCCCGGTGGCGGATTTGCGCGCACCCCGGAAGTGGCGAAATGATAAACCGATACAATTAAAGGC
GCCCCCGGTGGCGGAGCGGAGCGCTGGAAGAATGAGCTTACGTGATAAACCGATACAATTAAAGGC
GCCCCCGGTGGCGGAGAAGAAGATGATGAACAGGAACTGCTGTGATAAACCGATACAATTAAAGGC
GCCCCCGGTGGCGGATTTGATGAAAGCGATGATGATGGCTTTTGATAAACCGATACAATTAAAGGC
GCCCCCGGTGGCGGAACCCGCCGCCCGATTCAGCCGGAATGGTGATAAACCGATACAATTAAAGGC
GCCCCCGGTGGCGGAAGCCGCCATCGCGAAACCTGGAACCGCTGATAAACCGATACAATTAAAGGC
GCCCCCGGTGGCGGAAACACCCAGGGCGGCACCAGCGAACAGTGATAAACCGATACAATTAAAGGC
GCCCCCGGTGGCGGAGAAGCGGGCGATCCGGCGGAACAGAGCTGATAAACCGATACAATTAAAGGC
GCCCCCGGTGGCGGACCGCAGGGCTATCAGGAACAGGGCTATTGATAAACCGATACAATTAAAGGC
GCCCCCGGTGGCGGACCGGGCCATAAAGAAGGCGTGTTTCTGTGATAAACCGATACAATTAAAGGC
GCCCCCGGTGGCGGAGAAGAAATTCTGGAAGAAGAAGAAATTTGATAAACCGATACAATTAAAGGC
GCCCCCGGTGGCGGACTGAACCTGCTGCAGAACAAAGAAATGTGATAAACCGATACAATTAAAGGC
GCCCCCGGTGGCGGACTAAAAGTAGAGCAGGCTGAGAAGCATTGATAAACCGATACAATTAAAGGC
GCCCCCGGTGGCGGATTTCTGCATATTCGCCGCGAAGGCCCGTGATAAACCGATACAATTAAAGGC
GCCCCCGGTGGCGGAAAAGAACCGAGCTGGATGAGCAAAAGCTGATAAACCGATACAATTAAAGGC
GCCCCCGGTGGCGGAAACCGCAGCGTGGAACTGACCATTTATTGATAAACCGATACAATTAAAGGC
GCCCCCGGTGGCGGAGGCAAAGGCGAAAGCGAAGAAGATCGCTGATAAACCGATACAATTAAAGGC
GCCCCCGGTGGCGGAGCGAGCCGCCATAGCGAACTGAAACAGTGATAAACCGATACAATTAAAGGC
GCCCCCGGTGGCGGATTTGAACAGGATAAAACCGTGAAACTGTGATAAACCGATACAATTAAAGGC
GCCCCCGGTGGCGGAAGCGAACGCCCGGCGTGGACCACCTGGTGATAAACCGATACAATTAAAGGC
GCCCCCGGTGGCGGAGATAAAGCGAAAGAAGCGACCGTGATGTGATAAACCGATACAATTAAAGGC
GCCCCCGGTGGCGGAGGCAACCATAAAGATCGCAGCCGCGAATGATAAACCGATACAATTAAAGGC
GCCCCCGGTGGCGGACCGGGAAAGAAGGAAGCTTCTCTTTCGTGATAAACCGATACAATTAAAGGC
GCCCCCGGTGGCGGAAAAGTGCGCAGCGAAGTGGCGAGCCTGTGATAAACCGATACAATTAAAGGC
GCCCCCGGTGGCGGAAAGAAAGAAGGCAAGAAAGAGAAGAAATGATAAACCGATACAATTAAAGGC
GCCCCCGGTGGCGGAAGCAGCGAAAGCAGCAGCAAACTGGCGTGATAAACCGATACAATTAAAGGC
GCCCCCGGTGGCGGAGAAGTGTTTGAAAGCCGCAACCTGCGCTGATAAACCGATACAATTAAAGGC
GCCCCCGGTGGCGGACGCCGCCTGCGCACCAAAGAAGCGAAATGATAAACCGATACAATTAAAGGC
GCCCCCGGTGGCGGAAAAGAAGCGCATGATCTGAGCGTGCTGTGATAAACCGATACAATTAAAGGC
GCCCCCGGTGGCGGACTGGCGGGCGAACCGAGCAGCAAACTGTGATAAACCGATACAATTAAAGGC
GCCCCCGGTGGCGGAGAACTGGAAAACTGGGCGGGCGAAATGTGATAAACCGATACAATTAAAGGC
GCCCCCGGTGGCGGATTTGAAAACCCGACCCCGAACTTTCATTGATAAACCGATACAATTAAAGGC
GCCCCCGGTGGCGGATATGTGGAAGATCATGGCCCGATGAAATGATAAACCGATACAATTAAAGGC
GCCCCCGGTGGCGGAAAAGCGGAACAGGTGGCGCTGATTGTGTGATAAACCGATACAATTAAAGGC
GCCCCCGGTGGCGGAGCGCATCCGCCGGAAGGCAGCCATAGCTGATAAACCGATACAATTAAAGGC
GCCCCCGGTGGCGGAAGCATGGAACAGGAAGCGCAGCGCGGCTGATAAACCGATACAATTAAAGGC
GCCCCCGGTGGCGGAGGCGAACTGGCGCTGCTGACCAAACTGTGATAAACCGATACAATTAAAGGC
GCCCCCGGTGGCGGAAAGAAGTCGGTCAAACACGAAAAGATCTGATAAACCGATACAATTAAAGGC
GCCCCCGGTGGCGGAGGCCGCCGCGAAGCGGAAGATGAAAACTGATAAACCGATACAATTAAAGGC
GCCCCCGGTGGCGGACAGGAACGCCAGCTGAGCCCGGAAACCTGATAAACCGATACAATTAAAGGC
GCCCCCGGTGGCGGAACCAAAGCGGAACAGCTGAGCGTGGCGTGATAAACCGATACAATTAAAGGC
GCCCCCGGTGGCGGAATTAACTTTAGCCGCGTGCCGGAACAGTGATAAACCGATACAATTAAAGGC
GCCCCCGGTGGCGGAGTGATTGGCGAACAGGTGTATACCAACTGATAAACCGATACAATTAAAGGC
GCCCCCGGTGGCGGAGGCCCGGAAGCGGTGGGCAGCGATGCGTGATAAACCGATACAATTAAAGGC
GCCCCCGGTGGCGGAATTGCGGCGTGGCTGCGCCGCAACGAATGATAAACCGATACAATTAAAGGC
GCCCCCGGTGGCGGATATGAACTGCATGAACAGCGCTATTTTTGATAAACCGATACAATTAAAGGC
GCCCCCGGTGGCGGAAACCCGGAAAGCAAAGAAGTGCGCGGCTGATAAACCGATACAATTAAAGGC
GCCCCCGGTGGCGGAGATGAATTTGGCGTGCTGTGGGAAGAATGATAAACCGATACAATTAAAGGC
GCCCCCGGTGGCGGACTCGATGAAGAAAAGAAGTCAGCAAAATGATAAACCGATACAATTAAAGGC
GCCCCCGGTGGCGGAACCTTTGAATTTCGCAAAAGCCCGCTGTGATAAACCGATACAATTAAAGGC
GCCCCCGGTGGCGGAAGCGAAGGCCTGGCGTGGAGCGTGAGCTGATAAACCGATACAATTAAAGGC
GCCCCCGGTGGCGGAATGCCGCCGGATAAAATTGAACGCAGCTGATAAACCGATACAATTAAAGGC
GCCCCCGGTGGCGGACTGCTGGAAGCGGCGCGCCTGGTGCCGTGATAAACCGATACAATTAAAGGC
GCCCCCGGTGGCGGAATGCTGGAACAGTTTGTGAGCAACGAATGATAAACCGATACAATTAAAGGC
GCCCCCGGTGGCGGACCGGAACTGCTGAGCCAGGAACGCAGCTGATAAACCGATACAATTAAAGGC
GCCCCCGGTGGCGGAGCGACCCCGACCCTGGAAAACAGCAGCTGATAAACCGATACAATTAAAGGC
GCCCCCGGTGGCGGAAACCGCGAAGTGAGCCTGACCATTTATTGATAAACCGATACAATTAAAGGC
GCCCCCGGTGGCGGAGAACCGAACATGAGCGCGGCGAGCAGCTGATAAACCGATACAATTAAAGGC
GCCCCCGGTGGCGGAAGCGAAAGCCGCAAAAGCTTTAAAAGCTGATAAACCGATACAATTAAAGGC
GCCCCCGGTGGCGGACCGGGCAAAGGCGAACTGTTTCCGCTGTGATAAACCGATACAATTAAAGGC
GCCCCCGGTGGCGGAACCAGCGGCGATGAACAGCTGCTGAGCTGATAAACCGATACAATTAAAGGC
GCCCCCGGTGGCGGAGGCGAACAGGCGGGCAAAGATAGCGAATGATAAACCGATACAATTAAAGGC
GCCCCCGGTGGCGGACGCCGCCGCGAAGCGCAGATGCGCGTGTGATAAACCGATACAATTAAAGGC
GCCCCCGGTGGCGGAACCCTGGTGACCGTGAGCGAAGGCAGCTGATAAACCGATACAATTAAAGGC
GCCCCCGGTGGCGGATATAGCGAAGGCAGCCGCAGCCTGGTGTGATAAACCGATACAATTAAAGGC
GCCCCCGGTGGCGGACAGGATCCGGTGAGCGAACCGGCGGGCTGATAAACCGATACAATTAAAGGC
GCCCCCGGTGGCGGACGCGGCTTTCATCATAACGAACATAGCTGATAAACCGATACAATTAAAGGC
GCCCCCGGTGGCGGAATGTTTAAAAGCGCGCGCCGCCTGGAATGATAAACCGATACAATTAAAGGC
GCCCCCGGTGGCGGAGAAAGCTGGAAAGCGAAACGCAACAACTGATAAACCGATACAATTAAAGGC
GCCCCCGGTGGCGGAGAAAAGATGAAATTTCTCCAGAAGAAATGATAAACCGATACAATTAAAGGC
GCCCCCGGTGGCGGAGAAAACAGCCTGGAACCGAGCAGCAACTGATAAACCGATACAATTAAAGGC
GCCCCCGGTGGCGGAGGCCAGCCGCAGCTGCTGAACGAACAGTGATAAACCGATACAATTAAAGGC
GCCCCCGGTGGCGGAGGCGAAGTGGAACAGATGAGCCAGATGTGATAAACCGATACAATTAAAGGC
GCCCCCGGTGGCGGACAGGAAGAAGAATTTGGCAGCAGCTTTTGATAAACCGATACAATTAAAGGC
GCCCCCGGTGGCGGACTGCGCCGCCTGGAACGCCCGCAGAAATGATAAACCGATACAATTAAAGGC
GCCCCCGGTGGCGGAGTGATTCATACCCAGGAACAGACCTATTGATAAACCGATACAATTAAAGGC
GCCCCCGGTGGCGGAGGCGCGAACTATGATGCGCAGGAAGAATGATAAACCGATACAATTAAAGGC
GCCCCCGGTGGCGGAGCTTATCTGGAGAAGAATAATCATCTATGATAAACCGATACAATTAAAGGC
GCCCCCGGTGGCGGACCGCTGCATATGGAACAGAGCGTGCGCTGATAAACCGATACAATTAAAGGC
GCCCCCGGTGGCGGATCCGCAGAAGAGGGCTATCCAAAGAAATGATAAACCGATACAATTAAAGGC
GCCCCCGGTGGCGGAGCCCTCGTGGAGGCTAAGAAGTACCATTGATAAACCGATACAATTAAAGGC
GCCCCCGGTGGCGGAAGCAGCGAACAGAGCAGCCTGGAAGTGTGATAAACCGATACAATTAAAGGC
GCCCCCGGTGGCGGAGCGAGCGCGAGCGCGGAAAACAGCACCTGATAAACCGATACAATTAAAGGC
GCCCCCGGTGGCGGAGATGTGATTAGCAGCGAACAGAGCAGCTGATAAACCGATACAATTAAAGGC
GCCCCCGGTGGCGGAGAACCGACCCTGGATTTTACCGAACGCTGATAAACCGATACAATTAAAGGC
GCCCCCGGTGGCGGAGAACAGACCACCCTGACCAACCTGTTTTGATAAACCGATACAATTAAAGGC
GCCCCCGGTGGCGGAACCCTGATTAGCGAAGATGAACCGAACTGATAAACCGATACAATTAAAGGC
GCCCCCGGTGGCGGAAAAGCGGTGCCGAGCCAGAAACGCGAATGATAAACCGATACAATTAAAGGC
GCCCCCGGTGGCGGAAGCCGCGTGCTGCGCCTGCGCGAACGCTGATAAACCGATACAATTAAAGGC
GCCCCCGGTGGCGGAAGCTCAGAGAAGAAACGAAAACTGCTTTGATAAACCGATACAATTAAAGGC
GCCCCCGGTGGCGGAGAACAGGAACTGGAAAGCGATGATGGCTGATAAACCGATACAATTAAAGGC
GCCCCCGGTGGCGGAAAACGCCCGGAATGGTTTACCCAGAACTGATAAACCGATACAATTAAAGGC
GCCCCCGGTGGCGGAAACCCGGCGCTGCTGCATGAAAACAAATGATAAACCGATACAATTAAAGGC
GCCCCCGGTGGCGGAAGCGAAGCGCAGATTGAAACCCTGCGCTGATAAACCGATACAATTAAAGGC
GCCCCCGGTGGCGGATATCTGGTGAGCCATCTGGAACAGCGCTGATAAACCGATACAATTAAAGGC
GCCCCCGGTGGCGGAGAACCGCTGCATGCGAAACCGTATATTTGATAAACCGATACAATTAAAGGC
GCCCCCGGTGGCGGAGGCGATAGCAGCGATGAAGATAGCAACTGATAAACCGATACAATTAAAGGC
GCCCCCGGTGGCGGAACCGTGCGCGAACCGAACAGCCCGTTTTGATAAACCGATACAATTAAAGGC
GCCCCCGGTGGCGGAACCAAAATTAAATATGAAAGCGCGACCTGATAAACCGATACAATTAAAGGC
GCCCCCGGTGGCGGACTGGAACAGGGCGTGCAGAAAATGACCTGATAAACCGATACAATTAAAGGC
GCCCCCGGTGGCGGACTGCGCCGCAAAGAACGCAGCAAAGATTGATAAACCGATACAATTAAAGGC
GCCCCCGGTGGCGGAGAAGCGGCGGAACAGTTTTATCCGCTGTGATAAACCGATACAATTAAAGGC
GCCCCCGGTGGCGGAAGCGAAGATAGCCGCCAGTTTAGCCATTGATAAACCGATACAATTAAAGGC
GCCCCCGGTGGCGGATTTGAACAGGAAAGCGAAGTGAGCGAATGATAAACCGATACAATTAAAGGC
GCCCCCGGTGGCGGACTGTATGAAGCGCTGGAACCGGTGCATTGATAAACCGATACAATTAAAGGC
GCCCCCGGTGGCGGAGATGTGGTGTTTGATGAACCGCTGCATTGATAAACCGATACAATTAAAGGC
GCCCCCGGTGGCGGAAAAGGCGCGCGCGAAGTGGAAGAAGAATGATAAACCGATACAATTAAAGGC
GCCCCCGGTGGCGGAGGCCGCGCGGAACGCGATCCGTGGGCGTGATAAACCGATACAATTAAAGGC
GCCCCCGGTGGCGGACAGCGCCGCGCGAGCGAACATGAAGCGTGATAAACCGATACAATTAAAGGC
GCCCCCGGTGGCGGAAAAGGCGAAGTGCGCACCTTTCTGAGCTGATAAACCGATACAATTAAAGGC
GCCCCCGGTGGCGGAAGCGTGTATAGCCGCGAACAGTATGTGTGATAAACCGATACAATTAAAGGC
GCCCCCGGTGGCGGACCGAAAAGCAAAAGCAGCCCGGAACAGTGATAAACCGATACAATTAAAGGC
GCCCCCGGTGGCGGACAGAGCCCGACCATGGAACTGTATAAATGATAAACCGATACAATTAAAGGC
GCCCCCGGTGGCGGAACCGAACCGACCCGCGCGTATAAAGATTGATAAACCGATACAATTAAAGGC
GCCCCCGGTGGCGGAGAAGAACAGGAAGAAAACACCCAGCTGTGATAAACCGATACAATTAAAGGC
GCCCCCGGTGGCGGACGCATTAGCCGCAGCCAGGAAGAACTGTGATAAACCGATACAATTAAAGGC
GCCCCCGGTGGCGGACCGGAAGAAGAAAGCGAACCGAAAGGCTGATAAACCGATACAATTAAAGGC
GCCCCCGGTGGCGGAAACGTCAGGAAAGCTGAATCAAAGAAGTGATAAACCGATACAATTAAAGGC
GCCCCCGGTGGCGGACATGAAAGCAAATTTGCGAGCATTCTGTGATAAACCGATACAATTAAAGGC
GCCCCCGGTGGCGGAATTGGCGAAATGAGCGGCCTGGGCGCGTGATAAACCGATACAATTAAAGGC
GCCCCCGGTGGCGGAAAGGAGAAGAAGAACCTCAGGCGTCTGTGATAAACCGATACAATTAAAGGC
GCCCCCGGTGGCGGATTTGCGAACATTCAGGAAAACGAAAACTGATAAACCGATACAATTAAAGGC
GCCCCCGGTGGCGGAGAAAGCAGCGATAGCAGCGATAGCGAATGATAAACCGATACAATTAAAGGC
GCCCCCGGTGGCGGATGGATTAGCAGCGATACCGAAGAACAGTGATAAACCGATACAATTAAAGGC
GCCCCCGGTGGCGGAATTAGCCTGGAAGCGCGCAGCAGCCTGTGATAAACCGATACAATTAAAGGC
GCCCCCGGTGGCGGACATGAAGCGGCGGCGGCGGTGATTAGCTGATAAACCGATACAATTAAAGGC
GCCCCCGGTGGCGGAGATCTGCCGCGCCTGGAAATTGCGATGTGATAAACCGATACAATTAAAGGC
GCCCCCGGTGGCGGACTGGAAACCATGGATAGCCCGAGCACCTGATAAACCGATACAATTAAAGGC
GCCCCCGGTGGCGGACGCCTGCATCTGGAACAGCTGCCGCCGTGATAAACCGATACAATTAAAGGC
GCCCCCGGTGGCGGACGCGAAAGCAACTATATTTATAACTTTTGATAAACCGATACAATTAAAGGC
GCCCCCGGTGGCGGACCGAAAGCGGCGGTGGCGGCGGAACAGTGATAAACCGATACAATTAAAGGC
GCCCCCGGTGGCGGAGAACGCTTTCCGCTGGGCGCGGGCATTTGATAAACCGATACAATTAAAGGC
GCCCCCGGTGGCGGAACCGGCCAGGTGGGCATTGAACCGAGCTGATAAACCGATACAATTAAAGGC
GCCCCCGGTGGCGGAAGCGAAAACAGCGAAGATACCGAAATGTGATAAACCGATACAATTAAAGGC
GCCCCCGGTGGCGGAGTGTGGGGCCAGGGCGAACCGGTGACCTGATAAACCGATACAATTAAAGGC
GCCCCCGGTGGCGGAGGCCCGAGCGAAAGCGGCAGCAACCATTGATAAACCGATACAATTAAAGGC
GCCCCCGGTGGCGGACCGGAACCGGGCCATAGCCTGCAGCATTGATAAACCGATACAATTAAAGGC
GCCCCCGGTGGCGGAGAAGAAGAAGGCAAAGGCGAACCGGCGTGATAAACCGATACAATTAAAGGC
GCCCCCGGTGGCGGAGAATTTAAAGAACGCGCGGCGCTGCTGTGATAAACCGATACAATTAAAGGC
GCCCCCGGTGGCGGATCATCACGCACGGAAAGACGAAAGAAATGATAAACCGATACAATTAAAGGC
GCCCCCGGTGGCGGAAAAGGCCGCGCGAAAGGCGAACCGGTGTGATAAACCGATACAATTAAAGGC
GCCCCCGGTGGCGGACGGCCTACTAGTAAACCGGAGAAGAACTGATAAACCGATACAATTAAAGGC
GCCCCCGGTGGCGGACCGCGCAACGAACAGACCAGCCAGATTTGATAAACCGATACAATTAAAGGC
GCCCCCGGTGGCGGAGAACCGGAAGGCGAAGAAACCGCGGAATGATAAACCGATACAATTAAAGGC
GCCCCCGGTGGCGGAGAATTTGATAGCAAACTGGCGGCGGAATGATAAACCGATACAATTAAAGGC
GCCCCCGGTGGCGGACTGGAACATAAAGGCCCGATGCCGTTTTGATAAACCGATACAATTAAAGGC
GCCCCCGGTGGCGGACCGGAACCGAGCGCGCCGCTGCATAGCTGATAAACCGATACAATTAAAGGC
GCCCCCGGTGGCGGAACCGCGGAACAGAACAACCTGCAGCAGTGATAAACCGATACAATTAAAGGC
GCCCCCGGTGGCGGAGGCGAACCGCCGCTGGAACCGGGCTTTTGATAAACCGATACAATTAAAGGC
GCCCCCGGTGGCGGAATTAAGAAATTACTTGAAAGTGAGCAATGATAAACCGATACAATTAAAGGC
GCCCCCGGTGGCGGAAGCCTGGAAATGGCGACCTTTGAACCGTGATAAACCGATACAATTAAAGGC
GCCCCCGGTGGCGGAAGCAAAGTCGAAAAGAAAGAAGAAGCCTGATAAACCGATACAATTAAAGGC
GCCCCCGGTGGCGGACTGCCGAGCCTGCATCTGGAACAGGGCTGATAAACCGATACAATTAAAGGC
GCCCCCGGTGGCGGAAAAACCGAACGCATTCATCCGCGCACCTGATAAACCGATACAATTAAAGGC
GCCCCCGGTGGCGGAGCGATTCCGCGCCGCGAAACCGCGAGCTGATAAACCGATACAATTAAAGGC
GCCCCCGGTGGCGGAAAACTGCTGGAACCGGCGCTGGAACAGTGATAAACCGATACAATTAAAGGC
GCCCCCGGTGGCGGAGCGGAAGCGAGCGCGCTGGGCTATCAGTGATAAACCGATACAATTAAAGGC
GCCCCCGGTGGCGGAAGCCTGGGCATTCTGGCGAGCGAAGCGTGATAAACCGATACAATTAAAGGC
GCCCCCGGTGGCGGACAGAGCGAACCGGCGGAAACCGTGGATTGATAAACCGATACAATTAAAGGC
GCCCCCGGTGGCGGAGAAGCGGAAGTGGAACTGCAGGCGAAATGATAAACCGATACAATTAAAGGC
GCCCCCGGTGGCGGAGAACTGGCGGGCGCGAGCCTGCTGAGCTGATAAACCGATACAATTAAAGGC
GCCCCCGGTGGCGGAGAACCGGTGGTGGAAACCGTGCCGGTGTGATAAACCGATACAATTAAAGGC
GCCCCCGGTGGCGGAAGCAAAGAAAGCAAACGCAAAATTCGCTGATAAACCGATACAATTAAAGGC
GCCCCCGGTGGCGGATTTGGCCTGCCGCAGATTCCGGCGGAATGATAAACCGATACAATTAAAGGC
GCCCCCGGTGGCGGAGTAAAAGGCGAAAAGCCCTCAGAGCCGTGATAAACCGATACAATTAAAGGC
GCCCCCGGTGGCGGACATAGCCCGAAAGCGGAACCGGATAACTGATAAACCGATACAATTAAAGGC
GCCCCCGGTGGCGGAGAAAGCGGCAGCCAGCATACCAACGTGTGATAAACCGATACAATTAAAGGC
GCCCCCGGTGGCGGAAGCAGCCAGGAACAGCCGAGCGGCAGCTGATAAACCGATACAATTAAAGGC
GCCCCCGGTGGCGGAGGCAGCGAAAGCAGCAGCCGCGCGCTGTGATAAACCGATACAATTAAAGGC
GCCCCCGGTGGCGGAGAAGATCTGCAGCTGGAAGAAGATGATTGATAAACCGATACAATTAAAGGC
GCCCCCGGTGGCGGATGGATTCCGCCGAGCGAACCGTATAAATGATAAACCGATACAATTAAAGGC
GCCCCCGGTGGCGGACGCGAATTTAGCAAAGCGTTTGGCCAGTGATAAACCGATACAATTAAAGGC
GCCCCCGGTGGCGGAGAACACGCCAAAGCAAAGAACAATCAGTGATAAACCGATACAATTAAAGGC
GCCCCCGGTGGCGGATTTCGTAAGATTTTGTTGGAAAAGAAATGATAAACCGATACAATTAAAGGC
GCCCCCGGTGGCGGATTTAACATATTCCTCGAGCCGGCAAACTGATAAACCGATACAATTAAAGGC
GCCCCCGGTGGCGGACCGGAAATTGTGCATCGCAAAGCGCTGTGATAAACCGATACAATTAAAGGC
GCCCCCGGTGGCGGATATTTTCCGGGCCAGCTGCCGAACGAATGATAAACCGATACAATTAAAGGC
GCCCCCGGTGGCGGACCGGAAATTGTGCATCGCAAAGCGTTTTGATAAACCGATACAATTAAAGGC
GCCCCCGGTGGCGGACTGGAAGAAGAACGCAAACGCAAACAGTGATAAACCGATACAATTAAAGGC
GCCCCCGGTGGCGGAACCGAACCGGTGCCGGTGCCGGTGATGTGATAAACCGATACAATTAAAGGC
GCCCCCGGTGGCGGAATACGCAGTCGCGAGTTCATCTTTAAGTGATAAACCGATACAATTAAAGGC
GCCCCCGGTGGCGGAGAAATTGGCGGCTTTGCGAAACTGGATTGATAAACCGATACAATTAAAGGC
GCCCCCGGTGGCGGAAGCTTTAGCGAACCGTGGGTGATTACCTGATAAACCGATACAATTAAAGGC
GCCCCCGGTGGCGGAGAAGTGAGCCGCAAAGTGGCGCTGGGCTGATAAACCGATACAATTAAAGGC
GCCCCCGGTGGCGGAGATATTGAAGCGGTGCGCGCGGAATGGTGATAAACCGATACAATTAAAGGC
GCCCCCGGTGGCGGAGAAGAAGCGCAGCCGCCGGCGCATCTGTGATAAACCGATACAATTAAAGGC
GCCCCCGGTGGCGGAGAACGCGTGATTCCGCTGTATAACAGCTGATAAACCGATACAATTAAAGGC
GCCCCCGGTGGCGGACTGGAAGTGCTGGAAACCGAAGATAGCTGATAAACCGATACAATTAAAGGC
GCCCCCGGTGGCGGATTTCGCGCGAGCGAAACCCTGAAAGTGTGATAAACCGATACAATTAAAGGC
GCCCCCGGTGGCGGACTGGATGAAGAATATTATGCGTTTGGCTGATAAACCGATACAATTAAAGGC
GCCCCCGGTGGCGGAGATCTGAAAGAAGATGAATGGGAATATTGATAAACCGATACAATTAAAGGC
GCCCCCGGTGGCGGAACTTTGAATCTAGAGGAGAAGGCCATATGATAAACCGATACAATTAAAGGC
GCCCCCGGTGGCGGAATTCTGACCGGCCATCAGAGCGAATATTGATAAACCGATACAATTAAAGGC
GCCCCCGGTGGCGGAAACTTTGAATATCAGGTGTTTTATGAATGATAAACCGATACAATTAAAGGC
GCCCCCGGTGGCGGACTGGAACTGCCGCGCAGCAACCCGAGCTGATAAACCGATACAATTAAAGGC
GCCCCCGGTGGCGGAGGCAGCACCGGCGAAACCGAAGGCGCGTGATAAACCGATACAATTAAAGGC
GCCCCCGGTGGCGGATTTTGGTATCGCCGCAGCGAAACCGATTGATAAACCGATACAATTAAAGGC
GCCCCCGGTGGCGGATATATTAACAGCAAAGAAAACGATGATTGATAAACCGATACAATTAAAGGC
GCCCCCGGTGGCGGACCGCTGCCGATTAGCGAACAGGAATGGTGATAAACCGATACAATTAAAGGC
GCCCCCGGTGGCGGATTTGAACTGATTCGCTGGAAAAGCAGCTGATAAACCGATACAATTAAAGGC
GCCCCCGGTGGCGGAGAACGCAGCGAAGGCCCGGATCTGTGGTGATAAACCGATACAATTAAAGGC
GCCCCCGGTGGCGGAAAAGCGCGGTTCGGAGAAGAAAAGCCATGATAAACCGATACAATTAAAGGC
GCCCCCGGTGGCGGAAGCACCGAAAGCACCGCGACCAAAGCGTGATAAACCGATACAATTAAAGGC
GCCCCCGGTGGCGGAAAAATGCGCAGCGCGAGCGAACTGCGCTGATAAACCGATACAATTAAAGGC
GCCCCCGGTGGCGGACGCTGGCATGATCGCGGCGAAGAAGCGTGATAAACCGATACAATTAAAGGC
GCCCCCGGTGGCGGAAGCGATTGGGAACGCAACGGCGGCCTGTGATAAACCGATACAATTAAAGGC
GCCCCCGGTGGCGGACGCCGCAGCGGCGCGGAACCGCTGCGCTGATAAACCGATACAATTAAAGGC
GCCCCCGGTGGCGGAATTAGCGAAGATGATCTGACCGAACTGTGATAAACCGATACAATTAAAGGC
GCCCCCGGTGGCGGAGAAGAAGAACGCGAAGCGGGCGAAATTTGATAAACCGATACAATTAAAGGC
GCCCCCGGTGGCGGATTTAACCGCCCGTTTCCGAACGAACCGTGATAAACCGATACAATTAAAGGC
GCCCCCGGTGGCGGAGAACATCTGGATCTGGAAGATCTGCAGTGATAAACCGATACAATTAAAGGC
GCCCCCGGTGGCGGAGTGGAACCGCTGGGCGCGAACGAACAGTGATAAACCGATACAATTAAAGGC
GCCCCCGGTGGCGGAGGGTGGGAGAGAAAGAAACGAAAAGCCTGATAAACCGATACAATTAAAGGC
GCCCCCGGTGGCGGAACCGAGAAGCTTGGCGAAGCTCCAGTGTGATAAACCGATACAATTAAAGGC
GCCCCCGGTGGCGGAGAAGAAGTGCAGGCGATGGAAGTGGAATGATAAACCGATACAATTAAAGGC
GCCCCCGGTGGCGGAAACGAACGCGTGGAAATGAAACCGAAATGATAAACCGATACAATTAAAGGC
GCCCCCGGTGGCGGACATCTGCCGGAAACCAAACCGGAACCGTGATAAACCGATACAATTAAAGGC
GCCCCCGGTGGCGGATTAGGTCAACCTCACAAGAAAGAACTATGATAAACCGATACAATTAAAGGC
GCCCCCGGTGGCGGAAGCCCGCCGGCGACCATGGCGGAACCGTGATAAACCGATACAATTAAAGGC
GCCCCCGGTGGCGGAGAAGAAGCGACCAGCCCGAGCGCGAGCTGATAAACCGATACAATTAAAGGC
GCCCCCGGTGGCGGAACCAAAAGCGAATGGCGCTGGCAGGCGTGATAAACCGATACAATTAAAGGC
GCCCCCGGTGGCGGACACAAGAAGAATGAGGGAAAGAAGAAGTGATAAACCGATACAATTAAAGGC
GCCCCCGGTGGCGGAAAAATGCGCGCGGATGAACTGATGCTGTGATAAACCGATACAATTAAAGGC
GCCCCCGGTGGCGGAGCGGAATGGTGGCCGAGCGGCAAACGCTGATAAACCGATACAATTAAAGGC
GCCCCCGGTGGCGGAGCGGAACCGGCGCCGCAGGGCCGCTATTGATAAACCGATACAATTAAAGGC
GCCCCCGGTGGCGGACAGCCGGGCCATCCGCATAGCGAACCGTGATAAACCGATACAATTAAAGGC
GCCCCCGGTGGCGGAAGCTTTACCATTCCGCTGGGCGAACCGTGATAAACCGATACAATTAAAGGC
GCCCCCGGTGGCGGAGGCAGCGAAGGCAGCACCGAAGGCGCGTGATAAACCGATACAATTAAAGGC
GCCCCCGGTGGCGGAGATAAAGAACGCCTGGAAAGCGATGCGTGATAAACCGATACAATTAAAGGC
GCCCCCGGTGGCGGAAGCCTGGCGACCGGCTTTGAACCGCATTGATAAACCGATACAATTAAAGGC
GCCCCCGGTGGCGGATTCGAAATTAACGAGGCCAAGATATTTTGATAAACCGATACAATTAAAGGC
GCCCCCGGTGGCGGAACCAAAATTCCGGAAGAAGAAGATCTGTGATAAACCGATACAATTAAAGGC
GCCCCCGGTGGCGGAATAATTACAGAAGTGCCGAAGAAGGTTTGATAAACCGATACAATTAAAGGC
GCCCCCGGTGGCGGATTGCAGGAATTCGAAAAGGTCTATCGATGATAAACCGATACAATTAAAGGC
GCCCCCGGTGGCGGACCGCGCGAACCGGTGAGCAGCAGCGCGTGATAAACCGATACAATTAAAGGC
GCCCCCGGTGGCGGAGATCTGGGCGAAGATATTGCGGAAAACTGATAAACCGATACAATTAAAGGC
GCCCCCGGTGGCGGAAAAAGCACCCGCGATGAACCGAAACCGTGATAAACCGATACAATTAAAGGC
GCCCCCGGTGGCGGAGGCACCACCCTGAGCGAACCGCCGGTGTGATAAACCGATACAATTAAAGGC
GCCCCCGGTGGCGGAGATTATGAAGATCATGAACAGGCGAAATGATAAACCGATACAATTAAAGGC
GCCCCCGGTGGCGGAAAAGATGAAGATGAAGAAGAAGAAGGCTGATAAACCGATACAATTAAAGGC
GCCCCCGGTGGCGGACTGTTTGCGGGCAAACTGGCGGAACCGTGATAAACCGATACAATTAAAGGC
GCCCCCGGTGGCGGACTGCCGGAAGAACTGCGCGATGAACATTGATAAACCGATACAATTAAAGGC
GCCCCCGGTGGCGGACCGGAACCGCTGGCGCAGGTGCAGCAGTGATAAACCGATACAATTAAAGGC
GCCCCCGGTGGCGGAGGCCTGGCGGAACGCATTGAAGTGCTGTGATAAACCGATACAATTAAAGGC
GCCCCCGGTGGCGGAGGCGCGTGGAGCATGGAAGCGAGCCATTGATAAACCGATACAATTAAAGGC
GCCCCCGGTGGCGGAAGCGATGAAGATGAAGAACTGGATAACTGATAAACCGATACAATTAAAGGC
GCCCCCGGTGGCGGACTGGAACAGACCCGCGGCCCGCCGGAATGATAAACCGATACAATTAAAGGC
GCCCCCGGTGGCGGACAGCAGCCGCAGGAACCGGCGCGCGGCTGATAAACCGATACAATTAAAGGC
GCCCCCGGTGGCGGAAGAATCCAGCCCGAAAAGCGACGCAAATGATAAACCGATACAATTAAAGGC
GCCCCCGGTGGCGGAAGCGATACCGAAGATAGCGATAGCGGCTGATAAACCGATACAATTAAAGGC
GCCCCCGGTGGCGGAAGCAGCAGCAGCAGCGAAGAAAGCGATTGATAAACCGATACAATTAAAGGC
GCCCCCGGTGGCGGACACGAGAAGAAACGCAACGCAGAAAAGTGATAAACCGATACAATTAAAGGC
GCCCCCGGTGGCGGAGAACGACAGAAAGCAAGAGGCAAGAACTGATAAACCGATACAATTAAAGGC
GCCCCCGGTGGCGGACAGGAATTTCGCACCGAAATTAAAATTTGATAAACCGATACAATTAAAGGC
GCCCCCGGTGGCGGAGAAGATGAAGAAGATGAAGAAGATGATTGATAAACCGATACAATTAAAGGC
GCCCCCGGTGGCGGATATGCGGCGGGCGCGCTGGAAGTGCATTGATAAACCGATACAATTAAAGGC
GCCCCCGGTGGCGGAGAAATTCCGTTTGAACATCATGGCAAATGATAAACCGATACAATTAAAGGC
GCCCCCGGTGGCGGACCGGAACCGAAACGCCGCCGCCTGGAATGATAAACCGATACAATTAAAGGC
GCCCCCGGTGGCGGAATTGCGTATGAAGATGAAGGCGAAGGCTGATAAACCGATACAATTAAAGGC
GCCCCCGGTGGCGGAGAATTTCTGAAAATTCGCAAACTGTATTGATAAACCGATACAATTAAAGGC
GCCCCCGGTGGCGGAGGCCATCAGAACGAATATAAACCGTATTGATAAACCGATACAATTAAAGGC
GCCCCCGGTGGCGGAGGGTTGGAGTGGAAGAAGCAGGAAACATGATAAACCGATACAATTAAAGGC
GCCCCCGGTGGCGGACGCGAACGCAGCGTGGATAGCGGCAACTGATAAACCGATACAATTAAAGGC
GCCCCCGGTGGCGGAAGCAAACGCGAAATGAACGATCCGTATTGATAAACCGATACAATTAAAGGC
GCCCCCGGTGGCGGACCGGAAGCGGCGAAACGCCGCCGCACCTGATAAACCGATACAATTAAAGGC
GCCCCCGGTGGCGGACCGCAGGAACGCGGCCTGGTGCCGAAATGATAAACCGATACAATTAAAGGC
GCCCCCGGTGGCGGACTGGAACTGCAGAAACCGAGCGCGCTGTGATAAACCGATACAATTAAAGGC
GCCCCCGGTGGCGGAGCGCCGAACAAAGATCTGGAACAGGATTGATAAACCGATACAATTAAAGGC
GCCCCCGGTGGCGGAGAAGCGGAACCGAGCAGCGTGACCAGCTGATAAACCGATACAATTAAAGGC
GCCCCCGGTGGCGGAAGCGAAACCAGCAAAGAAGCGTATATTTGATAAACCGATACAATTAAAGGC
GCCCCCGGTGGCGGAGAACAGGAAGAAGCGCGCACCCGCAAATGATAAACCGATACAATTAAAGGC
GCCCCCGGTGGCGGACGCCGCCGCCGCGCGGAACGCCTGTTTTGATAAACCGATACAATTAAAGGC
GCCCCCGGTGGCGGAAAACAGAAACTGCCGTGGGATGAATTTTGATAAACCGATACAATTAAAGGC
GCCCCCGGTGGCGGAATGAACCAGATTCAGGAAGTGGAAGTGTGATAAACCGATACAATTAAAGGC
GCCCCCGGTGGCGGAGAAAGCAGCCAGCATAGCAGCACCAAATGATAAACCGATACAATTAAAGGC
GCCCCCGGTGGCGGACCCACTATAGAGAAGCAAGAGGTAATTTGATAAACCGATACAATTAAAGGC
GCCCCCGGTGGCGGAATTCAGTTTAACCGCGGCGAACGCCTGTGATAAACCGATACAATTAAAGGC
GCCCCCGGTGGCGGAACCGAAGAAGAAGATGAAAGCGAAACCTGATAAACCGATACAATTAAAGGC
GCCCCCGGTGGCGGAAAAGTGGCGTGGTGGCGCTGGACCGAATGATAAACCGATACAATTAAAGGC
GCCCCCGGTGGCGGAAACGGCAAACTGCGCCATCTGGAACCGTGATAAACCGATACAATTAAAGGC
GCCCCCGGTGGCGGAAAAGAAGGCAGCATTCTGACCAGCCCGTGATAAACCGATACAATTAAAGGC
GCCCCCGGTGGCGGAAAAGTGAGCGAACAGCGCGCGGAAGCGTGATAAACCGATACAATTAAAGGC
GCCCCCGGTGGCGGAGAAATTGCGGAAACCCCGGCGGAAATTTGATAAACCGATACAATTAAAGGC
GCCCCCGGTGGCGGACGCCGCCGCGAATATCAGAACATTCCGTGATAAACCGATACAATTAAAGGC
GCCCCCGGTGGCGGACCGCATCAGCTGGAACCGCATCCGCCGTGATAAACCGATACAATTAAAGGC
GCCCCCGGTGGCGGAATATGGGTTCCCGAGCCGGAAAAGTTATGATAAACCGATACAATTAAAGGC
GCCCCCGGTGGCGGATGGATGCTGCGCGCGGAAATGCAGGAATGATAAACCGATACAATTAAAGGC
GCCCCCGGTGGCGGACTGACCAAAGAACTGTATTTTGAACAGTGATAAACCGATACAATTAAAGGC
GCCCCCGGTGGCGGAGAAGATGAACGCCCGGTGCATATTAAATGATAAACCGATACAATTAAAGGC
GCCCCCGGTGGCGGAGCGAAAGAAGGCAAAGAAGATAGCGAATGATAAACCGATACAATTAAAGGC
GCCCCCGGTGGCGGACCGCCGCCGGAACCGCCGCGCGATCTGTGATAAACCGATACAATTAAAGGC
GCCCCCGGTGGCGGACGCCGCAGCAAAGAAGCGACCATTCTGTGATAAACCGATACAATTAAAGGC
GCCCCCGGTGGCGGAGGCCAGGAACTGCCGATGGGCCTGCTGTGATAAACCGATACAATTAAAGGC
GCCCCCGGTGGCGGAATTGAAACCGAAGATCATCCGATTACCTGATAAACCGATACAATTAAAGGC
GCCCCCGGTGGCGGAGAACCGCAGAGCCAGAGCGCGGGCCGCTGATAAACCGATACAATTAAAGGC
GCCCCCGGTGGCGGACGCGAACTGTATATTCGCGATCTGCTGTGATAAACCGATACAATTAAAGGC
GCCCCCGGTGGCGGAAAACAGCTGCGCAGCCGCTTTGAAGAATGATAAACCGATACAATTAAAGGC
GCCCCCGGTGGCGGACTGTATCCGGTGGTGACCCAGGAACCGTGATAAACCGATACAATTAAAGGC
GCCCCCGGTGGCGGATTTCGCAGCCGCGAACCGAGCGAAGTGTGATAAACCGATACAATTAAAGGC
GCCCCCGGTGGCGGACTGCTGACCATTCCGGAACCGCAGATTTGATAAACCGATACAATTAAAGGC
GCCCCCGGTGGCGGACTGAAAACCGAACGCAGCCCGAACATTTGATAAACCGATACAATTAAAGGC
GCCCCCGGTGGCGGAAAGGCTCCTGAGAAAGAATTTTACGCCTGATAAACCGATACAATTAAAGGC
GCCCCCGGTGGCGGAGCGGTGTTTGGCGAACTGAAAGAAGATTGATAAACCGATACAATTAAAGGC
GCCCCCGGTGGCGGACGCAAAGCGGAAAGCAGCCTGAAAATGTGATAAACCGATACAATTAAAGGC
GCCCCCGGTGGCGGACCGGAAAGCGAAGATTTTGTGTTTCTGTGATAAACCGATACAATTAAAGGC
GCCCCCGGTGGCGGAGAACCGAAAGAAGAACCGATTGAAGAATGATAAACCGATACAATTAAAGGC
GCCCCCGGTGGCGGAGAAAAGTCAAAGAAGGGCACGTCCAAATGATAAACCGATACAATTAAAGGC
GCCCCCGGTGGCGGACCGCGCGAAACCACCCCGTATTTTCTGTGATAAACCGATACAATTAAAGGC
GCCCCCGGTGGCGGAGAATACCTGAAGAAGAAGCGCGTATACTGATAAACCGATACAATTAAAGGC
GCCCCCGGTGGCGGAGCGATGAACCGCACCGCGGAACAGCGCTGATAAACCGATACAATTAAAGGC
GCCCCCGGTGGCGGACTGATTCCGGAACAGGATCCGCGCATGTGATAAACCGATACAATTAAAGGC
GCCCCCGGTGGCGGATTTCGCAGCCGCGAACCGAGCGATGTGTGATAAACCGATACAATTAAAGGC
GCCCCCGGTGGCGGAGTGGAAGTGTATCTGGAAGATACCGATTGATAAACCGATACAATTAAAGGC
GCCCCCGGTGGCGGACGCCCGGCGCGCAAAGAACGCGGCATGTGATAAACCGATACAATTAAAGGC
GCCCCCGGTGGCGGACATCCATTCTTCAAAGATATGGAACTCTGATAAACCGATACAATTAAAGGC
GCCCCCGGTGGCGGAGCGGGCAACCCGAACCCGTTTGAACCGTGATAAACCGATACAATTAAAGGC
GCCCCCGGTGGCGGAGATGAAGATGAAGAAGCGACCCTGCGCTGATAAACCGATACAATTAAAGGC
GCCCCCGGTGGCGGATGGACCCCGGTGGAACCGCCGAGCATGTGATAAACCGATACAATTAAAGGC
GCCCCCGGTGGCGGAGGCGAAGTGACCCTGATGGTGCTGAGCTGATAAACCGATACAATTAAAGGC
GCCCCCGGTGGCGGAACCCTGCCGGCGGAAAGCGAAGAAATTTGATAAACCGATACAATTAAAGGC
GCCCCCGGTGGCGGACGCGCGAAAGAAGAAAGCATTCCGCTGTGATAAACCGATACAATTAAAGGC
GCCCCCGGTGGCGGAGAAGATAAGGAGGAGAAGCATAGAAAATGATAAACCGATACAATTAAAGGC
GCCCCCGGTGGCGGAGCGCCGGAACCGGTGATTCCGCATAGCTGATAAACCGATACAATTAAAGGC
GCCCCCGGTGGCGGAGTGGTGGAAGATGTGCATCCGGAACCGTGATAAACCGATACAATTAAAGGC
GCCCCCGGTGGCGGACGCATTGAAAGCCTGGAAAGCGAAGTGTGATAAACCGATACAATTAAAGGC
GCCCCCGGTGGCGGAGAACAGGAACTGGTGGTGCGCAACACCTGATAAACCGATACAATTAAAGGC
GCCCCCGGTGGCGGAGGAGAAAAGTCAGGCGAAAGATCTAGCTGATAAACCGATACAATTAAAGGC
GCCCCCGGTGGCGGAATTGGCACCACCGTGATTGAAGGCGAATGATAAACCGATACAATTAAAGGC
GCCCCCGGTGGCGGACTGGGCAACCTGGAAGAAGAAAGCGAATGATAAACCGATACAATTAAAGGC
GCCCCCGGTGGCGGACTGTATCCGGTGGCGGTGCGCGAACTGTGATAAACCGATACAATTAAAGGC
GCCCCCGGTGGCGGAGGCCCGCCGCAGGGCCAGGAACCGCAGTGATAAACCGATACAATTAAAGGC
GCCCCCGGTGGCGGATTTGGTCTGTCGAGCAACGAAAAGAAATGATAAACCGATACAATTAAAGGC
GCCCCCGGTGGCGGAACCGTGAAAACCAGCGAACAGCGCTATTGATAAACCGATACAATTAAAGGC
GCCCCCGGTGGCGGACCATCCCAAGAAGATAAGAAGGCGAGCTGATAAACCGATACAATTAAAGGC
GCCCCCGGTGGCGGAGAACTGCGCATTGAACGCAAACGCAAATGATAAACCGATACAATTAAAGGC
GCCCCCGGTGGCGGACTGCATAGCAAACCGGAAGGCAAATATTGATAAACCGATACAATTAAAGGC
GCCCCCGGTGGCGGACGCACCGAAAGCGCGCGCGATAAACGCTGATAAACCGATACAATTAAAGGC
GCCCCCGGTGGCGGAGATCTGGCGGGCAACGCGGCGGAACCGTGATAAACCGATACAATTAAAGGC
GCCCCCGGTGGCGGAAGCAACGAGGATTACTTCTTTCCTCGCTGATAAACCGATACAATTAAAGGC
GCCCCCGGTGGCGGACCGGCGGCGAGCCCGCGCCTGGAAGAATGATAAACCGATACAATTAAAGGC
GCCCCCGGTGGCGGATATGCGCGCGAAGTGCATGAAGAATTTTGATAAACCGATACAATTAAAGGC
GCCCCCGGTGGCGGACAGGGCGAAGAACCGGGCCTGGATGATTGATAAACCGATACAATTAAAGGC
GCCCCCGGTGGCGGACTGGAACCGTTTTATGCGCCGCGCCTGTGATAAACCGATACAATTAAAGGC
GCCCCCGGTGGCGGACAGGTGCTGGGCGAACAGGATGGCGCGTGATAAACCGATACAATTAAAGGC
GCCCCCGGTGGCGGAGTGCGCCGCCTGCCGGAACCGAGCGAATGATAAACCGATACAATTAAAGGC
GCCCCCGGTGGCGGAGTGCATGTGGCGGAACCGCCGCTGAGCTGATAAACCGATACAATTAAAGGC
GCCCCCGGTGGCGGAGGCCGCGAACAGGATGCGCGCGGCTATTGATAAACCGATACAATTAAAGGC
GCCCCCGGTGGCGGACGCATTCTGGAACGCGCGAGCGAACAGTGATAAACCGATACAATTAAAGGC
GCCCCCGGTGGCGGAAGCAGCACCCCGTTTAGCGAACCGCAGTGATAAACCGATACAATTAAAGGC
GCCCCCGGTGGCGGAAGCCGCGAAGGCTTTCGCGAACAGAAATGATAAACCGATACAATTAAAGGC
GCCCCCGGTGGCGGAGCGATTCGCAACGAACGCGATGTGATTTGATAAACCGATACAATTAAAGGC
GCCCCCGGTGGCGGACTGAAAGAAGTGCTGACCGCGGAATGGTGATAAACCGATACAATTAAAGGC
GCCCCCGGTGGCGGAAAAGAAACCGCGAACGAACAGCAGACCTGATAAACCGATACAATTAAAGGC
GCCCCCGGTGGCGGAGGCGAACCGTATCGCGTGGTGGTGCCGTGATAAACCGATACAATTAAAGGC
GCCCCCGGTGGCGGAAGCGAACAGGAAGGCCGCGATGCGCTGTGATAAACCGATACAATTAAAGGC
GCCCCCGGTGGCGGAACCCAGGCGCCGACCAAAGCGGAAGAATGATAAACCGATACAATTAAAGGC
GCCCCCGGTGGCGGACTTATTCATCGCGAGAAAAGCGAAGAATGATAAACCGATACAATTAAAGGC
GCCCCCGGTGGCGGACCGGAAGAAGAAAGCGGCATTAGCCCGTGATAAACCGATACAATTAAAGGC
GCCCCCGGTGGCGGAACCAGCGATGATAGCCATCATGAACCGTGATAAACCGATACAATTAAAGGC
GCCCCCGGTGGCGGACGCCGCAGCAGCCGCGCGGGCGAACCGTGATAAACCGATACAATTAAAGGC
GCCCCCGGTGGCGGAGCGAGCGAACTGCGCCCGACCACCACCTGATAAACCGATACAATTAAAGGC
GCCCCCGGTGGCGGACTGCCGCATGAACCGCATAGCCATCTGTGATAAACCGATACAATTAAAGGC
GCCCCCGGTGGCGGAGGGTCCAGGAGCAGTGAAAAGAAGAAATGATAAACCGATACAATTAAAGGC
GCCCCCGGTGGCGGAGTGATGCAGCGCCGCCAGGATGAACGCTGATAAACCGATACAATTAAAGGC
GCCCCCGGTGGCGGACATTATTTTGAACCGTTTCGCCCGTATTGATAAACCGATACAATTAAAGGC
GCCCCCGGTGGCGGAGCGCCGGAACCGAGCACCGCGGCGGTGTGATAAACCGATACAATTAAAGGC
GCCCCCGGTGGCGGAGAAAGCGGCGAACGCGAACCGCTGCATTGATAAACCGATACAATTAAAGGC
GCCCCCGGTGGCGGACATGAACGCAAAGAACTGAAAACCGATTGATAAACCGATACAATTAAAGGC
GCCCCCGGTGGCGGAGAACGCCTGATGGGCGAACCGGTGGCGTGATAAACCGATACAATTAAAGGC
GCCCCCGGTGGCGGACATGTTGAGTATAAGAAAGTGACTCCCTGATAAACCGATACAATTAAAGGC
GCCCCCGGTGGCGGAGAAGAAACCGAAACCTTTGGCCTGGAATGATAAACCGATACAATTAAAGGC
GCCCCCGGTGGCGGACTGCTGACCATGGTGTTTCTGCGCGAATGATAAACCGATACAATTAAAGGC
GCCCCCGGTGGCGGAGGTGGGAATTCAGGCGAAAAGAAACGGTGATAAACCGATACAATTAAAGGC
GCCCCCGGTGGCGGAAGCGAAGCGGATAGCAGCCGCAAACATTGATAAACCGATACAATTAAAGGC
GCCCCCGGTGGCGGAAGCGAAGATAGCGATGAAGATCTGGAATGATAAACCGATACAATTAAAGGC
GCCCCCGGTGGCGGATTTGATCCGGAACAGCAGGGCCCGATTTGATAAACCGATACAATTAAAGGC
GCCCCCGGTGGCGGAGAAGCGGCGCTGTTTGAAGATGAAGATTGATAAACCGATACAATTAAAGGC
GCCCCCGGTGGCGGAATTGAATATAGCATTAGCAGCGCGGCGTGATAAACCGATACAATTAAAGGC
GCCCCCGGTGGCGGAGAAGACGGGGAGAACAAGAAGGACAAGTGATAAACCGATACAATTAAAGGC
GCCCCCGGTGGCGGAAGCCCGCAGGCGCAGGTGGAAGATGAATGATAAACCGATACAATTAAAGGC
GCCCCCGGTGGCGGAGTGGATCTGGAAGATCTGGAAGATCTGTGATAAACCGATACAATTAAAGGC
GCCCCCGGTGGCGGAACCCAGCCGGGCGTGGAACAGAGCAACTGATAAACCGATACAATTAAAGGC
GCCCCCGGTGGCGGAGAGTCCAGTGAGAAGAAACTTAAAACCTGATAAACCGATACAATTAAAGGC
GCCCCCGGTGGCGGAGAACCGGAAACCACCCCGGTGGAAAGCTGATAAACCGATACAATTAAAGGC
GCCCCCGGTGGCGGACCGGAACGCAGCAGCACCCTGGAACGCTGATAAACCGATACAATTAAAGGC
GCCCCCGGTGGCGGACTGATTGAACAGGTGGGCCCGGTGTATTGATAAACCGATACAATTAAAGGC
GCCCCCGGTGGCGGACTGCTGGTGGAAGCGATGAGCCTGCTGTGATAAACCGATACAATTAAAGGC
GCCCCCGGTGGCGGAGCGAGCGAAGTGAGCTTTGAACAGAGCTGATAAACCGATACAATTAAAGGC
GCCCCCGGTGGCGGATATGAACGCAGCCTGCTGAACGCGAGCTGATAAACCGATACAATTAAAGGC
GCCCCCGGTGGCGGAAAGAAACGCCCAGGCGAGACATCTCCTTGATAAACCGATACAATTAAAGGC
GCCCCCGGTGGCGGAGAAGAAAACACCAAAGATATTCGCCTGTGATAAACCGATACAATTAAAGGC
GCCCCCGGTGGCGGAATTCCGGTGGAACTGGCGATTGGCATTTGATAAACCGATACAATTAAAGGC
GCCCCCGGTGGCGGAAGCCGCAGCCGCAGCGAAAGCCGCGATTGATAAACCGATACAATTAAAGGC
GCCCCCGGTGGCGGACGCGGCGAACAGGCGAAAACCCTGAAATGATAAACCGATACAATTAAAGGC
GCCCCCGGTGGCGGACGCGATGAAGATATTGAAAACGGCCCGTGATAAACCGATACAATTAAAGGC
GCCCCCGGTGGCGGAGGCGGCGTGGATGAAGATAAAGATAGCTGATAAACCGATACAATTAAAGGC
GCCCCCGGTGGCGGAGCGAAAGTGAGCCGCAAACCGGAAATTTGATAAACCGATACAATTAAAGGC
GCCCCCGGTGGCGGAGCGGCGGTGATTGAAAACGGCGAACATTGATAAACCGATACAATTAAAGGC
GCCCCCGGTGGCGGACAGGAAGAACTGAAACTGAGCAACCTGTGATAAACCGATACAATTAAAGGC
GCCCCCGGTGGCGGAGAAAGCGAAAACATTCATCAGAACAGCTGATAAACCGATACAATTAAAGGC
GCCCCCGGTGGCGGAAAACTGATTCGCGCGCGCGAACATGAATGATAAACCGATACAATTAAAGGC
GCCCCCGGTGGCGGAGAAGGCACCAAAGTGACCGTGCTGCGCTGATAAACCGATACAATTAAAGGC
GCCCCCGGTGGCGGAATTCGCAAACCGGGCGAAGAAGAAGAATGATAAACCGATACAATTAAAGGC
GCCCCCGGTGGCGGACGGGGCGGAAAGGCGTCTAGCGAAAAGTGATAAACCGATACAATTAAAGGC
GCCCCCGGTGGCGGACTGAACGAACCGACCCTGCTGGCGCTGTGATAAACCGATACAATTAAAGGC
GCCCCCGGTGGCGGACAGGGCCCTCACGAACGAAAGAACCCCTGATAAACCGATACAATTAAAGGC
GCCCCCGGTGGCGGAGAAGATGAAAGCCCGGAAGCGCTGTTTTGATAAACCGATACAATTAAAGGC
GCCCCCGGTGGCGGAGAAAGAGTTGCCTTCTTCGAAGAGCTCTGATAAACCGATACAATTAAAGGC
GCCCCCGGTGGCGGAGAGGCTAAGAAGAAGATTCTTCTGTTTTGATAAACCGATACAATTAAAGGC
GCCCCCGGTGGCGGAAGCCATTTTGAAGGCGCGCGCACCTGGTGATAAACCGATACAATTAAAGGC
GCCCCCGGTGGCGGAGAATCAAAGTCGCCGAAGAAAGGTCACTGATAAACCGATACAATTAAAGGC
GCCCCCGGTGGCGGAACCCGCATTGAACGCACCGATAGCAGCTGATAAACCGATACAATTAAAGGC
GCCCCCGGTGGCGGAAGCCGCAGCCGCAGCAGCGAACGCGATTGATAAACCGATACAATTAAAGGC
GCCCCCGGTGGCGGAACACAAAAGGAAAAGAAGCAGCGAAAATGATAAACCGATACAATTAAAGGC
GCCCCCGGTGGCGGACGCCTGATGAAACGCCGCAAAGAAGTGTGATAAACCGATACAATTAAAGGC
GCCCCCGGTGGCGGAATCTTTCTCGGACGCCGGGAGCTTACCTGATAAACCGATACAATTAAAGGC
GCCCCCGGTGGCGGACCGACCCAGCCGGAACAGGGCGCGCCGTGATAAACCGATACAATTAAAGGC
GCCCCCGGTGGCGGAAAACATGAATTTCTGGAACGCAGCCATTGATAAACCGATACAATTAAAGGC
GCCCCCGGTGGCGGACTTGAGAAAGCACGATCTTGGACCTTTTGATAAACCGATACAATTAAAGGC
GCCCCCGGTGGCGGACCGAGCCTGGATCCGGAAGCGGAACCGTGATAAACCGATACAATTAAAGGC
GCCCCCGGTGGCGGACGCGGCACCCCGACCGAACCGAAATTTTGATAAACCGATACAATTAAAGGC
GCCCCCGGTGGCGGAGAAAACCTGCCGGATGTGAGCAGCCTGTGATAAACCGATACAATTAAAGGC
GCCCCCGGTGGCGGAGAACGCCGCTTTAGCAAACATCTGCTGTGATAAACCGATACAATTAAAGGC
GCCCCCGGTGGCGGACAGAGCACCCGCCTGAACGAATATAGCTGATAAACCGATACAATTAAAGGC
GCCCCCGGTGGCGGACTGCCGGGCGGCTATAGCGGCGAAATGTGATAAACCGATACAATTAAAGGC
GCCCCCGGTGGCGGATTTCAGAGCCGCGAAGATACCTTTCATTGATAAACCGATACAATTAAAGGC
GCCCCCGGTGGCGGAGCGAGCAAAGAAGTGAAACTGGAAGATTGATAAACCGATACAATTAAAGGC
GCCCCCGGTGGCGGACATACCGACCGGGAGAAATCTAAGAGGTGATAAACCGATACAATTAAAGGC
GCCCCCGGTGGCGGAGAAGAACCGCTGAGCATTCAGATGAAATGATAAACCGATACAATTAAAGGC
GCCCCCGGTGGCGGACAGCTGAGCAGCGTGTATGAAGAAGGCTGATAAACCGATACAATTAAAGGC
GCCCCCGGTGGCGGAAACGAAGAACAGCCGCCGCAGAGCGAATGATAAACCGATACAATTAAAGGC
GCCCCCGGTGGCGGAGAAACCAGCAGCCATCTGGGCAGCAGCTGATAAACCGATACAATTAAAGGC
GCCCCCGGTGGCGGAAACTATGAACGCGAACTGCAGGGCAAATGATAAACCGATACAATTAAAGGC
GCCCCCGGTGGCGGACATGGCGAAGGCAGCGGCAGCGCGCAGTGATAAACCGATACAATTAAAGGC
GCCCCCGGTGGCGGATATAACGAAGAACATCATGAACATAGCTGATAAACCGATACAATTAAAGGC
GCCCCCGGTGGCGGAAGCGAAGGCAGCGCGTTTGCGCTGGAATGATAAACCGATACAATTAAAGGC
GCCCCCGGTGGCGGAGCGCGCCTGCGCGAAGAAGAAAACGAATGATAAACCGATACAATTAAAGGC
GCCCCCGGTGGCGGAGAAGATGATGAAGCGCTGCTGGTGGCGTGATAAACCGATACAATTAAAGGC
GCCCCCGGTGGCGGAAAACGCAAAGCGGAACTGCTGGATACCTGATAAACCGATACAATTAAAGGC
GCCCCCGGTGGCGGACGCCCGCCGCCGGAACAGGAAGCGGCGTGATAAACCGATACAATTAAAGGC
GCCCCCGGTGGCGGAGATGGCATTCGCCGCGAACCGGCGCCGTGATAAACCGATACAATTAAAGGC
GCCCCCGGTGGCGGAATATTCTTCGCCGAAAAGAAAGCACACTGATAAACCGATACAATTAAAGGC
GCCCCCGGTGGCGGAAAATTTATTGAACAGATGAAAGAAATTTGATAAACCGATACAATTAAAGGC
GCCCCCGGTGGCGGAGAACTGCTGCAGACCCTGTATAAAGTGTGATAAACCGATACAATTAAAGGC
GCCCCCGGTGGCGGAGCGGCGACCGAACCGAGCCAGCGCAGCTGATAAACCGATACAATTAAAGGC
GCCCCCGGTGGCGGAGAAGGCGGCCATAAACGCAGCTTTGATTGATAAACCGATACAATTAAAGGC
GCCCCCGGTGGCGGAAGGCTGATATTTGAGAAGCGTAAGCCGTGATAAACCGATACAATTAAAGGC
GCCCCCGGTGGCGGAGAACCGAGCATTAAACAGAAAGTGACCTGATAAACCGATACAATTAAAGGC
GCCCCCGGTGGCGGATCCGGAGAGACTTCGCCCGGTGAACCCTGATAAACCGATACAATTAAAGGC
GCCCCCGGTGGCGGAGCGCATGATGATGAAGATGATGAATTTTGATAAACCGATACAATTAAAGGC
GCCCCCGGTGGCGGAATTGAACAGGATGAAGTGATTCTGGAATGATAAACCGATACAATTAAAGGC
GCCCCCGGTGGCGGAGCGAAATGGCATGAACTGAGCGAATATTGATAAACCGATACAATTAAAGGC
GCCCCCGGTGGCGGAAAACGCGAACCGAAATTTGTGGGCAAATGATAAACCGATACAATTAAAGGC
GCCCCCGGTGGCGGAGTGTATGGCATTGAAGAAGTGAAAATTTGATAAACCGATACAATTAAAGGC
GCCCCCGGTGGCGGAAGCCTGCATTTTACCGTGAACGAAGAATGATAAACCGATACAATTAAAGGC
GCCCCCGGTGGCGGAAAACGCGAACGCCCGACCAAAAGCAGCTGATAAACCGATACAATTAAAGGC
GCCCCCGGTGGCGGAGCGGATTATAGCTATAGCGGCGAACCGTGATAAACCGATACAATTAAAGGC
GCCCCCGGTGGCGGAGAAGATGCGGATGATGGCGCGCTGCAGTGATAAACCGATACAATTAAAGGC
GCCCCCGGTGGCGGAGGCCCGACCCATCGCGGCGAATTTGATTGATAAACCGATACAATTAAAGGC
GCCCCCGGTGGCGGACCGAGCGCGGAACCGAGCATGAGCACCTGATAAACCGATACAATTAAAGGC
GCCCCCGGTGGCGGAAACGGCAGCAACAGCGAAAACATTCAGTGATAAACCGATACAATTAAAGGC
GCCCCCGGTGGCGGACTGCTGGAACAGAACTTTGATGATGAATGATAAACCGATACAATTAAAGGC
GCCCCCGGTGGCGGACATCCGCGCCGCCGCAGCAGCGAAAGCTGATAAACCGATACAATTAAAGGC
GCCCCCGGTGGCGGAGAACAGAAAACTAAGAAGCAAAGAAAGTGATAAACCGATACAATTAAAGGC
GCCCCCGGTGGCGGAGCGAACCTGGGCGTGATTGAACAGAACTGATAAACCGATACAATTAAAGGC
GCCCCCGGTGGCGGATTTTCCCGACTAGAGCCATTTAAGAAGTGATAAACCGATACAATTAAAGGC
GCCCCCGGTGGCGGAGATTTTCGCGATGGCGAAATTGCGGTGTGATAAACCGATACAATTAAAGGC
GCCCCCGGTGGCGGAGGCGAACGCGAAGCGCGCGGCAGCGTGTGATAAACCGATACAATTAAAGGC
GCCCCCGGTGGCGGATTTAAAGAACTGCAGAGCGAATTTAAATGATAAACCGATACAATTAAAGGC
GCCCCCGGTGGCGGAGAAGTGAAAGAATGGACCATTACCTATTGATAAACCGATACAATTAAAGGC
GCCCCCGGTGGCGGAATTATTGAAGAACAGCGCCCGCCGCATTGATAAACCGATACAATTAAAGGC
GCCCCCGGTGGCGGACCGCGCGAACAGCAGGGCGATCAGCCGTGATAAACCGATACAATTAAAGGC
GCCCCCGGTGGCGGACGCGAACCGGGCCTGCAGGATCATCTGTGATAAACCGATACAATTAAAGGC
GCCCCCGGTGGCGGAATCCTTGGTGAATTCAAATCTAAGAAATGATAAACCGATACAATTAAAGGC
GCCCCCGGTGGCGGAAACTATGAAATGAGCTTTCTGCCGCGCTGATAAACCGATACAATTAAAGGC
GCCCCCGGTGGCGGAAACAGCAACCTGGAACCGCTGATTACCTGATAAACCGATACAATTAAAGGC
GCCCCCGGTGGCGGAGGCCAGGAAGAAACCTTTAACATTGCGTGATAAACCGATACAATTAAAGGC
GCCCCCGGTGGCGGAATAGAGCTAAGCGAAGAGGCTGAGAAGTGATAAACCGATACAATTAAAGGC
GCCCCCGGTGGCGGAGCGAGCGAAGAAAGCAGCCGCCCGCATTGATAAACCGATACAATTAAAGGC
GCCCCCGGTGGCGGACTGCTGATGGAAGCGGAAGAAGCGGTGTGATAAACCGATACAATTAAAGGC
GCCCCCGGTGGCGGAGTGTATGAAGTGAAAACCAAACAGATTTGATAAACCGATACAATTAAAGGC
GCCCCCGGTGGCGGAGATGAGAAGGACGAGTACTGGGAGTTTTGATAAACCGATACAATTAAAGGC
GCCCCCGGTGGCGGACCGAGCGCGGCGAAACGCCGCCGCGAATGATAAACCGATACAATTAAAGGC
GCCCCCGGTGGCGGAAAAGAACCGATTAAACGCACCCAGGCGTGATAAACCGATACAATTAAAGGC
GCCCCCGGTGGCGGAGAAGAAGAAGAAGAAGAAGCGCTGCCGTGATAAACCGATACAATTAAAGGC
GCCCCCGGTGGCGGATGGATGATTCTGACCTTTGAACCGCAGTGATAAACCGATACAATTAAAGGC
GCCCCCGGTGGCGGAACCACCGTGCCGGAAGAAGAAGATCTGTGATAAACCGATACAATTAAAGGC
GCCCCCGGTGGCGGACATCATAGCCCGGAAAGCCTGGATGGCTGATAAACCGATACAATTAAAGGC
GCCCCCGGTGGCGGAGAAGTGAGCAGCGTGCCGGTGAGCATTTGATAAACCGATACAATTAAAGGC
GCCCCCGGTGGCGGAGAACAGCAGAGCGTGAGCGATGAACAGTGATAAACCGATACAATTAAAGGC
GCCCCCGGTGGCGGAAAAGAAAGCAAAAGCAGCCAGCTGCAGTGATAAACCGATACAATTAAAGGC
GCCCCCGGTGGCGGACTGCCGCCGGAACCGGCGCCGACCCAGTGATAAACCGATACAATTAAAGGC
GCCCCCGGTGGCGGAAGCGTGGGCGAAGAAGATAAAGAAACCTGATAAACCGATACAATTAAAGGC
GCCCCCGGTGGCGGAGTGACCGGCGGCAAACGCGAACTGTTTTGATAAACCGATACAATTAAAGGC
GCCCCCGGTGGCGGAGATGAGAAGCCCCAAACTATGGAGAGGTGATAAACCGATACAATTAAAGGC
GCCCCCGGTGGCGGAAGCTATCCGGGCGAAGGCCAGTGGCCGTGATAAACCGATACAATTAAAGGC
GCCCCCGGTGGCGGAGAACAGCTGTATATTAACGCGAGCGGCTGATAAACCGATACAATTAAAGGC
GCCCCCGGTGGCGGACTAGAAGAGACTAAGAAGCTTAAAATTTGATAAACCGATACAATTAAAGGC
GCCCCCGGTGGCGGAAAAGAAACCCGCCGCGAAAGCAAACGCTGATAAACCGATACAATTAAAGGC
GCCCCCGGTGGCGGAAACACCGAAGAAGAATATGATGGCGTGTGATAAACCGATACAATTAAAGGC
GCCCCCGGTGGCGGAAACAGCCTGCTGGAACTGAGCGATACCTGATAAACCGATACAATTAAAGGC
GCCCCCGGTGGCGGACCGATGGTGAAATTTGAAGCGTTTAGCTGATAAACCGATACAATTAAAGGC
GCCCCCGGTGGCGGACAGGCGCTGCCGGAAAGCCCGCCGTGGTGATAAACCGATACAATTAAAGGC
GCCCCCGGTGGCGGAAAATTTCTGCGCGGCGAACCGGGCGTGTGATAAACCGATACAATTAAAGGC
GCCCCCGGTGGCGGAGGCGATCAGGGCGAATTTATTAACGTGTGATAAACCGATACAATTAAAGGC
GCCCCCGGTGGCGGAGAAGATGAAGATAGCGAACTGGATAACTGATAAACCGATACAATTAAAGGC
GCCCCCGGTGGCGGAGATCGCGCGAAAGAAGCGAACCTGATGTGATAAACCGATACAATTAAAGGC
GCCCCCGGTGGCGGACGCAGCCTGGAAACCGAATTTCTGAACTGATAAACCGATACAATTAAAGGC
GCCCCCGGTGGCGGAGAACCGACCGTGCATGTGACCGAACTGTGATAAACCGATACAATTAAAGGC
GCCCCCGGTGGCGGAAAGAAAGAGAAAAGGATCAAGAAGAACTGATAAACCGATACAATTAAAGGC
GCCCCCGGTGGCGGAGGTTTTGGAAGTGAAAAGAAATCCTATTGATAAACCGATACAATTAAAGGC
GCCCCCGGTGGCGGAGTAGAGCGCTTCTTCTCGGAACCTCGATGATAAACCGATACAATTAAAGGC
GCCCCCGGTGGCGGAGTGGCGCGCCGCCCGGAAATGCCGAGCTGATAAACCGATACAATTAAAGGC
GCCCCCGGTGGCGGAGATGAAGATGATGAAGCGGGCCAGAGCTGATAAACCGATACAATTAAAGGC
GCCCCCGGTGGCGGAACCGAAGGCGATAGCCAGCTGCTGAGCTGATAAACCGATACAATTAAAGGC
GCCCCCGGTGGCGGAAAAAGCAACTTTGGCGAAGAACCGCTGTGATAAACCGATACAATTAAAGGC
GCCCCCGGTGGCGGACGCGTGATGGAATATCTGAACGCGAGCTGATAAACCGATACAATTAAAGGC
GCCCCCGGTGGCGGACCGCGCGATAAAGAACTGTATCTGACCTGATAAACCGATACAATTAAAGGC
GCCCCCGGTGGCGGAGGCGAAGAACAGCTGCTGCCGTATAAATGATAAACCGATACAATTAAAGGC
GCCCCCGGTGGCGGACAGAGCAGCGAAACCGAAGATAGCGATTGATAAACCGATACAATTAAAGGC
GCCCCCGGTGGCGGAAAAGAAACTCGCCGGTCTGAGAAGCGCTGATAAACCGATACAATTAAAGGC
GCCCCCGGTGGCGGAAGCCGCAAACGCGAAAGCAGCTTTCTGTGATAAACCGATACAATTAAAGGC
GCCCCCGGTGGCGGAGAACTGTTTCCGGCGAGCGCGCAGCCGTGATAAACCGATACAATTAAAGGC
GCCCCCGGTGGCGGAAGCCCGCCGAAAACCCCGGAACCGAAATGATAAACCGATACAATTAAAGGC
GCCCCCGGTGGCGGAATTGAATGGCTGGCGTTTAGCGTGCTGTGATAAACCGATACAATTAAAGGC
GCCCCCGGTGGCGGAAACCCGAAACAGTGGCTGGAATTTAAATGATAAACCGATACAATTAAAGGC
GCCCCCGGTGGCGGACTGCAGATTCTGGAAATGGAAGAAGAATGATAAACCGATACAATTAAAGGC
GCCCCCGGTGGCGGAATGGAAAGCGAACGCAAACATCAGAGCTGATAAACCGATACAATTAAAGGC
GCCCCCGGTGGCGGACGCAAAGAACTGCAGAGCATGCTGTTTTGATAAACCGATACAATTAAAGGC
GCCCCCGGTGGCGGACCGGCGAGCAGCCGCACCCGCGAACCGTGATAAACCGATACAATTAAAGGC
GCCCCCGGTGGCGGACCGCCGCCGCCGCAGAGCGAACAGGAATGATAAACCGATACAATTAAAGGC
GCCCCCGGTGGCGGACCGGCGAACCGCCGCACCGAACCGGTGTGATAAACCGATACAATTAAAGGC
GCCCCCGGTGGCGGAGAACCGACCAGCCTGGCGCTGGCGAGCTGATAAACCGATACAATTAAAGGC
GCCCCCGGTGGCGGAGAACAGCATCTGGAAGGCAAAGGCGAATGATAAACCGATACAATTAAAGGC
GCCCCCGGTGGCGGAGGCGAAGATGATGATACCAGCCTGACCTGATAAACCGATACAATTAAAGGC
GCCCCCGGTGGCGGAGAATTTAAAGAAGGCAACCCGCGCCTGTGATAAACCGATACAATTAAAGGC
GCCCCCGGTGGCGGAACCTTTGAACCGCAGGTGCGCCAGCTGTGATAAACCGATACAATTAAAGGC
GCCCCCGGTGGCGGAGAACGCGAACCGCCGCAGCGCAGCCGCTGATAAACCGATACAATTAAAGGC
GCCCCCGGTGGCGGAAGCGATGAAAGCCTGGATGCGGAAGTGTGATAAACCGATACAATTAAAGGC
GCCCCCGGTGGCGGAGAACCGGAACAGGGCACCGAAGAAGTGTGATAAACCGATACAATTAAAGGC
GCCCCCGGTGGCGGAATTATGATTGAATTCAAGAAAGCGTTGTGATAAACCGATACAATTAAAGGC
GCCCCCGGTGGCGGACTGGAACCGGCGCCGAGCCCGGCGAGCTGATAAACCGATACAATTAAAGGC
GCCCCCGGTGGCGGAGAAGTGAAGATACCCCAAAAGAATTCCTGATAAACCGATACAATTAAAGGC
GCCCCCGGTGGCGGAGAAGAAGCGAAAGAAAACAAAGAACAGTGATAAACCGATACAATTAAAGGC
GCCCCCGGTGGCGGAAGCGGCGAACAGATTCGCAAACCGAGCTGATAAACCGATACAATTAAAGGC
GCCCCCGGTGGCGGAATTGGCGAACAGGGCAGCACCGATTATTGATAAACCGATACAATTAAAGGC
GCCCCCGGTGGCGGACCTAAGAAGAAAGAGGCCTTGTTGTTATGATAAACCGATACAATTAAAGGC
GCCCCCGGTGGCGGAATGGTGAGCGAAGGCGAAGAAGAAGCGTGATAAACCGATACAATTAAAGGC
GCCCCCGGTGGCGGAAGCTTTACCGGCCGCGAACCGAACCATTGATAAACCGATACAATTAAAGGC
GCCCCCGGTGGCGGAGAAGATGATGAAGCGCTGCTGCTGGCGTGATAAACCGATACAATTAAAGGC
GCCCCCGGTGGCGGAACCGAAGATAAAGAACCGGTGGATACCTGATAAACCGATACAATTAAAGGC
GCCCCCGGTGGCGGACAGGAACCGCAGGTGACCGAAGTGCTGTGATAAACCGATACAATTAAAGGC
GCCCCCGGTGGCGGAGCGCTGGAAGCGGGCAGCCATCTGACCTGATAAACCGATACAATTAAAGGC
GCCCCCGGTGGCGGACTGCAGGCGATTCATGAACCGGATCTGTGATAAACCGATACAATTAAAGGC
GCCCCCGGTGGCGGACCGTTTGAACCGGATCTGCAGAAAACCTGATAAACCGATACAATTAAAGGC
GCCCCCGGTGGCGGAGCGGTACGAAGTCCGGAATTTGAGAAGTGATAAACCGATACAATTAAAGGC
GCCCCCGGTGGCGGAAAAGTGCAGGTGCAGCCGGAACCGCCGTGATAAACCGATACAATTAAAGGC
GCCCCCGGTGGCGGAATTCAGCCGGCGGCGCTGGATGAACAGTGATAAACCGATACAATTAAAGGC
GCCCCCGGTGGCGGAAGCTTTACCCCGCTGCGCTGGGGCGAATGATAAACCGATACAATTAAAGGC
GCCCCCGGTGGCGGAAGCGAACAGATGGCGAGCAGCAGCCAGTGATAAACCGATACAATTAAAGGC
GCCCCCGGTGGCGGATTTCTGACCGCGGAACAGGAAGCGCTGTGATAAACCGATACAATTAAAGGC
GCCCCCGGTGGCGGAGATCCGAGCGAACCGCATAGCTATGGCTGATAAACCGATACAATTAAAGGC
GCCCCCGGTGGCGGATGGATCAAGAAGGAGATGAAACGGTACTGATAAACCGATACAATTAAAGGC
GCCCCCGGTGGCGGAGAACCGTTTCTGCCGCGCGGCGAAATGTGATAAACCGATACAATTAAAGGC
GCCCCCGGTGGCGGAGAAGTGCATAGCATTAAAGTGGTGGATTGATAAACCGATACAATTAAAGGC
GCCCCCGGTGGCGGAATTGAAAACCCGGAAGAAAGCGATCAGTGATAAACCGATACAATTAAAGGC
GCCCCCGGTGGCGGAGCGCGCAGCCGCCTGAGCGAAAACCTGTGATAAACCGATACAATTAAAGGC
GCCCCCGGTGGCGGACCGCAGACCGCGGAACCGGAAACCCCGTGATAAACCGATACAATTAAAGGC
GCCCCCGGTGGCGGAATTGAATATGCGGCGGTGGCGCGCCATTGATAAACCGATACAATTAAAGGC
GCCCCCGGTGGCGGAGAATTTAGCAGCGCGAAACAGCCGGGCTGATAAACCGATACAATTAAAGGC
GCCCCCGGTGGCGGACGCTATCGCGCGGCGGAAGTGTTTACCTGATAAACCGATACAATTAAAGGC
GCCCCCGGTGGCGGAAAGAAGTTACGTCACCGGATCTACGAGTGATAAACCGATACAATTAAAGGC
GCCCCCGGTGGCGGACCTGCCAAGAAAAGGAAGACTGAGACGTGATAAACCGATACAATTAAAGGC
GCCCCCGGTGGCGGAAAACGCGATGAAGATAGCAAAAGCATGTGATAAACCGATACAATTAAAGGC
GCCCCCGGTGGCGGAACCGAAGCGGAAGGCGCGGGCGAACAGTGATAAACCGATACAATTAAAGGC
GCCCCCGGTGGCGGAGAAGAAGAACAGTTTGAAATGGATATTTGATAAACCGATACAATTAAAGGC
GCCCCCGGTGGCGGACGCGAACCGCCGGCGCGCCAGCATGGCTGATAAACCGATACAATTAAAGGC
GCCCCCGGTGGCGGACGCCTGTATGCGCAGTTTGAAGAAGGCTGATAAACCGATACAATTAAAGGC
GCCCCCGGTGGCGGAGAAGCGGCGCTGGCGAAACAGGGCCTGTGATAAACCGATACAATTAAAGGC
GCCCCCGGTGGCGGACCGGTGATGACCAGCCCGGAACAGCATTGATAAACCGATACAATTAAAGGC
GCCCCCGGTGGCGGAATGGAAGAAGGGGATGAGGACGAGAAATGATAAACCGATACAATTAAAGGC
GCCCCCGGTGGCGGACAGGCGCAGAAAGTGATGGAAGGCGAATGATAAACCGATACAATTAAAGGC
GCCCCCGGTGGCGGAACCCGCCCGGAACAGGGCCATCAGCCGTGATAAACCGATACAATTAAAGGC
GCCCCCGGTGGCGGATTTCTGAACTGGGCGGAACCGAACCTGTGATAAACCGATACAATTAAAGGC
GCCCCCGGTGGCGGAGGAGAGGGGATAGCAAAGAAGGCGATTTGATAAACCGATACAATTAAAGGC
GCCCCCGGTGGCGGAGTGCCGGCGGCGCTGGAACCGGTGTGGTGATAAACCGATACAATTAAAGGC
GCCCCCGGTGGCGGAGAAGAAGCGGAACTGCAGGGCCTGGGCTGATAAACCGATACAATTAAAGGC
GCCCCCGGTGGCGGACTGTTTTATGGCCGCCTGGCGGAACCGTGATAAACCGATACAATTAAAGGC
GCCCCCGGTGGCGGAGAAGTGGCGATGCAGCAGGCGATTGAATGATAAACCGATACAATTAAAGGC
GCCCCCGGTGGCGGACAAATTGAGTCGAAGAAGCGACCACAATGATAAACCGATACAATTAAAGGC
GCCCCCGGTGGCGGACTGGAACCGCTGTGGCCGCTGAGCCTGTGATAAACCGATACAATTAAAGGC
GCCCCCGGTGGCGGACTGGTGAACGAACGCGCGCAGGAAGCGTGATAAACCGATACAATTAAAGGC
GCCCCCGGTGGCGGAAAAGTGAAAGAAACCAAAGTGACCCGCTGATAAACCGATACAATTAAAGGC
GCCCCCGGTGGCGGACGCGAAACCCAGGTGCTGGTGGTGAAATGATAAACCGATACAATTAAAGGC
GCCCCCGGTGGCGGACGAACAGTGGGTGTGGAGAAGAAGAAGTGATAAACCGATACAATTAAAGGC
GCCCCCGGTGGCGGACAAAAGAAGAAAGCAGGTGAACAGAGCTGATAAACCGATACAATTAAAGGC
GCCCCCGGTGGCGGAGATGAACCGGATATGCATGAAGATACCTGATAAACCGATACAATTAAAGGC
GCCCCCGGTGGCGGAATGTTTGCGCGCTTTGAAGAAATGGAATGATAAACCGATACAATTAAAGGC
GCCCCCGGTGGCGGAGATAGCATTGAAGAAGATGATGAACTGTGATAAACCGATACAATTAAAGGC
GCCCCCGGTGGCGGAGAACTGTTTGAAGTGCCGGATACCTGGTGATAAACCGATACAATTAAAGGC
GCCCCCGGTGGCGGACATAGCGGCTATGGCGATGGCGAAGATTGATAAACCGATACAATTAAAGGC
GCCCCCGGTGGCGGACCGCATGAAGGCCTGAGCACCCCGAGCTGATAAACCGATACAATTAAAGGC
GCCCCCGGTGGCGGAATTGCGAGCGTGGAAGATAGCGAACGCTGATAAACCGATACAATTAAAGGC
GCCCCCGGTGGCGGAGGCGCGGAAGCGCTGCAGCGCCAGTATTGATAAACCGATACAATTAAAGGC
GCCCCCGGTGGCGGACAGATGGAAGGCATGCGCAAAGGCCTGTGATAAACCGATACAATTAAAGGC
GCCCCCGGTGGCGGATGGGATATGGAAGATGATGAAACCATTTGATAAACCGATACAATTAAAGGC
GCCCCCGGTGGCGGAATTACCGAAGCGGAAGAAGAAGAAGATTGATAAACCGATACAATTAAAGGC
GCCCCCGGTGGCGGAGAATTTCTGGCGCAGCATGCGAGCCTGTGATAAACCGATACAATTAAAGGC
GCCCCCGGTGGCGGACCGCGCACCTGGCTGCAGGAACCGGTGTGATAAACCGATACAATTAAAGGC
GCCCCCGGTGGCGGAGCGCATGGCGCGGCGACCCTGGAACCGTGATAAACCGATACAATTAAAGGC
GCCCCCGGTGGCGGATATTTTCAGGAAAGCCGCAAAACCATTTGATAAACCGATACAATTAAAGGC
GCCCCCGGTGGCGGAGCAGAGAAAGAGGACGTGATTTTCTTCTGATAAACCGATACAATTAAAGGC
GCCCCCGGTGGCGGAATGCTGGAAGGCCGCCGCAGCCTGGCGTGATAAACCGATACAATTAAAGGC
GCCCCCGGTGGCGGAAACAGGAAAGAAAAGAAAATCTACGCTTGATAAACCGATACAATTAAAGGC
GCCCCCGGTGGCGGACAGGGCACCACCGTGACCGTGAGCGAATGATAAACCGATACAATTAAAGGC
GCCCCCGGTGGCGGAGAACTGGAACTGGGCCCGCTGCTGCCGTGATAAACCGATACAATTAAAGGC
GCCCCCGGTGGCGGAGAAGAAAACAAACGCCAGCGCACCTATTGATAAACCGATACAATTAAAGGC
GCCCCCGGTGGCGGATTTCTGAACCTGGAACCGCGCAAACCGTGATAAACCGATACAATTAAAGGC
GCCCCCGGTGGCGGAAAAGCGAGCCGCAACGAAGAAACCTTTTGATAAACCGATACAATTAAAGGC
GCCCCCGGTGGCGGAGCGTATGTGGCGGTGGCGGTGGAACCGTGATAAACCGATACAATTAAAGGC
GCCCCCGGTGGCGGAGTGTATAACAGCCGCCGCCCGATTGAATGATAAACCGATACAATTAAAGGC
GCCCCCGGTGGCGGAATATTAGAAAAGCTGCCGCATGAGGCGTGATAAACCGATACAATTAAAGGC
GCCCCCGGTGGCGGAACCAGCGGCGAACAGAGCGTGGGCCTGTGATAAACCGATACAATTAAAGGC
GCCCCCGGTGGCGGAGAAAGCAGCGGCAGCGAAGCGGAAAGCTGATAAACCGATACAATTAAAGGC
GCCCCCGGTGGCGGAAAAATGAACAGCGATCCGGAAGAACCGTGATAAACCGATACAATTAAAGGC
GCCCCCGGTGGCGGAGATGAGCATAAGAAGATGACTGAATTTTGATAAACCGATACAATTAAAGGC
GCCCCCGGTGGCGGACAGAACGAAGGCGATGATCAGACCAGCTGATAAACCGATACAATTAAAGGC
GCCCCCGGTGGCGGAAGCAGCAGCAGCAGCGAAGATAGCGATTGATAAACCGATACAATTAAAGGC
GCCCCCGGTGGCGGAGCGCGCGGCAAACGCGTGCGCCAGGAATGATAAACCGATACAATTAAAGGC
GCCCCCGGTGGCGGAAGCGAAGAAGCGGCGGAACCGCATAGCTGATAAACCGATACAATTAAAGGC
GCCCCCGGTGGCGGAGCGATGGCGCCGACCGAACCGCAGATTTGATAAACCGATACAATTAAAGGC
GCCCCCGGTGGCGGACTGCGCCCGAACAGCGCGGGCGAAAGCTGATAAACCGATACAATTAAAGGC
GCCCCCGGTGGCGGAAGCGAAAGCACCGCGACCGAACCGGTGTGATAAACCGATACAATTAAAGGC
GCCCCCGGTGGCGGAGAATATGTGGAAGAAGAAGGCATTCAGTGATAAACCGATACAATTAAAGGC
GCCCCCGGTGGCGGAAGCCCGACCAGCGAAAGCGCGGAAGAATGATAAACCGATACAATTAAAGGC
GCCCCCGGTGGCGGAAGCAAAGGCTTTAGCCTGAACTGGGAATGATAAACCGATACAATTAAAGGC
GCCCCCGGTGGCGGAAGCCGCGATCGCAAAGAAGAAAGCATTTGATAAACCGATACAATTAAAGGC
GCCCCCGGTGGCGGACGCTTTCAGCAGGATGAACAGAAATTTTGATAAACCGATACAATTAAAGGC
GCCCCCGGTGGCGGACTGATTCATCGCAGCAAAGAAGAAGAATGATAAACCGATACAATTAAAGGC
GCCCCCGGTGGCGGACGCGAAAGCGTGGAAGAAGAACAGGCGTGATAAACCGATACAATTAAAGGC
GCCCCCGGTGGCGGAACCACCAGCAAAAGCGAACCGACCAACTGATAAACCGATACAATTAAAGGC
GCCCCCGGTGGCGGATATCCGGCGGAACCGGATAGCTGGGTGTGATAAACCGATACAATTAAAGGC
GCCCCCGGTGGCGGACATGAAAACGCGGCGCTGGAAGGCAAATGATAAACCGATACAATTAAAGGC
GCCCCCGGTGGCGGACTGCTGGAACATGGCGATACCAAACCGTGATAAACCGATACAATTAAAGGC
GCCCCCGGTGGCGGATTTAACATGCAGCTGATTGAACAGGTGTGATAAACCGATACAATTAAAGGC
GCCCCCGGTGGCGGACAGAAGGAAAAGAATGCGATAATTTCATGATAAACCGATACAATTAAAGGC
GCCCCCGGTGGCGGACACAGCGGCCGTCCAGGGGAGCAAGAATGATAAACCGATACAATTAAAGGC
GCCCCCGGTGGCGGACGCCTGCGCCTGCCGCTGCCGCATGAATGATAAACCGATACAATTAAAGGC
GCCCCCGGTGGCGGAAGCGAAGAAAGCAGCGATAGCACCAGCTGATAAACCGATACAATTAAAGGC
GCCCCCGGTGGCGGAAGCTTTGAAAGCGAAACCAGCCATATGTGATAAACCGATACAATTAAAGGC
GCCCCCGGTGGCGGACCGGAAAGCGAATTTATGGATGTGAACTGATAAACCGATACAATTAAAGGC
GCCCCCGGTGGCGGAGAAAGCGCGAACGTGAAAACCATGGGCTGATAAACCGATACAATTAAAGGC
GCCCCCGGTGGCGGAATTGAAGATAACCGCGAACAGGATGATTGATAAACCGATACAATTAAAGGC
GCCCCCGGTGGCGGAGGTAAAGGAGCGAAGAAGGAATCGCACTGATAAACCGATACAATTAAAGGC
GCCCCCGGTGGCGGAGAACCGGAAGATAAAAGCGTGGATAGCTGATAAACCGATACAATTAAAGGC
GCCCCCGGTGGCGGACGCGCGACCGAACCGGGCAGCGGCCTGTGATAAACCGATACAATTAAAGGC
GCCCCCGGTGGCGGAGAACTGGAAGATGGCGAAGGCTGGCCGTGATAAACCGATACAATTAAAGGC
GCCCCCGGTGGCGGAGAAGTGGAAGATTTTACCGAATTTGTGTGATAAACCGATACAATTAAAGGC
GCCCCCGGTGGCGGACATCCGTATGGCTATGAAGGCCCGCGCTGATAAACCGATACAATTAAAGGC
GCCCCCGGTGGCGGAGAAGTGGATCAGGAAGCGGCGAGCCTGTGATAAACCGATACAATTAAAGGC
GCCCCCGGTGGCGGAGAAAAGATGCGTCGGGAGTCGGTGGAGTGATAAACCGATACAATTAAAGGC
GCCCCCGGTGGCGGAGTGATTAGCACCGAACCGCCGAACCTGTGATAAACCGATACAATTAAAGGC
GCCCCCGGTGGCGGACCGGAACCGGAAGGCCCGCAGAGCGCGTGATAAACCGATACAATTAAAGGC
GCCCCCGGTGGCGGAGTGGTGTGGACCGAACAGGAACCGCGCTGATAAACCGATACAATTAAAGGC
GCCCCCGGTGGCGGAGGCACCGTGGAACAGATGGAACAGATGTGATAAACCGATACAATTAAAGGC
GCCCCCGGTGGCGGACGCGAACAGGAAGAAGAAGAAGAAATGTGATAAACCGATACAATTAAAGGC
GCCCCCGGTGGCGGACAGGGCGCGATTCATGAACAGGCGATTTGATAAACCGATACAATTAAAGGC
GCCCCCGGTGGCGGAGAACCGATTCAGAGCAAAGAAGCGTATTGATAAACCGATACAATTAAAGGC
GCCCCCGGTGGCGGAGCGACCCTGAGCATTGCGGAACCGAAATGATAAACCGATACAATTAAAGGC
GCCCCCGGTGGCGGAGAAGCGGCGGCGCGCTTTGTGAAAATTTGATAAACCGATACAATTAAAGGC
GCCCCCGGTGGCGGAATTCATGAATTTGAACTGGATCTGCTGTGATAAACCGATACAATTAAAGGC
GCCCCCGGTGGCGGAATTTATCCGCCGGGCGAACCGGGCAAATGATAAACCGATACAATTAAAGGC
GCCCCCGGTGGCGGAGGCGAACATGAACTGGAAGCGGGCTTTTGATAAACCGATACAATTAAAGGC
GCCCCCGGTGGCGGACATCGTAAGAATGAGGAGCTTGGCCAATGATAAACCGATACAATTAAAGGC
GCCCCCGGTGGCGGAGCGCATGAAGATGGCGATGGCGAACCGTGATAAACCGATACAATTAAAGGC
GCCCCCGGTGGCGGAGGCAGCGAACCGGTGACCAGCGGCCCGTGATAAACCGATACAATTAAAGGC
GCCCCCGGTGGCGGACGCCGCGAACGCCCGAGCACCGCGCATTGATAAACCGATACAATTAAAGGC
GCCCCCGGTGGCGGACTGGAACATAAAGAAAGCCTGGTGTATTGATAAACCGATACAATTAAAGGC
GCCCCCGGTGGCGGACCGTCTGTGCAAAAGCGGAAGAAAGAATGATAAACCGATACAATTAAAGGC
GCCCCCGGTGGCGGACTGGCGAGCGAACCGAGCCATCTGCAGTGATAAACCGATACAATTAAAGGC
GCCCCCGGTGGCGGAGAACCGCGCGTGGAAGTGCGCGAAGGCTGATAAACCGATACAATTAAAGGC
GCCCCCGGTGGCGGACAGGCGCGCCTGGAAGGCAGCGCGCTGTGATAAACCGATACAATTAAAGGC
GCCCCCGGTGGCGGACTGGATGAAGAAGAAGATGAACATCTGTGATAAACCGATACAATTAAAGGC
GCCCCCGGTGGCGGAATTCATATTCGCGGCGGCGTGTTTGAATGATAAACCGATACAATTAAAGGC
GCCCCCGGTGGCGGAAGCAGCGAAGCGGATGAAGATAGCGATTGATAAACCGATACAATTAAAGGC
GCCCCCGGTGGCGGAACCGCGAGCCGCAGCGAAGGCGGCAGCTGATAAACCGATACAATTAAAGGC
GCCCCCGGTGGCGGACAGACCATTCAGCCGAAACGCGATGAATGATAAACCGATACAATTAAAGGC
GCCCCCGGTGGCGGAATAGAGAAAAGACCTCTCGAGACAGGATGATAAACCGATACAATTAAAGGC
GCCCCCGGTGGCGGACTGCGCAAAGCGGAAAGCATTGTGCCGTGATAAACCGATACAATTAAAGGC
GCCCCCGGTGGCGGACTGGAACCGAGCCTGTTTATTCAGAAATGATAAACCGATACAATTAAAGGC
GCCCCCGGTGGCGGAAGCCATCGCGCGGGCGAAGGCCGCGTGTGATAAACCGATACAATTAAAGGC
GCCCCCGGTGGCGGAAGCGGCGAAGAAGAAGGCGCGGAAGATTGATAAACCGATACAATTAAAGGC
GCCCCCGGTGGCGGAGAAGCGCGCCTGTGGGAAACCAGCATTTGATAAACCGATACAATTAAAGGC
GCCCCCGGTGGCGGAGAGCAAGAAAAGCGGGAGGAAATTTCGTGATAAACCGATACAATTAAAGGC
GCCCCCGGTGGCGGACTAGAAAAGAAGGCTAAATTCGACTCTTGATAAACCGATACAATTAAAGGC
GCCCCCGGTGGCGGAGAAGCGAACCCGCCGAGCAGCGCGAGCTGATAAACCGATACAATTAAAGGC
GCCCCCGGTGGCGGAAGCGAAGCGCCGACCGGCAGCAGCGGCTGATAAACCGATACAATTAAAGGC
GCCCCCGGTGGCGGATATCTGAGCGAATTTCCGTTTCAGATTTGATAAACCGATACAATTAAAGGC
GCCCCCGGTGGCGGATTAGAGAAAGAGGAAGAGACTAAGAAATGATAAACCGATACAATTAAAGGC
GCCCCCGGTGGCGGAAGCCGCAGCCGCGAAAACGAACGCAAATGATAAACCGATACAATTAAAGGC
GCCCCCGGTGGCGGAGAACTGCTGCTGGGCCCGAGCAACTTTTGATAAACCGATACAATTAAAGGC
GCCCCCGGTGGCGGAGCGGAAGAAGCGCAGGAAGGCGGCGATTGATAAACCGATACAATTAAAGGC
GCCCCCGGTGGCGGAGGCGAAGCGTGGCCGTTTGAAGAAGTGTGATAAACCGATACAATTAAAGGC
GCCCCCGGTGGCGGAGAAGGCGAAGAAATTGAAGTGGATGTGTGATAAACCGATACAATTAAAGGC
GCCCCCGGTGGCGGAGATTATCTGGATGATGAAGATGAAGATTGATAAACCGATACAATTAAAGGC
GCCCCCGGTGGCGGAAAGAATAGGAGACAAGAAATGCTCTTTTGATAAACCGATACAATTAAAGGC
GCCCCCGGTGGCGGAATTGATAGCGAAAGCGTGGCGTTTCTGTGATAAACCGATACAATTAAAGGC
GCCCCCGGTGGCGGAGCGGTGGAACTGAGCCATATTCGCAACTGATAAACCGATACAATTAAAGGC
GCCCCCGGTGGCGGAGAAGTGCCGTTTGATCATCTGGGCAAATGATAAACCGATACAATTAAAGGC
GCCCCCGGTGGCGGAGTGAAAGAAATGAACGAACAGGCGTATTGATAAACCGATACAATTAAAGGC
GCCCCCGGTGGCGGATTACTGGAAAAGCATCTCAAGACACACTGATAAACCGATACAATTAAAGGC
GCCCCCGGTGGCGGATTTGATCCGGAAGCGAGCCCGTTTGCGTGATAAACCGATACAATTAAAGGC
GCCCCCGGTGGCGGAGCGCAGGAACAGGCGGGCAGCCTGGTGTGATAAACCGATACAATTAAAGGC
GCCCCCGGTGGCGGAAGCGCGTTTGAATTTCTGAGCGAAGCGTGATAAACCGATACAATTAAAGGC
GCCCCCGGTGGCGGAATGGCGGAACGCCGCGCGCATATGATTTGATAAACCGATACAATTAAAGGC
GCCCCCGGTGGCGGAGCGGAAGAACCGGCGGAACCGCGCGCGTGATAAACCGATACAATTAAAGGC
GCCCCCGGTGGCGGAGAGCAGGAAAAGCAAGCCGGGGAGGAATGATAAACCGATACAATTAAAGGC
GCCCCCGGTGGCGGAAGCGCGCGCCCGGAACAGAAACCGCAGTGATAAACCGATACAATTAAAGGC
GCCCCCGGTGGCGGACAGGGCCGCCGCGGCGGCGAACGCCTGTGATAAACCGATACAATTAAAGGC
GCCCCCGGTGGCGGAATGGAAGCGCTGGCGGCGTATTTTGTGTGATAAACCGATACAATTAAAGGC
GCCCCCGGTGGCGGACAGGAATATAAATTTCAGATGAAAATGTGATAAACCGATACAATTAAAGGC
GCCCCCGGTGGCGGACCGGGCAACTATGTGGAACCGGAAGCGTGATAAACCGATACAATTAAAGGC
GCCCCCGGTGGCGGAATGAAACGCCGCGGCGAACGCCATAAATGATAAACCGATACAATTAAAGGC
GCCCCCGGTGGCGGATTTGATCCGACCGCGGAACCGTTTGCGTGATAAACCGATACAATTAAAGGC
GCCCCCGGTGGCGGACTGCGCGGCCTGGGCGGCCTGGCGGAATGATAAACCGATACAATTAAAGGC
GCCCCCGGTGGCGGAAAGAAGAAGAAGGCGCGACGAGAAGAATGATAAACCGATACAATTAAAGGC
GCCCCCGGTGGCGGAGAAGCGGTGTATCGCGCGTATATTCATTGATAAACCGATACAATTAAAGGC
GCCCCCGGTGGCGGACAGAACTGGCCGCATTATCGCGAACCGTGATAAACCGATACAATTAAAGGC
GCCCCCGGTGGCGGATTTGCGGATGATATTGAACTGCTGAAATGATAAACCGATACAATTAAAGGC
GCCCCCGGTGGCGGACAGGAACGCCTGGGCGAACAGAGCGGCTGATAAACCGATACAATTAAAGGC
GCCCCCGGTGGCGGAGAAGAAAGCCGCGAACAGGAAGATCTGTGATAAACCGATACAATTAAAGGC
GCCCCCGGTGGCGGAATTCGCGAAGGCGAACTGGAAGGCAGCTGATAAACCGATACAATTAAAGGC
GCCCCCGGTGGCGGACGCCGCGAACCGGCGCGCTTTGGCCTGTGATAAACCGATACAATTAAAGGC
GCCCCCGGTGGCGGACTGGAGCCTCCGCAAAAGAAAAGCGTGTGATAAACCGATACAATTAAAGGC
GCCCCCGGTGGCGGAAAGGAGGGGAAGAAGAAGAAACGTGATTGATAAACCGATACAATTAAAGGC
GCCCCCGGTGGCGGATGGAAAACCATGCGCCAGGAACCGCCGTGATAAACCGATACAATTAAAGGC
GCCCCCGGTGGCGGAGAACGCAGCCCGATTCCGAGCATTCTGTGATAAACCGATACAATTAAAGGC
GCCCCCGGTGGCGGAGTCTTTAAGCGCATCGAGAAGCGGATCTGATAAACCGATACAATTAAAGGC
GCCCCCGGTGGCGGACAGCGCGCGCGCGAACCGAGCGATGTGTGATAAACCGATACAATTAAAGGC
GCCCCCGGTGGCGGAGAGGCCGAGGGCGAGGAAATCTTCGCCTGATAAACCGATACAATTAAAGGC
GCCCCCGGTGGCGGACGCAAACCGCTGCGCGGCATGGAAATTTGATAAACCGATACAATTAAAGGC
GCCCCCGGTGGCGGAATTGAAGTGGATATTGGCACCCCGAGCTGATAAACCGATACAATTAAAGGC
GCCCCCGGTGGCGGAAGCGAAAACAGCGATAACGATACCAAATGATAAACCGATACAATTAAAGGC
GCCCCCGGTGGCGGACTGCGCTTTAACAGCGAACAGACCAGCTGATAAACCGATACAATTAAAGGC
GCCCCCGGTGGCGGAAGCGAACAGACCCAGAGCAGCAGCAACTGATAAACCGATACAATTAAAGGC
GCCCCCGGTGGCGGATTTCATCCGCTGGAACCGCCGTTTCATTGATAAACCGATACAATTAAAGGC
GCCCCCGGTGGCGGAGAACCGACCGATTTTATGCGCCATCTGTGATAAACCGATACAATTAAAGGC
GCCCCCGGTGGCGGAGTGGAAAGCCGCAGCGCGAGCCGCCGCTGATAAACCGATACAATTAAAGGC
GCCCCCGGTGGCGGAGCGTTTGTGAACGAACGCGAAGATACCTGATAAACCGATACAATTAAAGGC
GCCCCCGGTGGCGGAGAAGAGCACAAACCCGGTAAGAACAAATGATAAACCGATACAATTAAAGGC
GCCCCCGGTGGCGGACAGGCGGAACCGAGCAGCAACATTAGCTGATAAACCGATACAATTAAAGGC
GCCCCCGGTGGCGGACGCAGCAGCCCGGCGACCCATGAACCGTGATAAACCGATACAATTAAAGGC
GCCCCCGGTGGCGGACATGAAGCGCCGGAAGATGAAGCGCAGTGATAAACCGATACAATTAAAGGC
GCCCCCGGTGGCGGAAGCCATAGCGAACCGCAGCAGCAGGGCTGATAAACCGATACAATTAAAGGC
GCCCCCGGTGGCGGAATTAAACCGCGCCAGCGCGAACTGGCGTGATAAACCGATACAATTAAAGGC
GCCCCCGGTGGCGGATTTAGCCATGGCGAACAGGTGTATATGTGATAAACCGATACAATTAAAGGC
GCCCCCGGTGGCGGACCGACCGAACTGCATACCACCGTGGCGTGATAAACCGATACAATTAAAGGC
GCCCCCGGTGGCGGATTTGGCATGCGCATTCGCCAGAACGAATGATAAACCGATACAATTAAAGGC
GCCCCCGGTGGCGGACTGGTACGGGAATTCGAGAAGGATCTGTGATAAACCGATACAATTAAAGGC
GCCCCCGGTGGCGGACAACGAGAGAAAAGGAACCATGAGCTATGATAAACCGATACAATTAAAGGC
GCCCCCGGTGGCGGACAGCAGCAGAAACGCCAGGGCGAAAGCTGATAAACCGATACAATTAAAGGC
GCCCCCGGTGGCGGACTGAGCACCGAACAGGAAGAACGCGGCTGATAAACCGATACAATTAAAGGC
GCCCCCGGTGGCGGACCCAAAGAACCTATTTTCCGGCCCGACTGATAAACCGATACAATTAAAGGC
GCCCCCGGTGGCGGAAAAGCGAAAGTGGAAGGCCGCTGGAAATGATAAACCGATACAATTAAAGGC
GCCCCCGGTGGCGGAGAACGCAGCCGCAGCAGCAGCCGCGATTGATAAACCGATACAATTAAAGGC
GCCCCCGGTGGCGGAGCGAGCAGCGAAAGCGATGAAGGCCATTGATAAACCGATACAATTAAAGGC
GCCCCCGGTGGCGGACCGCCGGGCACCCTGCCGCTGGGCGAATGATAAACCGATACAATTAAAGGC
GCCCCCGGTGGCGGAGAAGAAGATGAAGTGGAAGGCGAAGCGTGATAAACCGATACAATTAAAGGC
GCCCCCGGTGGCGGAGAAGGCGATCTGGCGGCGGATAGCTTTTGATAAACCGATACAATTAAAGGC
GCCCCCGGTGGCGGAGAAAACCCGCCGCCGCAGGCGGAACAGTGATAAACCGATACAATTAAAGGC
GCCCCCGGTGGCGGACTGCCGAGCGAACAGAGCCATCGCAAATGATAAACCGATACAATTAAAGGC
GCCCCCGGTGGCGGAACTAGTGAACAAGAGAAAGCCGATGGTTGATAAACCGATACAATTAAAGGC
GCCCCCGGTGGCGGAGAAGATACCGATGATGCGGGCGGCAGCTGATAAACCGATACAATTAAAGGC
GCCCCCGGTGGCGGAGTGCGCCGCATGCTGGGCATTGAACCGTGATAAACCGATACAATTAAAGGC
GCCCCCGGTGGCGGACAGACCGAACAGAGCTGGTATCTGGGCTGATAAACCGATACAATTAAAGGC
GCCCCCGGTGGCGGAGAATTTGAAAAGAAACGAGGAAAGAAATGATAAACCGATACAATTAAAGGC
GCCCCCGGTGGCGGAGGCGAACTGCATTTTATTGAACAGATGTGATAAACCGATACAATTAAAGGC
GCCCCCGGTGGCGGAGAACATGGCGATGCGAAAGATCAGGAATGATAAACCGATACAATTAAAGGC
GCCCCCGGTGGCGGACGCATGGCGGCGAACAAACGCGAAATGTGATAAACCGATACAATTAAAGGC
GCCCCCGGTGGCGGACATCAGGAAGAAGAAATTGCGGATGAATGATAAACCGATACAATTAAAGGC
GCCCCCGGTGGCGGAAACGAAAGCGAAGCGCAGGCGCCGAGCTGATAAACCGATACAATTAAAGGC
GCCCCCGGTGGCGGAGAAAAGTTGGACTATTACTATGACGATTGATAAACCGATACAATTAAAGGC
GCCCCCGGTGGCGGAGAATTATTGAAGAATTCCGCGTCCTCCTGATAAACCGATACAATTAAAGGC
GCCCCCGGTGGCGGACTGCCGCTGCTGCTGCTGCAGGAACCGTGATAAACCGATACAATTAAAGGC
GCCCCCGGTGGCGGAGAAAGCGGCGATAGCCAGCTGCTGAGCTGATAAACCGATACAATTAAAGGC
GCCCCCGGTGGCGGACCGACCCATGTGCTGCAGGAACAGATTTGATAAACCGATACAATTAAAGGC
GCCCCCGGTGGCGGAGCGTGGCCGACCCTGGAACCGCGCCCGTGATAAACCGATACAATTAAAGGC
GCCCCCGGTGGCGGAGATGAACTGACCGATCTGGCGCTGAAATGATAAACCGATACAATTAAAGGC
GCCCCCGGTGGCGGAGCGGTGAAACGCGAACTGGGCAGCCTGTGATAAACCGATACAATTAAAGGC
GCCCCCGGTGGCGGAAAAGAACATCCGGATCATAAACCGACCTGATAAACCGATACAATTAAAGGC
GCCCCCGGTGGCGGAGAAATTGATCTGTGGGAAACCGCGCTGTGATAAACCGATACAATTAAAGGC
GCCCCCGGTGGCGGAATGGCGAAGAATCAGGAACAAAAGAAGTGATAAACCGATACAATTAAAGGC
GCCCCCGGTGGCGGAGGCGAAGAAGAACCGCTGGAAGGCTGGTGATAAACCGATACAATTAAAGGC
GCCCCCGGTGGCGGACATAGCGCGCATCCGAGCGAACAGCCGTGATAAACCGATACAATTAAAGGC
GCCCCCGGTGGCGGACTGGTGGAAGATGAAGAAGAAGATACCTGATAAACCGATACAATTAAAGGC
GCCCCCGGTGGCGGACTGAAAGAACTGCCGCTGCGCCGCCAGTGATAAACCGATACAATTAAAGGC
GCCCCCGGTGGCGGAGCGCCGGGCCCGGAACCGAGCCCGCAGTGATAAACCGATACAATTAAAGGC
GCCCCCGGTGGCGGATTTAGTGAGCCGCAACAATTGGAGAAGTGATAAACCGATACAATTAAAGGC
GCCCCCGGTGGCGGACGTGCGGAGAAGGAAGGCCCTGGAGAGTGATAAACCGATACAATTAAAGGC
GCCCCCGGTGGCGGAAAACGCGAACAGGATGATACCAGCAACTGATAAACCGATACAATTAAAGGC
GCCCCCGGTGGCGGACCGAGCGCGGAAGCGGGCCAGAACCTGTGATAAACCGATACAATTAAAGGC
GCCCCCGGTGGCGGAAGCAGCCTGATTTATGTGGAACAGAACTGATAAACCGATACAATTAAAGGC
GCCCCCGGTGGCGGAATTGCGACCTTTGAACTGAGCGGCTGGTGATAAACCGATACAATTAAAGGC
GCCCCCGGTGGCGGACAGCAGAAACGCGCGGCGGAACTGCTGTGATAAACCGATACAATTAAAGGC
GCCCCCGGTGGCGGAGGCGTGCGCTATAACCGCACCCTGGAATGATAAACCGATACAATTAAAGGC
GCCCCCGGTGGCGGAACGGAGAAGAAGAAGTCACGTAAGAAATGATAAACCGATACAATTAAAGGC
GCCCCCGGTGGCGGACGCGAAGCGGAAATTCTGCTGGGCGATTGATAAACCGATACAATTAAAGGC
GCCCCCGGTGGCGGAAATGCATCATTCTTTGAGGAAACCGGTTGATAAACCGATACAATTAAAGGC
GCCCCCGGTGGCGGACGCGATCGCGAACGCGAAGGCCGCTTTTGATAAACCGATACAATTAAAGGC
GCCCCCGGTGGCGGACCGCCGCTGACCGTGGAACCGCGCGTGTGATAAACCGATACAATTAAAGGC
GCCCCCGGTGGCGGACAGTGGCTGGAAAGCCGCGTGCAGCCGTGATAAACCGATACAATTAAAGGC
GCCCCCGGTGGCGGAGGCGCGGGCGCGCTGGTGCATGAAGAATGATAAACCGATACAATTAAAGGC
GCCCCCGGTGGCGGAAAATTTCGCAACGAACTGGTGTTTAGCTGATAAACCGATACAATTAAAGGC
GCCCCCGGTGGCGGAAGCACCAGCATTAGCGAACTGAGCTATTGATAAACCGATACAATTAAAGGC
GCCCCCGGTGGCGGAAGCATGGTGCCGGAACCGGTGGAAACCTGATAAACCGATACAATTAAAGGC
GCCCCCGGTGGCGGACGCACAGAACCGCGGAAGAAGATAAGTTGATAAACCGATACAATTAAAGGC
GCCCCCGGTGGCGGAAAAATGACCCGCGGCCGCCAGAGCGAATGATAAACCGATACAATTAAAGGC
GCCCCCGGTGGCGGAAAACATGAAGGCACCGATCGCACCGTGTGATAAACCGATACAATTAAAGGC
GCCCCCGGTGGCGGAGCGGGCCTGCTGGAACCGCATCCGAGCTGATAAACCGATACAATTAAAGGC
GCCCCCGGTGGCGGAGAACCGAGCGAAACCAAAATGAGCAAATGATAAACCGATACAATTAAAGGC
GCCCCCGGTGGCGGATATGTGGAACCGGTGAACCGCAACGTGTGATAAACCGATACAATTAAAGGC
GCCCCCGGTGGCGGACAGCATAGCGCGGAAAGCAGCGGCAACTGATAAACCGATACAATTAAAGGC
GCCCCCGGTGGCGGAGAACAGGAAAGCGGCCAGGAAACCCTGTGATAAACCGATACAATTAAAGGC
GCCCCCGGTGGCGGACCGCAGCCGGAAAACTGGGTGCAGTTTTGATAAACCGATACAATTAAAGGC
GCCCCCGGTGGCGGACTGTTTGGCCTGCCGCGCACCGGCGAATGATAAACCGATACAATTAAAGGC
GCCCCCGGTGGCGGAGAGCTGCACCGCCATAAGAAAACACACTGATAAACCGATACAATTAAAGGC
GCCCCCGGTGGCGGACATAGCGAACGCTTTATTCCGCTGAAATGATAAACCGATACAATTAAAGGC
GCCCCCGGTGGCGGAGATAGCGATGAACTGGGCGATAGCATGTGATAAACCGATACAATTAAAGGC
GCCCCCGGTGGCGGACAGATGCTGCGCCAGGCGCTGCTGGAATGATAAACCGATACAATTAAAGGC
GCCCCCGGTGGCGGACTGGAAGATAGCCCGGAAGAAGCGGAATGATAAACCGATACAATTAAAGGC
GCCCCCGGTGGCGGAATGGAAACCCAGGAACAGGGCGCGGTGTGATAAACCGATACAATTAAAGGC
GCCCCCGGTGGCGGAGAACCGACCACCAGCCATGTGGGCGCGTGATAAACCGATACAATTAAAGGC
GCCCCCGGTGGCGGATTTATTGCGGGCGAAGAACCGGGCCTGTGATAAACCGATACAATTAAAGGC
GCCCCCGGTGGCGGACCGGCGGAAACCGAAGCGACCGAAGATTGATAAACCGATACAATTAAAGGC
GCCCCCGGTGGCGGAAGCAACCTGGAAGTGAAAGTGAGCAGCTGATAAACCGATACAATTAAAGGC
GCCCCCGGTGGCGGAGAACAGGGCCGCGCGGGCCAGCTGATTTGATAAACCGATACAATTAAAGGC
GCCCCCGGTGGCGGAGAACTGATTGAAAACGAAATTCATCAGTGATAAACCGATACAATTAAAGGC
GCCCCCGGTGGCGGAATGGTCCGGAAGATGAAAGAAAAGAAATGATAAACCGATACAATTAAAGGC
GCCCCCGGTGGCGGAGGCCGCAGCGCGGAACCGCGCACCCCGTGATAAACCGATACAATTAAAGGC
GCCCCCGGTGGCGGAGAACAGAACCCGCGCTTTTATCATAAATGATAAACCGATACAATTAAAGGC
GCCCCCGGTGGCGGAGTGCCGGAAAGCCTGGCGAACCGCGATTGATAAACCGATACAATTAAAGGC
GCCCCCGGTGGCGGACAGATTATTCATGAAGGCAAACGCCCGTGATAAACCGATACAATTAAAGGC
GCCCCCGGTGGCGGAGAACAGCATTATCATCAGGGCTATTATTGATAAACCGATACAATTAAAGGC
GCCCCCGGTGGCGGAATGCTGAACCGCCGCACCGAACCGGTGTGATAAACCGATACAATTAAAGGC
GCCCCCGGTGGCGGATATTTCAGGAAGCGCCGGGGAGAGAAGTGATAAACCGATACAATTAAAGGC
GCCCCCGGTGGCGGACTGGAAGATGCGGAAGAAGTGCTGGCGTGATAAACCGATACAATTAAAGGC
GCCCCCGGTGGCGGAATTAGCGAACTGATTAGCCAGCCGAACTGATAAACCGATACAATTAAAGGC
GCCCCCGGTGGCGGAACCAGCCCGACCGAACCGGGCCCGCATTGATAAACCGATACAATTAAAGGC
GCCCCCGGTGGCGGAGAACCGCTGTGGACCCTGGCGAAACCGTGATAAACCGATACAATTAAAGGC
GCCCCCGGTGGCGGAGCGACCACCGAACCGCTGGAAACCGAATGATAAACCGATACAATTAAAGGC
GCCCCCGGTGGCGGAAGCGTGCCGAGCGAACCGGAAGCGAGCTGATAAACCGATACAATTAAAGGC
GCCCCCGGTGGCGGAACCATGGAAGTGAGCGAAAGCGTGGAATGATAAACCGATACAATTAAAGGC
GCCCCCGGTGGCGGAAAAGAGTTAGGAGCGGAAAAGGTAAATTGATAAACCGATACAATTAAAGGC
GCCCCCGGTGGCGGACGCAGCGAACAGCCGGGCGTGCCGCCGTGATAAACCGATACAATTAAAGGC
GCCCCCGGTGGCGGAGAGACTGTAGAGAAACGGTTAACAGAGTGATAAACCGATACAATTAAAGGC
GCCCCCGGTGGCGGACAGGAACAGGAAGCGAAAAGCGAAGAATGATAAACCGATACAATTAAAGGC
GCCCCCGGTGGCGGAGGCGGCACCCTGGGCGAATTTGGCATGTGATAAACCGATACAATTAAAGGC
GCCCCCGGTGGCGGACTGGAACCGGCGCGCCCGGCGTGGCCGTGATAAACCGATACAATTAAAGGC
GCCCCCGGTGGCGGAACCGCGTTTCCGGCGCCGAAAGCGGAATGATAAACCGATACAATTAAAGGC
GCCCCCGGTGGCGGAAGCGATGAAAGCGATGATGATGATGTGTGATAAACCGATACAATTAAAGGC
GCCCCCGGTGGCGGAAACCATGAAACCGCGTATCTGACCAAATGATAAACCGATACAATTAAAGGC
GCCCCCGGTGGCGGAGAACAGGAACTGCCGAGCCAGCGCGCGTGATAAACCGATACAATTAAAGGC
GCCCCCGGTGGCGGAAAGAAGGAATCCTCCCGATCTTGGATCTGATAAACCGATACAATTAAAGGC
GCCCCCGGTGGCGGAGAAAGCGATTATCAGAGCAACCTGGCGTGATAAACCGATACAATTAAAGGC
GCCCCCGGTGGCGGATATAAACAGGAACGCGGCGGCGAACAGTGATAAACCGATACAATTAAAGGC
GCCCCCGGTGGCGGATTCGAAAAGCAGAAATTCAAAGAGCAGTGATAAACCGATACAATTAAAGGC
GCCCCCGGTGGCGGAGCGGCGAGCAGCAGCCCGGATGAACCGTGATAAACCGATACAATTAAAGGC
GCCCCCGGTGGCGGACTGAGCGAAGTGCCGGCGCGCACCCATTGATAAACCGATACAATTAAAGGC
GCCCCCGGTGGCGGAGAACAGAAACCGAAACCGCCGTGGAAATGATAAACCGATACAATTAAAGGC
GCCCCCGGTGGCGGAGGGATGATCGAGAAGCAAGCAAAGAAGTGATAAACCGATACAATTAAAGGC
GCCCCCGGTGGCGGAAGCAATAGGCATGAGAAAATTACGCTGTGATAAACCGATACAATTAAAGGC
GCCCCCGGTGGCGGAATGCAGGCTGAAATTGAGAAGGCGCATTGATAAACCGATACAATTAAAGGC
GCCCCCGGTGGCGGACTGTATAAAGATATTCTGGAACAGAGCTGATAAACCGATACAATTAAAGGC
GCCCCCGGTGGCGGAGAGAAAGGTTTTAGTCTTAATTGGAGTTGATAAACCGATACAATTAAAGGC
GCCCCCGGTGGCGGACGCCTACAGGAGAAGGTGACTGCTAAATGATAAACCGATACAATTAAAGGC
GCCCCCGGTGGCGGAATTGTGCGCCGCGAAATTAGCCTGCTGTGATAAACCGATACAATTAAAGGC
GCCCCCGGTGGCGGACGCATTGCGGAAGAACTGAAACTGAAATGATAAACCGATACAATTAAAGGC
GCCCCCGGTGGCGGAATGTTTTATTGGGAACGCATTGAATATTGATAAACCGATACAATTAAAGGC
GCCCCCGGTGGCGGAAGCACCACCAGCAGCAGCGAAGAACTGTGATAAACCGATACAATTAAAGGC
GCCCCCGGTGGCGGAGATGCGAGCGAACATCTGAAAATTAAATGATAAACCGATACAATTAAAGGC
GCCCCCGGTGGCGGAGAAGAGGTAGAAAAGCGCTTGACCTCATGATAAACCGATACAATTAAAGGC
GCCCCCGGTGGCGGAAGCGGCTTTGCGAACAACGAACTGAGCTGATAAACCGATACAATTAAAGGC
GCCCCCGGTGGCGGAGAACCGACCCGCGATCCGCTGGATACCTGATAAACCGATACAATTAAAGGC
GCCCCCGGTGGCGGAGCGCCGACCCCGGTGGAACCGACCGGCTGATAAACCGATACAATTAAAGGC
GCCCCCGGTGGCGGAAGCAAACCGGCGAGCAAACTGGAACGCTGATAAACCGATACAATTAAAGGC
GCCCCCGGTGGCGGACCCACCGAGCCGCTGCCCTCGGAGAAGTGATAAACCGATACAATTAAAGGC
GCCCCCGGTGGCGGAGATAGCAAACGCAGCCTGGAAACCAACTGATAAACCGATACAATTAAAGGC
GCCCCCGGTGGCGGAGTGGCGCTGCGCAAATTTGAAGCGAGCTGATAAACCGATACAATTAAAGGC
GCCCCCGGTGGCGGACTGGAAGCGGAAATTAACGAACTGGTGTGATAAACCGATACAATTAAAGGC
GCCCCCGGTGGCGGAGCGTTTGAATCCGATACATCTTTCTTTTGATAAACCGATACAATTAAAGGC
GCCCCCGGTGGCGGAGGCAGCGCGGCGCCGCAGGGCGAACCGTGATAAACCGATACAATTAAAGGC
GCCCCCGGTGGCGGAGAACCGACCAGCAGCAGCGCGGAAGAATGATAAACCGATACAATTAAAGGC
GCCCCCGGTGGCGGAGAAGATGATCATCTGATTCCGATTAGCTGATAAACCGATACAATTAAAGGC
GCCCCCGGTGGCGGACCGCGCGGCCCGGCGGAACCGCAGCGCTGATAAACCGATACAATTAAAGGC
GCCCCCGGTGGCGGAGAAATTTATGCGACCCTGGCGATTCATTGATAAACCGATACAATTAAAGGC
GCCCCCGGTGGCGGAGCGGAACGCCAGAAATTTGAACCGTATTGATAAACCGATACAATTAAAGGC
GCCCCCGGTGGCGGAGAACGCAGCGGCGGCCCGGCGCGCCATTGATAAACCGATACAATTAAAGGC
GCCCCCGGTGGCGGAACCAACCTGGAAAGCATGGATGAAAGCTGATAAACCGATACAATTAAAGGC
GCCCCCGGTGGCGGAGAAGATACCAGCGATAGCGATAGCGGCTGATAAACCGATACAATTAAAGGC
GCCCCCGGTGGCGGACATAGCCAGAACCTGGAACAGGAAGGCTGATAAACCGATACAATTAAAGGC
GCCCCCGGTGGCGGACAGGGCCGCCGCGGCGGCGAAGCGCTGTGATAAACCGATACAATTAAAGGC
GCCCCCGGTGGCGGAAAAGAAGAAGGCAGCAGCATGATTGGCTGATAAACCGATACAATTAAAGGC
GCCCCCGGTGGCGGACCGGCGAACCGCCGCGAAACCCCGGTGTGATAAACCGATACAATTAAAGGC
GCCCCCGGTGGCGGAGAATTGAAGCACGAGAAGCCGCCGCAGTGATAAACCGATACAATTAAAGGC
GCCCCCGGTGGCGGACGCAGCGAAAGCGTGGATTATATTCTGTGATAAACCGATACAATTAAAGGC
GCCCCCGGTGGCGGAGCGGAAGGCTATGAACAGTTTATGAACTGATAAACCGATACAATTAAAGGC
GCCCCCGGTGGCGGAGAAGAACGCGAACGCCTGCTGAACTTTTGATAAACCGATACAATTAAAGGC
GCCCCCGGTGGCGGAGAACATGAACCGCGCAACAGCCCGGTGTGATAAACCGATACAATTAAAGGC
GCCCCCGGTGGCGGAGCGCAGCGCCGCAGCCAGGGCGAACAGTGATAAACCGATACAATTAAAGGC
GCCCCCGGTGGCGGAAGCCCGGAACAGAGCCAGGAACCGAGCTGATAAACCGATACAATTAAAGGC
GCCCCCGGTGGCGGACGCCCGCTGCCGACCAAAAGCGAACAGTGATAAACCGATACAATTAAAGGC
GCCCCCGGTGGCGGAACCGTGGTGAGCGTGCGCCGCAAAGAATGATAAACCGATACAATTAAAGGC
GCCCCCGGTGGCGGAAAGAAATTAGAGTTGCCAATGCCAATCTGATAAACCGATACAATTAAAGGC
GCCCCCGGTGGCGGACCATCGTTCGAACTCGAAAAGAGCCTCTGATAAACCGATACAATTAAAGGC
GCCCCCGGTGGCGGACGCCGCCCGGAAGCGTATCAGGCGCTGTGATAAACCGATACAATTAAAGGC
GCCCCCGGTGGCGGAAACGTGAGCGAAAACATGGAAGAATTTTGATAAACCGATACAATTAAAGGC
GCCCCCGGTGGCGGAAGTAGCGAGCAGATTAGATGGAAGAACTGATAAACCGATACAATTAAAGGC
GCCCCCGGTGGCGGACAGCAGGCGCAGGAACCGACCGGCTTTTGATAAACCGATACAATTAAAGGC
GCCCCCGGTGGCGGAGAAGAAATTGATGTGACCGAAGATGATTGATAAACCGATACAATTAAAGGC
GCCCCCGGTGGCGGAGGCGAACCGGAACGCGAAGGCCGCAACTGATAAACCGATACAATTAAAGGC
GCCCCCGGTGGCGGACATGCGCGCGGCGAAACCCCGCGCGCGTGATAAACCGATACAATTAAAGGC
GCCCCCGGTGGCGGAGAGTGGCGCAAGCCCGAGAAAACTGATTGATAAACCGATACAATTAAAGGC
GCCCCCGGTGGCGGAGCAGGCCCGGAGAAGTCGGTGTTCGGATGATAAACCGATACAATTAAAGGC
GCCCCCGGTGGCGGACTGAGCCCGGAACTGGAAAGCGAACCGTGATAAACCGATACAATTAAAGGC
GCCCCCGGTGGCGGAAACCATAACCCGGAAGATAGCGAAAGCTGATAAACCGATACAATTAAAGGC
GCCCCCGGTGGCGGAGAATGGAAACAGATTGAACTGGATAGCTGATAAACCGATACAATTAAAGGC
GCCCCCGGTGGCGGATTTAGCAGCCAGTATGAACAGAAAGATTGATAAACCGATACAATTAAAGGC
GCCCCCGGTGGCGGACGCCGCGAACGCATGAGCCTGTATGCGTGATAAACCGATACAATTAAAGGC
GCCCCCGGTGGCGGAAGCGAAAGCAGCCGCCAGCTGGTGCCGTGATAAACCGATACAATTAAAGGC
GCCCCCGGTGGCGGAAGCCCGGCGGGCGGCGGCGAACAGCTGTGATAAACCGATACAATTAAAGGC
GCCCCCGGTGGCGGAGTGGTGGCGCCGCGCCTGAACGAACGCTGATAAACCGATACAATTAAAGGC
GCCCCCGGTGGCGGACGCCCGTATCGCCGCGAAGAAGAAATTTGATAAACCGATACAATTAAAGGC
GCCCCCGGTGGCGGAAAAGAAGCGGGCCTGAGCGATCTGTATTGATAAACCGATACAATTAAAGGC
GCCCCCGGTGGCGGACAGGAAGTGATTATTACCATTGTGGGCTGATAAACCGATACAATTAAAGGC
GCCCCCGGTGGCGGAGAACTGCTGATGGCGGAAGCGGCGAGCTGATAAACCGATACAATTAAAGGC
GCCCCCGGTGGCGGACTGCCGCCGGCGCATCGCGAAGATATTTGATAAACCGATACAATTAAAGGC
GCCCCCGGTGGCGGAGATGAAGATGAAGATCTGCTGCATATTTGATAAACCGATACAATTAAAGGC
GCCCCCGGTGGCGGACTGGGCAGCGAAGGCGTGGCGTGGGCGTGATAAACCGATACAATTAAAGGC
GCCCCCGGTGGCGGACATGGCCATAGCATGGAAACCGAACCGTGATAAACCGATACAATTAAAGGC
GCCCCCGGTGGCGGAGCGGAACGCCAGGGCGTGACCAGCACCTGATAAACCGATACAATTAAAGGC
GCCCCCGGTGGCGGAGTGTATGCGGCGGAAGAACCGCCGAGCTGATAAACCGATACAATTAAAGGC
GCCCCCGGTGGCGGACGCCGCCGCAAACGCGAAGTGAGCCTGTGATAAACCGATACAATTAAAGGC
GCCCCCGGTGGCGGAGAAGGCCGCGAAATTGAACATCAGGGCTGATAAACCGATACAATTAAAGGC
GCCCCCGGTGGCGGAGAATTTCCGCATCTGCATCTGGCGGGCTGATAAACCGATACAATTAAAGGC
GCCCCCGGTGGCGGAGGCGAAACCCCGGTGACCAGCGGCCCGTGATAAACCGATACAATTAAAGGC
GCCCCCGGTGGCGGAGAAGCGCGCCGCCTGGAAACCCCGCGCTGATAAACCGATACAATTAAAGGC
GCCCCCGGTGGCGGAGAACTGGGCGAAGGCCCGCATGTGCTGTGATAAACCGATACAATTAAAGGC
GCCCCCGGTGGCGGAGATTATACCCGCCGCGCGGGCGAAACCTGATAAACCGATACAATTAAAGGC
GCCCCCGGTGGCGGACGCGCGAGCAACCCGGAACCGGGCCCGTGATAAACCGATACAATTAAAGGC
GCCCCCGGTGGCGGAAGCCATGAAAGCAGCCTGGTGAGCCGCTGATAAACCGATACAATTAAAGGC
GCCCCCGGTGGCGGAAGCGAAGATCAGGAAGAAAGCATGAGCTGATAAACCGATACAATTAAAGGC
GCCCCCGGTGGCGGACGAAAGAAGTCCGTTCACTTCGAACCATGATAAACCGATACAATTAAAGGC
GCCCCCGGTGGCGGACAGGACCCCAAGAAACCAGAGCGGGTATGATAAACCGATACAATTAAAGGC
GCCCCCGGTGGCGGAGCCGCGCCTGAACAGCCCAGTCCCGGCTGATAAACCGATACAATTAAAGGC
GCCCCCGGTGGCGGAGAGAAGAGTGGAATGGCGTTGGTATCCTGATAAACCGATACAATTAAAGGC
GCCCCCGGTGGCGGACAGGAAAGCCCGGCGGAAACCGTGGATTGATAAACCGATACAATTAAAGGC
GCCCCCGGTGGCGGATATCTGGAATGGAAAGCGCATCGCCTGTGATAAACCGATACAATTAAAGGC
GCCCCCGGTGGCGGAACCAGCGAAGAAGAAGAAATGGAACTGTGATAAACCGATACAATTAAAGGC
GCCCCCGGTGGCGGACTGGCGACCGCGGATGAAACCGAAATTTGATAAACCGATACAATTAAAGGC
GCCCCCGGTGGCGGAGAATCTGAGAAGGGTATGGGTGCATCGTGATAAACCGATACAATTAAAGGC
GCCCCCGGTGGCGGAGTGGAAGGCTGGAAAAGCAAAGCGGCGTGATAAACCGATACAATTAAAGGC
GCCCCCGGTGGCGGAAGTGAGCAAGAGAAGAAATCTATAAAATGATAAACCGATACAATTAAAGGC
GCCCCCGGTGGCGGAGCGCTGGAACCGCATCGCAGCCTGCTGTGATAAACCGATACAATTAAAGGC
GCCCCCGGTGGCGGACAGCGCGGCGAAAGCAGCGAAGAAAGCTGATAAACCGATACAATTAAAGGC
GCCCCCGGTGGCGGATTTGAAGGCCTGTTTTGGCAGCCGAGCTGATAAACCGATACAATTAAAGGC
GCCCCCGGTGGCGGAAGCCGCGAACAGTTTCTGGTGAAAAGCTGATAAACCGATACAATTAAAGGC
GCCCCCGGTGGCGGAGCGGGCGAACGCGAACCGCTGCTGCTGTGATAAACCGATACAATTAAAGGC
GCCCCCGGTGGCGGAGGCGAACTGAAACTGATGACCACCGTGTGATAAACCGATACAATTAAAGGC
GCCCCCGGTGGCGGAGCGAGCCAGGCGCTGAAACAGGAACCGTGATAAACCGATACAATTAAAGGC
GCCCCCGGTGGCGGAACCAGCGAAGCGGCGACCGAACCGATGTGATAAACCGATACAATTAAAGGC
GCCCCCGGTGGCGGAGGCCTGCAGCGCCAGGAAGAAGTGTTTTGATAAACCGATACAATTAAAGGC
GCCCCCGGTGGCGGAAGCAACGATGAACTGGATAGCGCGGATTGATAAACCGATACAATTAAAGGC
GCCCCCGGTGGCGGACAGAGCACCGCGCGCCGCTTTGAAGTGTGATAAACCGATACAATTAAAGGC
GCCCCCGGTGGCGGACGCAAAATGAGCGGCCGCTATGAACCGTGATAAACCGATACAATTAAAGGC
GCCCCCGGTGGCGGAAAGAAACAGAAAGAGGACAAGGATGACTGATAAACCGATACAATTAAAGGC
GCCCCCGGTGGCGGAACCGTGGATTTTGAACAGGAAGAATGGTGATAAACCGATACAATTAAAGGC
GCCCCCGGTGGCGGAGGCGAAATGGAAGAAATGATTCCGAAATGATAAACCGATACAATTAAAGGC
GCCCCCGGTGGCGGACCGCTGCCGCGCAAAGTGGAACAGCTGTGATAAACCGATACAATTAAAGGC
GCCCCCGGTGGCGGAAAGCTAAAGAAGTTAGAGAGGTTCGCGTGATAAACCGATACAATTAAAGGC
GCCCCCGGTGGCGGAGCGCCGGAAGAACCGGAAACCGAACCGTGATAAACCGATACAATTAAAGGC
GCCCCCGGTGGCGGAGGCGGCGTGACCGGCCTGGAACAGTATTGATAAACCGATACAATTAAAGGC
GCCCCCGGTGGCGGAGAAGATAGCGTGGGCAAAGATGTGTTTTGATAAACCGATACAATTAAAGGC
GCCCCCGGTGGCGGAGCCCTTGCGACTGCTTTTGAAAAGATCTGATAAACCGATACAATTAAAGGC
GCCCCCGGTGGCGGACTGAAAGAAGTGGCGAGCAGCAACACCTGATAAACCGATACAATTAAAGGC
GCCCCCGGTGGCGGAGAACCGCAGAGCCGCGAACTGGAACAGTGATAAACCGATACAATTAAAGGC
GCCCCCGGTGGCGGACTGCTGCAGGAATGGCGCAGCAAACTGTGATAAACCGATACAATTAAAGGC
GCCCCCGGTGGCGGATGGAACGGCAACGAAACCCAGCAGATGTGATAAACCGATACAATTAAAGGC
GCCCCCGGTGGCGGAACCCCGTTTGAACCGAACGGCTTTCATTGATAAACCGATACAATTAAAGGC
GCCCCCGGTGGCGGAGATAGCCAGAGCCGCGAAGTGAGCCGCTGATAAACCGATACAATTAAAGGC
GCCCCCGGTGGCGGATCGACCACGGCCTCGTTAGAAAAGAAGTGATAAACCGATACAATTAAAGGC
GCCCCCGGTGGCGGACAGGGTGCCGCCACAAAGAAAGAAGCGTGATAAACCGATACAATTAAAGGC
GCCCCCGGTGGCGGAAAATATCCGAACGAACCGCGCCGCGCGTGATAAACCGATACAATTAAAGGC
GCCCCCGGTGGCGGATATGAAGGCCTGAACCAGCGCCGCATTTGATAAACCGATACAATTAAAGGC
GCCCCCGGTGGCGGAGCGGAACGCTATGTGCTGGCGCGCCCGTGATAAACCGATACAATTAAAGGC
GCCCCCGGTGGCGGAAGCGAAGATCCGCCGACCAGCGCGAGCTGATAAACCGATACAATTAAAGGC
GCCCCCGGTGGCGGAAGCCTGGCGTATGAAGGCAAAGATGCGTGATAAACCGATACAATTAAAGGC
GCCCCCGGTGGCGGACAGCAGCAGAACAACACCGAAGGCAAATGATAAACCGATACAATTAAAGGC
GCCCCCGGTGGCGGATTTGGCGATCTGGAACCGCTGGATTTTTGATAAACCGATACAATTAAAGGC
GCCCCCGGTGGCGGAGAAACCACCATTAGCGAACAGAAAATTTGATAAACCGATACAATTAAAGGC
GCCCCCGGTGGCGGAGAACGACCTATAGAGAAATTGAATTTTTGATAAACCGATACAATTAAAGGC
GCCCCCGGTGGCGGAACCCGCAGCAACAGCGGCGAACAGGAATGATAAACCGATACAATTAAAGGC
GCCCCCGGTGGCGGAAAAACCCATCGCGAAACCACCGAACAGTGATAAACCGATACAATTAAAGGC
GCCCCCGGTGGCGGAGAAGGCAAAAGCAACGGCACCCGCCTGTGATAAACCGATACAATTAAAGGC
GCCCCCGGTGGCGGAACCGAACAGGATGAACGCAACGTGCCGTGATAAACCGATACAATTAAAGGC
GCCCCCGGTGGCGGAGAACCGACCCATTTTAGCCATTGGCCGTGATAAACCGATACAATTAAAGGC
GCCCCCGGTGGCGGACAAGAAAAGCGCAAACTGCCCCTTAAATGATAAACCGATACAATTAAAGGC
GCCCCCGGTGGCGGACCGCGCCCGGAACGCCGCAGCGAACTGTGATAAACCGATACAATTAAAGGC
GCCCCCGGTGGCGGAGAACGCCCGGCGGCGGCGAACACCCCGTGATAAACCGATACAATTAAAGGC
GCCCCCGGTGGCGGAGATAACACCCCGACCGATGAACAGCCGTGATAAACCGATACAATTAAAGGC
GCCCCCGGTGGCGGAGGCACCGATAGCGCGCGCCCGGAACTGTGATAAACCGATACAATTAAAGGC
GCCCCCGGTGGCGGAGAGGAAGAAAAGAAGGAATATTTCATCTGATAAACCGATACAATTAAAGGC
GCCCCCGGTGGCGGATTCGAAAAGGAGACAGAGGAGCTCGAGTGATAAACCGATACAATTAAAGGC
GCCCCCGGTGGCGGACAGACCCTGGGCCAGGAACAGCTGAACTGATAAACCGATACAATTAAAGGC
GCCCCCGGTGGCGGAGTGCTGGAACCGGGCCCGCAGAAACCGTGATAAACCGATACAATTAAAGGC
GCCCCCGGTGGCGGAATTCTGAAAGGCTTTCGCAAAACCGAATGATAAACCGATACAATTAAAGGC
GCCCCCGGTGGCGGAGAAGGCGCGCTGGGCCAGCTGCAGGATTGATAAACCGATACAATTAAAGGC
GCCCCCGGTGGCGGAGAAATGGAAGAAGATAAATTTCGCGCGTGATAAACCGATACAATTAAAGGC
GCCCCCGGTGGCGGAGAACGCAAACGCACCGCGCGCCGCCATTGATAAACCGATACAATTAAAGGC
GCCCCCGGTGGCGGATTTACAGCAGAGAAGAAGAAATTCGCATGATAAACCGATACAATTAAAGGC
GCCCCCGGTGGCGGAACTACGGAAAAGGCCAAGTATACAACCTGATAAACCGATACAATTAAAGGC
GCCCCCGGTGGCGGAGAAAGCGCGAGCGAAAGCGGCACCGCGTGATAAACCGATACAATTAAAGGC
GCCCCCGGTGGCGGAGCGGAAGAACTGGGCAAACTGGGCCAGTGATAAACCGATACAATTAAAGGC
GCCCCCGGTGGCGGACGCGAACCGCGCCATCTGGGCAGCGGCTGATAAACCGATACAATTAAAGGC
GCCCCCGGTGGCGGAGCGGAACTGGCGGGCTTTCTGCTGCAGTGATAAACCGATACAATTAAAGGC
GCCCCCGGTGGCGGAGAATTTACCAGCTATGAAAACCCGACCTGATAAACCGATACAATTAAAGGC
GCCCCCGGTGGCGGAAGCGAAGAAAACGAAGAAGATGATTTTTGATAAACCGATACAATTAAAGGC
GCCCCCGGTGGCGGAAGCGAAGCGGATAAAAGCGGCACCATGTGATAAACCGATACAATTAAAGGC
GCCCCCGGTGGCGGACGCCGCAGCCGCATGGAACTGTATGCGTGATAAACCGATACAATTAAAGGC
GCCCCCGGTGGCGGATTTTGGAACAGCGAACCGGCGGTGGCGTGATAAACCGATACAATTAAAGGC
GCCCCCGGTGGCGGAGGCAGCAGCAGCGAAGAAGATGGCGATTGATAAACCGATACAATTAAAGGC
GCCCCCGGTGGCGGAGAGATAATCCACGAGGGTGAGAAACCTTGATAAACCGATACAATTAAAGGC
GCCCCCGGTGGCGGACTGTATGTGGAACCGGAAGTGACCGAATGATAAACCGATACAATTAAAGGC
GCCCCCGGTGGCGGAAAGAAGAAGAAAGAATCCAAACGCTCATGATAAACCGATACAATTAAAGGC
GCCCCCGGTGGCGGAGAACCGATTGAAAACGATAGCAGCCCGTGATAAACCGATACAATTAAAGGC
GCCCCCGGTGGCGGAGATAAACCGGCGCGCCCGAAAGAAGAATGATAAACCGATACAATTAAAGGC
GCCCCCGGTGGCGGACGCAGCGCGCATGATCTGGAAGTGCTGTGATAAACCGATACAATTAAAGGC
GCCCCCGGTGGCGGAAGCGAAAGCAGCACCGCGACCAAAGCGTGATAAACCGATACAATTAAAGGC
GCCCCCGGTGGCGGAGCGGCGGTGGAACAGCCGGCGGAAGTGTGATAAACCGATACAATTAAAGGC
GCCCCCGGTGGCGGACCGCCGGCGCCGGGCGAACCGGAACTGTGATAAACCGATACAATTAAAGGC
GCCCCCGGTGGCGGAGAAAAGAGGAATAAAGAGAAGAAGAAATGATAAACCGATACAATTAAAGGC
GCCCCCGGTGGCGGACTAAAGAAGGAGTTAGAAAACTTAGAGTGATAAACCGATACAATTAAAGGC
GCCCCCGGTGGCGGAGAACAGAGCGCGCGCGAACAGGAAGCGTGATAAACCGATACAATTAAAGGC
GCCCCCGGTGGCGGACCGCTGACCCCGAGCCGCGAACAGCTGTGATAAACCGATACAATTAAAGGC
GCCCCCGGTGGCGGACATGAACCGGTGCTGTTTGCGCCGTATTGATAAACCGATACAATTAAAGGC
GCCCCCGGTGGCGGAGAACTGCATCGCAGCCCGGAACTGCTGTGATAAACCGATACAATTAAAGGC
GCCCCCGGTGGCGGACGCCTGAAACTGCGCTTTCAGGAAACCTGATAAACCGATACAATTAAAGGC
GCCCCCGGTGGCGGAGAAACCCCGGAAACCGAAGGCGATCTGTGATAAACCGATACAATTAAAGGC
GCCCCCGGTGGCGGAACCGAAGAAACCGTGCCGCGCCCGGCGTGATAAACCGATACAATTAAAGGC
GCCCCCGGTGGCGGAGTGTGGCTGCGCAAAGAAGAACGCGTGTGATAAACCGATACAATTAAAGGC
GCCCCCGGTGGCGGAGAAGCGGAAGAAGAAGAAGAAGATAACTGATAAACCGATACAATTAAAGGC
GCCCCCGGTGGCGGATTTGAAGCGAGCCGCGAACCGCCGAGCTGATAAACCGATACAATTAAAGGC
GCCCCCGGTGGCGGACCGCCGGAACCGGTGGGCCCGGCGCTGTGATAAACCGATACAATTAAAGGC
GCCCCCGGTGGCGGATGGGATACCGAAGAAGCGGATGAATTTTGATAAACCGATACAATTAAAGGC
GCCCCCGGTGGCGGAGACACGATAGAGACCAAGAAGTACATCTGATAAACCGATACAATTAAAGGC
GCCCCCGGTGGCGGACGCCGCAAAATTAGCCTGGAACCGGGCTGATAAACCGATACAATTAAAGGC
GCCCCCGGTGGCGGACAGAACGCGTTTCGCGAACTGGAAGATTGATAAACCGATACAATTAAAGGC
GCCCCCGGTGGCGGATACATGGCGGAGCAACCGAAGAATAAATGATAAACCGATACAATTAAAGGC
GCCCCCGGTGGCGGACGCAGCGAACCGGCGACCCATAGCCCGTGATAAACCGATACAATTAAAGGC
GCCCCCGGTGGCGGACAGCGCGATAAAGCGCTGTATCTGGAATGATAAACCGATACAATTAAAGGC
GCCCCCGGTGGCGGACAGAAGAAAGAGACTAAACGCAATGCCTGATAAACCGATACAATTAAAGGC
GCCCCCGGTGGCGGACAGGCGCTGCCGACCGAACCGCCGTGGTGATAAACCGATACAATTAAAGGC
GCCCCCGGTGGCGGAAGCAGCGAACAGCATAGCAGCACCAAATGATAAACCGATACAATTAAAGGC
GCCCCCGGTGGCGGAAGCGAAAGCAAAGAAGGCACCAGCGTGTGATAAACCGATACAATTAAAGGC
GCCCCCGGTGGCGGAGAAGCGCCGGCGATTGAAAGCGTGGATTGATAAACCGATACAATTAAAGGC
GCCCCCGGTGGCGGAAGCGCGGAAGAAGGCGAAGTGACCACCTGATAAACCGATACAATTAAAGGC
GCCCCCGGTGGCGGAGAACCGCCGAACATTTATTATAAAGTGTGATAAACCGATACAATTAAAGGC
GCCCCCGGTGGCGGAGAGAAGGAGGATGCCGAGGAGAAGCAATGATAAACCGATACAATTAAAGGC
GCCCCCGGTGGCGGAAAACAGGAAATGTTGGAGAAAGGCGGTTGATAAACCGATACAATTAAAGGC
GCCCCCGGTGGCGGAAACTTTCAGGAATATGATCTGGATACCTGATAAACCGATACAATTAAAGGC
GCCCCCGGTGGCGGAAACAGCCGCCATGGCGAAGAAAACGTGTGATAAACCGATACAATTAAAGGC
GCCCCCGGTGGCGGAGCCAAGAAACAAAAGACTCGGCGCGAATGATAAACCGATACAATTAAAGGC
GCCCCCGGTGGCGGACATACTGATCGAACAAAAGAAAAGAGATGATAAACCGATACAATTAAAGGC
GCCCCCGGTGGCGGAGCGAGCGAAGTGGAATTTAGCCAGAGCTGATAAACCGATACAATTAAAGGC
GCCCCCGGTGGCGGAGCGCGCGCGATTGAAATTGATCTGGATTGATAAACCGATACAATTAAAGGC
GCCCCCGGTGGCGGACTGGATCGCGAATTTCATCTGAGCTATTGATAAACCGATACAATTAAAGGC
GCCCCCGGTGGCGGAATGGCGGCGTTTCGCAGCGTGCTGGAATGATAAACCGATACAATTAAAGGC
GCCCCCGGTGGCGGAGAACGCCATCGCAGCACCTGGAACCGCTGATAAACCGATACAATTAAAGGC
GCCCCCGGTGGCGGACGCGAACCGGTGACCGAACGCGTGAGCTGATAAACCGATACAATTAAAGGC
GCCCCCGGTGGCGGAGAAAAGAAAGAGAATCCGGGCCGAGAGTGATAAACCGATACAATTAAAGGC
GCCCCCGGTGGCGGAGAACCGCTGCTGGATGAAATGGATCGCTGATAAACCGATACAATTAAAGGC
GCCCCCGGTGGCGGAAGCCGCAAACGCACCGAAAGCTTTCTGTGATAAACCGATACAATTAAAGGC
GCCCCCGGTGGCGGAGATACCCAGCGCATTCTGGAAGTGAAATGATAAACCGATACAATTAAAGGC
GCCCCCGGTGGCGGAAAATTGGAGTATATAAAGAAAGAAAAGTGATAAACCGATACAATTAAAGGC
GCCCCCGGTGGCGGATTTTCATTTCTGGAGCCTGCCTTCTTCTGATAAACCGATACAATTAAAGGC
GCCCCCGGTGGCGGACTGTTTCGCGGCCGCCGCGCGGAACAGTGATAAACCGATACAATTAAAGGC
GCCCCCGGTGGCGGATTCACGATATTTCGCACGATAGAGGTCTGATAAACCGATACAATTAAAGGC
GCCCCCGGTGGCGGAAACCGCGATCGCTATTATGAAAACATTTGATAAACCGATACAATTAAAGGC
GCCCCCGGTGGCGGAGAACCGGCGCTGGTGAGCTGGAACTGGTGATAAACCGATACAATTAAAGGC
GCCCCCGGTGGCGGAATTCGCGCGGAACAGCGCAGCTGGGTGTGATAAACCGATACAATTAAAGGC
GCCCCCGGTGGCGGACTGCTGCTGCGCAACCGCGATTTTGAATGATAAACCGATACAATTAAAGGC
GCCCCCGGTGGCGGAACCAACAGCAGCAGCTATGAACATATTTGATAAACCGATACAATTAAAGGC
GCCCCCGGTGGCGGAGAAGGCGCGCCGGGCCCGCCGCGCGAATGATAAACCGATACAATTAAAGGC
GCCCCCGGTGGCGGACGCCGCGAAGCGAAACGCGAACGCCGCTGATAAACCGATACAATTAAAGGC
GCCCCCGGTGGCGGAGAAGCGCTGGAAGTGCTGAGCCTGGCGTGATAAACCGATACAATTAAAGGC
GCCCCCGGTGGCGGAGCGACCAGCAGCGAACCGCTGGAACTGTGATAAACCGATACAATTAAAGGC
GCCCCCGGTGGCGGAACCGAGGGAGATTCTCCGGGAGAACAGTGATAAACCGATACAATTAAAGGC
GCCCCCGGTGGCGGACCGGAAAGTGGGCTCCTGGAGAAAGTCTGATAAACCGATACAATTAAAGGC
GCCCCCGGTGGCGGAGAACATAAACGCCGCAAACAGAAAATTTGATAAACCGATACAATTAAAGGC
GCCCCCGGTGGCGGACATAGCGGCGAAGTGGAAGATGATATTTGATAAACCGATACAATTAAAGGC
GCCCCCGGTGGCGGAAGCCGCAAACGCACCAGCGAATTTCTGTGATAAACCGATACAATTAAAGGC
GCCCCCGGTGGCGGAAAGAAGAAGAAATTGAAAGTTGAAGCATGATAAACCGATACAATTAAAGGC
GCCCCCGGTGGCGGAGAAATTGCGAAACGCCAGGAACAGCATTGATAAACCGATACAATTAAAGGC
GCCCCCGGTGGCGGACTGCGCAGCGAACTGCTGGGCCGCGTGTGATAAACCGATACAATTAAAGGC
GCCCCCGGTGGCGGACCGTTTCCGCTGGCGCGCAGCCTGGAATGATAAACCGATACAATTAAAGGC
GCCCCCGGTGGCGGAAGCCCGGAACCGGGCAGCAGCCAGAACTGATAAACCGATACAATTAAAGGC
GCCCCCGGTGGCGGAGAAGGCAGCGTGGGCGAAGCGAGCAGCTGATAAACCGATACAATTAAAGGC
GCCCCCGGTGGCGGAGTGGAACCGGAACGCGTGACCGTGATGTGATAAACCGATACAATTAAAGGC
GCCCCCGGTGGCGGACGCAGCGGCGAACCGATGGCGCGCCGCTGATAAACCGATACAATTAAAGGC
GCCCCCGGTGGCGGAAGCTGGACCGAACAGCCGCTGGAACTGTGATAAACCGATACAATTAAAGGC
GCCCCCGGTGGCGGAGAAGATCGCGAACCGCCGACCGCGCTGTGATAAACCGATACAATTAAAGGC
GCCCCCGGTGGCGGACACAGGGAGGGCAAGAAATACGATGCTTGATAAACCGATACAATTAAAGGC
GCCCCCGGTGGCGGAATGCGCCTGGAAGAAGGCTGGGCGACCTGATAAACCGATACAATTAAAGGC
GCCCCCGGTGGCGGAAGCTGGGATCGCGGCACCGAAGTGTTTTGATAAACCGATACAATTAAAGGC
GCCCCCGGTGGCGGACAGGAAAGCCAGAGCTGGTATCTGGGCTGATAAACCGATACAATTAAAGGC
GCCCCCGGTGGCGGAGAACATATGTTTCCGAAAGAACAGGAATGATAAACCGATACAATTAAAGGC
GCCCCCGGTGGCGGAGAATTTCATAAACATGAAATGACCCATTGATAAACCGATACAATTAAAGGC
GCCCCCGGTGGCGGAAGCCTGAAAAGCCCGCTGCCGGAACAGTGATAAACCGATACAATTAAAGGC
GCCCCCGGTGGCGGAGCGGAACATCCGGTGAGCGCGAGCGAATGATAAACCGATACAATTAAAGGC
GCCCCCGGTGGCGGACAATACGAGAAGCATCCACCACCTCTCTGATAAACCGATACAATTAAAGGC
GCCCCCGGTGGCGGAAGCGAATTTAGCCAGGGCCAGAGCAGCTGATAAACCGATACAATTAAAGGC
GCCCCCGGTGGCGGAGGCAGCAGCGAAAGCAGCCGCGCGCTGTGATAAACCGATACAATTAAAGGC
GCCCCCGGTGGCGGATTTAGCGAAGAACAGGGCAAACCGTTTTGATAAACCGATACAATTAAAGGC
GCCCCCGGTGGCGGAAGCGTGCGCGTGCGCATTCGCCTGGAATGATAAACCGATACAATTAAAGGC
GCCCCCGGTGGCGGAGAATATGAAGAAATTAACATTCCGAAATGATAAACCGATACAATTAAAGGC
GCCCCCGGTGGCGGAGAAGGCAGCCAGAACCCGCAGGAACAGTGATAAACCGATACAATTAAAGGC
GCCCCCGGTGGCGGAGAACGCCTGCTGGGCGAACAGCCGAGCTGATAAACCGATACAATTAAAGGC
GCCCCCGGTGGCGGAATTGAAACCCTGATTAGCCAGCCGAACTGATAAACCGATACAATTAAAGGC
GCCCCCGGTGGCGGAGAGCGATCCGACATATTTAACGACGTTTGATAAACCGATACAATTAAAGGC
GCCCCCGGTGGCGGAGAAACCAACCCGTTTTATAACACCATGTGATAAACCGATACAATTAAAGGC
GCCCCCGGTGGCGGAGCCAAAGAAGAGAAAAGCGAACAAGAGTGATAAACCGATACAATTAAAGGC
GCCCCCGGTGGCGGACTGGAACCGAGCCCGACCATGCGCGATTGATAAACCGATACAATTAAAGGC
GCCCCCGGTGGCGGAAGCCCGCCGCATCAGGAAACCGATGAATGATAAACCGATACAATTAAAGGC
GCCCCCGGTGGCGGAGGCGAACCGAAACTGAAAGTGCCGAGCTGATAAACCGATACAATTAAAGGC
GCCCCCGGTGGCGGACAAATACCTGGTAACGAACTCAAGAATTGATAAACCGATACAATTAAAGGC
GCCCCCGGTGGCGGAATTAAGAACTTAGAGATGGAACAGCAATGATAAACCGATACAATTAAAGGC
GCCCCCGGTGGCGGAGTGCATGAAGGCGAAGGCGAAGCGCCGTGATAAACCGATACAATTAAAGGC
GCCCCCGGTGGCGGACTGTTTATTCTGGAACCGCTGACCTATTGATAAACCGATACAATTAAAGGC
GCCCCCGGTGGCGGAGAAGTGGATAGCAACAAAGAAGAACTGTGATAAACCGATACAATTAAAGGC
GCCCCCGGTGGCGGAGATCTGTGGCAGTGGCGCAAAGAACTGTGATAAACCGATACAATTAAAGGC
GCCCCCGGTGGCGGATTGTATAGGCTTAGTGAAGAGGAGAAATGATAAACCGATACAATTAAAGGC
GCCCCCGGTGGCGGAGAAACCGAAATGAGCGATCATAGCACCTGATAAACCGATACAATTAAAGGC
GCCCCCGGTGGCGGAGCGTTTCTGTTTGAACAGCTGCTGACCTGATAAACCGATACAATTAAAGGC
GCCCCCGGTGGCGGAGAATTTGATAACGAAGATGAAAACGAATGATAAACCGATACAATTAAAGGC
GCCCCCGGTGGCGGAGTGGGCGCGCTGGAACCGGGCAAACGCTGATAAACCGATACAATTAAAGGC
GCCCCCGGTGGCGGAGAAGAAGAAGCGGCAGAGAAGTCTGCTTGATAAACCGATACAATTAAAGGC
GCCCCCGGTGGCGGAGATGAAGAAGATGAAAGCAGCCCGGAATGATAAACCGATACAATTAAAGGC
GCCCCCGGTGGCGGACCAGAAGCAAAGAAGCGTAAGACCACCTGATAAACCGATACAATTAAAGGC
GCCCCCGGTGGCGGACTGCCGGAACCGGAACAGCAGAGCAAATGATAAACCGATACAATTAAAGGC
GCCCCCGGTGGCGGACTGCTGCGCAGCACCGAAAACAGCGCGTGATAAACCGATACAATTAAAGGC
GCCCCCGGTGGCGGACTGCAGAGCAAAGAATATGAACAGTATTGATAAACCGATACAATTAAAGGC
GCCCCCGGTGGCGGAGAAATGGGCAAACCGCAGCGCCTGTATTGATAAACCGATACAATTAAAGGC
GCCCCCGGTGGCGGAGTGCAGGCGCGCCGCTTTGAAATTAACTGATAAACCGATACAATTAAAGGC
GCCCCCGGTGGCGGACATGAAGCGAGCATGACCGAAGTGACCTGATAAACCGATACAATTAAAGGC
GCCCCCGGTGGCGGAGCGTTTAGCAGCGAACAGACCACCCAGTGATAAACCGATACAATTAAAGGC
GCCCCCGGTGGCGGAGGCGCGCGCTATATTGAAGGCATTCCGTGATAAACCGATACAATTAAAGGC
GCCCCCGGTGGCGGAAAGATGAGGAAGACCGAGAAAGCGGAGTGATAAACCGATACAATTAAAGGC
GCCCCCGGTGGCGGACCGCCGGTGGAACCGCGCCTGAACCTGTGATAAACCGATACAATTAAAGGC
GCCCCCGGTGGCGGACATGAAGAAGATATGGATATGGAAGATTGATAAACCGATACAATTAAAGGC
GCCCCCGGTGGCGGAGGCAGCAGCGCGGGCCGCAAACATGAATGATAAACCGATACAATTAAAGGC
GCCCCCGGTGGCGGAAGCGAACTGAACAACGTGGTGACCCAGTGATAAACCGATACAATTAAAGGC
GCCCCCGGTGGCGGAAGCGCGGCGCTGCCGGAAGATGCGCTGTGATAAACCGATACAATTAAAGGC
GCCCCCGGTGGCGGAGATGAATTTGAAGAAATGATGCATCTGTGATAAACCGATACAATTAAAGGC
GCCCCCGGTGGCGGAAAAGATCGCGAAGAAGCGACCATTGCGTGATAAACCGATACAATTAAAGGC
GCCCCCGGTGGCGGAGATAGCCGCCGCCATCTGGAAACCCTGTGATAAACCGATACAATTAAAGGC
GCCCCCGGTGGCGGACTGCAGCGCCAGCAGCAGGGCCAGGAATGATAAACCGATACAATTAAAGGC
GCCCCCGGTGGCGGAAGCTATAACGGCGAATATCGCCCGGTGTGATAAACCGATACAATTAAAGGC
GCCCCCGGTGGCGGAGGCAAACCGATGCGCGAAGATGAAATGTGATAAACCGATACAATTAAAGGC
GCCCCCGGTGGCGGAGAAATTAGCGAACCGCCGAACAGCGTGTGATAAACCGATACAATTAAAGGC
GCCCCCGGTGGCGGAGGCCAGCTGCCGGAAGAACCGGAACCGTGATAAACCGATACAATTAAAGGC
GCCCCCGGTGGCGGAAGCAGCGCGGTGATGGAACCGTTTGTGTGATAAACCGATACAATTAAAGGC
GCCCCCGGTGGCGGACCGGAACTGGGCGGCGGCACCGGCAGCTGATAAACCGATACAATTAAAGGC
GCCCCCGGTGGCGGACGCGAAGGGAAGAAGGGGAAACGCGACTGATAAACCGATACAATTAAAGGC
GCCCCCGGTGGCGGACAGGGCCTGGCGGAAGAACTGGATCAGTGATAAACCGATACAATTAAAGGC
GCCCCCGGTGGCGGAGCGGAAATTAAAAGCGAAAGCGGCTTTTGATAAACCGATACAATTAAAGGC
GCCCCCGGTGGCGGACGCGAACGCGATCCGGAAGAAGAACTGTGATAAACCGATACAATTAAAGGC
GCCCCCGGTGGCGGAGAAACCATGGGCAGCAAAGAAGAACTGTGATAAACCGATACAATTAAAGGC
GCCCCCGGTGGCGGAGGCGTGAAACTGAGCGAACAGCAGGCGTGATAAACCGATACAATTAAAGGC
GCCCCCGGTGGCGGACTGAGCACCCGCCTGCTGGAATATAGCTGATAAACCGATACAATTAAAGGC
GCCCCCGGTGGCGGACAGGCGAGCAGCAGCGAAAGCCTGCGCTGATAAACCGATACAATTAAAGGC
GCCCCCGGTGGCGGACTGGAACGCATTAAAGAAAGCCGCAAATGATAAACCGATACAATTAAAGGC
GCCCCCGGTGGCGGACTGGAAGAAAACAGCGAAAACGAAGAATGATAAACCGATACAATTAAAGGC
GCCCCCGGTGGCGGAAACAGCCTGGCGGCGGGCCAGGAACCGTGATAAACCGATACAATTAAAGGC
GCCCCCGGTGGCGGAAGCCGCACCCATGGCAGCGAAGATGAATGATAAACCGATACAATTAAAGGC
GCCCCCGGTGGCGGAAAACCGAAACCGGAAAGCAGCGCGGCGTGATAAACCGATACAATTAAAGGC
GCCCCCGGTGGCGGATGGGCGCGCGGCGCGGAAACCGGCAACTGATAAACCGATACAATTAAAGGC
GCCCCCGGTGGCGGAGAACGCAGCAGCAGCAACAGCAGCCGCTGATAAACCGATACAATTAAAGGC
GCCCCCGGTGGCGGAGAACTGGCGCGCGGCAGCATTGGCTTTTGATAAACCGATACAATTAAAGGC
GCCCCCGGTGGCGGAATGGTGGAAGAACAGGATGTGAAAATTTGATAAACCGATACAATTAAAGGC
GCCCCCGGTGGCGGAGGCGCGGCGGAAGGCGGCGGCGCGGCGTGATAAACCGATACAATTAAAGGC
GCCCCCGGTGGCGGACGCCGCCATCTGAACCAGAAAGAAGAATGATAAACCGATACAATTAAAGGC
GCCCCCGGTGGCGGACTGCTGGCGGAAGTGCTGGGCCGCTTTTGATAAACCGATACAATTAAAGGC
GCCCCCGGTGGCGGAGATAAAGAAGAATTTCTGACCTGGCTGTGATAAACCGATACAATTAAAGGC
GCCCCCGGTGGCGGACATCAGGAAGAATTTCATCCGGGCCATTGATAAACCGATACAATTAAAGGC
GCCCCCGGTGGCGGAAAAGTGCCGAACCTGGAACAGTTTGTGTGATAAACCGATACAATTAAAGGC
GCCCCCGGTGGCGGACTGCTGGAACATCGCCTGCCGCAGGTGTGATAAACCGATACAATTAAAGGC
GCCCCCGGTGGCGGAGGCGGCCAGGCGGAAGCGACCGAACCGTGATAAACCGATACAATTAAAGGC
GCCCCCGGTGGCGGAAAACAGGGCGGCGAAGCGCCGGAACAGTGATAAACCGATACAATTAAAGGC
GCCCCCGGTGGCGGAGCGGTGGAAGCGGAAGAACTGGAACCGTGATAAACCGATACAATTAAAGGC
GCCCCCGGTGGCGGAGAAGCGGAAACCGGCGCGAGCAGCGGCTGATAAACCGATACAATTAAAGGC
GCCCCCGGTGGCGGAACCGAACAGACCGAAGCGGTGAACAGCTGATAAACCGATACAATTAAAGGC
GCCCCCGGTGGCGGAGAAGATGCGCCGAGCGGCGCGGCGCGCTGATAAACCGATACAATTAAAGGC
GCCCCCGGTGGCGGAAAGGGCAAGAAGCTTGAGCTGCCTGCATGATAAACCGATACAATTAAAGGC
GCCCCCGGTGGCGGAAAACTGATTCAGCTGCTGCTGGAACCGTGATAAACCGATACAATTAAAGGC
GCCCCCGGTGGCGGAGAAGATGAAGAAGATGATGATAACATGTGATAAACCGATACAATTAAAGGC
GCCCCCGGTGGCGGACTGGAACGCATTAAAAGCGAACGCAAATGATAAACCGATACAATTAAAGGC
GCCCCCGGTGGCGGAGAACGCGGCCGCCGCAGCAGCCATACCTGATAAACCGATACAATTAAAGGC
GCCCCCGGTGGCGGAGAACAGGAACCGCGCAAACGCCTGCGCTGATAAACCGATACAATTAAAGGC
GCCCCCGGTGGCGGATTTCCGAGCCCGGAACCGGGCGCGGATTGATAAACCGATACAATTAAAGGC
GCCCCCGGTGGCGGATTTACCATTGTGGAACCGCTGGATATTTGATAAACCGATACAATTAAAGGC
GCCCCCGGTGGCGGAGCGATGCTGGCGGGCTGGGAAGTGCTGTGATAAACCGATACAATTAAAGGC
GCCCCCGGTGGCGGACAGGAAGAACAGCGCGAAGAAGCGAGCTGATAAACCGATACAATTAAAGGC
GCCCCCGGTGGCGGACCGCCGGGCAGCGATACCAACGAACCGTGATAAACCGATACAATTAAAGGC
GCCCCCGGTGGCGGAATATTCTCACGACTCTTTGAAGAGAAATGATAAACCGATACAATTAAAGGC
GCCCCCGGTGGCGGACTGCTGGAACGCAAAGCGATTAACCAGTGATAAACCGATACAATTAAAGGC
GCCCCCGGTGGCGGACATCATAGCCCGAGCGAACTGGATGGCTGATAAACCGATACAATTAAAGGC
GCCCCCGGTGGCGGAACGAAGCGAGTTGAGAAGAAAGCTCAGTGATAAACCGATACAATTAAAGGC
GCCCCCGGTGGCGGACTGCCGTTTGAACCGATTATTCAGAAATGATAAACCGATACAATTAAAGGC
GCCCCCGGTGGCGGAGAAGAAGGCAAAGAAGAAGGCCATCAGTGATAAACCGATACAATTAAAGGC
GCCCCCGGTGGCGGAAACGAAGCGACCGGCGTGCCGACCGTGTGATAAACCGATACAATTAAAGGC
GCCCCCGGTGGCGGACAGAAAGAAGAAAACGGCGCGAGCGCGTGATAAACCGATACAATTAAAGGC
GCCCCCGGTGGCGGAAGCGATGAAAGCGAAGATGCGGATGATTGATAAACCGATACAATTAAAGGC
GCCCCCGGTGGCGGAGAATGGCATCCGTGGCTGGCGAGCACCTGATAAACCGATACAATTAAAGGC
GCCCCCGGTGGCGGATACCCACCGCCAAAGAAGGAGAAACACTGATAAACCGATACAATTAAAGGC
GCCCCCGGTGGCGGACAGGAACCGCATCGCACCGCGCGCAAATGATAAACCGATACAATTAAAGGC
GCCCCCGGTGGCGGAAAAGGGGAGAGTACCCCGGTGAAGAATTGATAAACCGATACAATTAAAGGC
GCCCCCGGTGGCGGAGAAGTGCAGCTGGGCAACTTTGGCATGTGATAAACCGATACAATTAAAGGC
GCCCCCGGTGGCGGATTTGATCATATTAGCCGCCGCAAAGAATGATAAACCGATACAATTAAAGGC
GCCCCCGGTGGCGGACCGCCGAAACGCCCGCGCCCGCTGGAATGATAAACCGATACAATTAAAGGC
GCCCCCGGTGGCGGAACCACCGATAACAGCCTGCATTATGAATGATAAACCGATACAATTAAAGGC
GCCCCCGGTGGCGGACATCCGCTGGGCGCGGATGAACAGGTGTGATAAACCGATACAATTAAAGGC
GCCCCCGGTGGCGGAGAAGATAGCCGCCGCAGCGAACTGCCGTGATAAACCGATACAATTAAAGGC
GCCCCCGGTGGCGGAGTGGTGGAAGAACTGGAACGCATTCATTGATAAACCGATACAATTAAAGGC
GCCCCCGGTGGCGGACGCGTGGCGGAAGTGATTCGCAAAGGCTGATAAACCGATACAATTAAAGGC
GCCCCCGGTGGCGGAGGCGATCGCACCGAACAGCTGCAGAGCTGATAAACCGATACAATTAAAGGC
GCCCCCGGTGGCGGAACCGAAACCGAAGAAGAAATGGAACTGTGATAAACCGATACAATTAAAGGC
GCCCCCGGTGGCGGACTGTTTGAAGTGAGCGAAGCGGAAGCGTGATAAACCGATACAATTAAAGGC
GCCCCCGGTGGCGGACATAAGCAAGTGAAATTAGAAAAGAAGTGATAAACCGATACAATTAAAGGC
GCCCCCGGTGGCGGAGTGGCGATTCTGCTGTTTAAAGAAGGCTGATAAACCGATACAATTAAAGGC
GCCCCCGGTGGCGGAGTGGCGCGCCTGGAAGAACCGGTGAACTGATAAACCGATACAATTAAAGGC
GCCCCCGGTGGCGGAGAGGGCCGCGAGAAGGAACCGCTTAAATGATAAACCGATACAATTAAAGGC
GCCCCCGGTGGCGGACAGGAAAACAGCGAACCGCGCGAAGATTGATAAACCGATACAATTAAAGGC
GCCCCCGGTGGCGGACCGATTGAATGGGAAGAACTGCTGCAGTGATAAACCGATACAATTAAAGGC
GCCCCCGGTGGCGGAGCGCGCATTGTGGAAAGCACCTATAGCTGATAAACCGATACAATTAAAGGC
GCCCCCGGTGGCGGACGCCGCCGCAAACGCAGCGTGGAACTGTGATAAACCGATACAATTAAAGGC
GCCCCCGGTGGCGGAAACAACGATTGGTATGAACAGCGCTATTGATAAACCGATACAATTAAAGGC
GCCCCCGGTGGCGGAGCGGAATTTTATAAATATCGCGTGAAATGATAAACCGATACAATTAAAGGC
GCCCCCGGTGGCGGAGCTGAACAAGCGATTCGAATCTTCTCATGATAAACCGATACAATTAAAGGC
GCCCCCGGTGGCGGACGCTTCGAGTTCTTTAAGAAGAACAAATGATAAACCGATACAATTAAAGGC
GCCCCCGGTGGCGGAGGCAAACTGCAGGAAGTGGATGAAGAATGATAAACCGATACAATTAAAGGC
GCCCCCGGTGGCGGACCGGTGAGCCAGCCGCCGGAACCGACCTGATAAACCGATACAATTAAAGGC
GCCCCCGGTGGCGGAGAAGGCAAAGCGCTGAGCCGCAAAGATTGATAAACCGATACAATTAAAGGC
GCCCCCGGTGGCGGAATTCAGGTGGAACATCTGGCGAGCGAATGATAAACCGATACAATTAAAGGC
GCCCCCGGTGGCGGACGCCTGGGCGAACATAGCGCGGCGCAGTGATAAACCGATACAATTAAAGGC
GCCCCCGGTGGCGGAGAAAGCGATGAAGGCGAAGATGGCAGCTGATAAACCGATACAATTAAAGGC
GCCCCCGGTGGCGGACGCAAACTGAGCAGCGAAGAACAGGTGTGATAAACCGATACAATTAAAGGC
GCCCCCGGTGGCGGAGAATTTCAGCAGTTTCCGCAGGAACCGTGATAAACCGATACAATTAAAGGC
GCCCCCGGTGGCGGAGAAGATGAAGCGGTGTTTCTGACCGCGTGATAAACCGATACAATTAAAGGC
GCCCCCGGTGGCGGAAAACGCCTGCAGGAAGTGCAGCAGCGCTGATAAACCGATACAATTAAAGGC
GCCCCCGGTGGCGGACATTTTCGCAAAGAAGAACTGGCGGAATGATAAACCGATACAATTAAAGGC
GCCCCCGGTGGCGGAAGCCAGGAACTGGAAGAAGATGATGGCTGATAAACCGATACAATTAAAGGC
GCCCCCGGTGGCGGAGAAGAACAGAGCGAAGATAACAACGAATGATAAACCGATACAATTAAAGGC
GCCCCCGGTGGCGGAAAGAAGGAACTCCGGTCACGTCAGCATTGATAAACCGATACAATTAAAGGC
GCCCCCGGTGGCGGAGAAGCGGGCGTGGTGGAAGAAGAAAACTGATAAACCGATACAATTAAAGGC
GCCCCCGGTGGCGGAGAAGATGCGGCGGAAGATAACTATCTGTGATAAACCGATACAATTAAAGGC
GCCCCCGGTGGCGGAAACGTGCCGTTTGAAGTGCCGGAACCGTGATAAACCGATACAATTAAAGGC
GCCCCCGGTGGCGGAAGCCGCAAAGCGATTGAAAGCGTGAAATGATAAACCGATACAATTAAAGGC
GCCCCCGGTGGCGGAGGCCCGACCGCGGCGCGCCGCGGCGAATGATAAACCGATACAATTAAAGGC
GCCCCCGGTGGCGGAACCCGCGAAAACAGCGGCAGCCAGGAATGATAAACCGATACAATTAAAGGC
GCCCCCGGTGGCGGAAGCAGCGAACAGAAAAGCTATACCCATTGATAAACCGATACAATTAAAGGC
GCCCCCGGTGGCGGACCGAGCCTGCTGGAACAGGAACGCAGCTGATAAACCGATACAATTAAAGGC
GCCCCCGGTGGCGGACTGGAAAACGATAACGAAACCAACAGCTGATAAACCGATACAATTAAAGGC
GCCCCCGGTGGCGGACAGCTGGAAGATAACAACGCGCGCCAGTGATAAACCGATACAATTAAAGGC
GCCCCCGGTGGCGGAGAACCGGAAAACCTGGTGAGCCTGGCGTGATAAACCGATACAATTAAAGGC
GCCCCCGGTGGCGGACTGAAAGAAATTAAATGGACCCAGCATTGATAAACCGATACAATTAAAGGC
GCCCCCGGTGGCGGACCGATGACCCTGCGCCGCCCGAGCGAATGATAAACCGATACAATTAAAGGC
GCCCCCGGTGGCGGACTGCCGTATCATGAAATGGAAGAACTGTGATAAACCGATACAATTAAAGGC
GCCCCCGGTGGCGGACTGGAGCCGTGGGCGTCCGTTAAGAACTGATAAACCGATACAATTAAAGGC
GCCCCCGGTGGCGGAGAAGCTATGAAGAAGAGAAAGTTCGAGTGATAAACCGATACAATTAAAGGC
GCCCCCGGTGGCGGACGCCGCGAAGAAGAAGCGAAAGCGGCGTGATAAACCGATACAATTAAAGGC
GCCCCCGGTGGCGGAAGCGAACTGGAACTGCCGCTGGCGGTGTGATAAACCGATACAATTAAAGGC
GCCCCCGGTGGCGGAATTAGCGCGCGCCGCTTTGAACTGGCGTGATAAACCGATACAATTAAAGGC
GCCCCCGGTGGCGGAAGCAACGGCAGCCATATGAGCTATGAATGATAAACCGATACAATTAAAGGC
GCCCCCGGTGGCGGACAGCGCCTGCATCGCTTTGATGAACAGTGATAAACCGATACAATTAAAGGC
GCCCCCGGTGGCGGACGCCGCGAACAGAGCAGCCTGACCATTTGATAAACCGATACAATTAAAGGC
GCCCCCGGTGGCGGAGATCCGCTGTGGGAACTGAACAAAACCTGATAAACCGATACAATTAAAGGC
GCCCCCGGTGGCGGAAACCATGGCCGCGAAGCGGGCCGCGGCTGATAAACCGATACAATTAAAGGC
GCCCCCGGTGGCGGACCGCTGAGCCAGGAACTGCTGGCGGAATGATAAACCGATACAATTAAAGGC
GCCCCCGGTGGCGGAAGCCGCAAAGCGATTAGCGAAGTGAAATGATAAACCGATACAATTAAAGGC
GCCCCCGGTGGCGGAGAAGGCGAACAGGAAGAAGCGGATAAATGATAAACCGATACAATTAAAGGC
GCCCCCGGTGGCGGAAACGTGGAACCGCAGGAAGGCGATCTGTGATAAACCGATACAATTAAAGGC
GCCCCCGGTGGCGGAAGCGTGGTGGAAATTGTGATTGGCAAATGATAAACCGATACAATTAAAGGC
GCCCCCGGTGGCGGAGGCGAACCGGCGGCGGCGGCGCAGGCGTGATAAACCGATACAATTAAAGGC
GCCCCCGGTGGCGGATATAACGAATTTGTGAGCCTGAGCGTGTGATAAACCGATACAATTAAAGGC
GCCCCCGGTGGCGGAGTGAAACGCGAAGCGGCGGGCGCGGCGTGATAAACCGATACAATTAAAGGC
GCCCCCGGTGGCGGAGAACAGGCGGAAGCGGGCGAAGAAGAATGATAAACCGATACAATTAAAGGC
GCCCCCGGTGGCGGATCATTCTTTGAATCTCCTATCTCCGCGTGATAAACCGATACAATTAAAGGC
GCCCCCGGTGGCGGACGCACCAGCGAAGCGCGCGATAAACGCTGATAAACCGATACAATTAAAGGC
GCCCCCGGTGGCGGACTTATGGCCCATATGGCCGAGAAGGAATGATAAACCGATACAATTAAAGGC
GCCCCCGGTGGCGGAGAAGAACCGCGCCCGCCGTTTGATCTGTGATAAACCGATACAATTAAAGGC
GCCCCCGGTGGCGGAACCCGCGAACTGAAAGCGCGCATGGATTGATAAACCGATACAATTAAAGGC
GCCCCCGGTGGCGGAGAAACCAGCAAACGCAAATTTCTGTATTGATAAACCGATACAATTAAAGGC
GCCCCCGGTGGCGGAGAATTTGAAGCGGCGCCGCCGACCCTGTGATAAACCGATACAATTAAAGGC
GCCCCCGGTGGCGGAACCGAAGATGAACGCCTGGAACCGCTGTGATAAACCGATACAATTAAAGGC
GCCCCCGGTGGCGGAGGCCGCAGCGAACAGCCGAAAGAATGGTGATAAACCGATACAATTAAAGGC
GCCCCCGGTGGCGGAATTGAAAACGAAGAACTGCCGGAACCGTGATAAACCGATACAATTAAAGGC
GCCCCCGGTGGCGGAACCGAAAGCAGCTTTAGCCATGCGAAATGATAAACCGATACAATTAAAGGC
GCCCCCGGTGGCGGAGAAGATGAAGCGAGCGGCAGCGATGAATGATAAACCGATACAATTAAAGGC
GCCCCCGGTGGCGGAAAACTTGAGGAAAAGAAGACCAAGTTATGATAAACCGATACAATTAAAGGC
GCCCCCGGTGGCGGAAAAGCGGTGCAGCAGAGCATGCTGGAATGATAAACCGATACAATTAAAGGC
GCCCCCGGTGGCGGAGCGGATGGCACCGCGTTTGAAGAACTGTGATAAACCGATACAATTAAAGGC
GCCCCCGGTGGCGGAAAAGATCCGGAACCGAGCGTGCAGGGCTGATAAACCGATACAATTAAAGGC
GCCCCCGGTGGCGGACTGTATAACGAACCGGGCGCGCGCCCGTGATAAACCGATACAATTAAAGGC
GCCCCCGGTGGCGGACAGAAACATCAGCCGGAACATCATGAATGATAAACCGATACAATTAAAGGC
GCCCCCGGTGGCGGACAGACCGATGAACAGAGCAGCCTGCATTGATAAACCGATACAATTAAAGGC
GCCCCCGGTGGCGGACGCGAAGAAGAAGAATTTATTGATGTGTGATAAACCGATACAATTAAAGGC
GCCCCCGGTGGCGGAGATGATGAATGGAAAGATGGCGCGTATTGATAAACCGATACAATTAAAGGC
GCCCCCGGTGGCGGAGTGGTGCGCCCGCAGCGCCGCGATGAATGATAAACCGATACAATTAAAGGC
GCCCCCGGTGGCGGAGTGGAAAGCGAAGAAACCGAAGGCACCTGATAAACCGATACAATTAAAGGC
GCCCCCGGTGGCGGACCGCTGGAAGAACCGCCGCGCCCGACCTGATAAACCGATACAATTAAAGGC
GCCCCCGGTGGCGGAGAAAAGAGCGAACAATTGTCTAACCCATGATAAACCGATACAATTAAAGGC
GCCCCCGGTGGCGGAGAAGAGACCGCAGAAAAGGACGAACTTTGATAAACCGATACAATTAAAGGC
GCCCCCGGTGGCGGACGCCAGGAACTGTATGAAAACCAGGTGTGATAAACCGATACAATTAAAGGC
GCCCCCGGTGGCGGAGAAAAGAAGGTACAGCGGGGCTCTGCATGATAAACCGATACAATTAAAGGC
GCCCCCGGTGGCGGACCGGAAGATGTGCGCGATGTGGATATTTGATAAACCGATACAATTAAAGGC
GCCCCCGGTGGCGGAAGCATTGAAAGCAGCGGCAAATGGGAATGATAAACCGATACAATTAAAGGC
GCCCCCGGTGGCGGAACCGAAATTAGCGAAGAAGAAGGCGAATGATAAACCGATACAATTAAAGGC
GCCCCCGGTGGCGGACGCCGCCTGCAGAAACAGCAGACCGAATGATAAACCGATACAATTAAAGGC
GCCCCCGGTGGCGGAGGCGAACGCGGCAACGTGAGCAGCAGCTGATAAACCGATACAATTAAAGGC
GCCCCCGGTGGCGGAAGGCCAGAGATGGATAAGAAGGCGCAGTGATAAACCGATACAATTAAAGGC
GCCCCCGGTGGCGGACGCCCGCCGCGCCAGCGCGATATTGAATGATAAACCGATACAATTAAAGGC
GCCCCCGGTGGCGGAACCGAAGGCAGCCAGAGCGTGGGCCTGTGATAAACCGATACAATTAAAGGC
GCCCCCGGTGGCGGAGAGAAAATTATGGCTAAGTGGATTCCTTGATAAACCGATACAATTAAAGGC
GCCCCCGGTGGCGGAGAAACCCATAGCCTGGAATGGGATAACTGATAAACCGATACAATTAAAGGC
GCCCCCGGTGGCGGACGCTTTGATAACGAAGATCTGAGCGCGTGATAAACCGATACAATTAAAGGC
GCCCCCGGTGGCGGAAGCACCAGCGGCTTTACCGAACCGATTTGATAAACCGATACAATTAAAGGC
GCCCCCGGTGGCGGAAGCGCGCTGCTGGAACAGATTAGCAGCTGATAAACCGATACAATTAAAGGC
GCCCCCGGTGGCGGAGATACCCAGCCGAAACATAAAGTGGAATGATAAACCGATACAATTAAAGGC
GCCCCCGGTGGCGGAAGCGAACAGGTGAGCGCGCATATGGTGTGATAAACCGATACAATTAAAGGC
GCCCCCGGTGGCGGACAGAACACCAGCGAACTGAACGAAGCGTGATAAACCGATACAATTAAAGGC
GCCCCCGGTGGCGGACGCGGCGTGCCGGTGGAACCGATGCATTGATAAACCGATACAATTAAAGGC
GCCCCCGGTGGCGGAAGCGAACGCAGCTATGGCAACAACAGCTGATAAACCGATACAATTAAAGGC
GCCCCCGGTGGCGGATGGAACCCGAGCAGCCTGCCGGAACCGTGATAAACCGATACAATTAAAGGC
GCCCCCGGTGGCGGAGAAAGCCTGATTCATCAGGGCATTCGCTGATAAACCGATACAATTAAAGGC
GCCCCCGGTGGCGGATATCGCGTGGCGGGCTATGAAGAACAGTGATAAACCGATACAATTAAAGGC
GCCCCCGGTGGCGGAGATGAAGATTTTGAAATTCTGGAACTGTGATAAACCGATACAATTAAAGGC
GCCCCCGGTGGCGGAGGTGCTGCCGGCGAAAAGAAATCTGCGTGATAAACCGATACAATTAAAGGC
GCCCCCGGTGGCGGAAAAACCCCGACCGAACAGAGCTATCGCTGATAAACCGATACAATTAAAGGC
GCCCCCGGTGGCGGAGAACTGGATATTGAAATTCTGATGGAATGATAAACCGATACAATTAAAGGC
GCCCCCGGTGGCGGAGAGTGGCTAGAACCGTCACCAGGACCATGATAAACCGATACAATTAAAGGC
GCCCCCGGTGGCGGAGGATTCAGTAAATCGGAAAAGAAAGACTGATAAACCGATACAATTAAAGGC
GCCCCCGGTGGCGGAGAAGCGCGCCGCCTGAGCGAACCGCGCTGATAAACCGATACAATTAAAGGC
GCCCCCGGTGGCGGACTGTTTCGCAGCGAAGCGGCGAGCCTGTGATAAACCGATACAATTAAAGGC
GCCCCCGGTGGCGGAGCGCGCCCGGAACTGCTGCAGCTGGCGTGATAAACCGATACAATTAAAGGC
GCCCCCGGTGGCGGAGCGCGCTTTCAGCCGGGCTATCGCGAATGATAAACCGATACAATTAAAGGC
GCCCCCGGTGGCGGAGAACGCGATCTGGATCTGAGCGATGCGTGATAAACCGATACAATTAAAGGC
GCCCCCGGTGGCGGACTGCGCCGCGAAGAAGTGCGCCCGGTGTGATAAACCGATACAATTAAAGGC
GCCCCCGGTGGCGGAATTTGGGTGCGCAAAATTCATGAACCGTGATAAACCGATACAATTAAAGGC
GCCCCCGGTGGCGGAGAACTGATGAAAGCGTATCGCGTGGCGTGATAAACCGATACAATTAAAGGC
GCCCCCGGTGGCGGATTTGAACTGCGCCATTGGCTGAAAGTGTGATAAACCGATACAATTAAAGGC
GCCCCCGGTGGCGGAGCCCGCTTCCGTGGAATCTTCGAGCATTGATAAACCGATACAATTAAAGGC
GCCCCCGGTGGCGGACTGCTGGAAGTGGGCCGCAAAGAACCGTGATAAACCGATACAATTAAAGGC
GCCCCCGGTGGCGGAGAAGATAGCGAACCGGAAGCGCTGTTTTGATAAACCGATACAATTAAAGGC
GCCCCCGGTGGCGGAAGCGAACTGACCGGCATTATGCGCGCGTGATAAACCGATACAATTAAAGGC
GCCCCCGGTGGCGGACTGGAACCGGAACTGGAAAGCAGCCCGTGATAAACCGATACAATTAAAGGC
GCCCCCGGTGGCGGAGAATTTGATGAAGATGATTGGGAAGATTGATAAACCGATACAATTAAAGGC
GCCCCCGGTGGCGGACGCGAACAGCGCGGCGAACGCAAACGCTGATAAACCGATACAATTAAAGGC
GCCCCCGGTGGCGGAGGCGAACGCCTGGAAAACGGCGAACGCTGATAAACCGATACAATTAAAGGC
GCCCCCGGTGGCGGAAGCTATTTTGAAAGCGATGAAAGCGATTGATAAACCGATACAATTAAAGGC
GCCCCCGGTGGCGGATGGGAAAAGATCTCAGAACCTGGTTCCTGATAAACCGATACAATTAAAGGC
GCCCCCGGTGGCGGAGAAAAGCAGACTACCTTTGAGCAATTCTGATAAACCGATACAATTAAAGGC
GCCCCCGGTGGCGGACAGGAACTGAACGAACTGAACGCGATTTGATAAACCGATACAATTAAAGGC
GCCCCCGGTGGCGGAGAAGAAAACAGCGATGAAGATAGCGATTGATAAACCGATACAATTAAAGGC
GCCCCCGGTGGCGGAGTGGAACCGGCGTGGCCGGATTGGAGCTGATAAACCGATACAATTAAAGGC
GCCCCCGGTGGCGGACGCCGTAAAATGCGACAAAGGGAGAAGTGATAAACCGATACAATTAAAGGC
GCCCCCGGTGGCGGAAACCTGGAAGATCGCGAAACCCTGACCTGATAAACCGATACAATTAAAGGC
GCCCCCGGTGGCGGAGAAGCGGAAGAAGAAGAAGATCATAACTGATAAACCGATACAATTAAAGGC
GCCCCCGGTGGCGGAAAAGATCCGAGCCCGGAAGTGCAGGGCTGATAAACCGATACAATTAAAGGC
GCCCCCGGTGGCGGAACCTATGAATATGTGCCGCCGCAGTGGTGATAAACCGATACAATTAAAGGC
GCCCCCGGTGGCGGAAGCCGCGAAGAAGGCCCGGATCTGTGGTGATAAACCGATACAATTAAAGGC
GCCCCCGGTGGCGGAGAAGCGGCGCGCAGCGCGGGCAGCGCGTGATAAACCGATACAATTAAAGGC
GCCCCCGGTGGCGGAACCCTGCATGCGCTGGAACCGCTGCTGTGATAAACCGATACAATTAAAGGC
GCCCCCGGTGGCGGAGCGCCGCTGGCGCATGAACCGGTGGGCTGATAAACCGATACAATTAAAGGC
GCCCCCGGTGGCGGAGTGGATGTGCAGAACGCGATTGAACGCTGATAAACCGATACAATTAAAGGC
GCCCCCGGTGGCGGACGCGAAGCGCATGATCTGAGCGTGCTGTGATAAACCGATACAATTAAAGGC
GCCCCCGGTGGCGGAAAAGAATTTGCGAGCCTGTTTAGCGATTGATAAACCGATACAATTAAAGGC
GCCCCCGGTGGCGGAGCGCAGGGCGCGGAACAGGCGGGCCCGTGATAAACCGATACAATTAAAGGC
GCCCCCGGTGGCGGAGAAACCCTGAAATTTCGCACCGAAATTTGATAAACCGATACAATTAAAGGC
GCCCCCGGTGGCGGAAGCGCGCTGGAAACCGAAGAACTGGGCTGATAAACCGATACAATTAAAGGC
GCCCCCGGTGGCGGACGCGCGGAAGCGGAAGATGAATTTCTGTGATAAACCGATACAATTAAAGGC
GCCCCCGGTGGCGGACCGGAAGATGTGCGCGATATTGATCTGTGATAAACCGATACAATTAAAGGC
GCCCCCGGTGGCGGAAAAAGCAACGAAGGCGAAGATAGCGAATGATAAACCGATACAATTAAAGGC
GCCCCCGGTGGCGGAGATCATTTTAAAGAAACCGATGCGGAATGATAAACCGATACAATTAAAGGC
GCCCCCGGTGGCGGAATTCGCCCGCGCGGCCGCTATGTGGAATGATAAACCGATACAATTAAAGGC
GCCCCCGGTGGCGGAAAACGCGGCACCGAAGAAACCCGCTTTTGATAAACCGATACAATTAAAGGC
GCCCCCGGTGGCGGAGTAACTCAGGCGATTCGGATATTCGAGTGATAAACCGATACAATTAAAGGC
GCCCCCGGTGGCGGAGAAGATGAAGAACCGGATCATGAAGAATGATAAACCGATACAATTAAAGGC
GCCCCCGGTGGCGGACCGGAACATGTGCTGCAGACCCAGATTTGATAAACCGATACAATTAAAGGC
GCCCCCGGTGGCGGAAGCCGCGAACCGATTCCGAGCATTCTGTGATAAACCGATACAATTAAAGGC
GCCCCCGGTGGCGGAATGCTCAAGAAAGGCCGGAGGGAGCCCTGATAAACCGATACAATTAAAGGC
GCCCCCGGTGGCGGAGCGCTGGAAGAACTGCGCCTGGCGACCTGATAAACCGATACAATTAAAGGC
GCCCCCGGTGGCGGAGATCTGGAAGAAAACGATGAAGATGATTGATAAACCGATACAATTAAAGGC
GCCCCCGGTGGCGGAGAATGGCTGAGCCCGGAACCGGGCCCGTGATAAACCGATACAATTAAAGGC
GCCCCCGGTGGCGGAGAACAGGGCGTGGATTGGTGGGGCAACTGATAAACCGATACAATTAAAGGC
GCCCCCGGTGGCGGAGCGCTGCTGGGCGAATATAAACGCCTGTGATAAACCGATACAATTAAAGGC
GCCCCCGGTGGCGGAGAGGAAGAGAAAGAGGCAGGGGAAATCTGATAAACCGATACAATTAAAGGC
GCCCCCGGTGGCGGAGCGAAAGTGAAGAATGAGGCCACACCGTGATAAACCGATACAATTAAAGGC
GCCCCCGGTGGCGGAGAAGTGGATCCGGGCACCAAAGAAGCGTGATAAACCGATACAATTAAAGGC
GCCCCCGGTGGCGGAGCGGAAGGCATGTATCTGGTGAGCGCGTGATAAACCGATACAATTAAAGGC
GCCCCCGGTGGCGGATATATTAGCGAACAGAGCGCGAAAGAATGATAAACCGATACAATTAAAGGC
GCCCCCGGTGGCGGACTAGAAAAGGAAGGAAGCGAGCAAGGCTGATAAACCGATACAATTAAAGGC
GCCCCCGGTGGCGGACGCACCCCGGAACCGGTGCCGGGCGGCTGATAAACCGATACAATTAAAGGC
GCCCCCGGTGGCGGAGAAACCAGCATTAGCAGCCTGAGCTATTGATAAACCGATACAATTAAAGGC
GCCCCCGGTGGCGGAGAAAGCAGCAACCCGCAGATGAGCAGCTGATAAACCGATACAATTAAAGGC
GCCCCCGGTGGCGGACTGCAGTATGATTATCCGTTTGAACAGTGATAAACCGATACAATTAAAGGC
GCCCCCGGTGGCGGAGAACGCAGCAGCCTGAACACCGTGGTGTGATAAACCGATACAATTAAAGGC
GCCCCCGGTGGCGGAGAACAGCAGGGCCGCAACCAGGCGGTGTGATAAACCGATACAATTAAAGGC
GCCCCCGGTGGCGGAAACGAAATGATTAAAGGCCGCTATAACTGATAAACCGATACAATTAAAGGC
GCCCCCGGTGGCGGATCTGAGTCTAAGAAACGGAAACTGTTATGATAAACCGATACAATTAAAGGC
GCCCCCGGTGGCGGAAAAATGACCCGCGGCCGCCAGGAAAGCTGATAAACCGATACAATTAAAGGC
GCCCCCGGTGGCGGACGCACCGTGCAGGAACCGCAGAGCAAATGATAAACCGATACAATTAAAGGC
GCCCCCGGTGGCGGAACCGAAGAACTGGAAGGCCAGGGCAGCTGATAAACCGATACAATTAAAGGC
GCCCCCGGTGGCGGAAAACGGGAGAAGAAGGGGCCAAATAGTTGATAAACCGATACAATTAAAGGC
GCCCCCGGTGGCGGAAAACGCAAAGAAATTCAGCGCCATAAATGATAAACCGATACAATTAAAGGC
GCCCCCGGTGGCGGACCGCCGAACGTGCGCGAAGCGTGGCTGTGATAAACCGATACAATTAAAGGC
GCCCCCGGTGGCGGAGGCGCGGAATTTCGCCGCAAACAGCATTGATAAACCGATACAATTAAAGGC
GCCCCCGGTGGCGGACCGATGGTGAAATTTAGCGCGTTTGAATGATAAACCGATACAATTAAAGGC
GCCCCCGGTGGCGGAAAAATAGAACATAAGAAGAAGAAGCACTGATAAACCGATACAATTAAAGGC
GCCCCCGGTGGCGGAGGCGCGGAACAGCTGGTGGGCATGGAATGATAAACCGATACAATTAAAGGC
GCCCCCGGTGGCGGACGCGAACCGCCGCCGTATGTGCCGCCGTGATAAACCGATACAATTAAAGGC
GCCCCCGGTGGCGGAGATGTGCTGGCGGAACCGCAGATGATGTGATAAACCGATACAATTAAAGGC
GCCCCCGGTGGCGGAGAAAGCACCAGCGAACCGAAAGAAGAATGATAAACCGATACAATTAAAGGC
GCCCCCGGTGGCGGACCGGAAGATTTTAAAACCATTCTGGATTGATAAACCGATACAATTAAAGGC
GCCCCCGGTGGCGGACTGGTGACCACCGGCAGCCCGATTGAATGATAAACCGATACAATTAAAGGC
GCCCCCGGTGGCGGAAAAGCGGAAGGCGATGCGGTGCTGGGCTGATAAACCGATACAATTAAAGGC
GCCCCCGGTGGCGGAAAGAAGAAAGAGACCAAAGGCAATCACTGATAAACCGATACAATTAAAGGC
GCCCCCGGTGGCGGAGCGCCGCTGGAACCGGAACAGGATCTGTGATAAACCGATACAATTAAAGGC
GCCCCCGGTGGCGGAAGCCGCGAACGCAGCAGCAGCCGCGATTGATAAACCGATACAATTAAAGGC
GCCCCCGGTGGCGGAGAAGAAAACGGCTGGGTGGAAGATTATTGATAAACCGATACAATTAAAGGC
GCCCCCGGTGGCGGAGGCTATGAAGATTATGATGGCAACGATTGATAAACCGATACAATTAAAGGC
GCCCCCGGTGGCGGACCGCATAGCGGCCTGGAAACCCCGAGCTGATAAACCGATACAATTAAAGGC
GCCCCCGGTGGCGGAGAAGATAGCGATACCAGCGAAGGCAAATGATAAACCGATACAATTAAAGGC
GCCCCCGGTGGCGGACGCGGCGATGGCAGCGGCTTTGAACTGTGATAAACCGATACAATTAAAGGC
GCCCCCGGTGGCGGAGAACAGACCCCGCAGCCGAAAGATAAATGATAAACCGATACAATTAAAGGC
GCCCCCGGTGGCGGAAGTTCTCGTCCGTACGAGCAGGAGAAATGATAAACCGATACAATTAAAGGC
GCCCCCGGTGGCGGAAACGATCCGGAAGTGGGCCAGCAGGAATGATAAACCGATACAATTAAAGGC
GCCCCCGGTGGCGGAATTCGCGATGTGGAAAACAAAGAAAACTGATAAACCGATACAATTAAAGGC
GCCCCCGGTGGCGGAAGCGTGATTGTGCGCGTGCGCCTGGAATGATAAACCGATACAATTAAAGGC
GCCCCCGGTGGCGGAGAACTGGCGGAACCGCCGAGCCGCATGTGATAAACCGATACAATTAAAGGC
GCCCCCGGTGGCGGAGAACCGCATCCGAGCCTGCTGGGCTTTTGATAAACCGATACAATTAAAGGC
GCCCCCGGTGGCGGAGTGAAAGAACAGCTGTATAGCGCGTATTGATAAACCGATACAATTAAAGGC
GCCCCCGGTGGCGGAGAGATAACAGGTTTCTTCCAGCGCAAATGATAAACCGATACAATTAAAGGC
GCCCCCGGTGGCGGACTGTTTTATGGCCGCTTTAGCGAACCGTGATAAACCGATACAATTAAAGGC
GCCCCCGGTGGCGGATATGGCGAACCGCGCTATGCGGAAGTGTGATAAACCGATACAATTAAAGGC
GCCCCCGGTGGCGGAATTGAAGATCCGGAAGAAGATGATAAATGATAAACCGATACAATTAAAGGC
GCCCCCGGTGGCGGACTGCGCACCGCGGAAGTGCCGGCGCGCTGATAAACCGATACAATTAAAGGC
GCCCCCGGTGGCGGAATTAGCGCGAGCGAACCGAGCGCGGCGTGATAAACCGATACAATTAAAGGC
GCCCCCGGTGGCGGAATTGAAGATCCGGAAGAAGATGATGAATGATAAACCGATACAATTAAAGGC
GCCCCCGGTGGCGGACCGGGCGCGCTGGAAGATCTGCGCGCGTGATAAACCGATACAATTAAAGGC
GCCCCCGGTGGCGGAAACCGTCGTGCCGAAAAGCTAACGTATTGATAAACCGATACAATTAAAGGC
GCCCCCGGTGGCGGAAGCTTTGAATATGCGAGCAAAGATCGCTGATAAACCGATACAATTAAAGGC
GCCCCCGGTGGCGGAGCGCAGCGCCGCGAACAGGGCAGCCAGTGATAAACCGATACAATTAAAGGC
GCCCCCGGTGGCGGAATTGCGCAATGGAACAAGAACGAAAGGTGATAAACCGATACAATTAAAGGC
GCCCCCGGTGGCGGAGAAGCGATGAACGGCAACCTGGCGAAATGATAAACCGATACAATTAAAGGC
GCCCCCGGTGGCGGAAACACCCGCCTGATGGAACAGCGCATTTGATAAACCGATACAATTAAAGGC
GCCCCCGGTGGCGGACAGGAAATTCTGTTTAGCACCGAAGTGTGATAAACCGATACAATTAAAGGC
GCCCCCGGTGGCGGAGAAATGAAAGAACCGAAAACCGAAGCGTGATAAACCGATACAATTAAAGGC
GCCCCCGGTGGCGGACAGACCGCGCTGGAACCGGAAGTGCGCTGATAAACCGATACAATTAAAGGC
GCCCCCGGTGGCGGAGATGAACTGCTGCGCCAGGAACTGAGCTGATAAACCGATACAATTAAAGGC
GCCCCCGGTGGCGGAGCCAAAGAAGTTAAGAAGCAGAAGAAGTGATAAACCGATACAATTAAAGGC
GCCCCCGGTGGCGGAGTGCTGGAACAGGCGAAAGATGAACTGTGATAAACCGATACAATTAAAGGC
GCCCCCGGTGGCGGAGCGTTTGAACCGTTTAGCGGCCCGAAATGATAAACCGATACAATTAAAGGC
GCCCCCGGTGGCGGAGAAATTCTGTGGAGCGTGGCGCGCCTGTGATAAACCGATACAATTAAAGGC
GCCCCCGGTGGCGGATTAAAGATCGAGAATGATTATATTTTCTGATAAACCGATACAATTAAAGGC
GCCCCCGGTGGCGGAGTGGAACCGCATAAAACCGAACTGGTGTGATAAACCGATACAATTAAAGGC
GCCCCCGGTGGCGGACGCCATAACGAAACCGATCTGCCGCTGTGATAAACCGATACAATTAAAGGC
GCCCCCGGTGGCGGAGAGACCAAGAAGAAATCTAGAAAGAAGTGATAAACCGATACAATTAAAGGC
GCCCCCGGTGGCGGAGAACAGACCAGCCATAAAGATCTGGATTGATAAACCGATACAATTAAAGGC
GCCCCCGGTGGCGGAGGCGCGACCAACAGCGAACCGCAGAGCTGATAAACCGATACAATTAAAGGC
GCCCCCGGTGGCGGACAGGAAGGCGAAGTGCTGAGCAGCGTGTGATAAACCGATACAATTAAAGGC
GCCCCCGGTGGCGGACCGAGCGATCAGCCGGAACCGAAAAGCTGATAAACCGATACAATTAAAGGC
GCCCCCGGTGGCGGATTTGAACATCGCAGCATTGTGAGCAGCTGATAAACCGATACAATTAAAGGC
GCCCCCGGTGGCGGAGAAGCGACCGAAACCACCTTTGAATATTGATAAACCGATACAATTAAAGGC
GCCCCCGGTGGCGGAGATTGGCGCATTCGCCTGACCGAAAGCTGATAAACCGATACAATTAAAGGC
GCCCCCGGTGGCGGACTGGTGCAGACCGCGCGCGGCGGCGAATGATAAACCGATACAATTAAAGGC
GCCCCCGGTGGCGGAGCGGAACAGGCGCTGAAACAGAGCCCGTGATAAACCGATACAATTAAAGGC
GCCCCCGGTGGCGGACAGGAGGCCAATGAGAGCAAGAACGAATGATAAACCGATACAATTAAAGGC
GCCCCCGGTGGCGGACAGAGCAGCGAACAGGTGACCACCAGCTGATAAACCGATACAATTAAAGGC
GCCCCCGGTGGCGGACGCGAATATGTGCAGCCGGTGCATCTGTGATAAACCGATACAATTAAAGGC
GCCCCCGGTGGCGGACGCCGCGATCTGATTAGCAGCGAAACCTGATAAACCGATACAATTAAAGGC
GCCCCCGGTGGCGGACGGGAAGCCCCGTGGAAGAAGAGAACTTGATAAACCGATACAATTAAAGGC
GCCCCCGGTGGCGGAGGCGAACCGCAGCCGAGCCGCGGCGCGTGATAAACCGATACAATTAAAGGC
GCCCCCGGTGGCGGAGCGGCGAGCAGCACCATGATGAAAGAATGATAAACCGATACAATTAAAGGC
GCCCCCGGTGGCGGAGAAAACCTGCATGGCGCGATGTATGAATGATAAACCGATACAATTAAAGGC
GCCCCCGGTGGCGGAGATAGCAACCATGAAACCAGCGATGATTGATAAACCGATACAATTAAAGGC
GCCCCCGGTGGCGGAGAAAGCAAACGCTATACCGAAGAAGCGTGATAAACCGATACAATTAAAGGC
GCCCCCGGTGGCGGAGCGAACGAATTTCTGCTGAAAGCGCTGTGATAAACCGATACAATTAAAGGC
GCCCCCGGTGGCGGAGATAGCGAAGGCCAGGAATATAGCCTGTGATAAACCGATACAATTAAAGGC
GCCCCCGGTGGCGGAGAAAGCGAAGAAGATGCGAGCGATCGCTGATAAACCGATACAATTAAAGGC
GCCCCCGGTGGCGGAGCGAGCGAACCGGGCGGCACCGTGGTGTGATAAACCGATACAATTAAAGGC
GCCCCCGGTGGCGGACGCCGCGAACATGATCTGCATACCCTGTGATAAACCGATACAATTAAAGGC
GCCCCCGGTGGCGGAGAAAGCAGCGATGTGAGCACCCATAGCTGATAAACCGATACAATTAAAGGC
GCCCCCGGTGGCGGACAGTATGTGCCGCCGCGCGAACCGAAATGATAAACCGATACAATTAAAGGC
GCCCCCGGTGGCGGATTTGATAGCGAAGATGATGATGGCTTTTGATAAACCGATACAATTAAAGGC
GCCCCCGGTGGCGGACATGAACCGAAAGCGACCCCGGATAACTGATAAACCGATACAATTAAAGGC
GCCCCCGGTGGCGGACGTCGTAAATTCGAGTGGAAGAAGCGGTGATAAACCGATACAATTAAAGGC
GCCCCCGGTGGCGGAGGCGAAAGCAGCAGCAGCCGCGCGCTGTGATAAACCGATACAATTAAAGGC
GCCCCCGGTGGCGGACCGGCGGGCCTGGTGGGCGAACCGACCTGATAAACCGATACAATTAAAGGC
GCCCCCGGTGGCGGACAAGGTGCTGCGGAGAAGAAGACGGCGTGATAAACCGATACAATTAAAGGC
GCCCCCGGTGGCGGAGAACCGACCCAGCCGCTGACCCCGAGCTGATAAACCGATACAATTAAAGGC
GCCCCCGGTGGCGGACGCCTGGAAGAAAGCAACCTGGTGATTTGATAAACCGATACAATTAAAGGC
GCCCCCGGTGGCGGAACCGAAATTCAGGATCGCTATGGCAGCTGATAAACCGATACAATTAAAGGC
GCCCCCGGTGGCGGAACCGGCGAACGCAAACTGTTTCTGGATTGATAAACCGATACAATTAAAGGC
GCCCCCGGTGGCGGAGCGGGCGAAGGCGTGCAGCCGGCGCAGTGATAAACCGATACAATTAAAGGC
GCCCCCGGTGGCGGAGATCGCCGCGCGGAAGGCCGCCGCAAATGATAAACCGATACAATTAAAGGC
GCCCCCGGTGGCGGAGAAGCGGAACCGAACCGCATTCGCGTGTGATAAACCGATACAATTAAAGGC
GCCCCCGGTGGCGGAGGCGAAGCATCAGCCAAGAAAGATTCGTGATAAACCGATACAATTAAAGGC
GCCCCCGGTGGCGGAGAAGGCGAAGAACAGGAAGCGCTGGATTGATAAACCGATACAATTAAAGGC
GCCCCCGGTGGCGGAGAAGGCGAAGAAAGCGGCGCGGAAGATTGATAAACCGATACAATTAAAGGC
GCCCCCGGTGGCGGAGAAGTTAAGAAGAAGCAGGAACAACCATGATAAACCGATACAATTAAAGGC
GCCCCCGGTGGCGGAGAAAGCACCGAAGAAGAAATGGAACTGTGATAAACCGATACAATTAAAGGC
GCCCCCGGTGGCGGAGCTAAGAGGGAGAAATGGTTCGACAGCTGATAAACCGATACAATTAAAGGC
GCCCCCGGTGGCGGACCGAAAATTGAAGATGAAGAAGGCGAATGATAAACCGATACAATTAAAGGC
GCCCCCGGTGGCGGACTGGAAAACATTAACAGCGAAATGCTGTGATAAACCGATACAATTAAAGGC
GCCCCCGGTGGCGGAGTGGAACCGCAGAGCGGCCCGTGGCCGTGATAAACCGATACAATTAAAGGC
GCCCCCGGTGGCGGAAGCGGCGCGAACGAACAGAAACAGATGTGATAAACCGATACAATTAAAGGC
GCCCCCGGTGGCGGAGATCTGAGCGAAACCCATGAAGATCTGTGATAAACCGATACAATTAAAGGC
GCCCCCGGTGGCGGACAGAGCGAAGCGCGCCGCTTTAGCGTGTGATAAACCGATACAATTAAAGGC
GCCCCCGGTGGCGGACTGCCGCCGACCCCGGCGCCGGAACAGTGATAAACCGATACAATTAAAGGC
GCCCCCGGTGGCGGATGGAAAGCTGAGCCGAAGAAATACGCATGATAAACCGATACAATTAAAGGC
GCCCCCGGTGGCGGAGGCGCGGCGGGCCGCCGCCTGGAACCGTGATAAACCGATACAATTAAAGGC
GCCCCCGGTGGCGGAACCGAAATTGAAGAAGAAAGCGGCGAATGATAAACCGATACAATTAAAGGC
GCCCCCGGTGGCGGACATCATGAACCGAGCAGCCTGGATGGCTGATAAACCGATACAATTAAAGGC
GCCCCCGGTGGCGGACCGGGCCCGGAACCGGCGGTGGCGCGCTGATAAACCGATACAATTAAAGGC
GCCCCCGGTGGCGGAAGCGAAGCGGCGCAGCCGAGCGCGGCGTGATAAACCGATACAATTAAAGGC
GCCCCCGGTGGCGGATATGAACCGGGCATGACCATGAGCGTGTGATAAACCGATACAATTAAAGGC
GCCCCCGGTGGCGGAGAAGCGGAAGAAGGCTTTGGCCTGGCGTGATAAACCGATACAATTAAAGGC
GCCCCCGGTGGCGGATTTGAAACCCCGGCGGAAGGCGCGAGCTGATAAACCGATACAATTAAAGGC
GCCCCCGGTGGCGGACAGGGCCCGCATGAACCGAGCATTCCGTGATAAACCGATACAATTAAAGGC
GCCCCCGGTGGCGGACGCGAAATGAACTGGTATAACAAAACCTGATAAACCGATACAATTAAAGGC
GCCCCCGGTGGCGGACCGAGCCTGGAACAGAGCGGCTGGCAGTGATAAACCGATACAATTAAAGGC
GCCCCCGGTGGCGGACTGAGCGGCCTGGAACAGGAACCGCATTGATAAACCGATACAATTAAAGGC
GCCCCCGGTGGCGGAGAACAGGTGCTGGGCCTGCTGCGCCTGTGATAAACCGATACAATTAAAGGC
GCCCCCGGTGGCGGAGCGGCGATTTGGGAACAGACCGCGAACTGATAAACCGATACAATTAAAGGC
GCCCCCGGTGGCGGACAGGGCCGCGAACCGAGCTATGCGAGCTGATAAACCGATACAATTAAAGGC
GCCCCCGGTGGCGGATTTATGAGCCGCAAAGTGGAACCGCATTGATAAACCGATACAATTAAAGGC
GCCCCCGGTGGCGGAGCACACAGGCGTGAACTAAAGAACCTCTGATAAACCGATACAATTAAAGGC
GCCCCCGGTGGCGGAGCGGCGTATCCGAGCGAACATCGCCGCTGATAAACCGATACAATTAAAGGC
GCCCCCGGTGGCGGAGAAGATAGCGAAAGCAGCTTTAGCGATTGATAAACCGATACAATTAAAGGC
GCCCCCGGTGGCGGAATTGAACAGAGCATTAGCGGCCAGAAATGATAAACCGATACAATTAAAGGC
GCCCCCGGTGGCGGACGCAGCAGCGATGAACCGATGGAAAGCTGATAAACCGATACAATTAAAGGC
GCCCCCGGTGGCGGAGAATATGTGAGCCCGGAACTGCAGCCGTGATAAACCGATACAATTAAAGGC
GCCCCCGGTGGCGGAACCGAAGTGCCGGAAAGCGAAGATCTGTGATAAACCGATACAATTAAAGGC
GCCCCCGGTGGCGGAGAACTGACCCGCCGCGAAGTGTATCTGTGATAAACCGATACAATTAAAGGC
GCCCCCGGTGGCGGAGAACATGAAGATTGGCATGGCTTTGATTGATAAACCGATACAATTAAAGGC
GCCCCCGGTGGCGGACAAATATCTGAGAAGAAAAGACCACAATGATAAACCGATACAATTAAAGGC
GCCCCCGGTGGCGGAAAAGAAGATCGCAAAGATAAACGCCGCTGATAAACCGATACAATTAAAGGC
GCCCCCGGTGGCGGACTGCCGCTGGAACCGGTGATTAACGTGTGATAAACCGATACAATTAAAGGC
GCCCCCGGTGGCGGATTTCATAAAGCGCGCGAACCGAGCCATTGATAAACCGATACAATTAAAGGC
GCCCCCGGTGGCGGAGTGCAGCGCGGCGAAGCGAACGGCCTGTGATAAACCGATACAATTAAAGGC
GCCCCCGGTGGCGGAGCGATGCCGCAGCCGGTGCCGGAAGCGTGATAAACCGATACAATTAAAGGC
GCCCCCGGTGGCGGACCGGGCCATGAAATGGAAGTGAGCGCGTGATAAACCGATACAATTAAAGGC
GCCCCCGGTGGCGGAGTGGATATTATTCTGGCGGAAGTGGGCTGATAAACCGATACAATTAAAGGC
GCCCCCGGTGGCGGAACCTATGAAAGCGAAGATCAGGCGGCGTGATAAACCGATACAATTAAAGGC
GCCCCCGGTGGCGGACCGCGCAACACCCAGACCGAACAGATTTGATAAACCGATACAATTAAAGGC
GCCCCCGGTGGCGGAAAAGAACCGCCGACCGATACCAGCGTGTGATAAACCGATACAATTAAAGGC
GCCCCCGGTGGCGGAAAAAGCAAAGAAAACGGCGCGGAAGTGTGATAAACCGATACAATTAAAGGC
GCCCCCGGTGGCGGAGAAGCGATGGCGAACCTGGAACCGGAATGATAAACCGATACAATTAAAGGC
GCCCCCGGTGGCGGAGATCCGGCGATTAGCCGCAGCAGCGAATGATAAACCGATACAATTAAAGGC
GCCCCCGGTGGCGGAAGCCGCCATGAAGGCCTGAGCCATTTTTGATAAACCGATACAATTAAAGGC
GCCCCCGGTGGCGGAGTGATGGAACCGAGCTTTAGCAGCGAATGATAAACCGATACAATTAAAGGC
GCCCCCGGTGGCGGAGAACAGAGCAGCCAGCGCTATAGCCGCTGATAAACCGATACAATTAAAGGC
GCCCCCGGTGGCGGACTGGCGCGCCTGGAACTGCAGGCGGTGTGATAAACCGATACAATTAAAGGC
GCCCCCGGTGGCGGAGGCACCCAGGAAGTGTTTCCGAGCAAATGATAAACCGATACAATTAAAGGC
GCCCCCGGTGGCGGAAGCATTGAACTGCCGCAGGAAGCGGCGTGATAAACCGATACAATTAAAGGC
GCCCCCGGTGGCGGAAACGCGGAACCGCTGGTGCTGCCGCCGTGATAAACCGATACAATTAAAGGC
GCCCCCGGTGGCGGAATTGGCGAAGAAGGCCCGATGACCACCTGATAAACCGATACAATTAAAGGC
GCCCCCGGTGGCGGAAGCAGCGGCGAACAGCATACCAACGTGTGATAAACCGATACAATTAAAGGC
GCCCCCGGTGGCGGAGATGATGAAGATGATGATGATGATGAATGATAAACCGATACAATTAAAGGC
GCCCCCGGTGGCGGACGCAACCATGAGGAGGAAAAGCTTAACTGATAAACCGATACAATTAAAGGC
GCCCCCGGTGGCGGACGCATGTTGGAGAAGAAGCGAACAGAGTGATAAACCGATACAATTAAAGGC
GCCCCCGGTGGCGGAATATACTTCTACCAACGAGTAGCAGAATGATAAACCGATACAATTAAAGGC
GCCCCCGGTGGCGGAAACGTGGATGAACCGCTGCTGAAATTTTGATAAACCGATACAATTAAAGGC
GCCCCCGGTGGCGGACGCGCGCAGGTGGCGATGAAACGCGAATGATAAACCGATACAATTAAAGGC
GCCCCCGGTGGCGGAGGACTTGAATTAGCCACGCCTGGAGAGTGATAAACCGATACAATTAAAGGC
GCCCCCGGTGGCGGACCGCCGCCGGAAACCTGGGGCGAACTGTGATAAACCGATACAATTAAAGGC
GCCCCCGGTGGCGGACTGTTTACCGTGGAAGAAGCGGAAGCGTGATAAACCGATACAATTAAAGGC
GCCCCCGGTGGCGGAATTGAACAGTATAGCAACGTGAACCCGTGATAAACCGATACAATTAAAGGC
GCCCCCGGTGGCGGAACCAGCAGCCGCCATCTGGAAAGCGAATGATAAACCGATACAATTAAAGGC
GCCCCCGGTGGCGGAAGCAGCAGCGATGAAAGCGATAGCGAATGATAAACCGATACAATTAAAGGC
GCCCCCGGTGGCGGAGATCGCCAGCAGAAAAGCTGGGAACAGTGATAAACCGATACAATTAAAGGC
GCCCCCGGTGGCGGACTGGAAGCGAAAGCGAGCACCGATCTGTGATAAACCGATACAATTAAAGGC
GCCCCCGGTGGCGGAGAGTTGAAGGGTGGTAAGAAGGCAAAGTGATAAACCGATACAATTAAAGGC
GCCCCCGGTGGCGGACTGCCGGAAAACGAAATGGATGCGATTTGATAAACCGATACAATTAAAGGC
GCCCCCGGTGGCGGAATTCAGGAAGCGCTGCAGAAACATTTTTGATAAACCGATACAATTAAAGGC
GCCCCCGGTGGCGGACTGCCGCTGCCGCAGAGCAGCGAAGCGTGATAAACCGATACAATTAAAGGC
GCCCCCGGTGGCGGAGGCAGCGAACAGGAAGGCGGCGAAGATTGATAAACCGATACAATTAAAGGC
GCCCCCGGTGGCGGAACCCGCCAGTTTCGCGGCGAACTGGGCTGATAAACCGATACAATTAAAGGC
GCCCCCGGTGGCGGATTTAAAACCAACAAAGAACATAAAGCGTGATAAACCGATACAATTAAAGGC
GCCCCCGGTGGCGGAGCGGCGGAATATATTAGCCATCAGAACTGATAAACCGATACAATTAAAGGC
GCCCCCGGTGGCGGAGTGGCGCCGCATAAACGCAAAATTGAATGATAAACCGATACAATTAAAGGC
GCCCCCGGTGGCGGACCTGAGAAGCAAGAAGAGTTTTATGCCTGATAAACCGATACAATTAAAGGC
GCCCCCGGTGGCGGAACCACCGAACTGGGCGGCGGCAAAGGCTGATAAACCGATACAATTAAAGGC
GCCCCCGGTGGCGGACATGCGGGCGAACCGGTGCATAGCAGCTGATAAACCGATACAATTAAAGGC
GCCCCCGGTGGCGGATATGGCCTGACCCGCGATGAACCGCCGTGATAAACCGATACAATTAAAGGC
GCCCCCGGTGGCGGAACCAAAATTGAACAGTATAGCTATCTGTGATAAACCGATACAATTAAAGGC
GCCCCCGGTGGCGGAACCGAACGCAACAGCTTTCCGTTTAGCTGATAAACCGATACAATTAAAGGC
GCCCCCGGTGGCGGAGAGCAGCGAGTACCCGAAAAGGCCCCGTGATAAACCGATACAATTAAAGGC
GCCCCCGGTGGCGGACGCGCGACCGAATGGTATAGCCCGTATTGATAAACCGATACAATTAAAGGC
GCCCCCGGTGGCGGACGCGCGGTGGAAGCGGCGCATAAAGGCTGATAAACCGATACAATTAAAGGC
GCCCCCGGTGGCGGACGCCCGCTGGCGCGCAGCGAACCGGAATGATAAACCGATACAATTAAAGGC
GCCCCCGGTGGCGGAGAGAAGAAGAAACCAACCGCAGCTCCATGATAAACCGATACAATTAAAGGC
GCCCCCGGTGGCGGAGAGGCTCCACCAAAGAAGAAACGGAAGTGATAAACCGATACAATTAAAGGC
GCCCCCGGTGGCGGAGTGAAACGCGAAGAACAGGCGTATGCGTGATAAACCGATACAATTAAAGGC
GCCCCCGGTGGCGGAGATCAGGCGCATAGCGCGGAACAGGAATGATAAACCGATACAATTAAAGGC
GCCCCCGGTGGCGGACGCACCGAAGGCAGCCTGGATGGCGAATGATAAACCGATACAATTAAAGGC
GCCCCCGGTGGCGGAGTGAGCATTAGCAGCGAAGCGGAAGTGTGATAAACCGATACAATTAAAGGC
GCCCCCGGTGGCGGAGAAAGCCTGCGCGCGCTGCGCCAGATGTGATAAACCGATACAATTAAAGGC
GCCCCCGGTGGCGGAGAAGATTATATTAGCAAAGTGAAAGAATGATAAACCGATACAATTAAAGGC
GCCCCCGGTGGCGGAGAAACCAAACAGCGCCCGGATGAATGGTGATAAACCGATACAATTAAAGGC
GCCCCCGGTGGCGGAGCGCCGCCGCTGGGCGAACCGGAAGTGTGATAAACCGATACAATTAAAGGC
GCCCCCGGTGGCGGACAGTATCCGGAAGGCGCGGAAGCGGGCTGATAAACCGATACAATTAAAGGC
GCCCCCGGTGGCGGACAGGAGCTTAGGAATCGGAAGAATGTGTGATAAACCGATACAATTAAAGGC
GCCCCCGGTGGCGGACAGGAACCGACCATGAGCCTGTATAAATGATAAACCGATACAATTAAAGGC
GCCCCCGGTGGCGGATATATTGGCGAAGTTGAGAAGTGGCGCTGATAAACCGATACAATTAAAGGC
GCCCCCGGTGGCGGAAAACTGCTGGAACTGATTAAAGAACTGTGATAAACCGATACAATTAAAGGC
GCCCCCGGTGGCGGACTGGAACCGCAGAACCAGCATGCGTTTTGATAAACCGATACAATTAAAGGC
GCCCCCGGTGGCGGACGAATTATGAAGAAAACCGAACTGTATTGATAAACCGATACAATTAAAGGC
GCCCCCGGTGGCGGAAACCCGCAGCCGATGGAACCGCCGTGGTGATAAACCGATACAATTAAAGGC
GCCCCCGGTGGCGGAGAGAAAAGTCCTCGCGACCCACAAACTTGATAAACCGATACAATTAAAGGC
GCCCCCGGTGGCGGATATGATTATACCCGCCATTTTGAAATGTGATAAACCGATACAATTAAAGGC
GCCCCCGGTGGCGGAAAGCGCAAGAAAGAGCGCTGGGATTCATGATAAACCGATACAATTAAAGGC
GCCCCCGGTGGCGGAGCGGGCGCGGAACAGGCGAACATTATGTGATAAACCGATACAATTAAAGGC
GCCCCCGGTGGCGGACGCAACCTGGAAGGCCAGAAACATGTGTGATAAACCGATACAATTAAAGGC
GCCCCCGGTGGCGGACCGGTGGGCCATATTGAAAGCGCGGAATGATAAACCGATACAATTAAAGGC
GCCCCCGGTGGCGGAATTAAAGAACAGGGCAGCGTGAACAAATGATAAACCGATACAATTAAAGGC
GCCCCCGGTGGCGGAAAATTTCGCCCGGAAGCGAAACCGAGCTGATAAACCGATACAATTAAAGGC
GCCCCCGGTGGCGGAAAAGGCAGCGCGCTGGAACTGAAAGGCTGATAAACCGATACAATTAAAGGC
GCCCCCGGTGGCGGACGCGCGGAAGCGCGCCGCCATCGCAGCTGATAAACCGATACAATTAAAGGC
GCCCCCGGTGGCGGACCGGCGAGCGCGGAAGCGGCGGGCCAGTGATAAACCGATACAATTAAAGGC
GCCCCCGGTGGCGGAGCGAAAGCGTATCATGAACTGAAAGATTGATAAACCGATACAATTAAAGGC
GCCCCCGGTGGCGGAGAAGAAGATGAAGAAGATTATGATGAATGATAAACCGATACAATTAAAGGC
GCCCCCGGTGGCGGACTGCCGCGCCTGGCGGAAGAACCGTTTTGATAAACCGATACAATTAAAGGC
GCCCCCGGTGGCGGAGAACCGAGCACCGCGAAAGAAACCAGCTGATAAACCGATACAATTAAAGGC
GCCCCCGGTGGCGGAGCGGGCCGCAAAGTGGAACTGATTGAATGATAAACCGATACAATTAAAGGC
GCCCCCGGTGGCGGACAGAGCACCGATAAAAGCGCGGAAGTGTGATAAACCGATACAATTAAAGGC
GCCCCCGGTGGCGGAGAACTGAAAAGCCGCAAAAGCAACCCGTGATAAACCGATACAATTAAAGGC
GCCCCCGGTGGCGGAAAAATGCTGGAAGTGCGCTTTGTGCTGTGATAAACCGATACAATTAAAGGC
GCCCCCGGTGGCGGAAGCGAACCCAGAGCCCTCAAGAAGCTTTGATAAACCGATACAATTAAAGGC
GCCCCCGGTGGCGGAGAAGGCCGCAAACGCAAACCGCGCTTTTGATAAACCGATACAATTAAAGGC
GCCCCCGGTGGCGGATTGTACGAAACAAAGAAGAGGAAGAAATGATAAACCGATACAATTAAAGGC
GCCCCCGGTGGCGGACGCGAAGAACCGGATCATCTGGATCAGTGATAAACCGATACAATTAAAGGC
GCCCCCGGTGGCGGAGGCGAATCGGAAGACGGTGAGAAAGATTGATAAACCGATACAATTAAAGGC
GCCCCCGGTGGCGGATATATTAGCGAACAGAAACGCCGCATGTGATAAACCGATACAATTAAAGGC
GCCCCCGGTGGCGGAATTAAACAAGGAGAAAAGCACGAGGCCTGATAAACCGATACAATTAAAGGC
GCCCCCGGTGGCGGACCGCAGGAACCGGATACCCATGCGCCGTGATAAACCGATACAATTAAAGGC
GCCCCCGGTGGCGGACTGAAAAGCGGCCGCGATGAAACCGTGTGATAAACCGATACAATTAAAGGC
GCCCCCGGTGGCGGAAGCGAATGGAAAGCGAAACGCAACAACTGATAAACCGATACAATTAAAGGC
GCCCCCGGTGGCGGAAAGAATGTGCGCCAACGAAACTCAGAGTGATAAACCGATACAATTAAAGGC
GCCCCCGGTGGCGGACGCATGCGCGAAGCGATTGAAGAAATTTGATAAACCGATACAATTAAAGGC
GCCCCCGGTGGCGGAAGCTTTGAAGTGAGCTTTTGGTGGAGCTGATAAACCGATACAATTAAAGGC
GCCCCCGGTGGCGGAGGAGGAAAGAAGAGAGAGGAAGAGGCATGATAAACCGATACAATTAAAGGC
GCCCCCGGTGGCGGAGAACAGAAAATTTGGCTGCCGGCGACCTGATAAACCGATACAATTAAAGGC
GCCCCCGGTGGCGGACGAAATATAGAGAAGGGCAACCTAAGATGATAAACCGATACAATTAAAGGC
GCCCCCGGTGGCGGATATGAACAGAAAATGCGCTTTACCTATTGATAAACCGATACAATTAAAGGC
GCCCCCGGTGGCGGAGAAGAAGAAGAAGAAGAAGAAGCGGCGTGATAAACCGATACAATTAAAGGC
GCCCCCGGTGGCGGAGCGGAAGCGTATATTGTGAGCAGCACCTGATAAACCGATACAATTAAAGGC
GCCCCCGGTGGCGGACTGCCGGAACCGGCGAGCCTGTGGGCGTGATAAACCGATACAATTAAAGGC
GCCCCCGGTGGCGGAGAAGCGGCGGGCCTGGAACCGGATGGCTGATAAACCGATACAATTAAAGGC
GCCCCCGGTGGCGGAGCTAGAAAACCGTTCTTCAGTGAGTGGTGATAAACCGATACAATTAAAGGC
GCCCCCGGTGGCGGAGCTGAAAAGGCAAAATCCAAGAAGAATTGATAAACCGATACAATTAAAGGC
GCCCCCGGTGGCGGAGTGCTGTATATGCAGCCGGAACCGCTGTGATAAACCGATACAATTAAAGGC
GCCCCCGGTGGCGGAGCGATTAAAGATGCGCTGGCGGCGGAATGATAAACCGATACAATTAAAGGC
GCCCCCGGTGGCGGAACCATTCCGGGCTTTCAGCAGGCGGAATGATAAACCGATACAATTAAAGGC
GCCCCCGGTGGCGGAGCGAGCGAACCGCCGGTGATTACCGAATGATAAACCGATACAATTAAAGGC
GCCCCCGGTGGCGGACCGCGCTTTGTGCAGCGCGCGGAACCGTGATAAACCGATACAATTAAAGGC
GCCCCCGGTGGCGGAAACTGGCCGAAAAGCGAACAGAGCCGCTGATAAACCGATACAATTAAAGGC
GCCCCCGGTGGCGGAGAACAGCCGCATCTCCCATTCTTTCGGTGATAAACCGATACAATTAAAGGC
GCCCCCGGTGGCGGACAGAACGCGTTTGAACTGACCCAGAAATGATAAACCGATACAATTAAAGGC
GCCCCCGGTGGCGGAGTGGCGCTGATGGAACAGGAAGAACAGTGATAAACCGATACAATTAAAGGC
GCCCCCGGTGGCGGAGAAGATGAAGATAGCAGCAACGAAGATTGATAAACCGATACAATTAAAGGC
GCCCCCGGTGGCGGATATATCGTAGAAAAGCGCACCGGTGAGTGATAAACCGATACAATTAAAGGC
GCCCCCGGTGGCGGATGGAAACCGAGCGAACCGGTGAGCCAGTGATAAACCGATACAATTAAAGGC
GCCCCCGGTGGCGGACTGCGCCTGGCGGAACTGATTGAAATTTGATAAACCGATACAATTAAAGGC
GCCCCCGGTGGCGGAAAAGGCACCACCGTGACCGTGAGCGAATGATAAACCGATACAATTAAAGGC
GCCCCCGGTGGCGGAAAAGTGAACCTGGCGCATGAAGAAATTTGATAAACCGATACAATTAAAGGC
GCCCCCGGTGGCGGAGATCGCGAACAGTATAAACATATGGGCTGATAAACCGATACAATTAAAGGC
GCCCCCGGTGGCGGACGCGGCAAAGAAGTGATTAACGTGGTGTGATAAACCGATACAATTAAAGGC
GCCCCCGGTGGCGGATATCATCTGCGCCGCTATGAAACCCCGTGATAAACCGATACAATTAAAGGC
GCCCCCGGTGGCGGAAACCGGAAGTCCGCTGAGAAGAAGAACTGATAAACCGATACAATTAAAGGC
GCCCCCGGTGGCGGACAGGTGGTGCGCAAAGTGGAAGCGCTGTGATAAACCGATACAATTAAAGGC
GCCCCCGGTGGCGGACCTAGTGCTAAGAAGAGAAAGACGGAGTGATAAACCGATACAATTAAAGGC
GCCCCCGGTGGCGGAGAGGTAGCTGAAGAAAAGTTCGACATCTGATAAACCGATACAATTAAAGGC
GCCCCCGGTGGCGGAAACGAATACTACGCCGCTCCATTCTTTTGATAAACCGATACAATTAAAGGC
GCCCCCGGTGGCGGACCGACCATTAGCCCGGCGAGCGAACCGTGATAAACCGATACAATTAAAGGC
GCCCCCGGTGGCGGAAAATTTGAACCGTGGTTTAGCCCGTATTGATAAACCGATACAATTAAAGGC
GCCCCCGGTGGCGGACCGTTTCTGCGCCGCAACGAAGGCGCGTGATAAACCGATACAATTAAAGGC
GCCCCCGGTGGCGGAAAACGCGGCCGCGAAGCGATTCTGCTGTGATAAACCGATACAATTAAAGGC
GCCCCCGGTGGCGGAAAAGAAATTCGCACCGTGCTGACCTTTTGATAAACCGATACAATTAAAGGC
GCCCCCGGTGGCGGAGCGGATGAAGGCCATCGCCCGCTGGAATGATAAACCGATACAATTAAAGGC
GCCCCCGGTGGCGGACAGATTCTGCAGGCGGAACCGGCGAACTGATAAACCGATACAATTAAAGGC
GCCCCCGGTGGCGGACGCGTGACCAACAGCCGCACCGAACCGTGATAAACCGATACAATTAAAGGC
GCCCCCGGTGGCGGACAGGATGAATTTGGCCAGCAGTGGAAATGATAAACCGATACAATTAAAGGC
GCCCCCGGTGGCGGAGAACCGGATGATAGCGATGAAGAAAACTGATAAACCGATACAATTAAAGGC
GCCCCCGGTGGCGGACTGCCGCTGGCGGCGGAACCGGATGATTGATAAACCGATACAATTAAAGGC
GCCCCCGGTGGCGGAGGCGAGTGGAAGATGTCCTTAAAGAAGTGATAAACCGATACAATTAAAGGC
GCCCCCGGTGGCGGAGATGAACTGCGCACCATGTATTTTGCGTGATAAACCGATACAATTAAAGGC
GCCCCCGGTGGCGGAGGCGCGGAACCGCATCGCAAAAGCACCTGATAAACCGATACAATTAAAGGC
GCCCCCGGTGGCGGACAGACCGTGCCGCTGCGCAAAGGCGAATGATAAACCGATACAATTAAAGGC
GCCCCCGGTGGCGGAAAGAAGCGGATGGTCGAAGAGCCACTATGATAAACCGATACAATTAAAGGC
GCCCCCGGTGGCGGAAACAGCCAGGAAAGCAGCAGCCCGAGCTGATAAACCGATACAATTAAAGGC
GCCCCCGGTGGCGGAGAAGAACGCCTGGATACCTTTTGGGATTGATAAACCGATACAATTAAAGGC
GCCCCCGGTGGCGGAACCAGCCGCGAAAGCAGCGCGCCGAAATGATAAACCGATACAATTAAAGGC
GCCCCCGGTGGCGGAGCGAAAGAACGCAAACTGGAACGCCTGTGATAAACCGATACAATTAAAGGC
GCCCCCGGTGGCGGACGCGGCAGCAGCTTTGAACTGAGCAGCTGATAAACCGATACAATTAAAGGC
GCCCCCGGTGGCGGAAGCACCATGGATGAACCGGCGAGCACCTGATAAACCGATACAATTAAAGGC
GCCCCCGGTGGCGGAATTGAAGATCCGCAGGAAGATGATGAATGATAAACCGATACAATTAAAGGC
GCCCCCGGTGGCGGACTGCTGAGCAAACATCGCTTTAGCGAATGATAAACCGATACAATTAAAGGC
GCCCCCGGTGGCGGAACCCGCATTCGCAACCCGGAACGCAAATGATAAACCGATACAATTAAAGGC
GCCCCCGGTGGCGGACTGCGCCGCGATGGCATTATTCCGGAATGATAAACCGATACAATTAAAGGC
GCCCCCGGTGGCGGAGGCGAACCGAACCCGGAAGAACCGATTTGATAAACCGATACAATTAAAGGC
GCCCCCGGTGGCGGAGAAAGCATTCTGAACCAGCTGCTGCTGTGATAAACCGATACAATTAAAGGC
GCCCCCGGTGGCGGAGGCAGCAGCCAGGATGAAGGCGAAGATTGATAAACCGATACAATTAAAGGC
GCCCCCGGTGGCGGAGTGGCGGAACCGTTTCTGGCGCTGCAGTGATAAACCGATACAATTAAAGGC
GCCCCCGGTGGCGGACCGGAAAGCCATCCGACCCAGGCGAGCTGATAAACCGATACAATTAAAGGC
GCCCCCGGTGGCGGAGTGGAAATGATGGAAGATGAAGATCTGTGATAAACCGATACAATTAAAGGC
GCCCCCGGTGGCGGAGAATCTCCAACAAAGAAAACGATGCGTTGATAAACCGATACAATTAAAGGC
GCCCCCGGTGGCGGAAAAATTGTGCCGTTTCGCAAAGCGGAATGATAAACCGATACAATTAAAGGC
GCCCCCGGTGGCGGAGGCAAACATCATGAACTGAGCTTTAGCTGATAAACCGATACAATTAAAGGC
GCCCCCGGTGGCGGAAAGAGAAACCACGAAGTTAAGAAGCCATGATAAACCGATACAATTAAAGGC
GCCCCCGGTGGCGGAAAAAGCCATCCGGATCATAAACCGGAATGATAAACCGATACAATTAAAGGC
GCCCCCGGTGGCGGACATGAAGAAGAAGAAGGCGCGGAAGATTGATAAACCGATACAATTAAAGGC
GCCCCCGGTGGCGGAGATGAAAACCCGGAAGAAAGCAGCGTGTGATAAACCGATACAATTAAAGGC
GCCCCCGGTGGCGGAAAAGAAGAACAGAAAGGCAAACGCAAATGATAAACCGATACAATTAAAGGC
GCCCCCGGTGGCGGAAAAGATAGCACCGTGGCGGAACAGATTTGATAAACCGATACAATTAAAGGC
GCCCCCGGTGGCGGAGATGAAGATGTGGATGAAGAAGAAAGCTGATAAACCGATACAATTAAAGGC
GCCCCCGGTGGCGGAGATCTGGAACGCGATCGCAGCTATCATTGATAAACCGATACAATTAAAGGC
GCCCCCGGTGGCGGAGAACTGAGCGAAGAAGAAGAACGCAAATGATAAACCGATACAATTAAAGGC
GCCCCCGGTGGCGGAAAAATTGAAAGCAAAGATGAAGAAAGCTGATAAACCGATACAATTAAAGGC
GCCCCCGGTGGCGGACTGGAAGCGGGCGCGCTGGCGGCGGAATGATAAACCGATACAATTAAAGGC
GCCCCCGGTGGCGGAAAAATTCATTTTCGCGAACCGCCGCTGTGATAAACCGATACAATTAAAGGC
GCCCCCGGTGGCGGAACCAACCTGAGCAGCAACGAAGATGTGTGATAAACCGATACAATTAAAGGC
GCCCCCGGTGGCGGACGCGAACGCGCGATGCTGAAAAGCGTGTGATAAACCGATACAATTAAAGGC
GCCCCCGGTGGCGGACTGCATGTGGAACAGGCGGTGAACCGCTGATAAACCGATACAATTAAAGGC
GCCCCCGGTGGCGGAGAAGAAGATGATGAAGGCGAAGATGATTGATAAACCGATACAATTAAAGGC
GCCCCCGGTGGCGGAGAAGGCGAACCGCAGGCGGCGGCGCGCTGATAAACCGATACAATTAAAGGC
GCCCCCGGTGGCGGACTGGCGATGTTTGAACAGGGCGGCAAATGATAAACCGATACAATTAAAGGC
GCCCCCGGTGGCGGAGCGCGCAGCCAGCGCACCCGCGAAGCGTGATAAACCGATACAATTAAAGGC
GCCCCCGGTGGCGGATCCTCTAAAGAACCCAAGAAGGGTCATTGATAAACCGATACAATTAAAGGC
GCCCCCGGTGGCGGACATGAACAGGAACAGCAGAGCAGCGAATGATAAACCGATACAATTAAAGGC
GCCCCCGGTGGCGGAGAACAGAACATTCTGCCGGTGAGCGAATGATAAACCGATACAATTAAAGGC
GCCCCCGGTGGCGGAAGCCCGCCGAGCGAACAGCCGCTGACCTGATAAACCGATACAATTAAAGGC
GCCCCCGGTGGCGGAGATGCGGAAATGGTGGGCGGCCATCCGTGATAAACCGATACAATTAAAGGC
GCCCCCGGTGGCGGACAGCCGGCGGCGACCCTGGAACCGGTGTGATAAACCGATACAATTAAAGGC
GCCCCCGGTGGCGGATACAAGCACTTCTGGACAGCGGAGGAATGATAAACCGATACAATTAAAGGC
GCCCCCGGTGGCGGAATTGAACTGAAACTGGATAGCGAAGAATGATAAACCGATACAATTAAAGGC
GCCCCCGGTGGCGGAGCGCAGAGCCGCGCGGGCGAACTGGTGTGATAAACCGATACAATTAAAGGC
GCCCCCGGTGGCGGAAACGATCCGGATCGCGGCACCGAAATTTGATAAACCGATACAATTAAAGGC
[truncated: 434,496 more chars]
