# Supplementary material for: Proteome‐wide analysis of phospho‐regulated PDZ domain interactions
Source: Mol Syst Biol. 2018 Aug 20;14(8):e8129. doi: 10.15252/msb.20178129 (PMC6100724; doi:10.15252/msb.20178129)
Supplement: Supplementary file 4 — Table EV3 [file MSB-14-e8129-s004.xlsx]

## Sheet: Blad1
Table EV3. Annotated ligands of the PDZ domains of Scribble and DLG1 generated through phosphomimetic ProP-PD.										SELECTION 1						SELECTION 2						SELECTION 3
Bait	Bait Uniprot accession	Gene	Uniprot id	Uniprot accession	Mimetic Peptide	Wild type peptide	Start aa	End aa	Phosphosite position in PDZbm	# NGS count mimetic peptide 1	# NGS count wt peptide 1	Total count in selection	Fraction of #NGS count mimetic peptide / total count in selection	Fraction of #NGS count wt peptide/ total count in selection	Ratio mimeticread/total read selection 1	# NGS count mimetic peptide	# NGS count wt peptide	Total count of selection	Fraction of #NGS count mimetic peptide / total count of selection	Fraction of #NGS count wt peptide / total count of selection	Ratio mimeticread/total read selection	# NGS count mimetic peptide	# NGS count wt peptide	Total count in selection	Fraction of #NGS count mimetic peptide/ total count of selection	Fraction of #NGS count wt peptide/ total count of selection	# Total NGS counts	ratio mimetic read/ total read selection	Mean fraction #NGS counts mimetic peptide / total count selection	SD	Mean fraction #NGS counts wt peptide / total counts selection	SD	Kinase information	Previously reported interaction	PMID
Scribble PDZ1	Q14160	ADAM22	ADA22_HUMAN	Q9P0K1	EARLWETSI	SARLWETSI	898	906	p-8	0	158	158	0	0.00668387	0	13	142	155	0.000569401	0.00621961	0.083871	1	21	22	0.000104362	0.00219161	335	0.0454545	0.000224588	0.000303142	0.0050317	0.00247052	PKA (predicted)
Scribble PDZ1	Q14160	WTIP	WTIP_HUMAN	A6NIX2	EPTVHVTEL	SPTVHVTEL	422	430	P-8	6	2	8	0.000253818	8.46059e-05	0.75	2	3	5	8.76002e-05	0.0001314	0.4	0	1	1	0	0.000104362	14	0	0.000113806	0.000128922	0.00010679	2.34914e-05
Scribble PDZ1	Q14160	APC	APC_HUMAN	P25054	EGSYLVTSV	SGSYLVTSV	2835	2843	p-8	0	0	0	0	0	-	1	3	4	4.38001e-05	0.0001314	0.25	0	0	0	0	0	4	-	1.46e-05	2.5288e-05	4.38001e-05	7.5864e-05		Takizawa S 2006	16611247
Scribble PDZ1	Q14160	VEPH1	MELT_HUMAN	Q14D04	EEREVTTYL	ESREVTTYL	825	833	p-7	6	2	8	0.000253818	8.46059e-05	0.75	3	0	3	0.0001314	0	1	7	0	7	0.000730536	0	18	1	0.000371918	0.000316547	2.8202e-05	4.88473e-05
Scribble PDZ1	Q14160	POLR2M	GRL1A_HUMAN	P0CAP2-3	GELALLTKL	GSLALLTKL	355	363	p-7	0	0	0	0	0	-	3	0	3	0.0001314	0	1	2	0	2	0.000208725	0	5	1	0.000113375	0.000105523	0	0
Scribble PDZ1	Q14160	CAPN2	CAN2_HUMAN	P17655	IEWLAFSVL	ISWLAFSVL	1195	1203	p-7	0	0	0	0	0	-	3	0	3	0.0001314	0	1	0	0	0	0	0	3	-	4.38001e-05	7.5864e-05	0	0
Scribble PDZ1	Q14160	CPNE8	CPNE8_HUMAN	Q86YQ8	PEHVLQTQI	PTHVLQTQI	556	564	p-7	2	0	2	8.46059e-05	0	1	3	0	3	0.0001314	0	1	1	0	1	0.000104362	0	6	1	0.00010679	2.34914e-05	0	0
Scribble PDZ1	Q14160	TANC1	TANC1_HUMAN	Q9C0D5	KREFIESNV	KRSFIESNV	1853	1861	p-6	28	909	937	0.00118448	0.0384534	0.0298826	19	817	836	0.000832202	0.0357847	0.0227273	7	184	191	0.000730536	0.0192027	1964	0.0366492	0.000915741	0.000238225	0.0311469	0.0104297	PKG (predicted)
Scribble PDZ1	Q14160	HCN4	HCN4_HUMAN	Q9Y3Q4	VREKLPSNL	VRSKLPSNL	1195	1203	p-6	0	0	0	0	0	-	0	3	3	0	0.0001314	0	0	0	0	0	0	3	-	0	0	4.38001e-05	7.5864e-05
Scribble PDZ1	Q14160	ATP2B2	AT2B2_HUMAN	Q01814	PIHELETSL	PIHSLETSL	1235	1243	p-5	0	8	8	0	0.000338424	0	0	26	26	0	0.0011388	0	0	14	14	0	0.00146107	48	0	0	0	0.000979433	0.000578043
Scribble PDZ1	Q14160	YAP1	YAP1_HUMAN	P46937	DKEEFLTWL	DKESFLTWL	496	504	p-5	0	0	0	0	0	-	0	14	14	0	0.000613201	0	0	2	2	0	0.000208725	16	0	0	0	0.000273975	0.000311765
Scribble PDZ1	Q14160	ATP2B1	AT2B1_HUMAN	P20020	PLHELETSL	PLHSLETSL	1250	1258	p-5	0	7	7	0	0.000296121	0	0	4	4	0	0.0001752	0	0	0	0	0	0	11	-	0	0	0.000157107	0.000148887
Scribble PDZ1	Q14160	RPS6KA2	KS6A2_HUMAN	Q15349	MKRLTETRL	MKRLTSTRL	725	733	p-3	307	1	308	0.012987	4.2303e-05	0.996753	524	1	525	0.0229513	4.38001e-05	0.998095	164	0	164	0.0171154	0	997	1	0.0176846	0.00500644	2.8701e-05	2.48671e-05	RSK (predicted)
Scribble PDZ1	Q14160	MTRNR2L2	HMN2_HUMAN	P0CJ69	VKRLLESVF	VKRLLSSVF	20	28	p-3	254	0	254	0.010745	0	1	85	0	85	0.00372301	0	1	16	0	16	0.0016698	0	355	1	0.00537925	0.00475888	0	0	RSK (predicted)
Scribble PDZ1	Q14160	FRMPD1	FRPD1_HUMAN	Q5SYB0	QKFRAETAL	QKFRASTAL	1570	1578	p-3	131	0	131	0.00554169	0	1	26	0	26	0.0011388	0	1	5	0	5	0.000521812	0	162	1	0.00240077	0.00273756	0	0	PKA (predicted)
Scribble PDZ1	Q14160	FAM163B	F163B_HUMAN	P0C2L3	RSRSIETDV	RSRSISTDV	158	166	p-3	25	4	29	0.00105757	0.000169212	0.862069	10	4	14	0.000438001	0.0001752	0.714286	5	2	7	0.000521812	0.000208725	50	0.714286	0.000672462	0.000336139	0.000184379	2.12955e-05	RSK (predicted)
Scribble PDZ1	Q14160	FASTKD5	FAKD5_HUMAN	Q7L8L6	HEKVFESAL	HEKVFTSAL	756	764	p-3	9	0	9	0.000380727	0	1	11	0	11	0.000481801	0	1	5	0	5	0.000521812	0	25	1	0.000461447	7.27116e-05	0	0
Scribble PDZ1	Q14160	FAM163B	F163B_HUMAN	P0C2L3	HSIKQETAV	HSIKQSTAV	436	444	p-3	2	0	2	8.46059e-05	0	1	0	3	3	0	0.0001314	0	1	0	1	0.000104362	0	6	1	6.29894e-05	5.54376e-05	4.38001e-05	7.5864e-05
Scribble PDZ1	Q14160	MAPK12	MK12_HUMAN	P53778	ARVSKEEPL	ARVSKETPL	359	367	p-2	0	2928	2928	0	0.123863	0	1	1255	1256	4.38001e-05	0.0549691	0.000796178	0	459	459	0	0.0479023	4643	0	1.46e-05	2.5288e-05	0.0755782	0.041965	p38MAPK (predicted)
Scribble PDZ1	Q14160	ATP2B2	AT2B2_HUMAN	Q01814	PIHSLEESL	PIHSLETSL	1235	1243	p-2	0	8	8	0	0.000338424	0	0	26	26	0	0.0011388	0	0	14	14	0	0.00146107	48	0	0	0	0.000979433	0.000578043
Scribble PDZ1	Q14160	FRMPD4	FRPD4_HUMAN	Q14CM0	LPKIKEETV	LPKIKETTV	1314	1322	p-2	0	10	10	0	0.00042303	0	0	11	11	0	0.000481801	0	0	7	7	0	0.000730536	28	0	0	0	0.000545122	0.00016324	PKG (predicted)
Scribble PDZ1	Q14160	ATP2B1	AT2B1_HUMAN	P20020	PLHSLEESL	PLHSLETSL	1250	1258	p-2	0	7	7	0	0.000296121	0	0	4	4	0	0.0001752	0	0	0	0	0	0	11	#DIV/0!	0	0	0.000157107	0.000148887
Scribble PDZ1	Q14160	CRHR1	CRFR1_HUMAN	P34998	RSRSISEDV	RSRSISTDV	158	166	p-2	0	4	4	0	0.000169212	0	0	4	4	0	0.0001752	0	0	2	2	0	0.000208725	10	0	0	0	0.000184379	2.12955e-05	RSK (predicted)
Scribble PDZ1	Q14160	CYSLTR2	CLTR2_HUMAN	Q9NS75	VWLRKEERV	VWLRKETRV	338	346	p-2	0	4	4	0	0.000169212	0	0	3	3	0	0.0001314	0	0	0	0	0	0	7	#DIV/0!	0	0	0.000100204	8.88148e-05
Scribble PDZ1	Q14160	PRDX5	PRDX5_HUMAN	P30044	LAPNIIEQL	LAPNIISQL	206	214	p-2	2	0	2	8.46059e-05	0	1	0	1	1	0	4.38001e-05	0	0	3	3	0	0.000313087	6	0	2.8202e-05	4.88473e-05	0.000118962	0.000169537
Scribble PDZ1	Q14160	GUCY1A2	GCYA2_HUMAN	P33402	TMFLRETEL	TMFLRETSL	724	732	p-1	17807	284	18091	0.753289	0.012014	0.984302	18491	513	19004	0.809908	0.0224694	0.973006	8350	77	8427	0.871426	0.0080359	45522	0.990863	0.811541	0.0590852	0.0141731	0.00745507	PKA (predicted)
Scribble PDZ1	Q14160	ATP2B1	AT2B1_HUMAN	P20020	PLHSLETEL	PLHSLETSL	1250	1258	p-1	243	7	250	0.0102796	0.000296121	0.972	558	4	562	0.0244405	0.0001752	0.992883	157	0	157	0.0163849	0	969	1	0.017035	0.00710276	0.000157107	0.000148887
Scribble PDZ1	Q14160	MCC	CRCM_HUMAN	P23508	RPHTNETEL	RPHTNETSL	821	829	p-1	403	26	429	0.0170481	0.00109988	0.939394	114	9	123	0.00499321	0.000394201	0.926829	41	1	42	0.00427886	0.000104362	594	0.97619	0.00877339	0.007175	0.000532814	0.000512028		Pangon 2012	22480440, 19555689
Scribble PDZ1	Q14160	ATP2B2	AT2B2_HUMAN	Q01814	PIHSLETEL	PIHSLETSL	1235	1243	p-1	37	8	45	0.00156521	0.000338424	0.822222	81	26	107	0.00354781	0.0011388	0.757009	15	14	29	0.00156544	0.00146107	181	0.517241	0.00222615	0.00114459	0.000979433	0.000578043
Scribble PDZ1	Q14160	SLC16A3	MOT4_HUMAN	O15427	VVHEPETEV	VVHTPETSV	457	466	p-1, p-5	0	0	0	0	0	-	1	3	4	4.38001e-05	0.0001314	0.25	1	1	2	0.000104362	0.000104362	6	0.5	4.93875e-05	5.2405e-05	7.85875e-05	6.93885e-05
Scribble PDZ1	Q14160	RPS6KA1	KS6A1_HUMAN	Q15418	VRKLPETEL	VRKLPSTTL	727	735	p-1, p-3	0	0	0	0	0	-	3	0	3	0.0001314	0	1	0	2	2	0	0.000208725	5	3	4.38001e-05	7.5864e-05	6.95749e-05	0.000120507
	Q14160
Scribble PDZ2	Q14160	MGAM	MGA_HUMAN	O43451	TELTWISTL	TSLTWISTL	1848	1857	p-7	0	0	0	0	0	-	11	0	11	0.00417774	0	1						11	-	0.00208887	0.00295411	0	0
Scribble PDZ2	Q14160	TBC1D8	TBCD8_HUMAN	O95759	QEELKLSNL	QSELKLSNL	1131	1140	p-7	0	0	0	0	0	-	3	5	8	0.00113938	0.00189897	0.375						8	-	0.000569692	0.000805667	0.000949487	0.00134278
Scribble PDZ2	Q14160	TANC1	TANC1_HUMAN	Q9C0D5	KREFIESNV	KRSFIESNV	1853	1861	p-6	0	0	0	0	0	-	18	1116	1134	0.00683631	0.423851	0.015873						1134	-	0.00341815	0.004834	0.211926	0.299708
Scribble PDZ2	Q14160	APC	APC_HUMAN	P25054	SGEYLVTSV	SGSYLVTSV	2834	2843	p-6	0	0	0	0	0	-	6	2	8	0.00227877	0.00075959	0.75						8	-	0.00113938	0.00161133	0.000379795	0.000537111		Takizawa S 2006	16611247
Scribble PDZ2	Q14160	PKP4	PKP4_HUMAN	Q99569	YPGEPDSWV	YPGSPDSWV	1184	1192	p-5	0	219	219	0	0.420345	0	0	96	96	0	0.0364603	0						315	-	0	0	0.228403	0.271448	p38MAPK (predicted), cdk5 (predicted), GSK3 (predicted)	Ivarsson 2014	24550280
Scribble PDZ2	Q14160	CTNND2	CTND2_HUMAN	Q9UQB3	YPAEPDSWV	YPASPDSWV	1217	1225	p-5	0	6	6	0	0.0115163	0	0	91	91	0	0.0345613	0						97	-	0	0	0.0230388	0.0162953	p38MAPK (predicted), GSK3 (predicted)	Ivarsson 2014	24550280
Scribble PDZ2	Q14160	FAM163B	F163B_HUMAN	P0C2L3	RSRSIETDV	RSRSISTDV	158	166	p-3	57	0	57	0.109405	0	1	62	10	72	0.0235473	0.00379795	0.861111						129	-	0.0664761	0.0607106	0.00189897	0.00268556	RSK (predicted)
Scribble PDZ2	Q14160	CRHR1	CRFR1_HUMAN	P34998	HSIKQETAV	HSIKQSTAV	436	444	p-3	0	0	0	0	0	-	8	2	10	0.00303836	0.00075959	0.8						10	-	0.00151918	0.00214844	0.000379795	0.000537111
Scribble PDZ2	Q14160	GPS1	CSN1_HUMAN	Q13098	SQERMETNM	SQSRMSTNM	483	491	p-3, p-6	8	0	8	0.0153551	0	1	0	0	0	0	0	-						8	-	0.00767754	0.0108577	0	0	DNAPK (predicted)
Scribble PDZ2	Q14160	PKP4	PKP4_HUMAN	Q99569	YPGSPDEWV	YPGSPDSWV	1184	1192	p-2	0	219	219	0	0.420345	0	0	96	96	0	0.0364603	0						315	-	0	0	0.228403	0.271448	p38MAPK (predicted), cdk5 (predicted), GSK3 (predicted)	Ivarsson 2014	24550280
Scribble PDZ2	Q14160	CYSLTR2	CLTR2_HUMAN	Q9NS75	VWLRKEERV	VWLRKETRV	338	346	p-2	0	0	0	0	0	-	0	47	47	0	0.0178504	0						47	-	0	0	0.00892518	0.0126221
Scribble PDZ2	Q14160	HTR2C	5HT2C_HUMAN	P28335	VVSERIESV	VVSERISSV	450	458	p-2	0	3	3	0	0.00575816	0	1	2	3	0.000379795	0.00075959	0.333333						6	-	0.000189897	0.000268556	0.00325887	0.00353452
Scribble PDZ2	Q14160	GUCY1A2	GCYA2_HUMAN	P33402	TMFLRETEL	TMFLRETSL	724	732	p-1	3	0	3	0.00575816	0	1	997	43	1040	0.378656	0.0163312	0.958654						1043	-	0.192207	0.263678	0.00816559	0.0115479	PKA (predicted)
Scribble PDZ2	Q14160	RNASEH2A	RNH2A_HUMAN	O75792	RGLESATEL	RGLESATSL	290	299	p-1	0	0	0	0	0	-	8	0	8	0.00303836	0	1						8	-	0.00151918	0.00214844	0	0
Scribble PDZ2	Q14160	HTR2C	5HT2C_HUMAN	P28335	VVSERISEV	VVSERISSV	450	458	p-1	0	3	3	0	0.00575816	0	2	2	4	0.00075959	0.00075959	0.5						7	-	0.000379795	0.000537111	0.00325887	0.00353452
Scribble PDZ2	Q14160	SLC16A3	MOT4_HUMAN	O15427	VVHTPETEV	VVHTPETSV	456	465	p-1	0	0	0	0	0	-	5	0	5	0.00189897	0	1						5	-	0.000949487	0.00134278	0	0
Scribble PDZ2	Q14160	AKAP1	AKAP1_HUMAN	Q92667	WVDSYYTEL	WVDSYYTSL	895	903	p-1	3	0	3	0.00575816	0	1	0	0	0	0	0	-						3	-	0.00287908	0.00407163	0	0
Scribble PDZ2	Q14160	APC	APC_HUMAN	P25054	SGEYLVTEV	SGSYLVTSV	2834	2843	p-1, p-6	0	0	0	0	0	-	7	2	9	0.00265856	0.00075959	0.777778						9	-	0.00132928	0.00187989	0.000379795	0.000537111
Scribble PDZ3	Q14160	ADAM22	ADA22_HUMAN	Q9P0K1	EARLWETSI	SARLWETSI	898	906	p-8	149	946	1095	0.0107318	0.068136	0.136073	2465	17841	20306	0.0149299	0.108059	0.121393	876	7170	8046	0.0102333	0.0837587	29447	0.108874	0.011965	0.00257975	0.0866511	0.0201178	PKA (predicted)	Ivarsson 2014	24550280
Scribble PDZ3	Q14160	SLC15A5	S15A5_HUMAN	A6NIM6	EIDLWETAL	SIDLWETAL	571	579	p-8	12	87	99	0.000864304	0.00626621	0.121212	48	615	663	0.000290724	0.0037249	0.0723982	17	199	216	0.000198591	0.00232468	978	0.0787037	0.000451206	0.000360707	0.00410526	0.0019981		Ivarsson 2014	24550280
Scribble PDZ3	Q14160	HEATR5B	HTR5B_HUMAN	Q9P2D3	EIKLKTSFF	TIKLKTSFF	2063	2071	p-8	0	2	2	0	0.000144051	0	26	0	26	0.000157476	0	1	4	0	4	4.67273e-05	0	32	1	6.80676e-05	8.08776e-05	4.80169e-05	8.31677e-05
Scribble PDZ3	Q14160	WTIP	WTIP_HUMAN	A6NIX2	EPTVHVTEL	SPTVHVTEL	422	430	P-8	0	0	0	0	0	-	4	12	16	2.4227e-05	7.2681e-05	0.25	2	8	10	2.33637e-05	9.34547e-05	26	0.2	1.58636e-05	1.3745e-05	5.53786e-05	4.90711e-05
Scribble PDZ3	Q14160	WWTR1	WWTR1_HUMAN	Q9GZV5	KEEPFLTWL	KSEPFLTWL	392	400	p-7	8	20	28	0.000576203	0.00144051	0.285714	242	412	654	0.00146573	0.00249538	0.370031	96	181	277	0.00112146	0.00211441	959	0.34657	0.00105446	0.000448534	0.00201677	0.000534173		Cordenonsi 2011	22078877
Scribble PDZ3	Q14160	VEPH1	MELT_HUMAN	Q14D04	EEREVTTYL	ESREVTTYL	825	833	p-7	6	2	8	0.000432152	0.000144051	0.75	25	1	26	0.000151419	6.05675e-06	0.961538	5	0	5	5.84092e-05	0	39	1	0.000213993	0.00019457	5.00358e-05	8.14756e-05
Scribble PDZ3	Q14160	TANC1	TANC1_HUMAN	Q9C0D5	KREFIESNV	KRSFIESNV	1853	1861	p-6	30	651	681	0.00216076	0.0468885	0.0440529	1238	13209	14447	0.00749826	0.0800036	0.0856925	486	8931	9417	0.00567737	0.10433	24545	0.0516088	0.00511213	0.00271327	0.0770742	0.0288328	PKG (predicted)	Luck 2011	22069443
Scribble PDZ3	Q14160	SLC16A7	MOT2_HUMAN	O60669	VTEERETNI	VTSERETNI	470	478	p-6	0	10	10	0	0.000720254	0	2	322	324	1.21135e-05	0.00195027	0.00617284	0	137	137	0	0.00160041	471	0	4.03783e-06	6.99373e-06	0.00142365	0.000633776
Scribble PDZ3	Q14160	YAP1	YAP1_HUMAN	P46937	DKEEFLTWL	DKESFLTWL	496	504	p-5	2	50	52	0.000144051	0.00360127	0.0384615	21	2553	2574	0.000127192	0.0154629	0.00815851	10	999	1009	0.000116818	0.0116702	3635	0.0099108	0.000129354	1.37443e-05	0.0102448	0.00605791
Scribble PDZ3	Q14160	ATP2B2	AT2B2_HUMAN	Q01814	PIHELETSL	PIHSLETSL	1235	1243	p-5	0	16	16	0	0.00115241	0	0	299	299	0	0.00181097	0	0	45	45	0	0.000525683	360	0	0	0	0.00116302	0.000642709
Scribble PDZ3	Q14160	GRIN2B	NMDE2_HUMAN	Q13224	KLSEIESDV	KLSSIESDV	1476	1484	p-5	0	8	8	0	0.000576203	0	3	59	62	1.81703e-05	0.000357348	0.0483871	0	13	13	0	0.000151864	83	0	6.05675e-06	1.04906e-05	0.000361805	0.000212205
Scribble PDZ3	Q14160	ATP2B1	AT2B1_HUMAN	P20020	PLHELETSL	PLHSLETSL	1250	1258	p-5	0	8	8	0	0.000576203	0	0	13	13	0	7.87378e-05	0	0	2	2	0	2.33637e-05	23	0	0	0	0.000226101	0.000304458
Scribble PDZ3	Q14160	FASTKD5	FAKD5_HUMAN	Q7L8L6	HEKVFESAL	HEKVFTSAL	756	764	p-3	456	0	456	0.0328436	0	1	16793	37	16830	0.101711	0.0002241	0.997802	8645	10	8655	0.100989	0.000116818	25941	0.998845	0.0785147	0.039554	0.000113639	0.000112084
Scribble PDZ3	Q14160	RPS6KA1	KS6A1_HUMAN	Q15418	VRKLPETTL	VRKLPSTTL	727	735	p-3	22	0	22	0.00158456	0	1	575	4	579	0.00348263	2.4227e-05	0.993092	187	0	187	0.0021845	0	788	1	0.00241723	0.000970203	8.07567e-06	1.39875e-05	RSK
Scribble PDZ3	Q14160	FRMPD1	FRPD1_HUMAN	Q5SYB0	QKFRAETAL	QKFRASTAL	1570	1578	p-3	22	0	22	0.00158456	0	1	396	2	398	0.00239847	1.21135e-05	0.994975	167	0	167	0.00195087	0	587	1	0.00197797	0.000407634	4.03783e-06	6.99373e-06	PKA (predicted)
Scribble PDZ3	Q14160	RPS6KA2	KS6A2_HUMAN	Q15349	MKRLTETRL	MKRLTSTRL	725	733	p-3	11	1	12	0.000792279	7.20254e-05	0.916667	219	6	225	0.00132643	3.63405e-05	0.973333	86	0	86	0.00100464	0	323	1	0.00104112	0.000268937	3.6122e-05	3.60132e-05
Scribble PDZ3	Q14160	FAM163B	F163B_HUMAN	P0C2L3	RSRSIETDV	RSRSISTDV	158	166	p-3	44	8	52	0.00316912	0.000576203	0.846154	58	74	132	0.000351292	0.0004482	0.439394	34	29	63	0.000397182	0.000338773	247	0.539683	0.00130586	0.00161379	0.000454392	0.000118836	RSK (predicted), PKB (predicted)
Scribble PDZ3	Q14160	SSTR4	SSR4_HUMAN	P31391	IPLTRETTF	IPLTRTTTF	380	388	p-3	0	0	0	0	0	-	120	0	120	0.00072681	0	1	45	0	45	0.000525683	0	165	1	0.000417498	0.000375288	0	0
Scribble PDZ3	Q14160	OR5F1	OR5F1_HUMAN	O95221	SRKRTESFL	SRKRTSSFL	306	314	p-3	8	0	8	0.000576203	0	1	65	0	65	0.000393689	0	1	33	0	33	0.000385501	0	106	1	0.000451797	0.000107816	0	0
Scribble PDZ3	Q14160	CRHR1	CRFR1_HUMAN	P34998	HSIKQETAV	HSIKQSTAV	436	444	p-3	0	2	2	0	0.000144051	0	38	2	40	0.000230157	1.21135e-05	0.95	18	0	18	0.000210273	0	60	1	0.00014681	0.000127529	5.20547e-05	7.99007e-05
Scribble PDZ3	Q14160	GPS1	CSN1_HUMAN	Q13098	SQSRMETNM	SQSRMSTNM	483	491	p-3	4	0	4	0.000288101	0	1	15	0	15	9.08513e-05	0	1	34	0	34	0.000397182	0	53	1	0.000258712	0.000155266	0	0
Scribble PDZ3	Q14160	GPS1	CSN1_HUMAN	Q13098	SQERMETNM	SQSRMSTNM	483	491	p-3, p-6	0	0	0	0	0	-	90	0	90	0.000545108	0	1	28	0	28	0.000327091	0	118	1	0.000290733	0.000274367	0	0
Scribble PDZ3	Q14160	MAPK12	MK12_HUMAN	P53778	ARVSKEEPL	ARVSKETPL	359	367	p-2	0	2135	2135	0	0.153774	0	0	16457	16457	0	0.099676	0	0	11359	11359	0	0.132694	29951	0	0	0	0.128715	0.0272677		Ivarsson 2014	24550280
Scribble PDZ3	Q14160	ASNSD1	ASND1_HUMAN	Q9NWL6	LSIEKEEKL	LSIEKETKL	635	643	p-2	0	69	69	0	0.00496975	0	0	3575	3575	0	0.0216529	0	1	1620	1621	1.16818e-05	0.0189246	5265	0.000616903	3.89394e-06	6.74451e-06	0.0151824	0.008949
Scribble PDZ3	Q14160	CYSLTR2	CLTR2_HUMAN	Q9NS75	VWLRKEERV	VWLRKETRV	338	346	p-2	0	72	72	0	0.00518583	0	0	2368	2368	0	0.0143424	0	0	746	746	0	0.00871465	3186	0	0	0	0.00941429	0.0046182		Luck 2011	22069443
Scribble PDZ3	Q14160	FRMPD4	FRPD4_HUMAN	Q14CM0	LPKIKEETV	LPKIKETTV	1314	1322	p-2	0	18	18	0	0.00129646	0	0	966	966	0	0.00585082	0	0	486	486	0	0.00567737	1470	0	0	0	0.00427488	0.00258085
Scribble PDZ3	Q14160	RALBP1	RBP1_HUMAN	Q15311	SRDRKEESI	SRDRKETSI	647	655	p-2	0	67	67	0	0.0048257	0	1	227	228	6.05675e-06	0.00137488	0.00438596	0	124	124	0	0.00144855	419	0	2.01892e-06	3.49687e-06	0.00254971	0.00197141		Ivarsson 2014	24550280
Scribble PDZ3	Q14160	ATP2B2	AT2B2_HUMAN	Q01814	PIHSLEESL	PIHSLETSL	1235	1243	p-2	0	16	16	0	0.00115241	0	2	299	301	1.21135e-05	0.00181097	0.00664452	1	45	46	1.16818e-05	0.000525683	363	0.0217391	7.93178e-06	6.87251e-06	0.00116302	0.000642709
Scribble PDZ3	Q14160	FAM163B	F163B_HUMAN	P0C2L3	RSRSISEDV	RSRSISTDV	158	166	p-2	0	8	8	0	0.000576203	0	0	74	74	0	0.0004482	0	0	29	29	0	0.000338773	111	0	0	0	0.000454392	0.000118836	RSK (predicted), PKB (predicted)
Scribble PDZ3	Q14160	KCNJ4	IRK4_HUMAN	P48050	ISYRREEAI	ISYRRESAI	437	445	p-2	0	2	2	0	0.000144051	0	0	60	60	0	0.000363405	0	0	22	22	0	0.000257	84	0	0	0	0.000254819	0.000109693		Ivarsson 2014	24550280
Scribble PDZ3	Q14160	XKR4	XKR4_HUMAN	Q5GH76	ERLEYEETL	ERLEYETTL	642	650	p-2	0	12	12	0	0.000864304	0	0	45	45	0	0.000272554	0	0	19	19	0	0.000221955	76	0	0	0	0.000452938	0.000357151
Scribble PDZ3	Q14160	ARHGEF16	ARHGG_HUMAN	Q5VV41	ERLRVEEDV	ERLRVETDV	701	709	p-2	0	6	6	0	0.000432152	0	0	42	42	0	0.000254384	0	0	14	14	0	0.000163546	62	0	0	0	0.00028336	0.000136628
Scribble PDZ3	Q14160	KCNJ12	IRK12_HUMAN	Q14500	RPYRREEEI	RPYRRESEI	425	433	p-2	0	0	0	0	0	-	0	21	21	0	0.000127192	0	0	13	13	0	0.000151864	34	0	0	0	9.30185e-05	8.14955e-05		Ivarsson 2014	24550280
Scribble PDZ3	Q14160	NET1	ARHG8_HUMAN	Q7Z628	GGKRKEELV	GGKRKETLV	588	596	p-2	0	0	0	0	0	-	0	19	19	0	0.000115078	0	0	6	6	0	7.0091e-05	25	0	0	0	6.17231e-05	5.79937e-05		Ivarsson 2014	24550280
Scribble PDZ3	Q14160	ATP2B1	AT2B1_HUMAN	P20020	PLHSLEESL	PLHSLETSL	1250	1258	p-2	0	8	8	0	0.000576203	0	0	13	13	0	7.87378e-05	0	0	2	2	0	2.33637e-05	23	0	0	0	0.000226101	0.000304458
Scribble PDZ3	Q14160	SLC14A1	UT1_HUMAN	Q13336	KKRMVEEPL	KKRMVESPL	381	389	p-2	0	4	4	0	0.000288101	0	0	15	15	0	9.08513e-05	0	0	3	3	0	3.50455e-05	22	0	0	0	0.000137999	0.000132953
Scribble PDZ3	Q14160	KCNJ2	IRK2_HUMAN	P63252	RPLRREEEI	RPLRRESEI	419	427	p-2	0	2	2	0	0.000144051	0	0	15	15	0	9.08513e-05	0	0	1	1	0	1.16818e-05	18	0	0	0	8.21946e-05	6.66077e-05
Scribble PDZ3	Q14160	GUCY1A2	GCYA2_HUMAN	P33402	TMFLRETEL	TMFLRETSL	724	732	p-1	7796	504	8300	0.56151	0.0363008	0.939277	75704	2059	77763	0.45852	0.0124709	0.973522	39909	601	40510	0.46621	0.00702078	126573	0.985164	0.495413	0.05737	0.0185975	0.0155718	PKA (predicted)	Ivarsson 2014	24550280
Scribble PDZ3	Q14160	ATP2B1	AT2B1_HUMAN	P20020	PLHSLETEL	PLHSLETSL	1250	1258	p-1	265	8	273	0.0190867	0.000576203	0.970696	2787	13	2800	0.0168802	7.87378e-05	0.995357	1186	2	1188	0.0138547	2.33637e-05	4261	0.998316	0.0166072	0.00262669	0.000226101	0.000304458
Scribble PDZ3	Q14160	MCC	CRCM_HUMAN	P23508	RPHTNETEL	RPHTNETSL	821	829	p-1	116	11	127	0.00835494	0.000792279	0.913386	799	50	849	0.00483934	0.000302838	0.941107	378	11	389	0.00441573	0.0001285	1365	0.971722	0.00587001	0.00216241	0.000407872	0.000344129		Arnaud 2009, Pangon 2012	19555689, 22480440
Scribble PDZ3	Q14160	ATP2B2	AT2B2_HUMAN	Q01814	PIHSLETEL	PIHSLETSL	1235	1243	p-1	61	16	77	0.00439355	0.00115241	0.792208	323	299	622	0.00195633	0.00181097	0.519293	82	45	127	0.00095791	0.000525683	826	0.645669	0.00243593	0.00176732	0.00116302	0.000642709
Scribble PDZ3	Q14160	AKAP1	AKAP1_HUMAN	Q92667	WVDSYYTEL	WVDSYYTSL	895	903	p-1	49	5	54	0.00352924	0.000360127	0.907407	366	77	443	0.00221677	0.00046637	0.826185	173	18	191	0.00202096	0.000210273	688	0.905759	0.00258899	0.000820147	0.00034559	0.000128666
Scribble PDZ3	Q14160	PTGDR	PD2R_HUMAN	Q13258	NSTNMESEL	NSTNMESSL	351	359	p-1	16	0	16	0.00115241	0	1	438	0	438	0.00265286	0	1	172	0	172	0.00200928	0	626	1	0.00193818	0.000752748	0	0
Scribble PDZ3	Q14160	XKR4	XKR4_HUMAN	Q5GH76	ERLEYETEL	ERLEYETTL	642	650	p-1	0	12	12	0	0.000864304	0	6	45	51	3.63405e-05	0.000272554	0.117647	6	19	25	7.0091e-05	0.000221955	88	0.24	3.54772e-05	3.50535e-05	0.000452938	0.000357151
Scribble PDZ3	Q14160	SLC4A7	S4A7_HUMAN	Q9Y6M7	KYVDAETEL	KYVDAETSL	1206	1214	p-1	15	4	19	0.00108038	0.000288101	0.789474	12	9	21	7.2681e-05	5.45108e-05	0.571429	9	3	12	0.000105137	3.50455e-05	52	0.75	0.000419399	0.000572656	0.000125886	0.000140819
Scribble PDZ3	Q14160	SLC16A3	MOT4_HUMAN	O15427	VVHTPETEV	VVHTPETSV	457	465	p-1	0	2	2	0	0.000144051	0	9	6	15	5.45108e-05	3.63405e-05	0.6	0	1	1	0	1.16818e-05	18	0	1.81703e-05	3.14718e-05	6.40244e-05	7.0393e-05
Scribble PDZ3	Q14160	RPS6KA1	KS6A1_HUMAN	Q15418	VRKLPETEL	VRKLPSTTL	727	735	p-1, p-3	168	0	168	0.0121003	0	1	1637	4	1641	0.0099149	2.4227e-05	0.997562	834	0	834	0.00974265	0	2643	1	0.0105859	0.00131427	8.07567e-06	1.39875e-05	RSK
Scribble PDZ3	Q14160	ATP2B1	AT2B1_HUMAN	P20020	PLHELETEL	PLHSLETSL	1250	1258	p-1,p-5	37	8	45	0.00266494	0.000576203	0.822222	447	4	451	0.00270737	2.4227e-05	0.991131	177	2	179	0.00206768	2.33637e-05	675	0.988827	0.00248	0.000357703	0.000207931	0.000318933
Scribble PDZ3	Q14160	ATP2B2	AT2B2_HUMAN	Q01814	PIHELETEL	PIHSLETSL	1235	1243	p-1,p-5	6	16	22	0.000432152	0.00115241	0.272727	106	299	405	0.000642016	0.00181097	0.261728	39	45	84	0.000455592	0.000525683	511	0.464286	0.00050992	0.000114997	0.00116302	0.000642709
DLG1 PDZ1	Q12959	HEATR5B	HTR5B_HUMAN	Q9P2D3	EIKLKTSFF	TIKLKTSFF	2063	2071	p-8	277	0	277	0.186784	0	1	1	0	1	3.55453e-06	0	1	4	0	4	3.68616e-05	0	282	1	0.0622747	0.107828	0	0	PKC (predicted)
DLG1 PDZ1	Q12959	ANO2	ANO2_HUMAN	Q9NQ90	ESGSQHTNV	SSGSQHTNV	995	1003	p-8	0	0	0	0	0	-	0	14	14	0	4.97634e-05	0	0	14	14	0	0.000129016	28	0	0	0	5.9593e-05	6.50671e-05
DLG1 PDZ1	Q12959	ADAM22	ADA22_HUMAN	Q9P0K1	EARLWETSI	SARLWETSI	898	906	p-8	0	0	0	0	0	-	0	5	5	0	1.77727e-05	0	1	0	1	9.2154e-06	0	6	1	3.0718e-06	5.32051e-06	5.92422e-06	1.0261e-05
DLG1 PDZ1	Q12959	VEPH1	MELT_HUMAN	Q14D04	EEREVTTYL	ESREVTTYL	824	833	p-7	0	0	0	0	0	-	2	0	2	7.10906e-06	0	1	10	0	10	9.2154e-05	0	12	1	3.30877e-05	5.12763e-05	0	0
DLG1 PDZ1	Q12959	POLR2M	GRL1A_HUMAN	P0CAP2-3	GELALLTKL	GSLALLTKL	354	363	p-7	0	0	0	0	0	-	5	0	5	1.77727e-05	0	1	3	0	3	2.76462e-05	0	8	1	1.51396e-05	1.40099e-05	0	0
DLG1 PDZ1	Q12959	CXCR2	CXCR2_HUMAN	P25025	SEGHTSTTL	SSGHTSTTL	351	360	p-7	0	0	0	0	0	-	5	0	5	1.77727e-05	0	1	0	0	0	0	0	5	-	5.92422e-06	1.0261e-05	0	0
DLG1 PDZ1	Q12959	TANC1	TANC1_HUMAN	Q9C0D5	KREFIESNV	KRSFIESNV	1853	1861	p-6	0	0	0	0	0	-	2	252	254	7.10906e-06	0.000895742	0.00787402	0	157	157	0	0.00144682	411	0	2.36969e-06	4.10442e-06	0.000780853	0.000730219		Suzuki 2005	15673434
DLG1 PDZ1	Q12959	IQSEC2	IQEC2_HUMAN	Q5JU85	KPERISTVV	KPSRISTVV	1470	1478	p-6	2	0	2	0.00134862	0	1	38	0	38	0.000135072	0	1	25	0	25	0.000230385	0	65	1	0.000571358	0.000674811	0	0
DLG1 PDZ1	Q12959	GRIN2C	NMDE3_HUMAN	Q14957	RIESLESEV	RISSLESEV	1224	1233	p-6	0	0	0	0	0	-	4	26	30	1.42181e-05	9.24178e-05	0.133333	4	28	32	3.68616e-05	0.000258031	62	0.125	1.70266e-05	1.85906e-05	0.000116816	0.000130734
DLG1 PDZ1	Q12959	GRIN2B	NMDE2_HUMAN	Q13224	KLESIESDV	KLSSIESDV	1476	1484	p-6	0	0	0	0	0	-	0	17	17	0	6.0427e-05	0	0	3	3	0	2.76462e-05	20	0	0	0	2.93577e-05	3.02499e-05		Inanobe 2002	11997254
DLG1 PDZ1	Q12959	WDR20	WDR20_HUMAN	Q8TBZ3-2	ASEPGGTVV	ASSPGGTVV	572	581	p-6	0	0	0	0	0	-	0	3	3	0	1.06636e-05	0	0	8	8	0	7.37232e-05	11	0	0	0	2.81289e-05	3.98442e-05
DLG1 PDZ1	Q12959	EVI5	EVI5_HUMAN	O60447	RREEYSTTV	RRESYSTTV	792	810	p-5	0	8	8	0	0.00539447	0	6	591	597	2.13272e-05	0.00210073	0.0100503	4	975	979	3.68616e-05	0.00898502	1584	0.0040858	1.93963e-05	1.85065e-05	0.0054934	0.00344321
DLG1 PDZ1	Q12959	ANO2	ANO2_HUMAN	Q9NQ90	SSGEQHTNV	SSGSQHTNV	995	1003	p-5	0	0	0	0	0	-	0	14	14	0	4.97634e-05	0	0	14	14	0	0.000129016	28	0	0	0	5.9593e-05	6.50671e-05
DLG1 PDZ1	Q12959	CALHM3	CAHM3_HUMAN	Q86XJ0	TRLEQHTDV	TRLSQHTDV	341	350	p-5	0	2	2	0	0.00134862	0	2	8	10	7.10906e-06	2.84363e-05	0.2	2	5	7	1.84308e-05	4.6077e-05	19	0.285714	8.51329e-06	9.29529e-06	0.000474377	0.000757166
DLG1 PDZ1	Q12959	FAM163B	F163B_HUMAN	P0C2L3	RSRSIETDV	RSRSISTDV	158	166	p-3	2	61	63	0.00134862	0.0411328	0.031746	579	89682	90261	0.00205807	0.318778	0.00641473	214	2314	2528	0.0019721	0.0213244	92852	0.0846519	0.00179293	0.000387179	0.127078	0.166312
DLG1 PDZ1	Q12959	CRHR1	CRFR1_HUMAN	P34998	HSIKQETAV	HSIKQSTAV	436	444	p-3	0	2	2	0	0.00134862	0	255	1	256	0.000906406	3.55453e-06	0.996094	212	1	213	0.00195366	9.2154e-06	471	0.995305	0.000953357	0.000977678	0.000453796	0.000774944
DLG1 PDZ1	Q12959	CACNG3	CCG3_HUMAN	O60359	PANRRETPV	PANRRTTPV	306	315	p-3	0	0	0	0	0	-	4	0	4	1.42181e-05	0	1	10	0	10	9.2154e-05	0	14	1	3.54574e-05	4.96127e-05	0	0
DLG1 PDZ1	Q12959	CYSLTR2	CLTR2_HUMAN	Q9NS75	VWLRKEERV	VWLRKETRV	338	346	p-2	0	353	353	0	0.238031	0	0	89682	89682	0	0.318778	0	0	75110	75110	0	0.692169	165145	0	0	0	0.416326	0.242275	PKG (predicted)	Camp 2015	26617989
DLG1 PDZ1	Q12959	NET1	ARHG8_HUMAN	Q7Z628	GGKRKEELV	GGKRKETLV	588	596	p-2	0	621	621	0	0.418746	0	0	90306	90306	0	0.320996	0	1	26087	26088	9.2154e-06	0.240402	117015	3.83318e-05	3.0718e-06	5.32051e-06	0.326714	0.0893092	PKG (predicted), PKA (predicted)	Garcia-Mata 2007, Carr 2009	17938206 , 19586902
DLG1 PDZ1	Q12959	FAM163B	F163B_HUMAN	P0C2L3	RSRSISEDV	RSRSISTDV	158	166	p-2	0	61	61	0	0.0411328	0	0	8400	8400	0	0.0298581	0	0	2314	2314	0	0.0213244	10775	0	0	0	0.0307718	0.00993576
DLG1 PDZ1	Q12959	FRMPD4	FRPD4_HUMAN	Q14CM0	LPKIKEETV	LPKIKETTV	1314	1322	p-2	0	0	0	0	0	-	0	1372	1372	0	0.00487682	0	1	929	930	9.2154e-06	0.00856111	2302	0.00107527	3.0718e-06	5.32051e-06	0.00447931	0.00429437
DLG1 PDZ1	Q12959	ARHGEF16	ARHGG_HUMAN	Q5VV41	ERLRVEEDV	ERLRVETDV	701	709	p-2	0	0	0	0	0	-	0	32	32	0	0.000113745	0	0	45	45	0	0.000414693	77	0	0	0	0.000176146	0.000214273
DLG1 PDZ1	Q12959	SEC14L3	S14L3_HUMAN	Q9UDX4	KYDKELEPV	KYDKELTPV	392	400	p-2	14	0	14	0.00944032	0	1	0	1	1	0	3.55453e-06	0	0	0	0	0	0	15	#DIV/0!	0.00314677	0.00545037	1.18484e-06	2.05221e-06	p38MAPK (predicted)
DLG1 PDZ1	Q12959	PKP4	PKP4_HUMAN	Q99569	YPGEPDEWV	YPGSPDSWV	1184	1192	p-2, p-6	64	0	64	0.0431558	0	1	0	6	6	0	2.13272e-05	0	1	9	10	9.2154e-06	8.29386e-05	80	0.1	0.0143883	0.0249133	3.47553e-05	4.3069e-05	p38MAPK (predicted), cdk5 (predicted), GSK3 (predicted)	Ivarsson 2014	24550280
DLG1 PDZ1	Q12959	GUCY1A2	GCYA2_HUMAN	P33402	TMFLRETEL	TMFLRETSL	724	732	p-1	12	2	14	0.00809171	0.00134862	0.857143	7	0	7	2.48817e-05	0	1	1	0	1	9.2154e-06	0	22	1	0.0027086	0.00466191	0.000449539	0.000778625
DLG1 PDZ1	Q12959	VANGL2	VANG2_HUMAN	Q9ULK5	MRLQSETEV	MRLQSETSV	512	521	p-1	0	0	0	0	0	-	8	1	9	2.84363e-05	3.55453e-06	0.888889	8	0	8	7.37232e-05	0	17	1	3.40532e-05	3.71812e-05	1.18484e-06	2.05221e-06
DLG1 PDZ1	Q12959	SLC16A3	MOT4_HUMAN	O15427	VVHTPETEV	VVHTPETSV	456	465	p-1	2	0	2	0.00134862	0	1	0	0	0	0	0	-	0	0	0	0	0	2	-	0.000449539	0.000778625	0	0
DLG1 PDZ1	Q12959	SLC16A3	MOT4_HUMAN	O15427	VVHEPETEV	VVHTPETSV	456	465	p-1, p-5	0	0	0	0	0	-	5	0	5	1.77727e-05	0	1	2	2	4	1.84308e-05	1.84308e-05	9	0.5	1.20678e-05	1.04562e-05	6.1436e-06	1.0641e-05
DLG1 PDZ2	Q12959	HEATR5B	HTR5B_HUMAN	Q9P2D3	EIKLKTSFF	TIKLKTSFF	2063	2071	p-8	156	2	158	0.00838755	0.000107533	0.987342	0	0	0	0	0	-	4	2	6	4.6523e-05	2.32615e-05	164	0.666667	0.00281136	0.00482918	4.35981e-05	5.65774e-05	PKC (predicted)
DLG1 PDZ2	Q12959	MTMR1	MTMR1_HUMAN	Q13613	EATSVHTSV	SATSVHTSV	656	665	p-8	0	16	16	0	0.000860261	0	1	73	74	8.61668e-06	0.000629018	0.0135135	2	25	27	2.32615e-05	0.000290769	117	0.0740741	1.06261e-05	1.17602e-05	0.000593349	0.000286417
DLG1 PDZ2	Q12959	APC	APC_HUMAN	P25054	EGSYLVTSV	SGSYLVTSV	2834	2843	p-8	12	6	18	0.000645196	0.000322598	0.666667	1	5	6	8.61668e-06	4.30834e-05	0.166667	0	1	1	0	1.16307e-05	25	0	0.000217938	0.000370042	0.000125771	0.000171181		Matsumine A 1996	8638125
DLG1 PDZ2	Q12959	MTMR1	MTMR1_HUMAN	Q13613	EATSVHTSV	SATSVHTSV	656	665	p-8	0	16	16	0	0.000860261	0	1	73	74	8.61668e-06	0.000629018	0.0135135	0	25	25	0	0.000290769	115	0	2.87223e-06	4.97484e-06	0.000593349	0.000286417
DLG1 PDZ2	Q12959	PRR5	PRR5_HUMAN	P85299	GEGGRQSVV	GSGGRQSVV	380	388	p-7	2	74	76	0.000107533	0.00397871	0.0263158	16	378	394	0.000137867	0.0032571	0.0406091	3	183	186	3.48922e-05	0.00212843	656	0.016129	9.34306e-05	5.29159e-05	0.00312141	0.000932574		Ivarsson 2014	24550280
DLG1 PDZ2	Q12959	CRHR1	CRFR1_HUMAN	P34998	HEIKQSTAV	HSIKQSTAV	436	444	p-7	0	2	2	0	0.000107533	0	0	5	5	0	4.30834e-05	0	0	1	1	0	1.16307e-05	8	0	0	0	5.40823e-05	4.88879e-05
DLG1 PDZ2	Q12959	TANC1	TANC1_HUMAN	Q9C0D5	KREFIESNV	KRSFIESNV	1853	1861	p-6	2	62	64	0.000107533	0.00333351	0.03125	17	1441	1458	0.000146484	0.0124166	0.0116598	11	660	671	0.000127938	0.00767629	2193	0.0163934	0.000127318	1.94828e-05	0.00780881	0.00454301	PKG (predicted)	Suzuki 2005	15673434
DLG1 PDZ2	Q12959	GRIN2C	NMDE3_HUMAN	Q14957	RIESLESEV	RISSLESEV	1224	1233	p-6	0	32	32	0	0.00172052	0	21	1139	1160	0.00018095	0.0098144	0.0181034	11	481	492	0.000127938	0.00559439	1684	0.0223577	0.000102963	9.30246e-05	0.00570977	0.00404817
DLG1 PDZ2	Q12959	RAPSN	RAPSN_HUMAN	Q13702	RSEMKPGFV	RSSMKPGFV	404	412	p-6	0	1147	1147	0	0.06167	0	0	0	0	0	0	-	0	1	1	0	1.16307e-05	1148	0	0	0	0.0205605	0.0356018	PKG (predicted), PKA (predicted), unsp (predicted)
DLG1 PDZ2	Q12959	IQSEC2	IQEC2_HUMAN	Q5JU85	KPERISTVV	KPSRISTVV	1470	1478	p-6	26	0	26	0.00139792	0	1	175	2	177	0.00150792	1.72334e-05	0.988701	135	5	140	0.00157015	5.81537e-05	343	0.964286	0.001492	8.72099e-05	2.5129e-05	2.98701e-05
DLG1 PDZ2	Q12959	GRIN2D	NMDE4_HUMAN	O15399	HFESLESEV	HFSSLESEV	1327	1336	p-6	0	0	0	0	0	-	0	15	15	0	0.00012925	0	0	2	2	0	2.32615e-05	17	0	0	0	5.08372e-05	6.88964e-05
DLG1 PDZ2	Q12959	APC	APC_HUMAN	P25054	SGEYLVTSV	SGSYLVTSV	2834	2843	p-6	0	6	6	0	0.000322598	0	0	5	5	0	4.30834e-05	0	0	1	1	0	1.16307e-05	12	0	0	0	0.000125771	0.000171181		Matsumine A 1996	8638125
DLG1 PDZ2	Q12959	LRRC3C	LRR3C_HUMAN	A6NJW4	DSEILETVV	DSSILSTVV	266	275	p-6	0	4	4	0	0.000215065	0	0	8	8	0	6.89334e-05	0	0	4	4	0	4.6523e-05	16	0	0	0	0.000110174	9.15271e-05
DLG1 PDZ2	Q12959	GRIN2B	NMDE2_HUMAN	Q13224	KLSEIESDV	KLSSIESDV	1476	1484	p-5	0	111	111	0	0.00596806	0	0	237	237	0	0.00204215	0	0	140	140	0	0.0016283	488	0	0	0	0.00321284	0.00239505	PKG (predicted)	Niethammer 1996, Inanobe 2002, Ivarsson 2014	8601796, 11997254, 24550280
DLG1 PDZ2	Q12959	ANO2	ANO2_HUMAN	Q9NQ90	SSGEQHTNV	SSGSQHTNV	995	1003	p-5	0	14	14	0	0.000752729	0	2	173	175	1.72334e-05	0.00149069	0.0114286	0	82	82	0	0.000953721	271	0	5.74445e-06	9.94968e-06	0.00106571	0.000381512
DLG1 PDZ2	Q12959	CALHM3	CAHM3_HUMAN	Q86XJ0	TRLEQHTDV	TRLSQHTDV	341	350	p-5	0	20	20	0	0.00107533	0	19	122	141	0.000163717	0.00105123	0.134752	3	9	12	3.48922e-05	0.000104677	173	0.25	6.6203e-05	8.62327e-05	0.000743746	0.000553581
DLG1 PDZ2	Q12959	EVI5	EVI5_HUMAN	O60447	RREEYSTTV	RRESYSTTV	792	810	p-5	0	14	14	0	0.000752729	0	6	83	89	5.17001e-05	0.000715184	0.0674157	0	54	54	0	0.00062806	157	0	1.72334e-05	2.9849e-05	0.000698658	6.39562e-05
DLG1 PDZ2	Q12959	PABPN1	PABP2_HUMAN	Q86U42	RATEWYSPY	RATSWYSPY	298	306	p-5	0	129	129	0	0.00693586	0	0	0	0	0	0	-	0	0	0	0	0	129	-	0	0	0.00231195	0.00400442	PKB (predicted)
DLG1 PDZ2	Q12959	CD1D	CD1D_HUMAN	P15813	RQTEYQGVL	RQTSYQGVL	327	335	p-5	0	93	93	0	0.00500027	0	0	0	0	0	0	-	0	1	1	0	1.16307e-05	94	0	0	0	0.00167063	0.00288355	CaM-II (predicted)
DLG1 PDZ2	Q12959	CTNND2	CTND2_HUMAN	Q9UQB3	YPAEPDSWV	YPASPDSWV	1216	1225	p-5	0	4	4	0	0.000215065	0	0	7	7	0	6.03167e-05	0	0	5	5	0	5.81537e-05	16	0	0	0	0.000111179	8.9975e-05
DLG1 PDZ2	Q12959	VANGL2	VANG2_HUMAN	Q9ULK5	MRLQEETSV	MRLQSETSV	512	521	p-4	12	2	14	0.000645196	0.000107533	0.857143	8	5	13	6.89334e-05	4.30834e-05	0.615385	1	1	2	1.16307e-05	1.16307e-05	29	0.5	0.00024192	0.00035042	5.40823e-05	4.88879e-05		Belotti 2013	23722234
DLG1 PDZ2	Q12959	FAM163B	F163B_HUMAN	P0C2L3	RSRSIETDV	RSRSISTDV	158	166	p-3	431	478	909	0.0231733	0.0257003	0.474147	308	1619	1927	0.00265394	0.0139504	0.159834	129	1796	1925	0.00150037	0.0208888	4761	0.067013	0.0091092	0.0121935	0.0201798	0.00590695	RSK (predicted), PKB (predicted)	Ivarsson 2014, Karlsson 2016	24550280, 27694853
DLG1 PDZ2	Q12959	CRHR1	CRFR1_HUMAN	P34998	HSIKQETAV	HSIKQSTAV	436	444	p-3	335	2	337	0.0180117	0.000107533	0.994065	1941	5	1946	0.016725	4.30834e-05	0.997431	1574	1	1575	0.0183068	1.16307e-05	3858	0.999365	0.0176812	0.000841126	5.40823e-05	4.88879e-05		Dunn 2013	23576434
DLG1 PDZ2	Q12959	CRHR1	CRFR1_HUMAN	P34998	HEIKQETAV	HSIKQSTAV	436	444	p-3, p-7	4	2	6	0.000215065	0.000107533	0.666667	24	5	29	0.0002068	4.30834e-05	0.827586	20	2	22	0.000232615	2.32615e-05	57	0.909091	0.00021816	1.31827e-05	5.79592e-05	4.4061e-05		Dunn 2013	23576434
DLG1 PDZ2	Q12959	CYSLTR2	CLTR2_HUMAN	Q9NS75	VWLRKEERV	VWLRKETRV	338	346	p-2	2	9068	9070	0.000107533	0.487553	0.000220507	0	70994	70994	0	0.611732	0	0	35869	35869	0	0.417183	115933	0	3.58442e-05	6.2084e-05	0.50549	0.098507	PKG (predicted)	Gfeller 2011, Ivarsson 2014, Camp 2015	21525870, 24550280, 26617989
DLG1 PDZ2	Q12959	NET1	ARHG8_HUMAN	Q7Z628	GGKRKEELV	GGKRKETLV	588	596	p-2	6	5244	5250	0.000322598	0.281951	0.00114286	1	28695	28696	8.61668e-06	0.247256	3.48481e-05	0	37110	37110	0	0.431617	71056	0	0.000110405	0.000183815	0.320274	0.0979736	PKG (predicted), PKA (predicted)	Ivarsson 2014	24550280
DLG1 PDZ2	Q12959	FRMPD4	FRPD4_HUMAN	Q14CM0	LPKIKEETV	LPKIKETTV	1314	1322	p-2	0	348	348	0	0.0187107	0	0	5738	5738	0	0.0494425	0	0	5333	5333	0	0.0620268	11419	0	0	0	0.0433933	0.0222826	PKG (predicted)	Garcia-Mata 2007, Carr 2009, Ivarsson 2014, Karlsson 2016	17938206 , 19586902, 24550280, 27694853
DLG1 PDZ2	Q12959	FAM163B	F163B_HUMAN	P0C2L3	RSRSISEDV	RSRSISTDV	158	166	p-2	0	478	478	0	0.0257003	0	0	1619	1619	0	0.0139504	0	1	1796	1797	1.16307e-05	0.0208888	3894	0.000556483	3.87692e-06	6.71501e-06	0.0201798	0.00590695	RSK (predicted), PKB (predicted)	Ivarsson 2014, Karlsson 2016	24550280, 27694853
DLG1 PDZ2	Q12959	MAPK12	MK12_HUMAN	P53778	ARVSKEEPL	ARVSKETPL	359	367	p-2	0	64	64	0	0.00344105	0	0	369	369	0	0.00317955	0	0	194	194	0	0.00225636	627	0	0	0	0.00295899	0.000622378	p38MAPK (predicted)	Stiffler 2006, Chen 2014, Karlsson 2016	16637659, 25241761, 27694853
DLG1 PDZ2	Q12959	ARHGEF16	ARHGG_HUMAN	Q5VV41	ERLRVEEDV	ERLRVETDV	701	709	p-2	0	16	16	0	0.000860261	0	0	152	152	0	0.00130974	0	0	43	43	0	0.000500122	211	0	0	0	0.00089004	0.000405627
DLG1 PDZ2	Q12959	RALBP1	RBP1_HUMAN	Q15311	SRDRKEESI	SRDRKETSI	646	655	p-2	0	8	8	0	0.000430131	0	0	52	52	0	0.000448067	0	0	38	38	0	0.000441968	98	0	0	0	0.000440055	9.12004e-06
DLG1 PDZ2	Q12959	TMEM178A	T178A_HUMAN	Q8NBL3	LKSGRDSTV	LKSGRDSTV	288	297	p-2	0	12	12	0	0.000645196	0	0	29	29	0	0.000249884	0	0	12	12	0	0.000139569	53	0	0	0	0.000344883	0.000265863
DLG1 PDZ2	Q12959	KCNJ2	IRK2_HUMAN	P63252	RPLRRESEI	RPLRRESEI	418	427	p-2	0	0	0	0	0	-	0	9	9	0	7.75501e-05	0	0	3	3	0	3.48922e-05	12	0	0	0	3.74808e-05	3.88398e-05		Leonoudakis (2004)	15024025
DLG1 PDZ2	Q12959	KCNJ18	IRK18_HUMAN	B7U540	RPYRRESEI	RPYRRESEI	424	433	p-2	0	0	0	0	0	-	0	8	8	0	6.89334e-05	0	0	3	3	0	3.48922e-05	11	0	0	0	3.46086e-05	3.44676e-05
DLG1 PDZ2	Q12959	CRHR1	CRFR1_HUMAN	P34998	HSIKQSTAV	HSIKQSTAV	436	444	p-2	0	2	2	0	0.000107533	0	0	5	5	0	4.30834e-05	0	0	1	1	0	1.16307e-05	8	0	0	0	5.40823e-05	4.88879e-05		Dunn 2013	23576434
DLG1 PDZ2	Q12959	KCNJ4	IRK4_HUMAN	P48050	ISYRRESAI	ISYRRESAI	436	445	p-2	0	0	0	0	0	-	0	5	5	0	4.30834e-05	0	0	0	0	0	0	5	#DIV/0!	0	0	1.43611e-05	2.48742e-05		Leonoudakis (2004)	15024025
DLG1 PDZ2	Q12959	PKP4	PKP4_HUMAN	Q99569	YPGEPDEWV	YPGSPDSWV	1183	1192	p-2	0	12	12	0	0.000645196	0	0	74	74	0	0.000637634	0	0	26	26	0	0.000302399	112	0	0	0	0.00052841	0.000195767
DLG1 PDZ2	Q12959	SLC1A1	EAA3_HUMAN	P43005	IEFTQTEQF	ISFTQTSQF	516	524	p-2, p-7	81	0	81	0.00435507	0	1	1	1	2	8.61668e-06	8.61668e-06	0.5	0	1	1	0	1.16307e-05	84	0	0.00145456	0.00251192	6.74914e-06	6.03609e-06	ATM (predicted)
DLG1 PDZ2	Q12959	HTR2C	5HT2C_HUMAN	P28335	VVSERISEV	VVSERISSV	450	458	p-1	10	4	14	0.000537663	0.000215065	0.714286	57	105	162	0.000491151	0.000904751	0.351852	33	41	74	0.000383815	0.000476861	250	0.445946	0.000470876	7.89027e-05	0.000532226	0.00034816
DLG1 PDZ2	Q12959	GUCY1A2	GCYA2_HUMAN	P33402	TMFLRETEL	TMFLRETSL	724	732	p-1	2	12	14	0.000107533	0.000645196	0.142857	132	0	132	0.0011374	0	1	74	0	74	0.000860675	0	220	1	0.00070187	0.000532984	0.000215065	0.000372504		Russwurm 2001	11572861
DLG1 PDZ2	Q12959	VANGL2	VANG2_HUMAN	Q9ULK5	MRLQSETEV	MRLQSETSV	512	521	p-1	8	2	10	0.000430131	0.000107533	0.8	35	5	40	0.000301584	4.30834e-05	0.875	14	1	15	0.00016283	1.16307e-05	65	0.933333	0.000298182	0.000133683	5.40823e-05	4.88879e-05		Belotti 2013	23722234
DLG1 PDZ2	Q12959	KCNK3	KCNK3_HUMAN	O14649	GLMKRRSEV	GLMKRRSSV	385	394	p-1	0	0	0	0	0	-	13	0	13	0.000112017	0	1	6	0	6	6.97845e-05	0	19	1	6.06004e-05	5.65703e-05	0	0
DLG1 PDZ2	Q12959	VANGL1	VANG1_HUMAN	Q8TAA9	LRLQSETEV	LRLQSETSV	515	524	p-1	2	0	2	0.000107533	0	1	10	0	10	8.61668e-05	0	1	3	1	4	3.48922e-05	1.16307e-05	16	0.75	7.61972e-05	3.73323e-05	3.87692e-06	6.71501e-06
DLG1 PDZ2	Q12959	SLC16A3	MOT4_HUMAN	O15427	VVHTPETEV	VVHTPETSV	456	465	p-1	2	0	2	0.000107533	0	1	5	0	5	4.30834e-05	0	1	0	1	1	0	1.16307e-05	8	0	5.02054e-05	5.41189e-05	3.87692e-06	6.71501e-06
DLG1 PDZ2	Q12959	VANGL2	VANG2_HUMAN	Q9ULK5	MRLQEETEV	MRLQSETSV	512	521	p-1, p-4	6	2	8	0.000322598	0.000107533	0.75	8	5	13	6.89334e-05	4.30834e-05	0.615385	3	1	4	3.48922e-05	1.16307e-05	25	0.75	0.000142141	0.000157204	5.40823e-05	4.88879e-05
DLG1 PDZ3	Q12959	HEATR5B	HTR5B_HUMAN	Q9P2D3	EIKLKTSFF	TIKLKTSFF	2063	2071	p-8	889	2	891	0.041228	9.27515e-05	0.997755	0	0	0	0	0	-	1	0	1	1.07698e-05	0	892	1	0.0137463	0.0237999	3.09172e-05	5.35501e-05	PKC (predicted)
DLG1 PDZ3	Q12959	CD1D	CD1D_HUMAN	P15813	RQTEYQGVL	RQTSYQGVL	327	335	p-5	0	558	558	0	0.0258777	0	0	0	0	0	0	-	1	1	2	1.07698e-05	1.07698e-05	560	0.5	3.58994e-06	6.21796e-06	0.00862948	0.0149374	CaM-II (predicted)
DLG1 PDZ3	Q12959	TPBGL	TPBGL_HUMAN	P0DKB5	RATEPGSGL	RATSPGSGL	374	382	p-5	0	112	112	0	0.00519408	0	0	0	0	0	0	-	0	0	0	0	0	112	-	0	0	0.00173136	0.0029988	cdk5 (predicted), unsp (predicted), GSK3 (predicted)
DLG1 PDZ3	Q12959	CRHR1	CRFR1_HUMAN	P34998	HSIKQETAV	HSIKQSTAV	436	444	p-3	0	0	0	0	0	-	50	0	50	0.000885661	0	1	95	0	95	0.00102313	0	145	1	0.000636265	0.000555292	0	0		Dunn 2013	23576434
DLG1 PDZ3	Q12959	CACNG3	CCG3_HUMAN	O60359	PANRRETPV	PANRRTTPV	307	315	p-3	16	0	16	0.000742012	0	1	14	0	14	0.000247985	0	1	8	0	8	8.61586e-05	0	38	1	0.000358719	0.000341661	0	0
DLG1 PDZ3	Q12959	SSBP2	SSBP2_HUMAN	P81877	YEPSMEMSV	YSPSMTMSV	353	361	p-3, p-7	69	4	73	0.00319993	0.000185503	0.945205	0	1	1	0	1.77132e-05	0	0	1	1	0	1.07698e-05	75	0	0.00106664	0.00184748	7.13287e-05	9.89388e-05	GSK3 (predicted)
DLG1 PDZ3	Q12959	CYSLTR2	CLTR2_HUMAN	Q9NS75	VWLRKEERV	VWLRKETRV	338	346	p-2	6	18547	18553	0.000278254	0.860131	0.000323398	0	51300	51300	0	0.908688	0	0	85055	85055	0	0.916028	154908	0	9.27515e-05	0.00016065	0.894949	0.0303759	PKG (predicted)	Gfeller 2011, Ivarsson 2014	21525870, 24550280
DLG1 PDZ3	Q12959	NET1	ARHG8_HUMAN	Q7Z628	GGKRKEELV	GGKRKETLV	588	596	p-2	0	1071	1071	0	0.0496684	0	0	4303	4303	0	0.07622	0	0	6356	6356	0	0.068453	11730	0	0	0	0.0647805	0.0136515	PKG (predicted), PKA (predicted)	Garcia-Mata 2007, Carr 2009, Ivarsson 2014	17938206 , 19586902, 24550280
DLG1 PDZ3	Q12959	FRMPD4	FRPD4_HUMAN	Q14CM0	LPKIKEETV	LPKIKETTV	1314	1322	p-2	0	58	58	0	0.00268979	0	0	621	621	0	0.0109999	0	0	1075	1075	0	0.0115776	1754	0	0	0	0.00842242	0.004973
DLG1 PDZ3	Q12959	RALBP1	RBP1_HUMAN	Q15311	SRDRKEESI	SRDRKETSI	647	655	p-2	0	79	79	0	0.00366368	0	1	147	148	1.77132e-05	0.00260384	0.00675676	0	176	176	0	0.00189549	403	0	5.90441e-06	1.02267e-05	0.00272101	0.0008899	RSK (predicted), PKB (predicted), PKG (predicted)	Ivarsson 2014	24550280
DLG1 PDZ3	Q12959	MRPS34	RT34_HUMAN	P82930	KGRAKGEPV	KGRAKGTPV	210	218	p-2	0	32	32	0	0.00148402	0	0	18	18	0	0.000318838	0	0	77	77	0	0.000829277	127	0	0	0	0.000877379	0.00058408		Ogawa 2003	12507520
DLG1 PDZ3	Q12959	DEFB116	DB116_HUMAN	Q30KQ4	TNSSSYEHI	TNSSSYSHI	94	102	p-2	0	120	120	0	0.00556509	0	0	0	0	0	0	-	0	0	0	0	0	120	-	0	0	0.00185503	0.00321301	CKI (predicted)
DLG1 PDZ3	Q12959	KCNJ12	IRK12_HUMAN	Q14500	RPYRREEEI	RPYRRESEI	425	433	p-2	0	0	0	0	0	-	0	0	0	0	0	-	0	6	6	0	6.4619e-05	6	0	0	0	2.15397e-05	3.73078e-05		Leonoudakis (2004)	15024025
