# Supplementary material for: Proteome‐wide analysis of phospho‐regulated PDZ domain interactions
Source: Mol Syst Biol. 2018 Aug 20;14(8):e8129. doi: 10.15252/msb.20178129 (PMC6100724; doi:10.15252/msb.20178129)
Supplement: Supplementary file 5 — Table EV4 [file MSB-14-e8129-s005.xlsx]

## Sheet: Scribble and DLG1 matrice
Table EV4. Summary of the results used to generate the matrice in Fig 2C.
Scribble		PDZ1					PDZ2					PDZ3
	Position	Ratio mimetic NGS reads/ total NGS reads	±SD	P values	Total read	# peptide pairs	Ratio mimetic NGS reads/ total NGS reads	±SD	P values	Total read	# peptide pairs	Ratio mimetic NGS reads/ total NGS reads	±SD	P values	Total read	# peptide pairs
	p-8	0.214117	0.178107	0.0498107	353	3	x	x	x	0	0	0.264535	0.154981	0.058093	30483	4
	p-7	0.958333	0.0721688	0.000388171	32	4	0.6875	0.441942	0.609433	19	2	0.618976	0.0876514	0.0784264	998	2
	p-6	0.0259652	0.0130901	3.8699e-07	1967	2	0.382937	0.519106	0.780015	1142	2	0.0312545	0.0128513	3.76027e-07	25016	2
	p-5	0	0	x	75	3	0	0	x	315	1	0.00874316	0.00587809	1.36609e-08	4101	4
	p-4	x	x	x	x	x	x	x	x	x	x	x	x	x	x	x
	p-3	0.904749	0.104062	0.00252978	1595	6	0.9	0.141421	0.057191	139	2	0.894717	0.0630116	0.000409492	28270	9
	p-2	0.047657	0.0824458	0.000684403	4753	7	0.0416667	0.0589256	0.0081634	465	4	0.000741923	0.000745223	3.30942e-12	41109	15
	p-1	0.904328	0.0300343	2.0051e-05	47266	4	0.666667	0.235702	0.42265	1066	5	0.716801	0.0136147	1.0278e-05	134497	9
DLG1	PDZ1						PDZ2					PDZ3
	Position	Ratio mimetic NGS reads/ total NGS reads	±SD	P values	Total read	# peptide pairs	Ratio mimetic NGS reads/ total NGS reads	±SD		Total read	# peptide pairs	Ratio mimetic NGS reads/ total NGS reads	±SD	P values	Total read	# peptide pairs
	p-8	0.666667	0.333333	0.435331	316	3	0.296113	0.234526	0.206587	306	3	0.998878	0.00158722	6.83081e-11	892	1
	p-7	1	0	x	25	3	0.0138423	0.00614866	1.70517e-08	25	3	x	x	x	x	x
	p-6	0.484414	0.446514	0.95469	569	5	0.140042	0.0126982	1.02961e-06	5528	8	x	x	x	x	x
	p-5	0.0555389	0.0499009	0.000103024	1631	3	0.0281286	0.0243658	4.71159e-06	1328	7	0.25	0.353553	0.287864	672	2
	p-4	x	x	x	x	x	0.657509	0.18226	0.208778	29	1	x	x	x	x	x
	p-3	0.458898	0.383888	0.861904	93337	3	0.615309	0.105361	0.130902	8619	2	1	0	x	145	1
	p-2	0.0834076	0.144273	0.00748336	295329	6	6.17969e-05	6.81497e-05	2.30197e-16	203439	13	0.000468417	0.000765118	3.66917e-12	169048	7
	p-1	0.957672	0.0375065	2.96253e-05	41	4	0.763595	0.0956124	0.00880704	578	6	x	x	x	x	x
