# Supplementary material for: Proteome‐wide analysis of phospho‐regulated PDZ domain interactions
Source: Mol Syst Biol. 2018 Aug 20;14(8):e8129. doi: 10.15252/msb.20178129 (PMC6100724; doi:10.15252/msb.20178129)
Supplement: Supplementary file 6 — Table EV5 [file MSB-14-e8129-s006.xlsx]

## Sheet: Blad1
Table EV5. Summary of dissociation constants determined through MST or ITC, as indicated.
								KD values (µM)
PDZ doman	Method	MCC	pMCC	Mimetic MCC	MAPK12	pMAPK12	RPS6KA2	pRPS6KA2	Mimetic RPS6KA2	RPS6KA1	pRPS6KA1	TANC1	pTANC1	Mimetic TANC1
Scribble PDZ1	ITC	4.4 ± 0.2	2.6 ± 0.3	-	1.2 ± 0.2	no binding	18 ± 2	4.0 ± 0.5	-	-	-	-	-	-
Scribble PDZ1 A743R	ITC	-	-	-	-	-	15 ± 1.6	2.8 ± 0.1	-	-	-	-	-	-
Scribble PDZ1 K746A	ITC	-	-	-	-	-	10 ± 0.9	10 ± 6	-	-	-	-	-	-
Scribble PDZ1 R762A	ITC	11.3 ± 0.05	25 ± 0.9	-	-	-	9.7 ± 0.3	25 ± 4	-	-	-	-	-	-
Scribble PDZ1 R802A	ITC	-	-	-	-	-	28 ± 1	17 ± 0.1	-	-	-	-	-	-
Scribble PDZ1 R762A/A743R	ITC	5.8 ± 0.01	14 ± 0.1	-	-	-	60 ± 15	15 ± 0.6	-	-	-	-	-	-
Scribble PDZ1	MST	1.8 ± 0.3	0.6 ± 0.1	1.1 ± 0.1	-	-	8.9 ±1	1.7 ± 0.2	0.7 ± 0.1	1.0 ± 0.1	0.39 ± 0.03	42 ± 8	101 ± 6	52 ± 3
DLG PDZ1	MST	6.4 ± 1.7	57 ± 7	21 ± 4	-	-	95 ± 7	72 ± 3	14 ± 2	-	-	2.7 ± 0.1	6.1 ± 0.7	5.1 ± 0.2
Shank1 PDZ	MST	15 ± 1	47 ± 3	52 ± 7	-	-	4.5 ± 0.4	16 ± 1	62 ± 18	-	-	-	-	-
