# Supplementary material for: Proteome‐wide analysis of phospho‐regulated PDZ domain interactions
Source: Mol Syst Biol. 2018 Aug 20;14(8):e8129. doi: 10.15252/msb.20178129 (PMC6100724; doi:10.15252/msb.20178129)
Supplement: Supplementary file 8 — Table EV7 [file MSB-14-e8129-s008.xlsx]

## Sheet: DLG1 GO Process
Table EV7. GOrilla GO term enrichment analysis of DLG1 ligands with the library design as background
GO Term	Description	P-value	FDR q-value	Enrichment	N	B	n	b	Genes
GO:0098976	excitatory chemical synaptic transmission	4.38e-06	0.0443	70.66	3580	4	38	3	[GRIN2B - glutamate receptor, ionotropic, n-methyl d-aspartate 2b, GRIN2C - glutamate receptor, ionotropic, n-methyl d-aspartate 2c, GRIN2D - glutamate receptor, ionotropic, n-methyl d-aspartate 2d]
GO:0034220	ion transmembrane transport	2.88e-05	0.146	5.33	3580	159	38	9	[GRIN2B - glutamate receptor, ionotropic, n-methyl d-aspartate 2b, SLC1A1 - solute carrier family 1 (neuronal/epithelial high affinity glutamate transporter, system xag), member 1, CALHM3 - calcium homeostasis modulator 3, KCNJ4 - potassium inwardly-rectifying channel, subfamily j, member 4, GRIN2C - glutamate receptor, ionotropic, n-methyl d-aspartate 2c, KCNK3 - potassium channel, subfamily k, …
GO:0098916	anterograde trans-synaptic signaling	4.97e-05	0.167	8.7	3580	65	38	6	[GRIN2B - glutamate receptor, ionotropic, n-methyl d-aspartate 2b, SLC1A1 - solute carrier family 1 (neuronal/epithelial high affinity glutamate transporter, system xag), member 1, GRIN2C - glutamate receptor, ionotropic, n-methyl d-aspartate 2c, KCNK3 - potassium channel, subfamily k, member 3, GRIN2D - glutamate receptor, ionotropic, n-methyl d-aspartate 2d, RAPSN - receptor-associated protein …
GO:0007268	chemical synaptic transmission	4.97e-05	0.126	8.7	3580	65	38	6	[GRIN2B - glutamate receptor, ionotropic, n-methyl d-aspartate 2b, SLC1A1 - solute carrier family 1 (neuronal/epithelial high affinity glutamate transporter, system xag), member 1, GRIN2C - glutamate receptor, ionotropic, n-methyl d-aspartate 2c, KCNK3 - potassium channel, subfamily k, member 3, GRIN2D - glutamate receptor, ionotropic, n-methyl d-aspartate 2d, RAPSN - receptor-associated protein …
GO:0099536	synaptic signaling	6.43e-05	0.13	8.31	3580	68	38	6	[GRIN2B - glutamate receptor, ionotropic, n-methyl d-aspartate 2b, SLC1A1 - solute carrier family 1 (neuronal/epithelial high affinity glutamate transporter, system xag), member 1, GRIN2C - glutamate receptor, ionotropic, n-methyl d-aspartate 2c, KCNK3 - potassium channel, subfamily k, member 3, GRIN2D - glutamate receptor, ionotropic, n-methyl d-aspartate 2d, RAPSN - receptor-associated protein …
GO:0099537	trans-synaptic signaling	6.43e-05	0.108	8.31	3580	68	38	6	[GRIN2B - glutamate receptor, ionotropic, n-methyl d-aspartate 2b, SLC1A1 - solute carrier family 1 (neuronal/epithelial high affinity glutamate transporter, system xag), member 1, GRIN2C - glutamate receptor, ionotropic, n-methyl d-aspartate 2c, KCNK3 - potassium channel, subfamily k, member 3, GRIN2D - glutamate receptor, ionotropic, n-methyl d-aspartate 2d, RAPSN - receptor-associated protein …
GO:0055085	transmembrane transport	8.43e-05	0.122	4.15	3580	227	38	10	[GRIN2B - glutamate receptor, ionotropic, n-methyl d-aspartate 2b, SLC1A1 - solute carrier family 1 (neuronal/epithelial high affinity glutamate transporter, system xag), member 1, CALHM3 - calcium homeostasis modulator 3, KCNJ4 - potassium inwardly-rectifying channel, subfamily j, member 4, RALBP1 - rala binding protein 1, GRIN2C - glutamate receptor, ionotropic, n-methyl d-aspartate 2c, KCNK3 -…
GO:0035235	ionotropic glutamate receptor signaling pathway	8.87e-05	0.112	31.4	3580	9	38	3	[GRIN2B - glutamate receptor, ionotropic, n-methyl d-aspartate 2b, GRIN2C - glutamate receptor, ionotropic, n-methyl d-aspartate 2c, GRIN2D - glutamate receptor, ionotropic, n-methyl d-aspartate 2d]
GO:0098655	cation transmembrane transport	0.000116	0.13	6.05	3580	109	38	7	[GRIN2B - glutamate receptor, ionotropic, n-methyl d-aspartate 2b, SLC1A1 - solute carrier family 1 (neuronal/epithelial high affinity glutamate transporter, system xag), member 1, CALHM3 - calcium homeostasis modulator 3, KCNJ4 - potassium inwardly-rectifying channel, subfamily j, member 4, GRIN2C - glutamate receptor, ionotropic, n-methyl d-aspartate 2c, KCNK3 - potassium channel, subfamily k, …
GO:0098660	inorganic ion transmembrane transport	0.000162	0.164	5.73	3580	115	38	7	[GRIN2B - glutamate receptor, ionotropic, n-methyl d-aspartate 2b, SLC1A1 - solute carrier family 1 (neuronal/epithelial high affinity glutamate transporter, system xag), member 1, KCNJ4 - potassium inwardly-rectifying channel, subfamily j, member 4, GRIN2C - glutamate receptor, ionotropic, n-methyl d-aspartate 2c, KCNK3 - potassium channel, subfamily k, member 3, GRIN2D - glutamate receptor, ion…
GO:0060291	long-term synaptic potentiation	0.000172	0.158	25.69	3580	11	38	3	[GRIN2B - glutamate receptor, ionotropic, n-methyl d-aspartate 2b, GRIN2C - glutamate receptor, ionotropic, n-methyl d-aspartate 2c, GRIN2D - glutamate receptor, ionotropic, n-methyl d-aspartate 2d]
GO:0051480	regulation of cytosolic calcium ion concentration	0.000185	0.156	6.89	3580	82	38	6	[GRIN2B - glutamate receptor, ionotropic, n-methyl d-aspartate 2b, TMEM178A - transmembrane protein 178a, CXCR2 - chemokine (c-x-c motif) receptor 2, GRIN2C - glutamate receptor, ionotropic, n-methyl d-aspartate 2c, KCNK3 - potassium channel, subfamily k, member 3, GRIN2D - glutamate receptor, ionotropic, n-methyl d-aspartate 2d]
GO:0035556	intracellular signal transduction	0.000202	0.157	3.16	3580	358	38	12	[GUCY1A2 - guanylate cyclase 1, soluble, alpha 2, MAPK12 - mitogen-activated protein kinase 12, CRHR1 - corticotropin releasing hormone receptor 1, GRIN2B - glutamate receptor, ionotropic, n-methyl d-aspartate 2b, PRR5 - proline rich 5 (renal), CXCR2 - chemokine (c-x-c motif) receptor 2, NET1 - neuroepithelial cell transforming 1, RALBP1 - rala binding protein 1, GRIN2C - glutamate receptor, iono…
GO:0006811	ion transport	0.000203	0.146	3.74	3580	252	38	10	[GRIN2B - glutamate receptor, ionotropic, n-methyl d-aspartate 2b, SLC1A1 - solute carrier family 1 (neuronal/epithelial high affinity glutamate transporter, system xag), member 1, CALHM3 - calcium homeostasis modulator 3, KCNJ4 - potassium inwardly-rectifying channel, subfamily j, member 4, RALBP1 - rala binding protein 1, GRIN2C - glutamate receptor, ionotropic, n-methyl d-aspartate 2c, KCNK3 -…
GO:0006812	cation transport	0.000217	0.146	4.68	3580	161	38	8	[GRIN2B - glutamate receptor, ionotropic, n-methyl d-aspartate 2b, SLC1A1 - solute carrier family 1 (neuronal/epithelial high affinity glutamate transporter, system xag), member 1, CALHM3 - calcium homeostasis modulator 3, KCNJ4 - potassium inwardly-rectifying channel, subfamily j, member 4, RALBP1 - rala binding protein 1, GRIN2C - glutamate receptor, ionotropic, n-methyl d-aspartate 2c, KCNK3 -…
GO:0007215	glutamate receptor signaling pathway	0.000227	0.144	23.55	3580	12	38	3	[GRIN2B - glutamate receptor, ionotropic, n-methyl d-aspartate 2b, GRIN2C - glutamate receptor, ionotropic, n-methyl d-aspartate 2c, GRIN2D - glutamate receptor, ionotropic, n-methyl d-aspartate 2d]
GO:0007267	cell-cell signaling	0.000288	0.171	5.23	3580	126	38	7	[PKP4 - plakophilin 4, GRIN2B - glutamate receptor, ionotropic, n-methyl d-aspartate 2b, SLC1A1 - solute carrier family 1 (neuronal/epithelial high affinity glutamate transporter, system xag), member 1, GRIN2C - glutamate receptor, ionotropic, n-methyl d-aspartate 2c, KCNK3 - potassium channel, subfamily k, member 3, GRIN2D - glutamate receptor, ionotropic, n-methyl d-aspartate 2d, RAPSN - recept…
GO:0019722	calcium-mediated signaling	0.000314	0.176	11.78	3580	32	38	4	[GRIN2B - glutamate receptor, ionotropic, n-methyl d-aspartate 2b, CXCR2 - chemokine (c-x-c motif) receptor 2, GRIN2C - glutamate receptor, ionotropic, n-methyl d-aspartate 2c, GRIN2D - glutamate receptor, ionotropic, n-methyl d-aspartate 2d]
GO:0006874	cellular calcium ion homeostasis	0.000348	0.185	6.14	3580	92	38	6	[GRIN2B - glutamate receptor, ionotropic, n-methyl d-aspartate 2b, TMEM178A - transmembrane protein 178a, CXCR2 - chemokine (c-x-c motif) receptor 2, GRIN2C - glutamate receptor, ionotropic, n-methyl d-aspartate 2c, KCNK3 - potassium channel, subfamily k, member 3, GRIN2D - glutamate receptor, ionotropic, n-methyl d-aspartate 2d]
GO:0019932	second-messenger-mediated signaling	0.000367	0.185	7.85	3580	60	38	5	[CRHR1 - corticotropin releasing hormone receptor 1, GRIN2B - glutamate receptor, ionotropic, n-methyl d-aspartate 2b, CXCR2 - chemokine (c-x-c motif) receptor 2, GRIN2C - glutamate receptor, ionotropic, n-methyl d-aspartate 2c, GRIN2D - glutamate receptor, ionotropic, n-methyl d-aspartate 2d]
GO:0055074	calcium ion homeostasis	0.000391	0.188	6.01	3580	94	38	6	[GRIN2B - glutamate receptor, ionotropic, n-methyl d-aspartate 2b, TMEM178A - transmembrane protein 178a, CXCR2 - chemokine (c-x-c motif) receptor 2, GRIN2C - glutamate receptor, ionotropic, n-methyl d-aspartate 2c, KCNK3 - potassium channel, subfamily k, member 3, GRIN2D - glutamate receptor, ionotropic, n-methyl d-aspartate 2d]
GO:0072503	cellular divalent inorganic cation homeostasis	0.000391	0.18	6.01	3580	94	38	6	[GRIN2B - glutamate receptor, ionotropic, n-methyl d-aspartate 2b, TMEM178A - transmembrane protein 178a, CXCR2 - chemokine (c-x-c motif) receptor 2, GRIN2C - glutamate receptor, ionotropic, n-methyl d-aspartate 2c, KCNK3 - potassium channel, subfamily k, member 3, GRIN2D - glutamate receptor, ionotropic, n-methyl d-aspartate 2d]
GO:0072507	divalent inorganic cation homeostasis	0.000438	0.193	5.89	3580	96	38	6	[GRIN2B - glutamate receptor, ionotropic, n-methyl d-aspartate 2b, TMEM178A - transmembrane protein 178a, CXCR2 - chemokine (c-x-c motif) receptor 2, GRIN2C - glutamate receptor, ionotropic, n-methyl d-aspartate 2c, KCNK3 - potassium channel, subfamily k, member 3, GRIN2D - glutamate receptor, ionotropic, n-methyl d-aspartate 2d]
GO:0023052	signaling	0.000503	0.212	4.78	3580	138	38	7	[PKP4 - plakophilin 4, GRIN2B - glutamate receptor, ionotropic, n-methyl d-aspartate 2b, SLC1A1 - solute carrier family 1 (neuronal/epithelial high affinity glutamate transporter, system xag), member 1, GRIN2C - glutamate receptor, ionotropic, n-methyl d-aspartate 2c, KCNK3 - potassium channel, subfamily k, member 3, GRIN2D - glutamate receptor, ionotropic, n-methyl d-aspartate 2d, RAPSN - recept…
GO:0050806	positive regulation of synaptic transmission	0.000555	0.224	10.18	3580	37	38	4	[GRIN2B - glutamate receptor, ionotropic, n-methyl d-aspartate 2b, GRIN2C - glutamate receptor, ionotropic, n-methyl d-aspartate 2c, GRIN2D - glutamate receptor, ionotropic, n-methyl d-aspartate 2d, RAPSN - receptor-associated protein of the synapse]
GO:1903539	protein localization to postsynaptic membrane	0.00065	0.253	47.11	3580	4	38	2	[GRIN2C - glutamate receptor, ionotropic, n-methyl d-aspartate 2c, RAPSN - receptor-associated protein of the synapse]
GO:0097553	calcium ion transmembrane import into cytosol	0.000677	0.254	16.63	3580	17	38	3	[GRIN2B - glutamate receptor, ionotropic, n-methyl d-aspartate 2b, GRIN2C - glutamate receptor, ionotropic, n-methyl d-aspartate 2c, GRIN2D - glutamate receptor, ionotropic, n-methyl d-aspartate 2d]
GO:0000165	MAPK cascade	0.000704	0.254	6.83	3580	69	38	5	[MAPK12 - mitogen-activated protein kinase 12, GRIN2B - glutamate receptor, ionotropic, n-methyl d-aspartate 2b, GRIN2C - glutamate receptor, ionotropic, n-methyl d-aspartate 2c, GRIN2D - glutamate receptor, ionotropic, n-methyl d-aspartate 2d, PABPN1 - poly(a) binding protein, nuclear 1]
GO:0006875	cellular metal ion homeostasis	0.000747	0.26	5.33	3580	106	38	6	[GRIN2B - glutamate receptor, ionotropic, n-methyl d-aspartate 2b, TMEM178A - transmembrane protein 178a, CXCR2 - chemokine (c-x-c motif) receptor 2, GRIN2C - glutamate receptor, ionotropic, n-methyl d-aspartate 2c, KCNK3 - potassium channel, subfamily k, member 3, GRIN2D - glutamate receptor, ionotropic, n-methyl d-aspartate 2d]
GO:0007420	brain development	0.000825	0.278	9.19	3580	41	38	4	[GRIN2B - glutamate receptor, ionotropic, n-methyl d-aspartate 2b, GRIN2C - glutamate receptor, ionotropic, n-methyl d-aspartate 2c, KCNK3 - potassium channel, subfamily k, member 3, GRIN2D - glutamate receptor, ionotropic, n-methyl d-aspartate 2d]

## Sheet: Library GO Process
Table EV7. GOrilla GO term enrichment analysis of the library design with the rest of the proteome as background
GO Term	Description	P-value	FDR q-value	Enrichment	N	B	n	b	Genes
GO:0051128	regulation of cellular component organization	9.88e-09	0.000148	1.22	16861	2146	3576	557	[ZMYND8 - zinc finger, mynd-type containing 8, SH3BP1 - sh3-domain binding protein 1, KIF20B - kinesin family member 20b, SPTBN4 - spectrin, beta, non-erythrocytic 4, PPP1R9A - protein phosphatase 1, regulatory subunit 9a, SPP1 - secreted phosphoprotein 1, PODXL - podocalyxin-like, DOCK5 - dedicator of cytokinesis 5, NUP62 - nucleoporin 62kda, PML - promyelocytic leukemia, MLLT11 - myeloid/lympho…
GO:0048522	positive regulation of cellular process	2.19e-08	0.000164	1.14	16861	4565	3576	1099	[PPP1R9A - protein phosphatase 1, regulatory subunit 9a, MADCAM1 - mucosal vascular addressin cell adhesion molecule 1, GDNF - glial cell derived neurotrophic factor, PODXL - podocalyxin-like, DOCK5 - dedicator of cytokinesis 5, PML - promyelocytic leukemia, MLLT11 - myeloid/lymphoid or mixed-lineage leukemia (trithorax homolog, drosophila); translocated to, 11, CNOT11 - ccr4-not transcription co…
n-erythrocytic 1, MIA3 - melanoma inhibitory activity family, member 3, CSNK2A2 - casein kinase 2, alpha prime polypeptide, TAOK2 - tao kinase 2, MIR21 - microrna 21, AIFM2 - apoptosis-inducing factor, mitochondrion-associated, 2, SMCR8 - smith-magenis syndrome chromosome region, candidate 8, CD83 - cd83 molecule, TM7SF3 - transmembrane 7 superfamily member 3, MITF - microphthalmia-associated tra…
GO:0033043	regulation of organelle organization	2.3e-08	0.000115	1.32	16861	1089	3576	305	[ZMYND8 - zinc finger, mynd-type containing 8, BNIP3 - bcl2/adenovirus e1b 19kda interacting protein 3, SH3BP1 - sh3-domain binding protein 1, TSC1 - tuberous sclerosis 1, KIF20B - kinesin family member 20b, SPIRE1 - spire actin nucleation factor 1, SPTBN4 - spectrin, beta, non-erythrocytic 4, PLD6 - phospholipase d family, member 6, PPP1R9A - protein phosphatase 1, regulatory subunit 9a, FLCN - …
GO:0022402	cell cycle process	2.83e-08	0.000106	1.36	16861	870	3576	251	[DSN1 - dsn1, mis12 kinetochore complex component, RFC4 - replication factor c (activator 1) 4, 37kda, RFC1 - replication factor c (activator 1) 1, 145kda, KIF20B - kinesin family member 20b, CAB39L - calcium binding protein 39-like, TBRG1 - transforming growth factor beta regulator 1, SPIRE1 - spire actin nucleation factor 1, SPDL1 - spindle apparatus coiled-coil protein 1, LIG1 - ligase i, dna,…
GO:0071840	cellular component organization or biogenesis	7.59e-08	0.000228	1.13	16861	4594	3576	1100	[DSN1 - dsn1, mis12 kinetochore complex component, DNAJB14 - dnaj (hsp40) homolog, subfamily b, member 14, PPP1R9A - protein phosphatase 1, regulatory subunit 9a, MADCAM1 - mucosal vascular addressin cell adhesion molecule 1, GDNF - glial cell derived neurotrophic factor, CHAF1B - chromatin assembly factor 1, subunit b (p60), CDC42BPG - cdc42 binding protein kinase gamma (dmpk-like), PML - promye…
ber ras oncogene family, MMP14 - matrix metallopeptidase 14 (membrane-inserted), UNC5A - unc-5 homolog a (c. elegans), MNAT1 - mnat cdk-activating kinase assembly factor 1, GATAD2B - gata zinc finger domain containing 2b, SDC2 - syndecan 2, MMP16 - matrix metallopeptidase 16 (membrane-inserted), NOLC1 - nucleolar and coiled-body phosphoprotein 1, MMP19 - matrix metallopeptidase 19, MAGI1 - membra…
GO:0051726	regulation of cell cycle	1.2e-07	0.000299	1.31	16861	1044	3576	290	[YAF2 - yy1 associated factor 2, TSC1 - tuberous sclerosis 1, CAB39L - calcium binding protein 39-like, KIF20B - kinesin family member 20b, TBRG1 - transforming growth factor beta regulator 1, SPDL1 - spindle apparatus coiled-coil protein 1, FLCN - folliculin, RACGAP1 - rac gtpase activating protein 1, CCNL2 - cyclin l2, NUP62 - nucleoporin 62kda, PML - promyelocytic leukemia, CNOT11 - ccr4-not t…
GO:0016043	cellular component organization	2.18e-07	0.000468	1.12	16861	4552	3576	1086	[DSN1 - dsn1, mis12 kinetochore complex component, DNAJB14 - dnaj (hsp40) homolog, subfamily b, member 14, PPP1R9A - protein phosphatase 1, regulatory subunit 9a, MADCAM1 - mucosal vascular addressin cell adhesion molecule 1, GDNF - glial cell derived neurotrophic factor, CHAF1B - chromatin assembly factor 1, subunit b (p60), CDC42BPG - cdc42 binding protein kinase gamma (dmpk-like), PML - promye…
yndecan 2, MMP16 - matrix metallopeptidase 16 (membrane-inserted), NOLC1 - nucleolar and coiled-body phosphoprotein 1, MMP19 - matrix metallopeptidase 19, MAGI1 - membrane associated guanylate kinase, ww and pdz domain containing 1, MSRB1 - methionine sulfoxide reductase b1, MOS - v-mos moloney murine sarcoma viral oncogene homolog, CCL21 - chemokine (c-c motif) ligand 21, ERMN - ermin, erm-like …
GO:0043085	positive regulation of catalytic activity	2.69e-07	0.000504	1.27	16861	1262	3576	340	[RGS19 - regulator of g-protein signaling 19, RFC4 - replication factor c (activator 1) 4, 37kda, AGAP1 - arfgap with gtpase domain, ankyrin repeat and ph domain 1, SH3BP1 - sh3-domain binding protein 1, FAM13A - family with sequence similarity 13, member a, TSC1 - tuberous sclerosis 1, AGAP3 - arfgap with gtpase domain, ankyrin repeat and ph domain 3, RFC1 - replication factor c (activator 1) 1,…
GO:0050794	regulation of cellular process	3.72e-07	0.000621	1.06	16861	9470	3576	2139	[AGAP3 - arfgap with gtpase domain, ankyrin repeat and ph domain 3, HNRNPA0 - heterogeneous nuclear ribonucleoprotein a0, PNN - pinin, desmosome associated protein, PPP1R9A - protein phosphatase 1, regulatory subunit 9a, PODXL - podocalyxin-like, CDC42BPG - cdc42 binding protein kinase gamma (dmpk-like), PNOC - prepronociceptin, PML - promyelocytic leukemia, CNOT11 - ccr4-not transcription comple…
tor of chromatin, subfamily c, member 2, IL21 - interleukin 21, SLIT3 - slit homolog 3 (drosophila), COL4A5 - collagen, type iv, alpha 5, DMRT3 - doublesex and mab-3 related transcription factor 3, HSPBP1 - hspa (heat shock 70kda) binding protein, cytoplasmic cochaperone 1, SMARCA1 - swi/snf related, matrix associated, actin dependent regulator of chromatin, subfamily a, member 1, SMARCA2 - swi/s…
y receptor, family 51, subfamily b, member 2, CCR10 - chemokine (c-c motif) receptor 10, XBP1 - x-box binding protein 1, FCRL2 - fc receptor-like 2, GPM6B - glycoprotein m6b, BHLHE41 - basic helix-loop-helix family, member e41, GPR3 - g protein-coupled receptor 3, XCR1 - chemokine (c motif) receptor 1, GPR6 - g protein-coupled receptor 6, WEE1 - wee1 homolog (s. pombe), CXCR3 - chemokine (c-x-c m…
SR1 - neurotensin receptor 1 (high affinity), RASSF2 - ras association (ralgds/af-6) domain family member 2, RAPGEF5 - rap guanine nucleotide exchange factor (gef) 5, RIMS3 - regulating synaptic membrane exocytosis 3, TBC1D5 - tbc1 domain family, member 5, ZNF691 - zinc finger protein 691, CREBRF - creb3 regulatory factor, NPM1 - nucleophosmin (nucleolar phosphoprotein b23, numatrin), ARHGEF11 - …
GO:0006468	protein phosphorylation	4.77e-07	0.000716	1.34	16861	811	3576	230	[RSRC1 - arginine/serine-rich coiled-coil 1, GFRA1 - gdnf family receptor alpha 1, TRIM24 - tripartite motif containing 24, CAB39L - calcium binding protein 39-like, DAPK2 - death-associated protein kinase 2, SPTBN4 - spectrin, beta, non-erythrocytic 4, GDNF - glial cell derived neurotrophic factor, MAP3K7CL - map3k7 c-terminal like, CDC42BPG - cdc42 binding protein kinase gamma (dmpk-like), TRIM…
GO:0051716	cellular response to stimulus	8.73e-07	0.00119	1.18	16861	2437	3576	608	[PMS2 - pms2 postmeiotic segregation increased 2 (s. cerevisiae), AGAP3 - arfgap with gtpase domain, ankyrin repeat and ph domain 3, PHLDA3 - pleckstrin homology-like domain, family a, member 3, AANAT - aralkylamine n-acetyltransferase, PPP1R9A - protein phosphatase 1, regulatory subunit 9a, LIG1 - ligase i, dna, atp-dependent, SPP1 - secreted phosphoprotein 1, CHAF1B - chromatin assembly factor …
GO:0048518	positive regulation of biological process	9.76e-07	0.00122	1.11	16861	5082	3576	1195	[HNRNPA0 - heterogeneous nuclear ribonucleoprotein a0, PPP1R9A - protein phosphatase 1, regulatory subunit 9a, MADCAM1 - mucosal vascular addressin cell adhesion molecule 1, GDNF - glial cell derived neurotrophic factor, PODXL - podocalyxin-like, DOCK5 - dedicator of cytokinesis 5, PML - promyelocytic leukemia, MLLT11 - myeloid/lymphoid or mixed-lineage leukemia (trithorax homolog, drosophila); t…
ember 4, KCNN4 - potassium intermediate/small conductance calcium-activated channel, subfamily n, member 4, DYNC1LI1 - dynein, cytoplasmic 1, light intermediate chain 1, CTNNA2 - catenin (cadherin-associated protein), alpha 2, MAP4K4 - mitogen-activated protein kinase kinase kinase kinase 4, RHBDD1 - rhomboid domain containing 1, KRT2 - keratin 2, KRT1 - keratin 1, HDGFRP2 - hepatoma-derived grow…
GO:0050789	regulation of biological process	1.3e-06	0.0015	1.06	16861	10031	3576	2250	[AGAP3 - arfgap with gtpase domain, ankyrin repeat and ph domain 3, HNRNPA0 - heterogeneous nuclear ribonucleoprotein a0, PNN - pinin, desmosome associated protein, PPP1R9A - protein phosphatase 1, regulatory subunit 9a, PODXL - podocalyxin-like, CDC42BPG - cdc42 binding protein kinase gamma (dmpk-like), PNOC - prepronociceptin, PML - promyelocytic leukemia, CNOT11 - ccr4-not transcription comple…
s. cerevisiae), SNAPIN - snap-associated protein, WBP2 - ww domain binding protein 2, MASTL - microtubule associated serine/threonine kinase-like, G6PC2 - glucose-6-phosphatase, catalytic, 2, SORL1 - sortilin-related receptor, l(dlr class) a repeats containing, LEMD3 - lem domain containing 3, RELT - relt tumor necrosis factor receptor, CARHSP1 - calcium regulated heat stable protein 1, 24kda, SO…
reductase, PLEKHF2 - pleckstrin homology domain containing, family f (with fyve domain) member 2, NARG2 - nmda receptor regulated 2, NLRX1 - nlr family member x1, ZCCHC6 - zinc finger, cchc domain containing 6, GTF2F2 - general transcription factor iif, polypeptide 2, 30kda, GTF2H3 - general transcription factor iih, polypeptide 3, 34kda, ZNF157 - zinc finger protein 157, GTF2H1 - general transcr…
x, RBM5 - rna binding motif protein 5, ALYREF - aly/ref export factor, CSRNP2 - cysteine-serine-rich nuclear protein 2, NAB1 - ngfi-a binding protein 1 (egr1 binding protein 1), TXNDC9 - thioredoxin domain containing 9, TXNDC5 - thioredoxin domain containing 5 (endoplasmic reticulum), TSHZ1 - teashirt zinc finger homeobox 1, PRMT3 - protein arginine methyltransferase 3, USP25 - ubiquitin specific…
GO:0007346	regulation of mitotic cell cycle	1.42e-06	0.00153	1.39	16861	578	3576	170	[TMEM8B - transmembrane protein 8b, CDC25A - cell division cycle 25a, KANK2 - kn motif and ankyrin repeat domains 2, KIF20B - kinesin family member 20b, MST4 - serine/threonine protein kinase mst4, CDC25C - cell division cycle 25c, SIN3A - sin3 transcription regulator family member a, CCNI2 - cyclin i family, member 2, DDB1 - damage-specific dna binding protein 1, 127kda, DCTN1 - dynactin 1, MAP2…
GO:0044093	positive regulation of molecular function	1.91e-06	0.00191	1.22	16861	1556	3576	403	[AGAP1 - arfgap with gtpase domain, ankyrin repeat and ph domain 1, SH3BP1 - sh3-domain binding protein 1, AGAP3 - arfgap with gtpase domain, ankyrin repeat and ph domain 3, ARFGAP2 - adp-ribosylation factor gtpase activating protein 2, PPP1R9A - protein phosphatase 1, regulatory subunit 9a, GDNF - glial cell derived neurotrophic factor, FAM13B - family with sequence similarity 13, member b, PML …
GO:1903047	mitotic cell cycle process	2.02e-06	0.0019	1.39	16861	541	3576	160	[DSN1 - dsn1, mis12 kinetochore complex component, CDC25A - cell division cycle 25a, CDC20 - cell division cycle 20, XIAP - x-linked inhibitor of apoptosis, PAX6 - paired box 6, SPDL1 - spindle apparatus coiled-coil protein 1, CDC25C - cell division cycle 25c, CEP55 - centrosomal protein 55kda, CDC34 - cell division cycle 34, LIG1 - ligase i, dna, atp-dependent, RACGAP1 - rac gtpase activating pr…
GO:0009314	response to radiation	2.13e-06	0.00188	1.47	16861	384	3576	120	[CDC25A - cell division cycle 25a, GPR52 - g protein-coupled receptor 52, ELK1 - elk1, member of ets oncogene family, PITPNM1 - phosphatidylinositol transfer protein, membrane-associated 1, AANAT - aralkylamine n-acetyltransferase, ATP8A2 - atpase, aminophospholipid transporter, class i, type 8a, member 2, IL12A - interleukin 12a (natural killer cell stimulatory factor 1, cytotoxic lymphocyte mat…
GO:0046777	protein autophosphorylation	2.56e-06	0.00214	1.71	16861	176	3576	64	[TRIM24 - tripartite motif containing 24, FLT3 - fms-related tyrosine kinase 3, DAPK2 - death-associated protein kinase 2, FLT1 - fms-related tyrosine kinase 1, MST4 - serine/threonine protein kinase mst4, TAOK1 - tao kinase 1, KDR - kinase insert domain receptor (a type iii receptor tyrosine kinase), TRIM28 - tripartite motif containing 28, LRRK2 - leucine-rich repeat kinase 2, STK33 - serine/th…
GO:0006996	organelle organization	3.86e-06	0.00305	1.18	16861	2058	3576	516	[DSN1 - dsn1, mis12 kinetochore complex component, ARFGAP2 - adp-ribosylation factor gtpase activating protein 2, SPTBN4 - spectrin, beta, non-erythrocytic 4, NCOR1 - nuclear receptor corepressor 1, NUP62 - nucleoporin 62kda, CDC42BPG - cdc42 binding protein kinase gamma (dmpk-like), PML - promyelocytic leukemia, NCKAP5L - nck-associated protein 5-like, SPAG4 - sperm associated antigen 4, SLC4A5 …
GO:0065007	biological regulation	5.64e-06	0.00423	1.05	16861	10630	3576	2367	[AGAP1 - arfgap with gtpase domain, ankyrin repeat and ph domain 1, AGAP3 - arfgap with gtpase domain, ankyrin repeat and ph domain 3, AANAT - aralkylamine n-acetyltransferase, HNRNPA0 - heterogeneous nuclear ribonucleoprotein a0, PNN - pinin, desmosome associated protein, PPP1R9A - protein phosphatase 1, regulatory subunit 9a, PODXL - podocalyxin-like, CDC42BPG - cdc42 binding protein kinase gam…
e 2, TBRG1 - transforming growth factor beta regulator 1, WDR19 - wd repeat domain 19, SPTBN4 - spectrin, beta, non-erythrocytic 4, SPP2 - secreted phosphoprotein 2, 24kda, SPP1 - secreted phosphoprotein 1, CP - ceruloplasmin (ferroxidase), PLEKHG7 - pleckstrin homology domain containing, family g (with rhogef domain) member 7, PPP4R4 - protein phosphatase 4, regulatory subunit 4, NUP62 - nucleop…
metric acetylcholinesterase, NKIRAS2 - nfkb inhibitor interacting ras-like 2, KDM5D - lysine (k)-specific demethylase 5d, ZC3H14 - zinc finger ccch-type containing 14, OR11H4 - olfactory receptor, family 11, subfamily h, member 4, GFI1B - growth factor independent 1b transcription repressor, GLG1 - golgi glycoprotein 1, GLDC - glycine dehydrogenase (decarboxylating), BTNL8 - butyrophilin-like 8, …
ger, bed-type containing 1, DTNBP1 - dystrobrevin binding protein 1, KIRREL2 - kin of irre like 2 (drosophila), FTHL17 - ferritin, heavy polypeptide-like 17, ZNF664 - zinc finger protein 664, TBX10 - t-box 10, HORMAD1 - horma domain containing 1, MAP3K4 - mitogen-activated protein kinase kinase kinase 4, SLC33A1 - solute carrier family 33 (acetyl-coa transporter), member 1, AMIGO2 - adhesion mole…
GO:0044087	regulation of cellular component biogenesis	5.83e-06	0.00417	1.3	16861	812	3576	224	[ZMYND8 - zinc finger, mynd-type containing 8, TSC1 - tuberous sclerosis 1, SPIRE1 - spire actin nucleation factor 1, SPTBN4 - spectrin, beta, non-erythrocytic 4, PPP1R9A - protein phosphatase 1, regulatory subunit 9a, PODXL - podocalyxin-like, NRP1 - neuropilin 1, NUP62 - nucleoporin 62kda, DKK1 - dickkopf wnt signaling pathway inhibitor 1, WASF2 - was protein family, member 2, HRAS - harvey rat…
GO:0051338	regulation of transferase activity	5.89e-06	0.00402	1.29	16861	862	3576	236	[RFC4 - replication factor c (activator 1) 4, 37kda, TSC1 - tuberous sclerosis 1, CARD14 - caspase recruitment domain family, member 14, PPP1R9A - protein phosphatase 1, regulatory subunit 9a, TNFRSF10A - tumor necrosis factor receptor superfamily, member 10a, CCNL2 - cyclin l2, NUP62 - nucleoporin 62kda, DKK1 - dickkopf wnt signaling pathway inhibitor 1, CARTPT - cart prepropeptide, HRAS - harve…
GO:0071478	cellular response to radiation	7.57e-06	0.00494	1.74	16861	149	3576	55	[RAD1 - rad1 homolog (s. pombe), RPL26 - ribosomal protein l26, CDC25A - cell division cycle 25a, GPR52 - g protein-coupled receptor 52, IFI16 - interferon, gamma-inducible protein 16, ELK1 - elk1, member of ets oncogene family, ZBTB1 - zinc finger and btb domain containing 1, XPC - xeroderma pigmentosum, complementation group c, DDB2 - damage-specific dna binding protein 2, 48kda, DDB1 - damage-…
GO:0050790	regulation of catalytic activity	7.71e-06	0.00483	1.18	16861	2004	3576	501	[AGAP1 - arfgap with gtpase domain, ankyrin repeat and ph domain 1, SH3BP1 - sh3-domain binding protein 1, AGAP3 - arfgap with gtpase domain, ankyrin repeat and ph domain 3, ARFGAP2 - adp-ribosylation factor gtpase activating protein 2, SPP2 - secreted phosphoprotein 2, 24kda, PPP1R9A - protein phosphatase 1, regulatory subunit 9a, GDNF - glial cell derived neurotrophic factor, FAM13B - family wi…
GO:0051347	positive regulation of transferase activity	8.5e-06	0.0051	1.35	16861	594	3576	170	[RELN - reelin, RFC4 - replication factor c (activator 1) 4, 37kda, CDC20 - cell division cycle 20, DUSP12 - dual specificity phosphatase 12, PARN - poly(a)-specific ribonuclease, FLT3 - fms-related tyrosine kinase 3, FLT1 - fms-related tyrosine kinase 1, MST4 - serine/threonine protein kinase mst4, CARD14 - caspase recruitment domain family, member 14, PPP1R9A - protein phosphatase 1, regulatory…
GO:1901654	response to ketone	8.78e-06	0.00507	1.68	16861	171	3576	61	[AKR1C3 - aldo-keto reductase family 1, member c3, ATP2B1 - atpase, ca++ transporting, plasma membrane 1, CDC5L - cell division cycle 5-like, ELK1 - elk1, member of ets oncogene family, AANAT - aralkylamine n-acetyltransferase, DSG1 - desmoglein 1, SIN3A - sin3 transcription regulator family member a, SPP1 - secreted phosphoprotein 1, RELA - v-rel avian reticuloendotheliosis viral oncogene homolo…
GO:0051783	regulation of nuclear division	9.85e-06	0.00548	1.65	16861	186	3576	65	[RAD1 - rad1 homolog (s. pombe), CCSAP - centriole, cilia and spindle-associated protein, CDC20 - cell division cycle 20, CDK5RAP2 - cdk5 regulatory subunit associated protein 2, CCNB2 - cyclin b2, CCNE2 - cyclin e2, KIF20B - kinesin family member 20b, PRDM7 - pr domain containing 7, CDC26 - cell division cycle 26, CDC25C - cell division cycle 25c, CCNI2 - cyclin i family, member 2, NUP62 - nucle…
GO:0043068	positive regulation of programmed cell death	1.42e-05	0.00761	1.36	16861	542	3576	156	[BNIP3 - bcl2/adenovirus e1b 19kda interacting protein 3, SAP18 - sin3a-associated protein, 18kda, PHLDA3 - pleckstrin homology-like domain, family a, member 3, COL18A1 - collagen, type xviii, alpha 1, LGALS13 - lectin, galactoside-binding, soluble, 13, SHQ1 - shq1, h/aca ribonucleoprotein assembly factor, CDC34 - cell division cycle 34, CD274 - cd274 molecule, TNFRSF10A - tumor necrosis factor r…
GO:0009416	response to light stimulus	1.62e-05	0.00839	1.52	16861	267	3576	86	[RPL26 - ribosomal protein l26, CDC25A - cell division cycle 25a, GPR52 - g protein-coupled receptor 52, CHRNB2 - cholinergic receptor, nicotinic, beta 2 (neuronal), ZBTB1 - zinc finger and btb domain containing 1, ELK1 - elk1, member of ets oncogene family, XPC - xeroderma pigmentosum, complementation group c, ADAM2 - adam metallopeptidase domain 2, PITPNM1 - phosphatidylinositol transfer protei…
GO:0050793	regulation of developmental process	1.64e-05	0.00819	1.16	16861	2198	3576	542	[ZMYND8 - zinc finger, mynd-type containing 8, MEX3C - mex-3 rna binding family member c, KIF20B - kinesin family member 20b, SPTBN4 - spectrin, beta, non-erythrocytic 4, PPP1R9A - protein phosphatase 1, regulatory subunit 9a, SPP1 - secreted phosphoprotein 1, GDNF - glial cell derived neurotrophic factor, DOCK5 - dedicator of cytokinesis 5, SPINT1 - serine peptidase inhibitor, kunitz type 1, PML…
GO:0097305	response to alcohol	2.23e-05	0.0108	1.59	16861	205	3576	69	[AKR1C3 - aldo-keto reductase family 1, member c3, ATP2B1 - atpase, ca++ transporting, plasma membrane 1, CHRNB2 - cholinergic receptor, nicotinic, beta 2 (neuronal), SLC6A3 - solute carrier family 6 (neurotransmitter transporter), member 3, AANAT - aralkylamine n-acetyltransferase, RPL15 - ribosomal protein l15, SDF4 - stromal cell derived factor 4, ACACA - acetyl-coa carboxylase alpha, LEP - le…
GO:0048523	negative regulation of cellular process	2.71e-05	0.0127	1.11	16861	4074	3576	957	[HNRNPA0 - heterogeneous nuclear ribonucleoprotein a0, PPP1R9A - protein phosphatase 1, regulatory subunit 9a, GDNF - glial cell derived neurotrophic factor, PODXL - podocalyxin-like, PML - promyelocytic leukemia, CNOT11 - ccr4-not transcription complex, subunit 11, ACACB - acetyl-coa carboxylase beta, NRIP1 - nuclear receptor interacting protein 1, PLK1 - polo-like kinase 1, CSRNP3 - cysteine-se…
C119 - unc-119 homolog (c. elegans), DUSP5 - dual specificity phosphatase 5, SKIL - ski-like oncogene, TBX18 - t-box 18, HSBP1L1 - heat shock factor binding protein 1-like 1, DYRK1A - dual-specificity tyrosine-(y)-phosphorylation regulated kinase 1a, PKMYT1 - protein kinase, membrane associated tyrosine/threonine 1, LDB2 - lim domain binding 2, USP36 - ubiquitin specific peptidase 36, TTBK2 - tau…
GO:0010942	positive regulation of cell death	2.73e-05	0.0124	1.33	16861	589	3576	166	[BNIP3 - bcl2/adenovirus e1b 19kda interacting protein 3, SSH1 - slingshot protein phosphatase 1, SAP18 - sin3a-associated protein, 18kda, PHLDA3 - pleckstrin homology-like domain, family a, member 3, COL18A1 - collagen, type xviii, alpha 1, ELK1 - elk1, member of ets oncogene family, LGALS13 - lectin, galactoside-binding, soluble, 13, SHQ1 - shq1, h/aca ribonucleoprotein assembly factor, CDC34 -…
GO:0008284	positive regulation of cell proliferation	2.91e-05	0.0128	1.28	16861	801	3576	217	[KIF20B - kinesin family member 20b, GDNF - glial cell derived neurotrophic factor, CD274 - cd274 molecule, RELA - v-rel avian reticuloendotheliosis viral oncogene homolog a, NRP1 - neuropilin 1, PML - promyelocytic leukemia, FGF17 - fibroblast growth factor 17, HRAS - harvey rat sarcoma viral oncogene homolog, LEP - leptin, CCNO - cyclin o, CLDN7 - claudin 7, HPGD - hydroxyprostaglandin dehydrog…
GO:0006974	cellular response to DNA damage stimulus	2.95e-05	0.0127	1.31	16861	668	3576	185	[RNF169 - ring finger protein 169, RFC4 - replication factor c (activator 1) 4, 37kda, XIAP - x-linked inhibitor of apoptosis, PMS2 - pms2 postmeiotic segregation increased 2 (s. cerevisiae), CDC5L - cell division cycle 5-like, SMC6 - structural maintenance of chromosomes 6, RPS6KA6 - ribosomal protein s6 kinase, 90kda, polypeptide 6, PHLDA3 - pleckstrin homology-like domain, family a, member 3, …
GO:2000026	regulation of multicellular organismal development	3.04e-05	0.0127	1.18	16861	1699	3576	426	[ZMYND8 - zinc finger, mynd-type containing 8, KIF20B - kinesin family member 20b, PPP1R9A - protein phosphatase 1, regulatory subunit 9a, SPP1 - secreted phosphoprotein 1, GDNF - glial cell derived neurotrophic factor, SPINT1 - serine peptidase inhibitor, kunitz type 1, PML - promyelocytic leukemia, CARTPT - cart prepropeptide, LFNG - lfng o-fucosylpeptide 3-beta-n-acetylglucosaminyltransferase,…
GO:0065008	regulation of biological quality	3.22e-05	0.0131	1.13	16861	3082	3576	737	[ZMYND8 - zinc finger, mynd-type containing 8, MEX3C - mex-3 rna binding family member c, SH3BP1 - sh3-domain binding protein 1, TBRG1 - transforming growth factor beta regulator 1, AANAT - aralkylamine n-acetyltransferase, AKAP1 - a kinase (prka) anchor protein 1, HNRNPA0 - heterogeneous nuclear ribonucleoprotein a0, SPTBN4 - spectrin, beta, non-erythrocytic 4, PPP1R9A - protein phosphatase 1, r…
cassette, sub-family g (white), member 8, CHRNB2 - cholinergic receptor, nicotinic, beta 2 (neuronal), DOCK4 - dedicator of cytokinesis 4, DKKL1 - dickkopf-like 1, IFNA8 - interferon, alpha 8, CHRM1 - cholinergic receptor, muscarinic 1, TLN1 - talin 1, KDM5B - lysine (k)-specific demethylase 5b, NOS3 - nitric oxide synthase 3 (endothelial cell), SIRT3 - sirtuin 3, SIRT1 - sirtuin 1, CTC1 - cts te…
GO:0043065	positive regulation of apoptotic process	3.38e-05	0.0134	1.34	16861	538	3576	153	[BNIP3 - bcl2/adenovirus e1b 19kda interacting protein 3, SAP18 - sin3a-associated protein, 18kda, PHLDA3 - pleckstrin homology-like domain, family a, member 3, COL18A1 - collagen, type xviii, alpha 1, LGALS13 - lectin, galactoside-binding, soluble, 13, SHQ1 - shq1, h/aca ribonucleoprotein assembly factor, CDC34 - cell division cycle 34, CD274 - cd274 molecule, TNFRSF10A - tumor necrosis factor r…
GO:1903827	regulation of cellular protein localization	3.41e-05	0.0131	1.38	16861	441	3576	129	[ZMYND8 - zinc finger, mynd-type containing 8, SSH1 - slingshot protein phosphatase 1, KIF20B - kinesin family member 20b, SIN3A - sin3 transcription regulator family member a, PARD6A - par-6 partitioning defective 6 homolog alpha (c. elegans), FLCN - folliculin, CENPQ - centromere protein q, NUP62 - nucleoporin 62kda, TRIM28 - tripartite motif containing 28, HTRA2 - htra serine peptidase 2, C2CD…
GO:0043549	regulation of kinase activity	3.53e-05	0.0133	1.28	16861	774	3576	210	[TSC1 - tuberous sclerosis 1, CARD14 - caspase recruitment domain family, member 14, PPP1R9A - protein phosphatase 1, regulatory subunit 9a, TNFRSF10A - tumor necrosis factor receptor superfamily, member 10a, CCNL2 - cyclin l2, NUP62 - nucleoporin 62kda, DKK1 - dickkopf wnt signaling pathway inhibitor 1, CARTPT - cart prepropeptide, HRAS - harvey rat sarcoma viral oncogene homolog, LEP - leptin, …
GO:0016310	phosphorylation	3.59e-05	0.0132	1.24	16861	1019	3576	268	[RSRC1 - arginine/serine-rich coiled-coil 1, GFRA1 - gdnf family receptor alpha 1, TRIM24 - tripartite motif containing 24, CAB39L - calcium binding protein 39-like, DAPK2 - death-associated protein kinase 2, SPTBN4 - spectrin, beta, non-erythrocytic 4, GDNF - glial cell derived neurotrophic factor, MAP3K7CL - map3k7 c-terminal like, TSSK3 - testis-specific serine kinase 3, TRIM28 - tripartite mo…
GO:0034694	response to prostaglandin	4.13e-05	0.0148	2.59	16861	31	3576	17	[AKR1C3 - aldo-keto reductase family 1, member c3, CCL19 - chemokine (c-c motif) ligand 19, CCR7 - chemokine (c-c motif) receptor 7, P2RY4 - pyrimidinergic receptor p2y, g-protein coupled, 4, AKT1 - v-akt murine thymoma viral oncogene homolog 1, P2RY6 - pyrimidinergic receptor p2y, g-protein coupled, 6, AANAT - aralkylamine n-acetyltransferase, PTGDR - prostaglandin d2 receptor (dp), TGFBR3 - tra…
GO:0043067	regulation of programmed cell death	4.25e-05	0.0148	1.2	16861	1365	3576	348	[ZNF420 - zinc finger protein 420, BNIP3 - bcl2/adenovirus e1b 19kda interacting protein 3, SAP18 - sin3a-associated protein, 18kda, TRIM24 - tripartite motif containing 24, PHLDA3 - pleckstrin homology-like domain, family a, member 3, LGALS13 - lectin, galactoside-binding, soluble, 13, DAPK2 - death-associated protein kinase 2, CARD14 - caspase recruitment domain family, member 14, CD274 - cd274…
GO:0032879	regulation of localization	4.4e-05	0.015	1.15	16861	2288	3576	558	[ZMYND8 - zinc finger, mynd-type containing 8, SH3BP1 - sh3-domain binding protein 1, ARHGEF39 - rho guanine nucleotide exchange factor (gef) 39, KIF20B - kinesin family member 20b, DAPK2 - death-associated protein kinase 2, SPTBN4 - spectrin, beta, non-erythrocytic 4, PPP1R9A - protein phosphatase 1, regulatory subunit 9a, SPP1 - secreted phosphoprotein 1, GDNF - glial cell derived neurotrophic …
GO:0033554	cellular response to stress	4.52e-05	0.0151	1.2	16861	1366	3576	348	[BNIP3 - bcl2/adenovirus e1b 19kda interacting protein 3, RFC4 - replication factor c (activator 1) 4, 37kda, IL18RAP - interleukin 18 receptor accessory protein, PLA2R1 - phospholipase a2 receptor 1, 180kda, AGAP3 - arfgap with gtpase domain, ankyrin repeat and ph domain 3, PMS2 - pms2 postmeiotic segregation increased 2 (s. cerevisiae), PHLDA3 - pleckstrin homology-like domain, family a, member…
GO:0042981	regulation of apoptotic process	4.82e-05	0.0157	1.2	16861	1354	3576	345	[ZNF420 - zinc finger protein 420, BNIP3 - bcl2/adenovirus e1b 19kda interacting protein 3, SAP18 - sin3a-associated protein, 18kda, TRIM24 - tripartite motif containing 24, PHLDA3 - pleckstrin homology-like domain, family a, member 3, LGALS13 - lectin, galactoside-binding, soluble, 13, DAPK2 - death-associated protein kinase 2, CARD14 - caspase recruitment domain family, member 14, CD274 - cd274…
GO:0051270	regulation of cellular component movement	4.88e-05	0.0156	1.27	16861	803	3576	216	[ZMYND8 - zinc finger, mynd-type containing 8, SH3BP1 - sh3-domain binding protein 1, SEMA3G - sema domain, immunoglobulin domain (ig), short basic domain, secreted, (semaphorin) 3g, ARHGEF39 - rho guanine nucleotide exchange factor (gef) 39, KIF20B - kinesin family member 20b, SEMA4C - sema domain, immunoglobulin domain (ig), transmembrane domain (tm) and short cytoplasmic domain, (semaphorin) 4…
GO:0031124	mRNA 3'-end processing	5.02e-05	0.0157	1.99	16861	71	3576	30	[SCAF8 - sr-related ctd-associated factor 8, CSTF1 - cleavage stimulation factor, 3' pre-rna, subunit 1, 50kda, DDX39A - dead (asp-glu-ala-asp) box polypeptide 39a, SRSF11 - serine/arginine-rich splicing factor 11, PNPT1 - polyribonucleotide nucleotidyltransferase 1, THOC6 - tho complex 6 homolog (drosophila), PAPD7 - pap associated domain containing 7, CPSF4 - cleavage and polyadenylation specif…
GO:0045859	regulation of protein kinase activity	5.28e-05	0.0162	1.29	16861	691	3576	189	[RELN - reelin, CDC25A - cell division cycle 25a, TSC1 - tuberous sclerosis 1, FLT3 - fms-related tyrosine kinase 3, FLT1 - fms-related tyrosine kinase 1, MST4 - serine/threonine protein kinase mst4, CDC25C - cell division cycle 25c, HEXIM1 - hexamethylene bis-acetamide inducible 1, CARD14 - caspase recruitment domain family, member 14, PPP1R9A - protein phosphatase 1, regulatory subunit 9a, CCNI…
GO:0007088	regulation of mitotic nuclear division	5.56e-05	0.0167	1.63	16861	162	3576	56	[CCSAP - centriole, cilia and spindle-associated protein, CDK5RAP2 - cdk5 regulatory subunit associated protein 2, CCNB2 - cyclin b2, CCNE2 - cyclin e2, KIF20B - kinesin family member 20b, CDC26 - cell division cycle 26, CDC25C - cell division cycle 25c, CCNI2 - cyclin i family, member 2, NUP62 - nucleoporin 62kda, MKI67 - antigen identified by monoclonal antibody ki-67, ESPL1 - extra spindle pol…
GO:0010564	regulation of cell cycle process	6.41e-05	0.0189	1.3	16861	635	3576	175	[CDC25A - cell division cycle 25a, KANK2 - kn motif and ankyrin repeat domains 2, YAF2 - yy1 associated factor 2, CDC20 - cell division cycle 20, MGA - mga, max dimerization protein, KIF20B - kinesin family member 20b, CDC25C - cell division cycle 25c, SIN3A - sin3 transcription regulator family member a, CCNI2 - cyclin i family, member 2, FLCN - folliculin, RACGAP1 - rac gtpase activating protei…
GO:0010941	regulation of cell death	6.45e-05	0.0186	1.19	16861	1476	3576	372	[ZNF420 - zinc finger protein 420, BNIP3 - bcl2/adenovirus e1b 19kda interacting protein 3, TSC1 - tuberous sclerosis 1, SAP18 - sin3a-associated protein, 18kda, TRIM24 - tripartite motif containing 24, PHLDA3 - pleckstrin homology-like domain, family a, member 3, LGALS13 - lectin, galactoside-binding, soluble, 13, ELK1 - elk1, member of ets oncogene family, DAPK2 - death-associated protein kinas…
GO:0018107	peptidyl-threonine phosphorylation	6.67e-05	0.0189	2.08	16861	59	3576	26	[TAF1 - taf1 rna polymerase ii, tata box binding protein (tbp)-associated factor, 250kda, ADRBK1 - adrenergic, beta, receptor kinase 1, ACVR1 - activin a receptor, type i, PDPK1 - 3-phosphoinositide dependent protein kinase-1, LRRK2 - leucine-rich repeat kinase 2, ULK1 - unc-51 like autophagy activating kinase 1, CDK10 - cyclin-dependent kinase 10, MAP2K1 - mitogen-activated protein kinase kinase…
GO:0031399	regulation of protein modification process	6.89e-05	0.0191	1.18	16861	1595	3576	399	[SPTBN4 - spectrin, beta, non-erythrocytic 4, PPP1R9A - protein phosphatase 1, regulatory subunit 9a, NCOR1 - nuclear receptor corepressor 1, NUP62 - nucleoporin 62kda, PPP4R4 - protein phosphatase 4, regulatory subunit 4, PML - promyelocytic leukemia, CARTPT - cart prepropeptide, LEP - leptin, PLK1 - polo-like kinase 1, ARL2BP - adp-ribosylation factor-like 2 binding protein, EDAR - ectodysplasi…
GO:0018210	peptidyl-threonine modification	8.11e-05	0.0221	2	16861	66	3576	28	[TAF1 - taf1 rna polymerase ii, tata box binding protein (tbp)-associated factor, 250kda, GALNT3 - udp-n-acetyl-alpha-d-galactosamine:polypeptide n-acetylgalactosaminyltransferase 3 (galnac-t3), ADRBK1 - adrenergic, beta, receptor kinase 1, ACVR1 - activin a receptor, type i, PDPK1 - 3-phosphoinositide dependent protein kinase-1, LRRK2 - leucine-rich repeat kinase 2, ULK1 - unc-51 like autophagy …
GO:0032268	regulation of cellular protein metabolic process	8.45e-05	0.0227	1.15	16861	2239	3576	544	[SPTBN4 - spectrin, beta, non-erythrocytic 4, SPP2 - secreted phosphoprotein 2, 24kda, PPP1R9A - protein phosphatase 1, regulatory subunit 9a, NCOR1 - nuclear receptor corepressor 1, PPP4R4 - protein phosphatase 4, regulatory subunit 4, NUP62 - nucleoporin 62kda, SPINT1 - serine peptidase inhibitor, kunitz type 1, PML - promyelocytic leukemia, CARTPT - cart prepropeptide, CNOT11 - ccr4-not transc…
GO:0050658	RNA transport	8.64e-05	0.0228	1.6	16861	168	3576	57	[SRSF11 - serine/arginine-rich splicing factor 11, TSC1 - tuberous sclerosis 1, SUPT6H - suppressor of ty 6 homolog (s. cerevisiae), NUP62 - nucleoporin 62kda, ARC - activity-regulated cytoskeleton-associated protein, UPF1 - upf1 regulator of nonsense transcripts homolog (yeast), CPSF3 - cleavage and polyadenylation specific factor 3, 73kda, IGF2BP2 - insulin-like growth factor 2 mrna binding pro…
GO:0050657	nucleic acid transport	8.64e-05	0.0224	1.6	16861	168	3576	57	[SRSF11 - serine/arginine-rich splicing factor 11, TSC1 - tuberous sclerosis 1, SUPT6H - suppressor of ty 6 homolog (s. cerevisiae), NUP62 - nucleoporin 62kda, ARC - activity-regulated cytoskeleton-associated protein, UPF1 - upf1 regulator of nonsense transcripts homolog (yeast), CPSF3 - cleavage and polyadenylation specific factor 3, 73kda, IGF2BP2 - insulin-like growth factor 2 mrna binding pro…
GO:0010243	response to organonitrogen compound	8.91e-05	0.0227	1.28	16861	697	3576	189	[SSH1 - slingshot protein phosphatase 1, TSC1 - tuberous sclerosis 1, CDC5L - cell division cycle 5-like, FLT3 - fms-related tyrosine kinase 3, AANAT - aralkylamine n-acetyltransferase, HSD11B2 - hydroxysteroid (11-beta) dehydrogenase 2, SIN3A - sin3 transcription regulator family member a, RAB8B - rab8b, member ras oncogene family, RELA - v-rel avian reticuloendotheliosis viral oncogene homolog …
GO:0051130	positive regulation of cellular component organization	9.36e-05	0.0234	1.22	16861	1058	3576	274	[ZMYND8 - zinc finger, mynd-type containing 8, BNIP3 - bcl2/adenovirus e1b 19kda interacting protein 3, TSC1 - tuberous sclerosis 1, SPIRE1 - spire actin nucleation factor 1, PLD6 - phospholipase d family, member 6, PPP1R9A - protein phosphatase 1, regulatory subunit 9a, SHCBP1L - shc sh2-domain binding protein 1-like, DOCK5 - dedicator of cytokinesis 5, NRP1 - neuropilin 1, TRIM28 - tripartite m…
GO:0009725	response to hormone	0.0001	0.0246	1.3	16861	615	3576	169	[OPRL1 - opiate receptor-like 1, ANGPTL3 - angiopoietin-like 3, TSC1 - tuberous sclerosis 1, CDC5L - cell division cycle 5-like, FLT3 - fms-related tyrosine kinase 3, ELK1 - elk1, member of ets oncogene family, AANAT - aralkylamine n-acetyltransferase, HSD11B2 - hydroxysteroid (11-beta) dehydrogenase 2, RAB8B - rab8b, member ras oncogene family, SPP1 - secreted phosphoprotein 1, RELA - v-rel avia…
GO:0035556	intracellular signal transduction	0.000102	0.0247	1.19	16861	1414	3576	356	[RGS19 - regulator of g-protein signaling 19, RGL4 - ral guanine nucleotide dissociation stimulator-like 4, BNIP3 - bcl2/adenovirus e1b 19kda interacting protein 3, GFRA1 - gdnf family receptor alpha 1, PHLDA3 - pleckstrin homology-like domain, family a, member 3, DAPK2 - death-associated protein kinase 2, SPTBN4 - spectrin, beta, non-erythrocytic 4, PPP1R9A - protein phosphatase 1, regulatory su…
GO:0051236	establishment of RNA localization	0.000104	0.0247	1.59	16861	169	3576	57	[SRSF11 - serine/arginine-rich splicing factor 11, TSC1 - tuberous sclerosis 1, SUPT6H - suppressor of ty 6 homolog (s. cerevisiae), NUP62 - nucleoporin 62kda, ARC - activity-regulated cytoskeleton-associated protein, UPF1 - upf1 regulator of nonsense transcripts homolog (yeast), CPSF3 - cleavage and polyadenylation specific factor 3, 73kda, IGF2BP2 - insulin-like growth factor 2 mrna binding pro…
GO:0006405	RNA export from nucleus	0.000126	0.0295	1.7	16861	119	3576	43	[DDX39A - dead (asp-glu-ala-asp) box polypeptide 39a, SRSF11 - serine/arginine-rich splicing factor 11, RANBP2 - ran binding protein 2, NUP205 - nucleoporin 205kda, TSC1 - tuberous sclerosis 1, ABCE1 - atp-binding cassette, sub-family e (oabp), member 1, THOC6 - tho complex 6 homolog (drosophila), RBMX2 - rna binding motif protein, x-linked 2, AAAS - achalasia, adrenocortical insufficiency, alacr…
GO:0030334	regulation of cell migration	0.000129	0.0298	1.27	16861	693	3576	187	[ZMYND8 - zinc finger, mynd-type containing 8, RELN - reelin, SH3BP1 - sh3-domain binding protein 1, ANGPTL3 - angiopoietin-like 3, SEMA3G - sema domain, immunoglobulin domain (ig), short basic domain, secreted, (semaphorin) 3g, SSH1 - slingshot protein phosphatase 1, FN1 - fibronectin 1, ARHGEF39 - rho guanine nucleotide exchange factor (gef) 39, KIF20B - kinesin family member 20b, COL18A1 - col…
GO:0045860	positive regulation of protein kinase activity	0.000138	0.0314	1.34	16861	466	3576	132	[RELN - reelin, FLT3 - fms-related tyrosine kinase 3, FLT1 - fms-related tyrosine kinase 1, MST4 - serine/threonine protein kinase mst4, CARD14 - caspase recruitment domain family, member 14, PPP1R9A - protein phosphatase 1, regulatory subunit 9a, TNFRSF10A - tumor necrosis factor receptor superfamily, member 10a, VANGL2 - vangl planar cell polarity protein 2, CCNL2 - cyclin l2, MAP2K4 - mitogen-…
GO:0048519	negative regulation of biological process	0.00014	0.0313	1.09	16861	4515	3576	1044	[HNRNPA0 - heterogeneous nuclear ribonucleoprotein a0, PPP1R9A - protein phosphatase 1, regulatory subunit 9a, GDNF - glial cell derived neurotrophic factor, PODXL - podocalyxin-like, DOCK5 - dedicator of cytokinesis 5, PML - promyelocytic leukemia, CNOT11 - ccr4-not transcription complex, subunit 11, ACACB - acetyl-coa carboxylase beta, NRIP1 - nuclear receptor interacting protein 1, PLK1 - polo…
f45 - chromosome 16 open reading frame 45, PTPN23 - protein tyrosine phosphatase, non-receptor type 23, ACE - angiotensin i converting enzyme, MLF1 - myeloid leukemia factor 1, SOSTDC1 - sclerostin domain containing 1, GPR56 - g protein-coupled receptor 56, GATSL2 - gats protein-like 2, CNIH2 - cornichon homolog 2 (drosophila), CCL19 - chemokine (c-c motif) ligand 19, SUFU - suppressor of fused h…
GO:0001932	regulation of protein phosphorylation	0.00014	0.0309	1.2	16861	1254	3576	318	[TSC1 - tuberous sclerosis 1, SEMA4C - sema domain, immunoglobulin domain (ig), transmembrane domain (tm) and short cytoplasmic domain, (semaphorin) 4c, SPTBN4 - spectrin, beta, non-erythrocytic 4, CARD14 - caspase recruitment domain family, member 14, PPP1R9A - protein phosphatase 1, regulatory subunit 9a, FLCN - folliculin, TNFRSF10A - tumor necrosis factor receptor superfamily, member 10a, NCO…
GO:1901700	response to oxygen-containing compound	0.000143	0.031	1.2	16861	1172	3576	299	[BNIP3 - bcl2/adenovirus e1b 19kda interacting protein 3, IL18RAP - interleukin 18 receptor accessory protein, TSC1 - tuberous sclerosis 1, AGAP3 - arfgap with gtpase domain, ankyrin repeat and ph domain 3, ELK1 - elk1, member of ets oncogene family, AANAT - aralkylamine n-acetyltransferase, HSD11B2 - hydroxysteroid (11-beta) dehydrogenase 2, HNRNPA0 - heterogeneous nuclear ribonucleoprotein a0, …
GO:0033674	positive regulation of kinase activity	0.000145	0.031	1.31	16861	528	3576	147	[RELN - reelin, DUSP12 - dual specificity phosphatase 12, FLT3 - fms-related tyrosine kinase 3, FLT1 - fms-related tyrosine kinase 1, MST4 - serine/threonine protein kinase mst4, CARD14 - caspase recruitment domain family, member 14, PPP1R9A - protein phosphatase 1, regulatory subunit 9a, TNFRSF10A - tumor necrosis factor receptor superfamily, member 10a, VANGL2 - vangl planar cell polarity prote…
GO:0019220	regulation of phosphate metabolic process	0.000154	0.0326	1.17	16861	1526	3576	380	[TSC1 - tuberous sclerosis 1, SEMA4C - sema domain, immunoglobulin domain (ig), transmembrane domain (tm) and short cytoplasmic domain, (semaphorin) 4c, SPTBN4 - spectrin, beta, non-erythrocytic 4, CARD14 - caspase recruitment domain family, member 14, PPP1R9A - protein phosphatase 1, regulatory subunit 9a, FLCN - folliculin, TNFRSF10A - tumor necrosis factor receptor superfamily, member 10a, NCO…
GO:0051174	regulation of phosphorus metabolic process	0.000163	0.0339	1.17	16861	1527	3576	380	[TSC1 - tuberous sclerosis 1, SEMA4C - sema domain, immunoglobulin domain (ig), transmembrane domain (tm) and short cytoplasmic domain, (semaphorin) 4c, SPTBN4 - spectrin, beta, non-erythrocytic 4, CARD14 - caspase recruitment domain family, member 14, PPP1R9A - protein phosphatase 1, regulatory subunit 9a, FLCN - folliculin, TNFRSF10A - tumor necrosis factor receptor superfamily, member 10a, NCO…
GO:0090398	cellular senescence	0.000167	0.0343	2.53	16861	28	3576	15	[H2AFX - h2a histone family, member x, PLA2R1 - phospholipase a2 receptor 1, 180kda, TBX2 - t-box 2, SMC6 - structural maintenance of chromosomes 6, NSMCE2 - non-smc element 2, mms21 homolog (s. cerevisiae), SMC5 - structural maintenance of chromosomes 5, ULK3 - unc-51 like kinase 3, CDKN1A - cyclin-dependent kinase inhibitor 1a (p21, cip1), TP53 - tumor protein p53, TBX3 - t-box 3, PML - promyel…
GO:0007165	signal transduction	0.000168	0.0341	1.09	16861	4204	3576	975	[GFRA1 - gdnf family receptor alpha 1, AGAP3 - arfgap with gtpase domain, ankyrin repeat and ph domain 3, PPP1R9A - protein phosphatase 1, regulatory subunit 9a, MADCAM1 - mucosal vascular addressin cell adhesion molecule 1, GDNF - glial cell derived neurotrophic factor, DOCK5 - dedicator of cytokinesis 5, CDC42BPG - cdc42 binding protein kinase gamma (dmpk-like), PNOC - prepronociceptin, PML - p…
mbrane associated guanylate kinase, ww and pdz domain containing 1, NDRG3 - ndrg family member 3, MOS - v-mos moloney murine sarcoma viral oncogene homolog, NDRG2 - ndrg family member 2, CCL20 - chemokine (c-c motif) ligand 20, CCL21 - chemokine (c-c motif) ligand 21, P2RY13 - purinergic receptor p2y, g-protein coupled, 13, LRRC57 - leucine rich repeat containing 57, ADAM11 - adam metallopeptidas…
GO:0065009	regulation of molecular function	0.000183	0.0367	1.12	16861	2798	3576	665	[AGAP1 - arfgap with gtpase domain, ankyrin repeat and ph domain 1, SH3BP1 - sh3-domain binding protein 1, AGAP3 - arfgap with gtpase domain, ankyrin repeat and ph domain 3, ARFGAP2 - adp-ribosylation factor gtpase activating protein 2, SPP2 - secreted phosphoprotein 2, 24kda, PPP1R9A - protein phosphatase 1, regulatory subunit 9a, GDNF - glial cell derived neurotrophic factor, SPP1 - secreted ph…
GO:0031123	RNA 3'-end processing	0.000185	0.0366	1.74	16861	103	3576	38	[LIN28A - lin-28 homolog a (c. elegans), SCAF8 - sr-related ctd-associated factor 8, CSTF1 - cleavage stimulation factor, 3' pre-rna, subunit 1, 50kda, DDX39A - dead (asp-glu-ala-asp) box polypeptide 39a, EXOSC5 - exosome component 5, SRSF11 - serine/arginine-rich splicing factor 11, PNPT1 - polyribonucleotide nucleotidyltransferase 1, PARN - poly(a)-specific ribonuclease, THOC6 - tho complex 6 h…
GO:0006406	mRNA export from nucleus	0.000186	0.0363	1.77	16861	96	3576	36	[SRSF11 - serine/arginine-rich splicing factor 11, DDX39A - dead (asp-glu-ala-asp) box polypeptide 39a, NUP205 - nucleoporin 205kda, RANBP2 - ran binding protein 2, THOC6 - tho complex 6 homolog (drosophila), RBMX2 - rna binding motif protein, x-linked 2, AAAS - achalasia, adrenocortical insufficiency, alacrimia, NUP62 - nucleoporin 62kda, CPSF4 - cleavage and polyadenylation specific factor 4, 3…
GO:0042127	regulation of cell proliferation	0.000191	0.0367	1.18	16861	1416	3576	354	[TSC1 - tuberous sclerosis 1, TRIM24 - tripartite motif containing 24, KIF20B - kinesin family member 20b, TBRG1 - transforming growth factor beta regulator 1, CD274 - cd274 molecule, FLCN - folliculin, GDNF - glial cell derived neurotrophic factor, RELA - v-rel avian reticuloendotheliosis viral oncogene homolog a, NRP1 - neuropilin 1, SPINT1 - serine peptidase inhibitor, kunitz type 1, NUP62 - n…
GO:2000145	regulation of cell motility	0.000192	0.0366	1.26	16861	740	3576	197	[ZMYND8 - zinc finger, mynd-type containing 8, SH3BP1 - sh3-domain binding protein 1, SEMA3G - sema domain, immunoglobulin domain (ig), short basic domain, secreted, (semaphorin) 3g, ARHGEF39 - rho guanine nucleotide exchange factor (gef) 39, KIF20B - kinesin family member 20b, SEMA4C - sema domain, immunoglobulin domain (ig), transmembrane domain (tm) and short cytoplasmic domain, (semaphorin) 4…
GO:0042325	regulation of phosphorylation	0.000196	0.0369	1.18	16861	1351	3576	339	[TSC1 - tuberous sclerosis 1, SEMA4C - sema domain, immunoglobulin domain (ig), transmembrane domain (tm) and short cytoplasmic domain, (semaphorin) 4c, SPTBN4 - spectrin, beta, non-erythrocytic 4, CARD14 - caspase recruitment domain family, member 14, PPP1R9A - protein phosphatase 1, regulatory subunit 9a, TNFRSF10A - tumor necrosis factor receptor superfamily, member 10a, FLCN - folliculin, NCO…
GO:0010646	regulation of cell communication	0.0002	0.0371	1.11	16861	3089	3576	729	[ZMYND8 - zinc finger, mynd-type containing 8, SH3BP1 - sh3-domain binding protein 1, ARHGEF39 - rho guanine nucleotide exchange factor (gef) 39, PHLDA3 - pleckstrin homology-like domain, family a, member 3, DAPK2 - death-associated protein kinase 2, AKAP1 - a kinase (prka) anchor protein 1, AKAP12 - a kinase (prka) anchor protein 12, PPP1R9A - protein phosphatase 1, regulatory subunit 9a, SPP1 -…
e reverse transcriptase, CCR1 - chemokine (c-c motif) receptor 1, CD226 - cd226 molecule, SRPX - sushi-repeat containing protein, x-linked, TFDP2 - transcription factor dp-2 (e2f dimerization partner 2), LEMD2 - lem domain containing 2, FXN - frataxin, IL20 - interleukin 20, NF2 - neurofibromin 2 (merlin), RARA - retinoic acid receptor, alpha, MACF1 - microtubule-actin crosslinking factor 1, RAPS…
GO:0007568	aging	0.000217	0.0397	1.49	16861	215	3576	68	[TIMP1 - timp metallopeptidase inhibitor 1, ATP2B1 - atpase, ca++ transporting, plasma membrane 1, PLA2R1 - phospholipase a2 receptor 1, 180kda, SLC6A3 - solute carrier family 6 (neurotransmitter transporter), member 3, SMC6 - structural maintenance of chromosomes 6, SIN3A - sin3 transcription regulator family member a, PPP1R9A - protein phosphatase 1, regulatory subunit 9a, ATP8A2 - atpase, amin…
GO:0023051	regulation of signaling	0.000224	0.0405	1.11	16861	3119	3576	735	[ZMYND8 - zinc finger, mynd-type containing 8, SH3BP1 - sh3-domain binding protein 1, ARHGEF39 - rho guanine nucleotide exchange factor (gef) 39, PHLDA3 - pleckstrin homology-like domain, family a, member 3, DAPK2 - death-associated protein kinase 2, AKAP1 - a kinase (prka) anchor protein 1, AKAP12 - a kinase (prka) anchor protein 12, PPP1R9A - protein phosphatase 1, regulatory subunit 9a, SPP1 -…
ell leukemia virus type i) binding protein 3, ZFAND2B - zinc finger, an1-type domain 2b, CCL28 - chemokine (c-c motif) ligand 28, CCR7 - chemokine (c-c motif) receptor 7, RAP1A - rap1a, member of ras oncogene family, MRAP2 - melanocortin 2 receptor accessory protein 2, RRM2B - ribonucleotide reductase m2 b (tp53 inducible), TERT - telomerase reverse transcriptase, CCR1 - chemokine (c-c motif) rec…
GO:0034695	response to prostaglandin E	0.000225	0.0402	2.67	16861	23	3576	13	[CCL19 - chemokine (c-c motif) ligand 19, CCR7 - chemokine (c-c motif) receptor 7, P2RY4 - pyrimidinergic receptor p2y, g-protein coupled, 4, AKT1 - v-akt murine thymoma viral oncogene homolog 1, P2RY6 - pyrimidinergic receptor p2y, g-protein coupled, 6, AANAT - aralkylamine n-acetyltransferase, TGFBR3 - transforming growth factor, beta receptor iii, PTGER4 - prostaglandin e receptor 4 (subtype e…
GO:0040012	regulation of locomotion	0.000228	0.0403	1.24	16861	810	3576	213	[ZMYND8 - zinc finger, mynd-type containing 8, SH3BP1 - sh3-domain binding protein 1, SEMA3G - sema domain, immunoglobulin domain (ig), short basic domain, secreted, (semaphorin) 3g, ARHGEF39 - rho guanine nucleotide exchange factor (gef) 39, KIF20B - kinesin family member 20b, SEMA4C - sema domain, immunoglobulin domain (ig), transmembrane domain (tm) and short cytoplasmic domain, (semaphorin) 4…
GO:0000075	cell cycle checkpoint	0.000238	0.0415	1.66	16861	122	3576	43	[RAD1 - rad1 homolog (s. pombe), H2AFX - h2a histone family, member x, NAE1 - nedd8 activating enzyme e1 subunit 1, XPC - xeroderma pigmentosum, complementation group c, SPDL1 - spindle apparatus coiled-coil protein 1, TAOK1 - tao kinase 1, BUB3 - bub3 mitotic checkpoint protein, PSMG2 - proteasome (prosome, macropain) assembly chaperone 2, TP53 - tumor protein p53, NABP2 - nucleic acid binding p…
GO:0051301	cell division	0.000273	0.0471	1.36	16861	379	3576	109	[DSN1 - dsn1, mis12 kinetochore complex component, CDC25A - cell division cycle 25a, CDC20 - cell division cycle 20, KIF20B - kinesin family member 20b, SPDL1 - spindle apparatus coiled-coil protein 1, CDC25C - cell division cycle 25c, PARD6A - par-6 partitioning defective 6 homolog alpha (c. elegans), LIG1 - ligase i, dna, atp-dependent, VANGL2 - vangl planar cell polarity protein 2, WWTR1 - ww …
GO:0046578	regulation of Ras protein signal transduction	0.000294	0.0501	1.51	16861	194	3576	62	[ARHGEF1 - rho guanine nucleotide exchange factor (gef) 1, P2RY10 - purinergic receptor p2y, g-protein coupled, 10, ARHGEF15 - rho guanine nucleotide exchange factor (gef) 15, VAV3 - vav 3 guanine nucleotide exchange factor, SH3BP1 - sh3-domain binding protein 1, ARHGEF39 - rho guanine nucleotide exchange factor (gef) 39, FLCN - folliculin, NRP1 - neuropilin 1, PLEKHG7 - pleckstrin homology domai…
GO:0007569	cell aging	0.000294	0.0496	1.99	16861	57	3576	24	[CHEK1 - checkpoint kinase 1, ICAM1 - intercellular adhesion molecule 1, NPM1 - nucleophosmin (nucleolar phosphoprotein b23, numatrin), H2AFX - h2a histone family, member x, TBX2 - t-box 2, PLA2R1 - phospholipase a2 receptor 1, 180kda, SMC6 - structural maintenance of chromosomes 6, NSMCE2 - non-smc element 2, mms21 homolog (s. cerevisiae), SMC5 - structural maintenance of chromosomes 5, ULK3 - u…
GO:1901698	response to nitrogen compound	0.000295	0.0492	1.24	16861	754	3576	199	[TSC1 - tuberous sclerosis 1, AANAT - aralkylamine n-acetyltransferase, HSD11B2 - hydroxysteroid (11-beta) dehydrogenase 2, RELA - v-rel avian reticuloendotheliosis viral oncogene homolog a, TRPC3 - transient receptor potential cation channel, subfamily c, member 3, BSG - basigin (ok blood group), AOC1 - amine oxidase, copper containing 1, MARCH6 - membrane-associated ring finger (c3hc4) 6, e3 ub…
GO:2000106	regulation of leukocyte apoptotic process	0.000301	0.0496	1.9	16861	67	3576	27	[EFNA1 - ephrin-a1, CCR5 - chemokine (c-c motif) receptor 5 (gene/pseudogene), CCR7 - chemokine (c-c motif) receptor 7, LGALS13 - lectin, galactoside-binding, soluble, 13, BIRC7 - baculoviral iap repeat containing 7, PTEN - phosphatase and tensin homolog, ADAM17 - adam metallopeptidase domain 17, CD274 - cd274 molecule, TP53 - tumor protein p53, MEF2C - myocyte enhancer factor 2c, LGALS14 - lecti…
GO:0051028	mRNA transport	0.000334	0.0546	1.62	16861	131	3576	45	[SRSF11 - serine/arginine-rich splicing factor 11, DDX39A - dead (asp-glu-ala-asp) box polypeptide 39a, NUP205 - nucleoporin 205kda, RANBP2 - ran binding protein 2, IWS1 - iws1 homolog (s. cerevisiae), THOC6 - tho complex 6 homolog (drosophila), RBMX2 - rna binding motif protein, x-linked 2, SUPT6H - suppressor of ty 6 homolog (s. cerevisiae), AAAS - achalasia, adrenocortical insufficiency, alacr…
GO:0071482	cellular response to light stimulus	0.000337	0.0544	1.74	16861	95	3576	35	[RPL26 - ribosomal protein l26, CDC25A - cell division cycle 25a, CNGA1 - cyclic nucleotide gated channel alpha 1, GPR52 - g protein-coupled receptor 52, ZBTB1 - zinc finger and btb domain containing 1, TAF1 - taf1 rna polymerase ii, tata box binding protein (tbp)-associated factor, 250kda, XPC - xeroderma pigmentosum, complementation group c, CRY2 - cryptochrome 2 (photolyase-like), DDB2 - damag…
GO:0031400	negative regulation of protein modification process	0.000338	0.054	1.3	16861	504	3576	139	[RPS6KA6 - ribosomal protein s6 kinase, 90kda, polypeptide 6, PAX6 - paired box 6, HEXIM1 - hexamethylene bis-acetamide inducible 1, PARD6A - par-6 partitioning defective 6 homolog alpha (c. elegans), SIN3A - sin3 transcription regulator family member a, FLCN - folliculin, WWTR1 - ww domain containing transcription regulator 1, NCOR1 - nuclear receptor corepressor 1, RELA - v-rel avian reticuloen…
GO:0007010	cytoskeleton organization	0.000342	0.0541	1.24	16861	790	3576	207	[DST - dystonin, SPIRE1 - spire actin nucleation factor 1, SPTBN4 - spectrin, beta, non-erythrocytic 4, SPDL1 - spindle apparatus coiled-coil protein 1, RACGAP1 - rac gtpase activating protein 1, NCOR1 - nuclear receptor corepressor 1, NRP1 - neuropilin 1, CDC42BPG - cdc42 binding protein kinase gamma (dmpk-like), WASF2 - was protein family, member 2, NCKAP5L - nck-associated protein 5-like, SPAG…
GO:0051179	localization	0.000348	0.0544	1.09	16861	4211	3576	972	[DSN1 - dsn1, mis12 kinetochore complex component, AGAP1 - arfgap with gtpase domain, ankyrin repeat and ph domain 1, AGAP3 - arfgap with gtpase domain, ankyrin repeat and ph domain 3, MADCAM1 - mucosal vascular addressin cell adhesion molecule 1, AOC1 - amine oxidase, copper containing 1, PML - promyelocytic leukemia, GCGR - glucagon receptor, ACACA - acetyl-coa carboxylase alpha, PMM2 - phospho…
sophila), C19orf52 - chromosome 19 open reading frame 52, TMEM87A - transmembrane protein 87a, UNC50 - unc-50 homolog (c. elegans), LRRC52 - leucine rich repeat containing 52, MAL - mal, t-cell differentiation protein, SLC15A5 - solute carrier family 15, member 5, WDR35 - wd repeat domain 35, MICALL1 - mical-like 1, SLC6A3 - solute carrier family 6 (neurotransmitter transporter), member 3, SLC22A…
GO:0060341	regulation of cellular localization	0.000353	0.0546	1.25	16861	714	3576	189	[ZMYND8 - zinc finger, mynd-type containing 8, SSH1 - slingshot protein phosphatase 1, KIF20B - kinesin family member 20b, PARD6A - par-6 partitioning defective 6 homolog alpha (c. elegans), SIN3A - sin3 transcription regulator family member a, PPP1R9A - protein phosphatase 1, regulatory subunit 9a, GDNF - glial cell derived neurotrophic factor, FLCN - folliculin, CENPQ - centromere protein q, TR…
GO:0007264	small GTPase mediated signal transduction	0.000353	0.0541	1.41	16861	285	3576	85	[ARHGEF1 - rho guanine nucleotide exchange factor (gef) 1, RGS19 - regulator of g-protein signaling 19, NCKAP1 - nck-associated protein 1, RGL4 - ral guanine nucleotide dissociation stimulator-like 4, RHOD - ras homolog family member d, VAV3 - vav 3 guanine nucleotide exchange factor, DOCK4 - dedicator of cytokinesis 4, RAB8B - rab8b, member ras oncogene family, RAB30 - rab30, member ras oncogene…
GO:0120032	regulation of plasma membrane bounded cell projection assembly	0.000366	0.0556	1.57	16861	150	3576	50	[ZMYND8 - zinc finger, mynd-type containing 8, NCKAP1 - nck-associated protein 1, SSH1 - slingshot protein phosphatase 1, PPP1R9A - protein phosphatase 1, regulatory subunit 9a, FUZ - fuzzy planar cell polarity protein, FAM98A - family with sequence similarity 98, member a, PODXL - podocalyxin-like, LPPR5 - lipid phosphate phosphatase-related protein type 5, NRP1 - neuropilin 1, MAP4 - microtubul…
GO:1902099	regulation of metaphase/anaphase transition of cell cycle	0.00037	0.0556	2.06	16861	48	3576	21	[CDK5RAP2 - cdk5 regulatory subunit associated protein 2, BUB1B - bub1 mitotic checkpoint serine/threonine kinase b, PLK1 - polo-like kinase 1, DLGAP5 - discs, large (drosophila) homolog-associated protein 5, UBE2C - ubiquitin-conjugating enzyme e2c, CDC26 - cell division cycle 26, NSMCE2 - non-smc element 2, mms21 homolog (s. cerevisiae), RB1 - retinoblastoma 1, KLHL22 - kelch-like family member…
GO:2000147	positive regulation of cell motility	0.000385	0.0572	1.33	16861	423	3576	119	[RELN - reelin, SEMA3G - sema domain, immunoglobulin domain (ig), short basic domain, secreted, (semaphorin) 3g, ANGPTL3 - angiopoietin-like 3, SSH1 - slingshot protein phosphatase 1, FN1 - fibronectin 1, ARHGEF39 - rho guanine nucleotide exchange factor (gef) 39, KIF20B - kinesin family member 20b, DAPK2 - death-associated protein kinase 2, SEMA4C - sema domain, immunoglobulin domain (ig), trans…
GO:0040008	regulation of growth	0.000407	0.0599	1.27	16861	602	3576	162	[TMEM8B - transmembrane protein 8b, SEMA3G - sema domain, immunoglobulin domain (ig), short basic domain, secreted, (semaphorin) 3g, FN1 - fibronectin 1, SEMA4C - sema domain, immunoglobulin domain (ig), transmembrane domain (tm) and short cytoplasmic domain, (semaphorin) 4c, SPTBN4 - spectrin, beta, non-erythrocytic 4, KAZALD1 - kazal-type serine peptidase inhibitor domain 1, ATP8A2 - atpase, am…
GO:0006281	DNA repair	0.000417	0.0607	1.32	16861	432	3576	121	[RFC4 - replication factor c (activator 1) 4, 37kda, PMS2 - pms2 postmeiotic segregation increased 2 (s. cerevisiae), SMC6 - structural maintenance of chromosomes 6, CDC5L - cell division cycle 5-like, RFC1 - replication factor c (activator 1) 1, 145kda, HELQ - helicase, polq-like, LIG1 - ligase i, dna, atp-dependent, DDB2 - damage-specific dna binding protein 2, 48kda, CHAF1B - chromatin assembl…
GO:0007204	positive regulation of cytosolic calcium ion concentration	0.000423	0.061	1.44	16861	243	3576	74	[P2RY10 - purinergic receptor p2y, g-protein coupled, 10, OPRL1 - opiate receptor-like 1, HRH4 - histamine receptor h4, TRPC3 - transient receptor potential cation channel, subfamily c, member 3, CCR10 - chemokine (c-c motif) receptor 10, OXT - oxytocin/neurophysin i prepropeptide, OXTR - oxytocin receptor, P2RX3 - purinergic receptor p2x, ligand-gated ion channel, 3, SPPL3 - signal peptide pepti…
GO:0031325	positive regulation of cellular metabolic process	0.000437	0.0624	1.11	16861	2851	3576	672	[NFATC2IP - nuclear factor of activated t-cells, cytoplasmic, calcineurin-dependent 2 interacting protein, NFE2L3 - nuclear factor (erythroid-derived 2)-like 3, PPP1R9A - protein phosphatase 1, regulatory subunit 9a, GDNF - glial cell derived neurotrophic factor, SPP1 - secreted phosphoprotein 1, NUP62 - nucleoporin 62kda, PML - promyelocytic leukemia, CARTPT - cart prepropeptide, MLLT11 - myeloi…
GO:1901987	regulation of cell cycle phase transition	0.000437	0.0619	1.35	16861	355	3576	102	[KANK2 - kn motif and ankyrin repeat domains 2, CDC25A - cell division cycle 25a, SIN3A - sin3 transcription regulator family member a, CDC25C - cell division cycle 25c, DDB1 - damage-specific dna binding protein 1, 127kda, DCTN1 - dynactin 1, PML - promyelocytic leukemia, CNOT11 - ccr4-not transcription complex, subunit 11, MSH6 - muts homolog 6 (e. coli), C8orf4 - chromosome 8 open reading fram…
GO:0071214	cellular response to abiotic stimulus	0.000437	0.0614	1.42	16861	259	3576	78	[RAD1 - rad1 homolog (s. pombe), RPL26 - ribosomal protein l26, BNIP3 - bcl2/adenovirus e1b 19kda interacting protein 3, CDC25A - cell division cycle 25a, IFI16 - interferon, gamma-inducible protein 16, GPR52 - g protein-coupled receptor 52, ZBTB1 - zinc finger and btb domain containing 1, ELK1 - elk1, member of ets oncogene family, XPC - xeroderma pigmentosum, complementation group c, TNFRSF10A …
GO:0104004	cellular response to environmental stimulus	0.000437	0.0608	1.42	16861	259	3576	78	[RAD1 - rad1 homolog (s. pombe), RPL26 - ribosomal protein l26, BNIP3 - bcl2/adenovirus e1b 19kda interacting protein 3, CDC25A - cell division cycle 25a, IFI16 - interferon, gamma-inducible protein 16, GPR52 - g protein-coupled receptor 52, ZBTB1 - zinc finger and btb domain containing 1, ELK1 - elk1, member of ets oncogene family, XPC - xeroderma pigmentosum, complementation group c, TNFRSF10A …
GO:0014075	response to amine	0.000447	0.0616	2.23	16861	36	3576	17	[ICAM1 - intercellular adhesion molecule 1, CAD - carbamoyl-phosphate synthetase 2, aspartate transcarbamylase, and dihydroorotase, DRD5 - dopamine receptor d5, HPRT1 - hypoxanthine phosphoribosyltransferase 1, PPP3CA - protein phosphatase 3, catalytic subunit, alpha isozyme, DBH - dopamine beta-hydroxylase (dopamine beta-monooxygenase), TH - tyrosine hydroxylase, RRM2B - ribonucleotide reductase…
GO:0042592	homeostatic process	0.000456	0.0622	1.18	16861	1274	3576	318	[MEX3C - mex-3 rna binding family member c, RFC4 - replication factor c (activator 1) 4, 37kda, BNIP3 - bcl2/adenovirus e1b 19kda interacting protein 3, TRIM24 - tripartite motif containing 24, RFC1 - replication factor c (activator 1) 1, 145kda, FLCN - folliculin, RALY - raly heterogeneous nuclear ribonucleoprotein, MKS1 - meckel syndrome, type 1, CP - ceruloplasmin (ferroxidase), TRPC3 - transi…
GO:1901796	regulation of signal transduction by p53 class mediator	0.00046	0.0623	1.64	16861	118	3576	41	[ANKRD2 - ankyrin repeat domain 2 (stretch responsive muscle), RPL26 - ribosomal protein l26, TAF7 - taf7 rna polymerase ii, tata box binding protein (tbp)-associated factor, 55kda, RRN3 - rrn3 rna polymerase i transcription factor homolog (s. cerevisiae), BRPF1 - bromodomain and phd finger containing, 1, NOP2 - nop2 nucleolar protein, PLA2R1 - phospholipase a2 receptor 1, 180kda, TAF6 - taf6 rna…
GO:0050896	response to stimulus	0.000463	0.0621	1.08	16861	4587	3576	1052	[AGAP3 - arfgap with gtpase domain, ankyrin repeat and ph domain 3, PMS2 - pms2 postmeiotic segregation increased 2 (s. cerevisiae), AANAT - aralkylamine n-acetyltransferase, HNRNPA0 - heterogeneous nuclear ribonucleoprotein a0, PPP1R9A - protein phosphatase 1, regulatory subunit 9a, MADCAM1 - mucosal vascular addressin cell adhesion molecule 1, CHAF1B - chromatin assembly factor 1, subunit b (p6…
- claudin 18, TRIM21 - tripartite motif containing 21, SSR1 - signal sequence receptor, alpha, NREP - neuronal regeneration related protein, PTPN5 - protein tyrosine phosphatase, non-receptor type 5 (striatum-enriched), GINS4 - gins complex subunit 4 (sld5 homolog), CSNK1E - casein kinase 1, epsilon, GLP2R - glucagon-like peptide 2 receptor, CSNK1D - casein kinase 1, delta, MIA3 - melanoma inhibi…
GO:0009719	response to endogenous stimulus	0.000467	0.0621	1.21	16861	910	3576	234	[TSC1 - tuberous sclerosis 1, NCL - nucleolin, ELK1 - elk1, member of ets oncogene family, AANAT - aralkylamine n-acetyltransferase, HSD11B2 - hydroxysteroid (11-beta) dehydrogenase 2, SPP1 - secreted phosphoprotein 1, RELA - v-rel avian reticuloendotheliosis viral oncogene homolog a, SPINT1 - serine peptidase inhibitor, kunitz type 1, BSG - basigin (ok blood group), AOC1 - amine oxidase, copper …
GO:0031344	regulation of cell projection organization	0.000479	0.0631	1.27	16861	583	3576	157	[ZMYND8 - zinc finger, mynd-type containing 8, RELN - reelin, CDC20 - cell division cycle 20, SEMA3G - sema domain, immunoglobulin domain (ig), short basic domain, secreted, (semaphorin) 3g, FN1 - fibronectin 1, SSH1 - slingshot protein phosphatase 1, TSC1 - tuberous sclerosis 1, SEMA4C - sema domain, immunoglobulin domain (ig), transmembrane domain (tm) and short cytoplasmic domain, (semaphorin)…
GO:0071479	cellular response to ionizing radiation	0.000491	0.0641	1.9	16861	62	3576	25	[RAD1 - rad1 homolog (s. pombe), RPL26 - ribosomal protein l26, H2AFX - h2a histone family, member x, IFI16 - interferon, gamma-inducible protein 16, ELK1 - elk1, member of ets oncogene family, TP53 - tumor protein p53, GRB2 - growth factor receptor-bound protein 2, KDM1A - lysine (k)-specific demethylase 1a, HRAS - harvey rat sarcoma viral oncogene homolog, SIRT1 - sirtuin 1, SFRP2 - secreted fr…
GO:0018105	peptidyl-serine phosphorylation	0.000497	0.0643	1.56	16861	148	3576	49	[AKT3 - v-akt murine thymoma viral oncogene homolog 3, ADRBK1 - adrenergic, beta, receptor kinase 1, LRRK2 - leucine-rich repeat kinase 2, MAPKAPK3 - mitogen-activated protein kinase-activated protein kinase 3, PLK1 - polo-like kinase 1, AKT2 - v-akt murine thymoma viral oncogene homolog 2, AKT1 - v-akt murine thymoma viral oncogene homolog 1, DYRK1A - dual-specificity tyrosine-(y)-phosphorylatio…
GO:0051480	regulation of cytosolic calcium ion concentration	0.000504	0.0647	1.4	16861	272	3576	81	[P2RY10 - purinergic receptor p2y, g-protein coupled, 10, OPRL1 - opiate receptor-like 1, ATP2B1 - atpase, ca++ transporting, plasma membrane 1, ATP2B2 - atpase, ca++ transporting, plasma membrane 2, HRH4 - histamine receptor h4, TRPC3 - transient receptor potential cation channel, subfamily c, member 3, CCR10 - chemokine (c-c motif) receptor 10, KCNK3 - potassium channel, subfamily k, member 3, …
GO:0031330	negative regulation of cellular catabolic process	0.000509	0.0647	1.46	16861	217	3576	67	[DHX36 - deah (asp-glu-ala-his) box polypeptide 36, TIMP1 - timp metallopeptidase inhibitor 1, TSC1 - tuberous sclerosis 1, PAIP1 - poly(a) binding protein interacting protein 1, PARN - poly(a)-specific ribonuclease, RYBP - ring1 and yy1 binding protein, HNRNPA0 - heterogeneous nuclear ribonucleoprotein a0, GDNF - glial cell derived neurotrophic factor, ZKSCAN4 - zinc finger with krab and scan do…
GO:0060491	regulation of cell projection assembly	0.000518	0.0654	1.55	16861	152	3576	50	[ZMYND8 - zinc finger, mynd-type containing 8, NCKAP1 - nck-associated protein 1, SSH1 - slingshot protein phosphatase 1, PPP1R9A - protein phosphatase 1, regulatory subunit 9a, FUZ - fuzzy planar cell polarity protein, FAM98A - family with sequence similarity 98, member a, PODXL - podocalyxin-like, LPPR5 - lipid phosphate phosphatase-related protein type 5, NRP1 - neuropilin 1, MAP4 - microtubul…
GO:0010612	regulation of cardiac muscle adaptation	0.00052	0.065	4.04	16861	7	3576	6	[ERRFI1 - erbb receptor feedback inhibitor 1, TRPC3 - transient receptor potential cation channel, subfamily c, member 3, PPP3CA - protein phosphatase 3, catalytic subunit, alpha isozyme, ATP2B4 - atpase, ca++ transporting, plasma membrane 4, SMAD3 - smad family member 3, FOXO1 - forkhead box o1]
GO:1903242	regulation of cardiac muscle hypertrophy in response to stress	0.00052	0.0645	4.04	16861	7	3576	6	[ERRFI1 - erbb receptor feedback inhibitor 1, TRPC3 - transient receptor potential cation channel, subfamily c, member 3, PPP3CA - protein phosphatase 3, catalytic subunit, alpha isozyme, ATP2B4 - atpase, ca++ transporting, plasma membrane 4, SMAD3 - smad family member 3, FOXO1 - forkhead box o1]
GO:0050857	positive regulation of antigen receptor-mediated signaling pathway	0.000526	0.0647	2.73	16861	19	3576	11	[RELA - v-rel avian reticuloendotheliosis viral oncogene homolog a, CD226 - cd226 molecule, PRKCH - protein kinase c, eta, CCR7 - chemokine (c-c motif) receptor 7, PRKCB - protein kinase c, beta, RPS3 - ribosomal protein s3, LCK - lymphocyte-specific protein tyrosine kinase, KCNN4 - potassium intermediate/small conductance calcium-activated channel, subfamily n, member 4, CYLD - cylindromatosis (…
GO:0048870	cell motility	0.000528	0.0645	1.22	16861	856	3576	221	[DST - dystonin, SH3BP1 - sh3-domain binding protein 1, SEMA3G - sema domain, immunoglobulin domain (ig), short basic domain, secreted, (semaphorin) 3g, SEMA4C - sema domain, immunoglobulin domain (ig), transmembrane domain (tm) and short cytoplasmic domain, (semaphorin) 4c, DAPK2 - death-associated protein kinase 2, RFX3 - regulatory factor x, 3 (influences hla class ii expression), TNFRSF10A - …
GO:0010033	response to organic substance	0.00053	0.0642	1.14	16861	1855	3576	449	[AANAT - aralkylamine n-acetyltransferase, HNRNPA0 - heterogeneous nuclear ribonucleoprotein a0, SPP1 - secreted phosphoprotein 1, SPINT1 - serine peptidase inhibitor, kunitz type 1, AOC1 - amine oxidase, copper containing 1, PML - promyelocytic leukemia, ACACA - acetyl-coa carboxylase alpha, GCGR - glucagon receptor, ACACB - acetyl-coa carboxylase beta, LEP - leptin, NRIP1 - nuclear receptor int…
GO:0042221	response to chemical	0.000546	0.0656	1.12	16861	2307	3576	550	[RSRC1 - arginine/serine-rich coiled-coil 1, AGAP3 - arfgap with gtpase domain, ankyrin repeat and ph domain 3, PMS2 - pms2 postmeiotic segregation increased 2 (s. cerevisiae), AANAT - aralkylamine n-acetyltransferase, HNRNPA0 - heterogeneous nuclear ribonucleoprotein a0, PPP1R9A - protein phosphatase 1, regulatory subunit 9a, SPP1 - secreted phosphoprotein 1, SPINT1 - serine peptidase inhibitor,…
GO:1902531	regulation of intracellular signal transduction	0.000548	0.0653	1.15	16861	1625	3576	397	[SH3BP1 - sh3-domain binding protein 1, ARHGEF39 - rho guanine nucleotide exchange factor (gef) 39, PHLDA3 - pleckstrin homology-like domain, family a, member 3, DAPK2 - death-associated protein kinase 2, AKAP1 - a kinase (prka) anchor protein 1, AKAP12 - a kinase (prka) anchor protein 12, NCOR1 - nuclear receptor corepressor 1, PLEKHG7 - pleckstrin homology domain containing, family g (with rhog…
GO:0015931	nucleobase-containing compound transport	0.000548	0.0648	1.47	16861	202	3576	63	[SRSF11 - serine/arginine-rich splicing factor 11, TSC1 - tuberous sclerosis 1, SUPT6H - suppressor of ty 6 homolog (s. cerevisiae), NUP62 - nucleoporin 62kda, SLC35A5 - solute carrier family 35, member a5, ARC - activity-regulated cytoskeleton-associated protein, UPF1 - upf1 regulator of nonsense transcripts homolog (yeast), SLC29A3 - solute carrier family 29 (equilibrative nucleoside transporte…
GO:0030071	regulation of mitotic metaphase/anaphase transition	0.00056	0.0657	2.05	16861	46	3576	20	[CDK5RAP2 - cdk5 regulatory subunit associated protein 2, PLK1 - polo-like kinase 1, BUB1B - bub1 mitotic checkpoint serine/threonine kinase b, DLGAP5 - discs, large (drosophila) homolog-associated protein 5, UBE2C - ubiquitin-conjugating enzyme e2c, CDC26 - cell division cycle 26, NSMCE2 - non-smc element 2, mms21 homolog (s. cerevisiae), RB1 - retinoblastoma 1, KLHL22 - kelch-like family member…
GO:0008380	RNA splicing	0.000563	0.0655	1.36	16861	329	3576	95	[RSRC1 - arginine/serine-rich coiled-coil 1, HNRNPUL1 - heterogeneous nuclear ribonucleoprotein u-like 1, HTATSF1 - hiv-1 tat specific factor 1, CSTF1 - cleavage stimulation factor, 3' pre-rna, subunit 1, 50kda, SRSF11 - serine/arginine-rich splicing factor 11, WTAP - wilms tumor 1 associated protein, LUC7L3 - luc7-like 3 (s. cerevisiae), SAP18 - sin3a-associated protein, 18kda, CDC5L - cell divi…
GO:1901990	regulation of mitotic cell cycle phase transition	0.000565	0.0652	1.36	16861	325	3576	94	[RPL26 - ribosomal protein l26, ARID3A - at rich interactive domain 3a (bright-like), CDC25A - cell division cycle 25a, KANK2 - kn motif and ankyrin repeat domains 2, CDK5RAP2 - cdk5 regulatory subunit associated protein 2, CDC26 - cell division cycle 26, XPC - xeroderma pigmentosum, complementation group c, HAUS3 - haus augmin-like complex, subunit 3, CDC25C - cell division cycle 25c, SIN3A - si…
GO:0051896	regulation of protein kinase B signaling	0.000571	0.0654	1.49	16861	183	3576	58	[AKR1C3 - aldo-keto reductase family 1, member c3, PHLDA3 - pleckstrin homology-like domain, family a, member 3, FLCN - folliculin, FGF17 - fibroblast growth factor 17, LEP - leptin, SIRT1 - sirtuin 1, CHI3L1 - chitinase 3-like 1 (cartilage glycoprotein-39), ENG - endoglin, MTDH - metadherin, CCL19 - chemokine (c-c motif) ligand 19, AKT1 - v-akt murine thymoma viral oncogene homolog 1, TSPYL5 - t…
GO:0001101	response to acid chemical	0.000572	0.0651	1.38	16861	305	3576	89	[AKR1C3 - aldo-keto reductase family 1, member c3, CAPN2 - calpain 2, (m/ii) large subunit, COL18A1 - collagen, type xviii, alpha 1, T - t, brachyury homolog (mouse), AANAT - aralkylamine n-acetyltransferase, GPRC6A - g protein-coupled receptor, family c, group 6, member a, RELA - v-rel avian reticuloendotheliosis viral oncogene homolog a, KDR - kinase insert domain receptor (a type iii receptor …
GO:0051056	regulation of small GTPase mediated signal transduction	0.000574	0.0648	1.39	16861	285	3576	84	[ARHGEF1 - rho guanine nucleotide exchange factor (gef) 1, P2RY10 - purinergic receptor p2y, g-protein coupled, 10, RELN - reelin, ARHGEF15 - rho guanine nucleotide exchange factor (gef) 15, RHOD - ras homolog family member d, VAV3 - vav 3 guanine nucleotide exchange factor, SH3BP1 - sh3-domain binding protein 1, FAM13A - family with sequence similarity 13, member a, ARHGEF39 - rho guanine nucleo…
GO:0071702	organic substance transport	0.000594	0.0665	1.14	16861	1853	3576	448	[AGAP1 - arfgap with gtpase domain, ankyrin repeat and ph domain 1, AGAP3 - arfgap with gtpase domain, ankyrin repeat and ph domain 3, PITPNM1 - phosphatidylinositol transfer protein, membrane-associated 1, ARFGAP2 - adp-ribosylation factor gtpase activating protein 2, AKAP12 - a kinase (prka) anchor protein 12, NUP62 - nucleoporin 62kda, PML - promyelocytic leukemia, RAB36 - rab36, member ras on…
GO:0010638	positive regulation of organelle organization	0.000605	0.0673	1.28	16861	523	3576	142	[DHX36 - deah (asp-glu-ala-his) box polypeptide 36, BNIP3 - bcl2/adenovirus e1b 19kda interacting protein 3, TSC1 - tuberous sclerosis 1, PARN - poly(a)-specific ribonuclease, SPIRE1 - spire actin nucleation factor 1, SIN3A - sin3 transcription regulator family member a, PLD6 - phospholipase d family, member 6, SHCBP1L - shc sh2-domain binding protein 1-like, NRP1 - neuropilin 1, HTRA2 - htra ser…
GO:0033032	regulation of myeloid cell apoptotic process	0.000611	0.0675	2.57	16861	22	3576	12	[PIK3CB - phosphatidylinositol-4,5-bisphosphate 3-kinase, catalytic subunit beta, CCR5 - chemokine (c-c motif) receptor 5 (gene/pseudogene), PIK3CD - phosphatidylinositol-4,5-bisphosphate 3-kinase, catalytic subunit delta, MEF2C - myocyte enhancer factor 2c, FCER1G - fc fragment of ige, high affinity i, receptor for; gamma polypeptide, CXCR2 - chemokine (c-x-c motif) receptor 2, PTEN - phosphatas…
GO:0051272	positive regulation of cellular component movement	0.000613	0.0672	1.31	16861	436	3576	121	[RELN - reelin, SEMA3G - sema domain, immunoglobulin domain (ig), short basic domain, secreted, (semaphorin) 3g, ANGPTL3 - angiopoietin-like 3, SSH1 - slingshot protein phosphatase 1, FN1 - fibronectin 1, ARHGEF39 - rho guanine nucleotide exchange factor (gef) 39, KIF20B - kinesin family member 20b, DAPK2 - death-associated protein kinase 2, SEMA4C - sema domain, immunoglobulin domain (ig), trans…
GO:0051493	regulation of cytoskeleton organization	0.000625	0.068	1.3	16861	461	3576	127	[KANK2 - kn motif and ankyrin repeat domains 2, SH3BP1 - sh3-domain binding protein 1, SSH1 - slingshot protein phosphatase 1, TSC1 - tuberous sclerosis 1, SPIRE1 - spire actin nucleation factor 1, SPTBN4 - spectrin, beta, non-erythrocytic 4, PPP1R9A - protein phosphatase 1, regulatory subunit 9a, VANGL2 - vangl planar cell polarity protein 2, NRP1 - neuropilin 1, DCTN1 - dynactin 1, NUP62 - nucl…
GO:0051239	regulation of multicellular organismal process	0.000648	0.07	1.12	16861	2509	3576	594	[ZMYND8 - zinc finger, mynd-type containing 8, SH3BP1 - sh3-domain binding protein 1, KIF20B - kinesin family member 20b, SPTBN4 - spectrin, beta, non-erythrocytic 4, PPP1R9A - protein phosphatase 1, regulatory subunit 9a, SPP1 - secreted phosphoprotein 1, GDNF - glial cell derived neurotrophic factor, DOCK5 - dedicator of cytokinesis 5, SPINT1 - serine peptidase inhibitor, kunitz type 1, PML - p…
GO:0030335	positive regulation of cell migration	0.000663	0.0711	1.32	16861	408	3576	114	[RELN - reelin, SEMA3G - sema domain, immunoglobulin domain (ig), short basic domain, secreted, (semaphorin) 3g, ANGPTL3 - angiopoietin-like 3, SSH1 - slingshot protein phosphatase 1, FN1 - fibronectin 1, ARHGEF39 - rho guanine nucleotide exchange factor (gef) 39, KIF20B - kinesin family member 20b, DAPK2 - death-associated protein kinase 2, SEMA4C - sema domain, immunoglobulin domain (ig), trans…
GO:0018212	peptidyl-tyrosine modification	0.0007	0.0745	1.51	16861	169	3576	54	[RELN - reelin, ABI1 - abl-interactor 1, FGFR1OP2 - fgfr1 oncogene partner 2, TRIM24 - tripartite motif containing 24, ZMYM2 - zinc finger, mym-type 2, FLT3 - fms-related tyrosine kinase 3, IL12RB2 - interleukin 12 receptor, beta 2, FLT1 - fms-related tyrosine kinase 1, KDR - kinase insert domain receptor (a type iii receptor tyrosine kinase), MAP2K4 - mitogen-activated protein kinase kinase 4, F…
GO:0009628	response to abiotic stimulus	0.000707	0.0748	1.2	16861	925	3576	236	[BNIP3 - bcl2/adenovirus e1b 19kda interacting protein 3, TSC1 - tuberous sclerosis 1, ELK1 - elk1, member of ets oncogene family, AANAT - aralkylamine n-acetyltransferase, PITPNM1 - phosphatidylinositol transfer protein, membrane-associated 1, HSD11B2 - hydroxysteroid (11-beta) dehydrogenase 2, TNFRSF10A - tumor necrosis factor receptor superfamily, member 10a, HSBP1 - heat shock factor binding …
GO:0051234	establishment of localization	0.000711	0.0746	1.09	16861	3765	3576	870	[DSN1 - dsn1, mis12 kinetochore complex component, AGAP1 - arfgap with gtpase domain, ankyrin repeat and ph domain 1, AGAP3 - arfgap with gtpase domain, ankyrin repeat and ph domain 3, AOC1 - amine oxidase, copper containing 1, PML - promyelocytic leukemia, GCGR - glucagon receptor, ACACA - acetyl-coa carboxylase alpha, PMM2 - phosphomannomutase 2, ACACB - acetyl-coa carboxylase beta, ANKRD53 - a…
motif protein, x-linked 2, LRP4 - low density lipoprotein receptor-related protein 4, DIAPH1 - diaphanous-related formin 1, CAMSAP3 - calmodulin regulated spectrin-associated protein family, member 3, DYNC1LI2 - dynein, cytoplasmic 1, light intermediate chain 2, SRSF1 - serine/arginine-rich splicing factor 1, SMAD2 - smad family member 2, SRSF3 - serine/arginine-rich splicing factor 3, PITPNC1 - …
GO:0045595	regulation of cell differentiation	0.000711	0.0742	1.15	16861	1533	3576	375	[ZMYND8 - zinc finger, mynd-type containing 8, MEX3C - mex-3 rna binding family member c, SEMA3G - sema domain, immunoglobulin domain (ig), short basic domain, secreted, (semaphorin) 3g, TSC1 - tuberous sclerosis 1, CASZ1 - castor zinc finger 1, KIF20B - kinesin family member 20b, SEMA4C - sema domain, immunoglobulin domain (ig), transmembrane domain (tm) and short cytoplasmic domain, (semaphorin…
GO:0051168	nuclear export	0.000765	0.0792	1.55	16861	143	3576	47	[SRSF11 - serine/arginine-rich splicing factor 11, DDX39A - dead (asp-glu-ala-asp) box polypeptide 39a, RANBP2 - ran binding protein 2, NUP205 - nucleoporin 205kda, TSC1 - tuberous sclerosis 1, STRADB - ste20-related kinase adaptor beta, ABCE1 - atp-binding cassette, sub-family e (oabp), member 1, THOC6 - tho complex 6 homolog (drosophila), RBMX2 - rna binding motif protein, x-linked 2, AAAS - ac…
GO:0044770	cell cycle phase transition	0.000775	0.0797	1.43	16861	224	3576	68	[CDC25A - cell division cycle 25a, CDK5RAP2 - cdk5 regulatory subunit associated protein 2, CCNB2 - cyclin b2, CCNE2 - cyclin e2, ARPP19 - camp-regulated phosphoprotein, 19kda, HAUS3 - haus augmin-like complex, subunit 3, CDC25C - cell division cycle 25c, CDC34 - cell division cycle 34, ENSA - endosulfine alpha, DCTN1 - dynactin 1, KDM8 - lysine (k)-specific demethylase 8, NES - nestin, ABCB1 - a…
GO:0044070	regulation of anion transport	0.000784	0.0801	1.78	16861	74	3576	28	[PLA2R1 - phospholipase a2 receptor 1, 180kda, PTAFR - platelet-activating factor receptor, CRY2 - cryptochrome 2 (photolyase-like), ATP8A2 - atpase, aminophospholipid transporter, class i, type 8a, member 2, GOPC - golgi-associated pdz and coiled-coil motif containing, NCOR1 - nuclear receptor corepressor 1, RIPK1 - receptor (tnfrsf)-interacting serine-threonine kinase 1, CA2 - carbonic anhydras…
GO:0018108	peptidyl-tyrosine phosphorylation	0.000796	0.0807	1.51	16861	166	3576	53	[RELN - reelin, ABI1 - abl-interactor 1, FGFR1OP2 - fgfr1 oncogene partner 2, ZMYM2 - zinc finger, mym-type 2, TRIM24 - tripartite motif containing 24, IL12RB2 - interleukin 12 receptor, beta 2, FLT3 - fms-related tyrosine kinase 3, FLT1 - fms-related tyrosine kinase 1, KDR - kinase insert domain receptor (a type iii receptor tyrosine kinase), MAP2K4 - mitogen-activated protein kinase kinase 4, F…
GO:0014741	negative regulation of muscle hypertrophy	0.000803	0.0809	2.77	16861	17	3576	10	[ERRFI1 - erbb receptor feedback inhibitor 1, P2RX4 - purinergic receptor p2x, ligand-gated ion channel, 4, MIR21 - microrna 21, ATP2B4 - atpase, ca++ transporting, plasma membrane 4, SMAD3 - smad family member 3, JARID2 - jumonji, at rich interactive domain 2, GSK3A - glycogen synthase kinase 3 alpha, FOXO1 - forkhead box o1, TRIM63 - tripartite motif containing 63, e3 ubiquitin protein ligase, …
GO:1903391	regulation of adherens junction organization	0.000804	0.0805	1.9	16861	57	3576	23	[DMTN - dematin actin binding protein, CLASP2 - cytoplasmic linker associated protein 2, EPHA3 - eph receptor a3, CAMSAP3 - calmodulin regulated spectrin-associated protein family, member 3, RHOD - ras homolog family member d, ADD1 - adducin 1 (alpha), TSC1 - tuberous sclerosis 1, PTEN - phosphatase and tensin homolog, MMP14 - matrix metallopeptidase 14 (membrane-inserted), LIMCH1 - lim and calpo…
GO:0048583	regulation of response to stimulus	0.000811	0.0807	1.09	16861	3545	3576	821	[AKAP1 - a kinase (prka) anchor protein 1, GDNF - glial cell derived neurotrophic factor, MADCAM1 - mucosal vascular addressin cell adhesion molecule 1, PNOC - prepronociceptin, PML - promyelocytic leukemia, MLLT11 - myeloid/lymphoid or mixed-lineage leukemia (trithorax homolog, drosophila); translocated to, 11, TAGAP - t-cell activation rhogtpase activating protein, SEMA6D - sema domain, transme…
mber 14, MARVELD3 - marvel domain containing 3, METAP1 - methionyl aminopeptidase 1, ERN1 - endoplasmic reticulum to nucleus signaling 1, KANK1 - kn motif and ankyrin repeat domains 1, ESR2 - estrogen receptor 2 (er beta), ESR1 - estrogen receptor 1, ARHGAP25 - rho gtpase activating protein 25, RALGAPA2 - ral gtpase activating protein, alpha subunit 2 (catalytic), TXN - thioredoxin, DMTN - demati…
GO:0051345	positive regulation of hydrolase activity	0.000816	0.0806	1.24	16861	670	3576	176	[RGS19 - regulator of g-protein signaling 19, AGAP1 - arfgap with gtpase domain, ankyrin repeat and ph domain 1, SH3BP1 - sh3-domain binding protein 1, FAM13A - family with sequence similarity 13, member a, FN1 - fibronectin 1, AGAP3 - arfgap with gtpase domain, ankyrin repeat and ph domain 3, TSC1 - tuberous sclerosis 1, FNTA - farnesyltransferase, caax box, alpha, ARHGAP15 - rho gtpase activati…
GO:0120035	regulation of plasma membrane bounded cell projection organization	0.000835	0.0819	1.26	16861	573	3576	153	[ZMYND8 - zinc finger, mynd-type containing 8, RELN - reelin, CDC20 - cell division cycle 20, SEMA3G - sema domain, immunoglobulin domain (ig), short basic domain, secreted, (semaphorin) 3g, SSH1 - slingshot protein phosphatase 1, FN1 - fibronectin 1, TSC1 - tuberous sclerosis 1, SEMA4C - sema domain, immunoglobulin domain (ig), transmembrane domain (tm) and short cytoplasmic domain, (semaphorin)…
GO:0051983	regulation of chromosome segregation	0.000847	0.0826	1.69	16861	92	3576	33	[CDK5RAP2 - cdk5 regulatory subunit associated protein 2, NEK2 - nima-related kinase 2, DLGAP5 - discs, large (drosophila) homolog-associated protein 5, SMC6 - structural maintenance of chromosomes 6, CDC26 - cell division cycle 26, NSMCE2 - non-smc element 2, mms21 homolog (s. cerevisiae), RACGAP1 - rac gtpase activating protein 1, HNRNPU - heterogeneous nuclear ribonucleoprotein u (scaffold att…
GO:0007093	mitotic cell cycle checkpoint	0.000847	0.082	1.69	16861	92	3576	33	[NAE1 - nedd8 activating enzyme e1 subunit 1, XPC - xeroderma pigmentosum, complementation group c, TAOK1 - tao kinase 1, PSMG2 - proteasome (prosome, macropain) assembly chaperone 2, BUB3 - bub3 mitotic checkpoint protein, TP53 - tumor protein p53, NABP2 - nucleic acid binding protein 2, PRCC - papillary renal cell carcinoma (translocation-associated), TOP2A - topoisomerase (dna) ii alpha 170kda…
GO:0009966	regulation of signal transduction	0.000867	0.0834	1.11	16861	2792	3576	655	[ZMYND8 - zinc finger, mynd-type containing 8, SH3BP1 - sh3-domain binding protein 1, ARHGEF39 - rho guanine nucleotide exchange factor (gef) 39, PHLDA3 - pleckstrin homology-like domain, family a, member 3, DAPK2 - death-associated protein kinase 2, AKAP1 - a kinase (prka) anchor protein 1, AKAP12 - a kinase (prka) anchor protein 12, GDNF - glial cell derived neurotrophic factor, SPP1 - secreted…
GO:0050862	positive regulation of T cell receptor signaling pathway	0.000878	0.084	3.14	16861	12	3576	8	[RELA - v-rel avian reticuloendotheliosis viral oncogene homolog a, CD226 - cd226 molecule, CCR7 - chemokine (c-c motif) receptor 7, RPS3 - ribosomal protein s3, LCK - lymphocyte-specific protein tyrosine kinase, KCNN4 - potassium intermediate/small conductance calcium-activated channel, subfamily n, member 4, CYLD - cylindromatosis (turban tumor syndrome), PRKD2 - protein kinase d2]
GO:0045786	negative regulation of cell cycle	0.000937	0.0891	1.28	16861	478	3576	130	[KANK2 - kn motif and ankyrin repeat domains 2, YAF2 - yy1 associated factor 2, MGA - mga, max dimerization protein, KIF20B - kinesin family member 20b, CAB39L - calcium binding protein 39-like, TBRG1 - transforming growth factor beta regulator 1, SPDL1 - spindle apparatus coiled-coil protein 1, CDC25C - cell division cycle 25c, HEXIM1 - hexamethylene bis-acetamide inducible 1, IL12A - interleuki…
GO:1905562	regulation of vascular endothelial cell proliferation	0.000945	0.0893	2.59	16861	20	3576	11	[PDPK1 - 3-phosphoinositide dependent protein kinase-1, FGF2 - fibroblast growth factor 2 (basic), ITGA4 - integrin, alpha 4 (antigen cd49d, alpha 4 subunit of vla-4 receptor), AKT3 - v-akt murine thymoma viral oncogene homolog 3, MEF2C - myocyte enhancer factor 2c, PLCG1 - phospholipase c, gamma 1, APLN - apelin, MIR21 - microrna 21, FLT1 - fms-related tyrosine kinase 1, STAT3 - signal transduce…
GO:1990823	response to leukemia inhibitory factor	0.000962	0.0902	1.7	16861	89	3576	32	[ICAM1 - intercellular adhesion molecule 1, WDR35 - wd repeat domain 35, NCL - nucleolin, PAX6 - paired box 6, JARID2 - jumonji, at rich interactive domain 2, HNRNPU - heterogeneous nuclear ribonucleoprotein u (scaffold attachment factor a), MYBL2 - v-myb avian myeloblastosis viral oncogene homolog-like 2, CTH - cystathionase (cystathionine gamma-lyase), MRAS - muscle ras oncogene homolog, INA - …
GO:1990830	cellular response to leukemia inhibitory factor	0.000962	0.0897	1.7	16861	89	3576	32	[ICAM1 - intercellular adhesion molecule 1, WDR35 - wd repeat domain 35, NCL - nucleolin, PAX6 - paired box 6, JARID2 - jumonji, at rich interactive domain 2, MYBL2 - v-myb avian myeloblastosis viral oncogene homolog-like 2, HNRNPU - heterogeneous nuclear ribonucleoprotein u (scaffold attachment factor a), CTH - cystathionase (cystathionine gamma-lyase), MRAS - muscle ras oncogene homolog, INA - …

## Sheet: Scribble GO Process
Table EV7. GOrilla GO term enrichment analysis of DLG1 ligands with the library design as background
GO Term	Description	P-value	FDR q-value	Enrichment	N	B	n	b	Genes
GO:0035329	hippo signaling	6.88e-06	0.0696	61.01	3579	4	44	3	[WWTR1 - ww domain containing transcription regulator 1, WTIP - wilms tumor 1 interacting protein, YAP1 - yes-associated protein 1]
GO:0055085	transmembrane transport	6.22e-05	0.315	3.94	3579	227	44	11	[GRIN2B - glutamate receptor, ionotropic, n-methyl d-aspartate 2b, SLC15A5 - solute carrier family 15, member 5, ATP2B1 - atpase, ca++ transporting, plasma membrane 1, ATP2B2 - atpase, ca++ transporting, plasma membrane 2, HCN4 - hyperpolarization activated cyclic nucleotide-gated potassium channel 4, SLC16A7 - solute carrier family 16 (monocarboxylate transporter), member 7, KCNJ4 - potassium in…
GO:0072307	regulation of metanephric nephron tubule epithelial cell differentiation	0.000148	0.498	81.34	3579	2	44	2	[WWTR1 - ww domain containing transcription regulator 1, YAP1 - yes-associated protein 1]
GO:0072182	regulation of nephron tubule epithelial cell differentiation	0.00044	1	54.23	3579	3	44	2	[WWTR1 - ww domain containing transcription regulator 1, YAP1 - yes-associated protein 1]
GO:0034220	ion transmembrane transport	0.000575	1	4.09	3579	159	44	8	[GRIN2B - glutamate receptor, ionotropic, n-methyl d-aspartate 2b, ATP2B1 - atpase, ca++ transporting, plasma membrane 1, ATP2B2 - atpase, ca++ transporting, plasma membrane 2, HCN4 - hyperpolarization activated cyclic nucleotide-gated potassium channel 4, SLC16A7 - solute carrier family 16 (monocarboxylate transporter), member 7, KCNJ4 - potassium inwardly-rectifying channel, subfamily j, member…
GO:2000696	regulation of epithelial cell differentiation involved in kidney development	0.000873	1	40.67	3579	4	44	2	[WWTR1 - ww domain containing transcription regulator 1, YAP1 - yes-associated protein 1]
GO:0015727	lactate transport	0.000873	1	40.67	3579	4	44	2	[SLC16A7 - solute carrier family 16 (monocarboxylate transporter), member 7, SLC16A3 - solute carrier family 16 (monocarboxylate transporter), member 3]
GO:0003015	heart process	0.000873	1	40.67	3579	4	44	2	[WWTR1 - ww domain containing transcription regulator 1, YAP1 - yes-associated protein 1]
GO:0035873	lactate transmembrane transport	0.000873	0.98	40.67	3579	4	44	2	[SLC16A7 - solute carrier family 16 (monocarboxylate transporter), member 7, SLC16A3 - solute carrier family 16 (monocarboxylate transporter), member 3]
