# Supplementary material for: Proteome‐wide analysis of phospho‐regulated PDZ domain interactions
Source: Mol Syst Biol. 2018 Aug 20;14(8):e8129. doi: 10.15252/msb.20178129 (PMC6100724; doi:10.15252/msb.20178129)
Supplement: Supplementary file 9 — Table EV8 [file MSB-14-e8129-s009.xlsx]

## Sheet: Binders_with_networkin_pred
Table EV8. Kinase predictions for identified ligands based on NetworkIn analysis
PDZ domain	Uniprot name	Ensembl Protein ID	Kinase	Networkin Score	Predicted kinase group (Netphorest)	Netphorest Score	String Score	Gene name	Phosphosite	Reference (PMID/from PhosphSitePlus)	Comment
DLG1 PDZ1	NMDE3_HUMAN	ENSP00000293190	CaMKIIbeta	6.1154	CaMKII_group	0.117369	0.93	GRIN2C	TWRRIsSLESE	16606616, 22673903	Suggested to have little effect on PDZ binding
DLG1 PDZ1	ADA22_HUMAN	ENSP00000265727	PKCbeta	2.49482	PKC_group	0.336763	0.174066	ADAM22	KVNRQsARLWE	NA
DLG1 PDZ1	ANO2_HUMAN	ENSP00000314048	PKCbeta	2.49482	PKC_group	0.243791	0.112378	ANO2	MMSSGsQHTNV	NA
DLG1 PDZ1	CLTR2_HUMAN	ENSP00000282018	GRK2	2.83001038007	GRK_group	0.116815	0.417462	CYSLTR2	WLRKEtRV---	NA
DLG1 PDZ1	CXCR2_HUMAN	ENSP00000319635	GRK6	4.96833467962	GRK_group	0.114852	0.861	CXCR2	FVGSSsGHTST	9079638
DLG1 PDZ1	EVI5_HUMAN	ENSP00000359356	Pim1	4.64333415439	Pim3_Pim1_group	0.197536	0.595	EVI5	PRRREsYSTTV	14 references references in PhosphoSitePlus
DLG1 PDZ1	HTR5B_HUMAN	ENSP00000233099	PKCbeta	2.49482	PKC_group	0.328183	0.0193737	HEATR5B	IHSAPtIKLKT	NA
DLG1 PDZ2	5HT2C_HUMAN	ENSP00000276198	GRK2	2.92844454504	GRK_group	0.116832	0.421125	HTR2C	VSERIsSV---	12682077, 10816555	Shown to disable PDZ interactions
DLG1 PDZ2	ANO2_HUMAN	ENSP00000314048	PKCbeta	2.49482	PKC_group	0.243791	0.112378	ANO2	MMSSGsQHTNV	NA
DLG1 PDZ2	APC_HUMAN	ENSP00000257430	GSK3alpha	6.00310252926	GSK3_group	0.031632	0.977	APC	KRHSGsYLVTS	22617229, 19651622, 18220336
DLG1 PDZ2	APC_HUMAN	ENSP00000257430	PKAalpha	5.8837851312	PKA_group	0.328249	0.619	APC	SPKRHsGSYLV	17 references in PhosphoSite Plus
DLG1 PDZ2	CLTR2_HUMAN	ENSP00000282018	GRK2	2.83001038007	GRK_group	0.116815	0.417462	CYSLTR2	WLRKEtRV---	NA
DLG1 PDZ2	CTND2_HUMAN	ENSP00000307134	CDK5	2.2001437337	CDK2_CDK3_CDK1_CDK5_group	0.201984	0.47	CTNND2	SHYPAsPDSWV	22673903
DLG1 PDZ2	CTND2_HUMAN	ENSP00000307134	GSK3alpha	2.71503700807	GSK3_group	0.033691	0.819	CTNND2	SHYPAsPDSWV	22673903
DLG1 PDZ2	EVI5_HUMAN	ENSP00000359356	Pim1	4.64333415439	Pim3_Pim1_group	0.197536	0.595	EVI5	PRRREsYSTTV	14 references refs in PhosphoSitePlus
DLG1 PDZ2	HTR5B_HUMAN	ENSP00000233099	PKCbeta	2.49482	PKC_group	0.328183	0.0193737	HEATR5B	IHSAPtIKLKT	NA
DLG1 PDZ2	IRK2_HUMAN	ENSP00000243457	CaMKIIalpha	2.77596316564	CaMKII_group	0.092212	0.435602	KCNJ2	PLRREsEI---	19843922
DLG1 PDZ2	IRK4_HUMAN	ENSP00000306497	PKAalpha	1.99769536805	PKA_group	0.335041	0.408728	KCNJ4	SYRREsAI---	19635485	Disable interations wirg Lin-7 and TIP-1
DLG1 PDZ2	IRK4_HUMAN	ENSP00000306497	PKG2cGKII	2.84108740161	PKGcGK_group	0.034977	0.453901	KCNJ4	SYRREsAI---	19635485	Disable interations wirg Lin-7 and TIP-1
DLG1 PDZ2	IRK4_HUMAN	ENSP00000306497	PKCdelta	2.39197090186	PKC_group	0.095684	0.665	KCNJ4	SYRREsAI---	19635485	Disable interations wirg Lin-7 and TIP-1
DLG1 PDZ2	MK12_HUMAN	ENSP00000215659	MAPK12	36.2603333073	p38_group	0.148216	1.0	MAPK12	RVSKEtPL---	NA
DLG1 PDZ2	NMDE3_HUMAN	ENSP00000293190	CaMKIIbeta	6.11539943017	CaMKII_group	0.117369	0.93	GRIN2C	TWRRIsSLESE	16606616, 22673903	Suggested to have little effect on PDZ binding
DLG1 PDZ2	PRR5_HUMAN	ENSP00000337464	PKCalpha	3.54786443691	PKC_group	0.133235	0.899	PRR5	SDLEGsGGRQS	27251275, 25850435, 24719451, 24275569, 22424773
DLG1 PDZ2	RAPSN_HUMAN	ENSP00000298854	PKCbeta	2.49482	PKC_group	0.339808	0.222776	RAPSN	NCRRSsMKPGF	NA
DLG1 PDZ2	RBP1_HUMAN	ENSP00000019317	ACTR2	5.22147485641	ACTR2_ACTR2B_TGFbR2_group	0.132117	0.644	RALBP1	RDRKEtSI---	NA
DLG1 PDZ2	RBP1_HUMAN	ENSP00000019317	PKBalpha	8.44367431158	PKB_group	0.313877	0.657	RALBP1	RDRKEtSI---	NA
DLG1 PDZ2	VANG1_HUMAN	ENSP00000310800	PKCiota	2.20598783444	PKC_group	0.095522	0.563	VANGL1	LQSETsV----	NA
DLG1 PDZ3	CLTR2_HUMAN	ENSP00000282018	GRK2	2.83001038007	GRK_group	0.116815	0.417462	CYSLTR2	WLRKEtRV---	NA
DLG1 PDZ3	HTR5B_HUMAN	ENSP00000233099	PKCbeta	2.49482	PKC_group	0.328183	0.0193737	HEATR5B	IHSAPtIKLKT	NA
DLG1 PDZ3	IRK12_HUMAN	ENSP00000328150	PKAalpha	5.59154568956	PKA_group	0.331508	0.53	KCNJ12	PYRREsEI---	11181181	Disable interactions with DLG1
DLG1 PDZ3	RBP1_HUMAN	ENSP00000019317	ACTR2	5.22147485641	ACTR2_ACTR2B_TGFbR2_group	0.132117	0.644	RALBP1	RDRKEtSI---	NA
DLG1 PDZ3	RBP1_HUMAN	ENSP00000019317	PKBalpha	8.44367431158	PKB_group	0.313877	0.657	RALBP1	RDRKEtSI---	NA
Scribble PDZ1	ADA22_HUMAN	ENSP00000265727	PKCbeta	2.49482	PKC_group	0.336763	0.174066	ADAM22	KVNRQsARLWE	NA
Scribble PDZ1	APC_HUMAN	ENSP00000257430	GSK3alpha	6.00310252926	GSK3_group	0.031632	0.977	APC	KRHSGsYLVTS	22617229, 19651622, 18220336
Scribble PDZ1	APC_HUMAN	ENSP00000257430	PKAalpha	5.8837851312	PKA_group	0.328249	0.619	APC	SPKRHsGSYLV	17 references in PhosphoSite Plus
Scribble PDZ1	AT2B1_HUMAN	ENSP00000261173	HIPK2	5.12497675637	HIPK1_HIPK2_group	0.071516	0.423897	ATP2B1	LHSLEtSL---	20068231
Scribble PDZ1	AT2B2_HUMAN	ENSP00000324172	GRK2	2.26866900323	GRK_group	0.116831	0.404331	ATP2B2	IHSLEtSL---	23911959, 22942356, 18669648, 17114649
Scribble PDZ1	CLTR2_HUMAN	ENSP00000282018	GRK2	2.83001038007	GRK_group	0.116815	0.417462	CYSLTR2	WLRKEtRV---	NA
Scribble PDZ1	KS6A2_HUMAN	ENSP00000386050	RSK2	3.5408293195	RSK_group	0.10413	0.903	RPS6KA2	MKRLTsTRL--	NA
Scribble PDZ1	KS6A2_HUMAN	ENSP00000386050	PKCalpha	5.06967653042	PKC_group	0.322769	0.575	RPS6KA2	MKRLTsTRL--	NA
Scribble PDZ1	MK12_HUMAN	ENSP00000215659	MAPK12	36.2603333073	p38_group	0.148216	1.0	MAPK12	RVSKEtPL---	NA
Scribble PDZ1	YAP1_HUMAN	ENSP00000282441	TGFbR2	3.77101831306	ACTR2_ACTR2B_TGFbR2_group	0.075204	0.899	YAP1	KLDKEsFLTWL	21712546
Scribble PDZ2	5HT2C_HUMAN	ENSP00000276198	GRK2	2.92844454504	GRK_group	0.116832	0.421125	HTR2C	VSERIsSV---	12682077, 10816555	Shown to disable PDZ interactions
Scribble PDZ2	APC_HUMAN	ENSP00000257430	GSK3alpha	6.00310252926	GSK3_group	0.031632	0.977	APC	KRHSGsYLVTS	22617229, 19651622, 18220336
Scribble PDZ2	APC_HUMAN	ENSP00000257430	PKAalpha	5.8837851312	PKA_group	0.328249	0.619	APC	SPKRHsGSYLV	17 references in PhosphoSite Plus
Scribble PDZ2	CLTR2_HUMAN	ENSP00000282018	GRK2	2.83001038007	GRK_group	0.116815	0.417462	CYSLTR2	WLRKEtRV---	NA
Scribble PDZ2	CTND2_HUMAN	ENSP00000307134	CDK5	2.2001437337	CDK2_CDK3_CDK1_CDK5_group	0.201984	0.47	CTNND2	SHYPAsPDSWV	22673903
Scribble PDZ2	CTND2_HUMAN	ENSP00000307134	GSK3alpha	2.71503700807	GSK3_group	0.033691	0.819	CTNND2	SHYPAsPDSWV	22673903
Scribble PDZ3	ADA22_HUMAN	ENSP00000265727	PKCbeta	2.49482	PKC_group	0.336763	0.174066	ADAM22	KVNRQsARLWE	NA
Scribble PDZ3	ASND1_HUMAN	ENSP00000260952	TGFbR2	2.33083791376	ACTR2_ACTR2B_TGFbR2_group	0.035153	0.607	ASNSD1	SIEKEtKL---	20068231
Scribble PDZ3	AT2B1_HUMAN	ENSP00000261173	HIPK2	5.12497675637	HIPK1_HIPK2_group	0.071516	0.423897	ATP2B1	LHSLEtSL---	20068231
Scribble PDZ3	AT2B2_HUMAN	ENSP00000324172	GRK2	2.26866900323	GRK_group	0.116831	0.404331	ATP2B2	IHSLEtSL---	23911959, 22942356, 18669648, 17114649
Scribble PDZ3	CLTR2_HUMAN	ENSP00000282018	GRK2	2.83001038007	GRK_group	0.116815	0.417462	CYSLTR2	WLRKEtRV---	NA
Scribble PDZ3	HTR5B_HUMAN	ENSP00000233099	PKCbeta	2.49482	PKC_group	0.328183	0.0193737	HEATR5B	IHSAPtIKLKT	NA
Scribble PDZ3	IRK12_HUMAN	ENSP00000328150	PKAalpha	5.59154568956	PKA_group	0.331508	0.53	KCNJ12	PYRREsEI---	11181181	Disable interactions with DLG1
Scribble PDZ3	IRK2_HUMAN	ENSP00000243457	CaMKIIalpha	2.77596316564	CaMKII_group	0.092212	0.435602	KCNJ2	PLRREsEI---	19843922
Scribble PDZ3	IRK4_HUMAN	ENSP00000306497	PKAalpha	1.99769536805	PKA_group	0.335041	0.408728	KCNJ4	SYRREsAI---	19635485	Disable interations wirg Lin-7 and TIP-1
Scribble PDZ3	IRK4_HUMAN	ENSP00000306497	PKG2cGKII	2.84108740161	PKGcGK_group	0.034977	0.453901	KCNJ4	SYRREsAI---	19635485	Disable interations wirg Lin-7 and TIP-1
Scribble PDZ3	IRK4_HUMAN	ENSP00000306497	PKCdelta	2.39197090186	PKC_group	0.095684	0.665	KCNJ4	SYRREsAI---	19635485	Disable interations wirg Lin-7 and TIP-1
Scribble PDZ3	KS6A1_HUMAN	ENSP00000363277	RSK3	24.124254491	RSK_group	0.086561	1.0	RPS6KA1	VRKLPsTTL--	21 references in PhosphSitePlu
Scribble PDZ3	KS6A2_HUMAN	ENSP00000386050	RSK2	3.5408293195	RSK_group	0.10413	0.903	RPS6KA2	MKRLTsTRL--	NA
Scribble PDZ3	KS6A2_HUMAN	ENSP00000386050	PKCalpha	5.06967653042	PKC_group	0.322769	0.575	RPS6KA2	MKRLTsTRL--	NA
Scribble PDZ3	MK12_HUMAN	ENSP00000215659	MAPK12	36.2603333073	p38_group	0.148216	1.0	MAPK12	RVSKEtPL---	NA
Scribble PDZ3	MOT2_HUMAN	ENSP00000261187	PKCbeta	2.49482	PKC_group	0.243283	0.16064	SLC16A7	AQSVTsERETN	23140645, 22617229, 22424773
Scribble PDZ3	OR5F1_HUMAN	ENSP00000278409	GRK3	3.69870120645	GRK_group	0.073928	0.8	OR5F1	SRKRTsSFL--	NA
Scribble PDZ3	PD2R_HUMAN	ENSP00000303424	GRK2	2.97138688619	GRK_group	0.116832	0.422723	PTGDR	TNMESsL----	Ren H (2009)
Scribble PDZ3	PD2R_HUMAN	ENSP00000303424	DMPK1	2.77998021391	DMPK_group	0.06556	0.752	PTGDR	TNMESsL----	Ren H (2009)
Scribble PDZ3	RBP1_HUMAN	ENSP00000019317	ACTR2	5.22147485641	ACTR2_ACTR2B_TGFbR2_group	0.132117	0.644	RALBP1	RDRKEtSI---	NA
Scribble PDZ3	RBP1_HUMAN	ENSP00000019317	PKBalpha	8.44367431158	PKB_group	0.313877	0.657	RALBP1	RDRKEtSI---	NA
Scribble PDZ3	WWTR1_HUMAN	ENSP00000353847	MRCKa	2.7280582677	DMPK_group	0.06556	0.639	WWTR1	SALNKsEPFLT	27251275, 25159151, 22673903
Scribble PDZ3	YAP1_HUMAN	ENSP00000282441	TGFbR2	3.77101831306	ACTR2_ACTR2B_TGFbR2_group	0.075204	0.899	YAP1	KLDKEsFLTWL	21712546

## Sheet: Enrichment by kinase group
Domain	Kinase/Modifier	Frequency	Frequency Background	odd(freq/freqBG)	P-Value (Fisher exact test, one sided)	Bonferoni Holmes corrected
DLG1	CaMKII_group	0.159091	0.0146789	10.8381	1.51461e-05	0.000151
DLG1	GRK_group	0.227273	0.0862385	2.6354	0.0102228	0.0334987
DLG1	PKA_group	0.0909091	0.0176147	5.16098	0.0109816	0.0334987
DLG1	Pim3_Pim1_group	0.0454545	0.00330275	13.7626	0.0133995	0.0334987
DLG1	PKB_group	0.0454545	0.0102752	4.4237	0.0859629	0.171926
DLG1	ACTR2_ACTR2B_TGFbR2_group	0.0454545	0.0172477	2.6354	0.189852	0.241491
DLG1	PKGcGK_group	0.0227273	0.00440367	5.16098	0.191409	0.241491
DLG1	GSK3_group	0.0454545	0.0187156	2.4287	0.213385	0.241491
DLG1	p38_group	0.0227273	0.00513761	4.4237	0.217342	0.241491
DLG1	PKC_group	0.227273	0.470826	0.482711	0.990899	0.990899
DLG1PDZ1	GRK_group	0.5	0.0862385	5.79787	0.000401433	0.0059307
DLG1PDZ1	CaMKII_group	0.1875	0.0146789	12.7734	0.00280012	0.0177341
DLG1PDZ1	Pim3_Pim1_group	0.0625	0.00330275	18.9236	0.0602011	0.187098
DLG1PDZ1	PKC_group	0.1875	0.470826	0.398237	0.968464	0.968464
DLG1PDZ2	CaMKII_group	0.181818	0.0146789	12.3864	0.000624284	0.0059307
DLG1PDZ2	PKA_group	0.136364	0.0176147	7.74148	0.00989285	0.046991
DLG1PDZ2	GSK3_group	0.0909091	0.0187156	4.8574	0.0744438	0.187098
DLG1PDZ2	Pim3_Pim1_group	0.0454545	0.00330275	13.7626	0.0804874	0.187098
DLG1PDZ2	PKGcGK_group	0.0454545	0.00440367	10.322	0.103292	0.187098
DLG1PDZ2	p38_group	0.0454545	0.00513761	8.8474	0.118167	0.187098
DLG1PDZ2	PKB_group	0.0454545	0.0102752	4.4237	0.21534	0.314728
DLG1PDZ2	ACTR2_ACTR2B_TGFbR2_group	0.0454545	0.0172477	2.6354	0.329688	0.447434
DLG1PDZ2	GRK_group	0.0454545	0.0862385	0.527079	0.850878	0.968464
DLG1PDZ2	PKC_group	0.272727	0.470826	0.579253	0.923904	0.968464
DLG1PDZ3	PKB_group	0.166667	0.0102752	16.2202	0.0713476	0.187098
DLG1PDZ3	ACTR2_ACTR2B_TGFbR2_group	0.166667	0.0172477	9.66312	0.114937	0.187098
DLG1PDZ3	PKA_group	0.166667	0.0176147	9.46181	0.117165	0.187098
DLG1PDZ3	GRK_group	0.166667	0.0862385	1.93262	0.440548	0.558027
DLG1PDZ3	PKC_group	0.166667	0.470826	0.353988	0.932798	0.968464
SCRIBBLE	RSK_group	0.14	0.012844	10.9	1.48482e-05	0.0002072
SCRIBBLE	ACTR2_ACTR2B_TGFbR2_group	0.08	0.0172477	4.6383	0.0153171	0.0918064
SCRIBBLE	GSK3_group	0.08	0.0187156	4.27451	0.0196728	0.0918064
SCRIBBLE	p38_group	0.04	0.00513761	7.78571	0.0345852	0.104508
SCRIBBLE	DMPK_group	0.04	0.00550459	7.26667	0.0387112	0.104508
SCRIBBLE	GRK_group	0.18	0.0862385	2.08723	0.044789	0.104508
SCRIBBLE	PKA_group	0.06	0.0176147	3.40625	0.069033	0.138066
SCRIBBLE	HIPK1_HIPK2_group	0.04	0.0106422	3.75862	0.111459	0.195053
SCRIBBLE	PKGcGK_group	0.02	0.00440367	4.54167	0.213789	0.33256
SCRIBBLE	any_group	0.02	0.00990826	2.01852	0.403491	0.527343
SCRIBBLE	PKB_group	0.02	0.0102752	1.94643	0.414341	0.527343
SCRIBBLE	CaMKII_group	0.02	0.0146789	1.3625	0.529882	0.618196
SCRIBBLE	CDK2_CDK3_CDK1_CDK5_group	0.02	0.0212844	0.939655	0.6613	0.712169
SCRIBBLE	PKC_group	0.18	0.470826	0.382307	0.998933	0.998933
ScribblePDZ1	RSK_group	0.230769	0.012844	17.967	0.00117247	0.00859813
ScribblePDZ1	p38_group	0.0769231	0.00513761	14.9725	0.0738052	0.270619
ScribblePDZ1	HIPK1_HIPK2_group	0.0769231	0.0106422	7.22812	0.141805	0.302205
ScribblePDZ1	ACTR2_ACTR2B_TGFbR2_group	0.0769231	0.0172477	4.4599	0.21642	0.32319
ScribblePDZ1	PKA_group	0.0769231	0.0176147	4.36699	0.220357	0.32319
ScribblePDZ1	GRK_group	0.153846	0.0862385	1.78396	0.338471	0.391913
ScribblePDZ1	PKC_group	0.230769	0.470826	0.490137	0.926554	0.970676
ScribblePDZ2	GSK3_group	0.5	0.0187156	26.7157	5.97269e-05	0.0013134
ScribblePDZ2	CDK2_CDK3_CDK1_CDK5_group	0.125	0.0212844	5.87284	0.175109	0.316394
ScribblePDZ2	GRK_group	0.25	0.0862385	2.89894	0.18696	0.316394
ScribblePDZ3	RSK_group	0.137931	0.012844	10.7389	0.000993349	0.00859813
ScribblePDZ3	DMPK_group	0.0689655	0.00550459	12.5287	0.0148409	0.0809669
ScribblePDZ3	ACTR2_ACTR2B_TGFbR2_group	0.103448	0.0172477	5.9978	0.0184016	0.0809669
ScribblePDZ3	PKA_group	0.0689655	0.0176147	3.91523	0.104483	0.302205
ScribblePDZ3	GRK_group	0.172414	0.0862385	1.99927	0.1315	0.302205
ScribblePDZ3	PKGcGK_group	0.0344828	0.00440367	7.83046	0.132402	0.302205
ScribblePDZ3	p38_group	0.0344828	0.00513761	6.71182	0.151103	0.302205
ScribblePDZ3	any_group	0.0344828	0.00990826	3.4802	0.26293	0.340672
ScribblePDZ3	PKB_group	0.0344828	0.0102752	3.35591	0.270875	0.340672
ScribblePDZ3	HIPK1_HIPK2_group	0.0344828	0.0106422	3.24019	0.278732	0.340672
ScribblePDZ3	CaMKII_group	0.0344828	0.0146789	2.34914	0.359602	0.395562
ScribblePDZ3	PKC_group	0.206897	0.470826	0.439433	0.984836	0.984836
