# Supplementary material for: Proteome‐wide analysis of phospho‐regulated PDZ domain interactions
Source: Mol Syst Biol. 2018 Aug 20;14(8):e8129. doi: 10.15252/msb.20178129 (PMC6100724; doi:10.15252/msb.20178129)
Supplement: Supplementary file 10 — Table EV9 [file MSB-14-e8129-s010.xlsx]

## Sheet: Blad1
Table EV9. ProP-PD results against Scribble PDZ1 without or with pre-treatment with RPS6KA1
								Selection 1				Selection 2				Selection 3
								Without Kinase	Without Kinase	Pre-phosphorylation with RPS6KA1	Pre-phosphorylation with RPS6KA1	Without Kinase	Without Kinase	Pre-phosphorylation with RPS6KA1	Pre-phosphorylation with RPS6KA1	Without Kinase	Without Kinase	Pre-phosphorylation with RPS6KA1	Pre-phosphorylation with RPS6KA1
Bait	Gene	Uniprot id	Uniprot accession	peptide	Start aa	End aa	Phosphosite position in PDZbm	#NGS counts Unphosphorylated peptide 1	fraction unphosphorylated peptide/ total selection 1	#NGS counts Phosphorylated peptide 1	fraction Phosphorylated peptide/ total selection 1	#NGS counts Unphosphorylated peptide 2	fraction unphosphorylated peptide/ total selection 2	#NGS counts Phosphorylated peptide 1	fraction Phosphorylated peptide/ total selection 1	Unphosphorylated selection Mean fraction	Unphosphorylated selection standard deviation	Phosphorylated selection Mean fraction	Phosphorylated selection standard deviation
Scribble PDZ1	ADAM22	ADA22_HUMAN	Q9P0K1	SARLWETSI	898	906	p-8	3860	0.0319542	3601	0.0527511	1530	0.0295852	7205	0.050385	0.0307697	0.0016751	0.051568	0.0016731
Scribble PDZ1	SLC15A5	S15A5_HUMAN	A6NIM6	SIDLWETAL	571	579	p-8	4	3.31131e-05	32	0.000468768	0	0	64	0.000447556	1.65566e-05	2.34145e-05	0.000458162	1.49997e-05
Scribble PDZ1	GNRHR2	GNRR2_HUMAN	Q96P88	TKGISITSI	284	292	p-8	3	2.48348e-05	2	2.9298e-05	2	3.86735e-05	5	3.49653e-05	3.17542e-05	9.7854e-06	3.21316e-05	4.00736e-06
Scribble PDZ1	DACT2	DACT2_HUMAN	Q5SW24	TALKVMTMV	766	774	p-8	0	0	0	0	1	1.93367e-05	8	5.59444e-05	9.66837e-06	1.36731e-05	2.79722e-05	3.95587e-05
Scribble PDZ1	WWTR1	WWTR1_HUMAN	Q9GZV5	KSEPFLTWL	392	400	p-7	1	8.27828e-06	0	0	1	1.93367e-05	4	2.79722e-05	1.38075e-05	7.81952e-06	1.39861e-05	1.97793e-05
Scribble PDZ1	TANC1	TANC1_HUMAN	Q9C0D5	KRSFIESNV	1853	1861	p-6	2147	0.0177735	2670	0.0391129	997	0.0192787	5221	0.0365107	0.0185261	0.00106438	0.0378118	0.00183997
Scribble PDZ1	YAP1	YAP1_HUMAN	P46937	DKESFLTWL	496	504	p-5	21	0.000173844	17	0.000249033	4	7.7347e-05	30	0.000209792	0.000125595	6.82336e-05	0.000229412	2.77479e-05
Scribble PDZ1	AAAS	AAAS_HUMAN	Q9NRG9	LPHSPHSHL	538	546	p-5	1	8.27828e-06	0	0	0	0	2	1.39861e-05	4.13914e-06	5.85363e-06	6.99306e-06	9.88967e-06
Scribble PDZ1	FAM163B	F163B_HUMAN	P0C2L3	RSRSISTDV	158	166	p-2, p-3	1	8.27828e-06	0	0	2	3.86735e-05	0	0	2.34759e-05	2.14927e-05	0	0
Scribble PDZ1	MAPK12	MK12_HUMAN	P53778	ARVSKETPL	359	367	p-2	90992	0.753258	25669	0.376025	40228	0.777879	47555	0.332555	0.765568	0.0174099	0.35429	0.0307384
Scribble PDZ1	FRMPD4	FRPD4_HUMAN	Q14CM0	LPKIKETTV	1314	1322	p-2	78	0.000645706	83	0.00121587	44	0.000850817	130	0.000909097	0.000748262	0.000145035	0.00106248	0.00021692
Scribble PDZ1	RALBP1	RBP1_HUMAN	Q15311	SRDRKETSI	647	655	p-2	1	8.27828e-06	0	0	1	1.93367e-05	0	0	1.38075e-05	7.81952e-06	0	0
Scribble PDZ1	CYSLTR2	CLTR2_HUMAN	Q9NS75	VWLRKETRV	338	346	p-2	0	0	1	1.4649e-05	0	0	0	0	0	0	7.3245e-06	1.03584e-05
Scribble PDZ1	ATP2B2	AT2B2_HUMAN	Q01814	PIHSLETSL	1235	1243	p-1, p-2 ,p-5	358	0.00296363	68	0.000996133	179	0.00346128	135	0.000944063	0.00321245	0.000351894	0.000970098	3.68191e-05
Scribble PDZ1	ATP2B1	AT2B1_HUMAN	P20020	PLHSLETSL	1250	1258	p-1, p-2 ,p-5	1	8.27828e-06	20	0.00029298	1	1.93367e-05	47	0.000328674	1.38075e-05	7.81952e-06	0.000310827	2.52391e-05
Scribble PDZ1	GUCY1A2	GCYA2_HUMAN	P33402	TMFLRETSL	724	732	p-1	23310	0.192967	36062	0.528273	8719	0.168597	82516	0.577039	0.180782	0.0172319	0.552656	0.0344831
Scribble PDZ1	MCC	CRCM_HUMAN	P23508	RPHTNETSL	821	829	p-1	20	0.000165566	39	0.000571311	6	0.00011602	77	0.000538465	0.000140793	3.50337e-05	0.000554888	2.32257e-05
